# Supplementary material for: Full-length transcriptome sequences of ephemeral plant Arabidopsis pumila provides insight into gene expression dynamics during continuous salt stress
Source: BMC Genomics. 2018 Sep 27;19:717. doi: 10.1186/s12864-018-5106-y (PMC6161380; doi:10.1186/s12864-018-5106-y)
Supplement: Supplementary file 7 — Information on 8075 DEGs for different time points. (XLSX 7215 kb) [file 12864_2018_5106_MOESM7_ESM.xlsx]

## Sheet: DEG_annot
gene_id	S0h FPKM	S30min FPKM	S3h FPKM	S6h FPKM	S12h FPKM	S24h FPKM	S48h FPKM	Gene Length	NR GI	NR ID	NR Score	NR Evalue	NR Description	KO ID	KO Name	KO Description	Http Link	Swissprot ID	Swissprot Score	Swissprot Evalue	Swissprot Description	PFAM ID	PFAM description	Gene Ontology Biological Pathway	BP Description	Gene Ontology Molecular Function	MF Description	Gene Ontology Cellular Component	CC Description	KOG ID	KOG Description	UP_DOWN_REGULATION(S48hvsS3h)	log2ratio(S48hvsS3h)	q value(S48hvsS3h)	UP_DOWN_REGULATION(S48hvsS0h)	log2ratio(S48hvsS0h)	q value(S48hvsS0h)	UP_DOWN_REGULATION(S6hvsS0h)	log2ratio(S6hvsS0h)	q value(S6hvsS0h)	UP_DOWN_REGULATION(S12hvsS3h)	log2ratio(S12hvsS3h)	q value(S12hvsS3h)	UP_DOWN_REGULATION(S24hvsS12h)	log2ratio(S24hvsS12h)	q value(S24hvsS12h)	UP_DOWN_REGULATION(S24hvsS30min)	log2ratio(S24hvsS30min)	q value(S24hvsS30min)
2-3k.c10263/1/670	11.5433	16.6633	28.3	54.6033	93.7333	104.62	143.993	666	15225974	NP_179068.1	808	2.6e-84	pathogenesis-related protein 1 [Arabidopsis thaliana]>gi|417527|sp|P33154.1|PR1_ARATH RecName: Full=Pathogenesis-related protein 1; Short=PR-1; Flags: Precursor>gi|166861|gb|AAA32863.1| PR-1-like protein [Arabidopsis thaliana]>gi|3810599|gb|AAC69381.1| pathogenesis-related PR-1-like protein [Arabidopsis thaliana]>gi|17381134|gb|AAL36379.1| putative pathogenesis-related PR-1 protein [Arabidopsis t…	K13449	PR1	pathogenesis-related protein 1	http://www.genome.jp/dbget-bin/www_bget?ko:K13449	P33154	808	3.6e-85	Pathogenesis-related protein 1 OS=Arabidopsis thaliana GN=At2g14610 PE=1 SV=1	--	--	GO:0010310//GO:0009867//GO:0050832//GO:0042742//GO:0010200//GO:0009595//GO:0031348//GO:0000165//GO:0010363//GO:0009697//GO:0002831//GO:0043900//GO:0009862//GO:0034976//GO:0006612//GO:0010266	regulation of hydrogen peroxide metabolic process//jasmonic acid mediated signaling pathway//defense response to fungus//defense response to bacterium//response to chitin//detection of biotic stimulus//negative regulation of defense response//MAPK cascade//regulation of plant-type hypersensitive response//salicylic acid biosynthetic process//regulation of response to biotic stimulus//regulation o…	--	--	GO:0005576//GO:0005618	extracellular region//cell wall	--	--	FALSE	2.0127	1	FALSE	1.7073	0.88219	FALSE	-2.5627	0.69448	FALSE	-0.99573	1	FALSE	2.9148	0.088512	FALSE	3.568	0.061839
1-2k.c4604/1/1912	23.42	18.78	13.9433	10.2067	6.39667	9.03	7.84	1895	727609600	XP_010477952.1	385	8.2e-35	PREDICTED: uncharacterized protein LOC104756978 [Camelina sativa]	--	--	--	--	--	--	--	--	PF06308//PF04006	23S rRNA methylase leader peptide (ErmC)//Mpp10 protein	GO:0006364//GO:0046677	rRNA processing//response to antibiotic	--	--	GO:0005634//GO:0005732//GO:0034457	nucleus//small nucleolar ribonucleoprotein complex//Mpp10 complex	--	--	FALSE	-1.6507	1	DOWN	-2.5299	0.022762	DOWN	-2.4791	0.005901	FALSE	-0.49724	1	FALSE	-1.0727	1	FALSE	-1.4443	1
1-2k.c21793/1/1640	21.7267	111.193	191.717	199.38	266.347	223.053	260.54	1635	727550047	XP_010447751.1	2093	6.3e-233	PREDICTED: NADPH--cytochrome P450 reductase 2-like [Camelina sativa]	K00327	POR	NADPH-ferrihemoprotein reductase	http://www.genome.jp/dbget-bin/www_bget?ko:K00327	Q9SUM3	2075	1.1e-231	NADPH--cytochrome P450 reductase 2 OS=Arabidopsis thaliana GN=ATR2 PE=1 SV=1	PF00667//PF00175	FAD binding domain//Oxidoreductase NAD-binding domain	GO:0055114	oxidation-reduction process	GO:0016491	oxidoreductase activity	--	--	KOG1158	NADP/FAD dependent oxidoreductase	FALSE	#NAME?	1	FALSE	NA	NA	FALSE	NA	NA	FALSE	#NAME?	0.86626	FALSE	NA	NA	FALSE	#NAME?	0.065999
2-3k.c7892/1/3116	2.06667	1.77333	0.346667	0	0.71	0	0.566667	3084	297815788	XP_002875777.1	3969	0	hypothetical protein ARALYDRAFT_905825 [Arabidopsis lyrata subsp. lyrata]>gi|297321615|gb|EFH52036.1| hypothetical protein ARALYDRAFT_905825 [Arabidopsis lyrata subsp. lyrata]	--	--	--	--	Q9LX66	3966	0	Receptor-like protein kinase HERK 1 OS=Arabidopsis thaliana GN=HERK1 PE=1 SV=1	PF00069//PF07714	Protein kinase domain//Protein tyrosine kinase	GO:0016310//GO:0006468//GO:0009069	phosphorylation//protein phosphorylation//serine family amino acid metabolic process	GO:0005524//GO:0004672//GO:0004674	ATP binding//protein kinase activity//protein serine/threonine kinase activity	--	--	--	--	FALSE	3.1643	0.18829	UP	4.9212	0.00036161	FALSE	#NAME?	0.84212	FALSE	1.5944	1	FALSE	0.9904	1	FALSE	1.0453	1
1-2k.c34304/40/1729	0.176667	3.58333	0.543333	7.21333	10.92	0	4.73667	1729	565482658	XP_006298969.1	2355	2.8e-263	hypothetical protein CARUB_v10015095mg [Capsella rubella]>gi|482567678|gb|EOA31867.1| hypothetical protein CARUB_v10015095mg [Capsella rubella]	--	--	--	--	Q9SRQ1	2330	3.1e-261	Cytochrome P450 89A9 OS=Arabidopsis thaliana GN=CYP89A9 PE=2 SV=1	PF00067	Cytochrome P450	GO:0055114	oxidation-reduction process	GO:0016705//GO:0005506//GO:0020037	oxidoreductase activity, acting on paired donors, with incorporation or reduction of molecular oxygen//iron ion binding//heme binding	--	--	--	--	FALSE	-1.3495	1	FALSE	0.68793	0.74904	UP	2.3408	0.00011127	FALSE	-0.33099	1	FALSE	-0.91127	0.52959	FALSE	0.091238	1
3-6k.c15089/1/3469	1.43333	10.7167	11.91	19.1433	4.67	21.2667	14.3767	3536	729320369	XP_010533198.1	5199	0	PREDICTED: ABC transporter G family member 32 [Tarenaya hassleriana]	--	--	--	--	Q8GU87	4314	0	ABC transporter G family member 31 OS=Oryza sativa subsp. japonica GN=ABCG31 PE=2 SV=3	PF13304//PF03193//PF00005//PF01061	AAA domain, putative AbiEii toxin, Type IV TA system//Protein of unknown function, DUF258//ABC transporter//ABC-2 type transporter	--	--	GO:0016887//GO:0005525//GO:0005524//GO:0003924	ATPase activity//GTP binding//ATP binding//GTPase activity	GO:0016020	membrane	--	--	FALSE	-4.0101	1	FALSE	-4.0736	0.37317	FALSE	#NAME?	0.063754	FALSE	0.7643	1	FALSE	-4.8594	0.12698	FALSE	-3.4911	1
3-6k.c5974/39/4315	42.13	29.8833	22.15	8.14667	21.1467	4.93	5.95667	4271	19569060	AAL92018.1	5505	0	UPF1 [Arabidopsis thaliana]	K14326	UPF1, RENT1	regulator of nonsense transcripts 1	http://www.genome.jp/dbget-bin/www_bget?ko:K14326	Q9FJR0	5505	0	Regulator of nonsense transcripts 1 homolog OS=Arabidopsis thaliana GN=UPF1 PE=1 SV=2	PF01443//PF00437//PF04851//PF05970//PF00580//PF08069//PF00448//PF00270//PF02562//PF09416//PF00004	Viral (Superfamily 1) RNA helicase//Type II/IV secretion system protein//Type III restriction enzyme, res subunit//PIF1-like helicase//UvrD/REP helicase N-terminal domain//Ribosomal S13/S15 N-terminal domain//SRP54-type protein, GTPase domain//DEAD/DEAH box helicase//PhoH-like protein//RNA helicase (UPF2 interacting domain)//ATPase family associated with various cellular activities (AAA)	GO:0042254//GO:0006281//GO:0000723//GO:0006614//GO:0006412//GO:0000184//GO:0006810	ribosome biogenesis//DNA repair//telomere maintenance//SRP-dependent cotranslational protein targeting to membrane//translation//nuclear-transcribed mRNA catabolic process, nonsense-mediated decay//transport	GO:0008270//GO:0004386//GO:0003676//GO:0016787//GO:0003678//GO:0005524//GO:0003677//GO:0005525//GO:0003735	zinc ion binding//helicase activity//nucleic acid binding//hydrolase activity//DNA helicase activity//ATP binding//DNA binding//GTP binding//structural constituent of ribosome	GO:0005840//GO:0005657//GO:0005737	ribosome//replication fork//cytoplasm	KOG1802	RNA helicase nonsense mRNA reducing factor (pNORF1)	FALSE	#NAME?	1	FALSE	#NAME?	0.29373	FALSE	-0.15966	1	FALSE	1.0046	1	DOWN	#NAME?	1.7946e-05	FALSE	#NAME?	1
1-2k.c32545/1/15513.3	5.56	7.81667	4.61333	7.98	13.46	10.52	11.6533	1088	685322573	XP_009151107.1	1569	2.4e-172	PREDICTED: NADP-dependent malic enzyme 3 [Brassica rapa]>gi|674945403|emb|CDX88203.1| BnaA06g27940D [Brassica napus]	K00029	E1.1.1.40, maeB	malate dehydrogenase (oxaloacetate-decarboxylating)(NADP+)	http://www.genome.jp/dbget-bin/www_bget?ko:K00029	Q9LYG3	1673	2.9e-185	NADP-dependent malic enzyme 2 OS=Arabidopsis thaliana GN=NADP-ME2 PE=1 SV=1	PF00390//PF03949	Malic enzyme, N-terminal domain//Malic enzyme, NAD binding domain	GO:0006090//GO:0006108//GO:0055114//GO:0006099//GO:0015976	pyruvate metabolic process//malate metabolic process//oxidation-reduction process//tricarboxylic acid cycle//carbon utilization	GO:0004471//GO:0051287	malate dehydrogenase (decarboxylating) (NAD+) activity//NAD binding	--	--	KOG1257	NADP+-dependent malic enzyme	FALSE	-1.3946	1	DOWN	-3.8188	0.032131	FALSE	-3.0882	0.106	FALSE	0.69942	1	FALSE	-1.7105	0.79862	FALSE	-3.2412	0.91303
1-2k.c17065/3/1271	54.3967	79.7533	110.197	121.077	124.947	103.573	87.3967	1271	816206858	AKE81099.1	1421	4.1e-155	Peroxidase [Populus tomentosa]	K00430	E1.11.1.7	peroxidase	http://www.genome.jp/dbget-bin/www_bget?ko:K00430	Q9SB81	1626	9.7e-180	Peroxidase 42 OS=Arabidopsis thaliana GN=PER42 PE=1 SV=2	PF00141	Peroxidase	GO:0006804//GO:0006979//GO:0055114	obsolete peroxidase reaction//response to oxidative stress//oxidation-reduction process	GO:0020037//GO:0004601	heme binding//peroxidase activity	--	--	--	--	FALSE	-1.4636	0.91391	FALSE	-2.1022	0.058107	FALSE	-1.3516	0.14154	FALSE	-1.2798	0.23358	FALSE	0.4907	1	FALSE	-1.2664	0.95269
1-2k.c25641/1/1817	0.336667	2.35333	2.01	4.22	0	0.996667	4.86667	1662	565432438	XP_006280304.1	1975	3.1e-219	hypothetical protein CARUB_v10026227mg, partial [Capsella rubella]>gi|482549008|gb|EOA13202.1| hypothetical protein CARUB_v10026227mg, partial [Capsella rubella]	--	--	--	--	A7PZL3	906	3.9e-96	Probable polygalacturonase OS=Vitis vinifera GN=GSVIVT00026920001 PE=1 SV=1	PF08597//PF00295	Translation initiation factor eIF3 subunit//Glycosyl hydrolases family 28	GO:0005985//GO:0005975//GO:0006446//GO:0005982	sucrose metabolic process//carbohydrate metabolic process//regulation of translational initiation//starch metabolic process	GO:0003743//GO:0004650	translation initiation factor activity//polygalacturonase activity	GO:0005840//GO:0005737//GO:0005852	ribosome//cytoplasm//eukaryotic translation initiation factor 3 complex	--	--	FALSE	3.7555	0.061685	UP	2.7584	0.038704	FALSE	0.63578	1	FALSE	3.0846	0.055436	FALSE	-0.13295	1	FALSE	0.71597	1
3-6k.c5348/1/4062	16.8067	10.1833	7.34667	6.64667	5.59667	12.54	10.07	4086	729353092	XP_010544123.1	5000	0	PREDICTED: phytochrome A [Tarenaya hassleriana]	K12120	PHYA	phytochrome A	http://www.genome.jp/dbget-bin/www_bget?ko:K12120	P14712	5468	0	Phytochrome A OS=Arabidopsis thaliana GN=PHYA PE=1 SV=2	PF00512//PF08447//PF00989//PF00360//PF08446//PF01590	His Kinase A (phospho-acceptor) domain//PAS fold//PAS fold//Phytochrome region//PAS fold//GAF domain	GO:0018298//GO:0016310//GO:0007165//GO:0009584//GO:0006355//GO:0000160	protein-chromophore linkage//phosphorylation//signal transduction//detection of visible light//regulation of transcription, DNA-templated//phosphorelay signal transduction system	GO:0005515//GO:0000155	protein binding//phosphorelay sensor kinase activity	GO:0009365	protein histidine kinase complex	--	--	FALSE	-0.10136	1	UP	6.6186	0.011803	UP	6.9938	0.0022476	FALSE	-4.968	0.92729	FALSE	4.3984	0.42272	FALSE	0.75163	1
1-2k.c80/139/2028	3.75333	20.18	5.07333	8.95	30.9567	40.5667	23.2567	2028	565498894	XP_006307086.1	2443	2e-273	hypothetical protein CARUB_v10008672mg [Capsella rubella]>gi|482575797|gb|EOA39984.1| hypothetical protein CARUB_v10008672mg [Capsella rubella]	--	--	--	--	--	--	--	--	PF13202//PF01699//PF13499//PF13833//PF12767//PF10591//PF00036//PF13405	EF hand//Sodium/calcium exchanger protein//EF-hand domain pair//EF-hand domain pair//Transcriptional regulator of RNA polII, SAGA, subunit//Secreted protein acidic and rich in cysteine Ca binding region//EF hand//EF-hand domain	GO:0007165//GO:0055085	signal transduction//transmembrane transport	GO:0005509	calcium ion binding	GO:0005578//GO:0016021//GO:0070461	proteinaceous extracellular matrix//integral component of membrane//SAGA-type complex	--	--	FALSE	-1.873	0.45988	FALSE	-0.50434	0.94177	UP	1.7673	0.02628	FALSE	-0.3368	1	FALSE	-0.97992	0.58381	FALSE	-0.87261	1
1-2k.c32666/1/1632.2	4.82667	5.10333	10.15	5.26333	18.1233	7.3	4.76667	677	727479695	XP_010415686.1	821	8.1e-86	PREDICTED: probable galacturonosyltransferase-like 9 [Camelina sativa]	--	--	--	--	O04536	819	1.9e-86	Probable galacturonosyltransferase-like 9 OS=Arabidopsis thaliana GN=GATL9 PE=2 SV=1	PF01501	Glycosyl transferase family 8	--	--	GO:0016757	transferase activity, transferring glycosyl groups	--	--	--	--	FALSE	1.7806	1	FALSE	3.0829	0.082811	FALSE	2.3885	0.29995	FALSE	1.4997	0.87448	FALSE	-0.27653	1	FALSE	0.35597	1
2-3k.c21857/1/2802	89.36	130.707	122.457	77.8433	23.3967	31.74	18.6433	2793	727630125	XP_010486026.1	3551	0	PREDICTED: receptor-like protein 12 [Camelina sativa]	--	--	--	--	Q9C9H7	1425	4.3e-156	Receptor-like protein 12 OS=Arabidopsis thaliana GN=RLP12 PE=2 SV=2	PF13855//PF00560//PF01166	Leucine rich repeat//Leucine Rich Repeat//TSC-22/dip/bun family	GO:0006355	regulation of transcription, DNA-templated	GO:0003700//GO:0005515	transcription factor activity, sequence-specific DNA binding//protein binding	GO:0005667	transcription factor complex	--	--	FALSE	-0.88333	1	FALSE	0.99402	0.86521	FALSE	1.2152	0.94402	DOWN	-2.193	0.00051607	FALSE	1.8919	0.14684	FALSE	0.21251	1
3-6k.c22044/1/4365	1.64	2.72	1.14	0	0.986667	0.653333	0	4389	297797413	XP_002866591.1	5140	0	phosphatidylinositol 4-kinase [Arabidopsis lyrata subsp. lyrata]>gi|297312426|gb|EFH42850.1| phosphatidylinositol 4-kinase, partial [Arabidopsis lyrata subsp. lyrata]	K00888	PI4K	phosphatidylinositol 4-kinase	http://www.genome.jp/dbget-bin/www_bget?ko:K00888	Q9FMJ0	5136	0	Phosphatidylinositol 4-kinase beta 1 OS=Arabidopsis thaliana GN=PI4KB1 PE=1 SV=1	PF00722//PF02251//PF02861//PF00454	Glycosyl hydrolases family 16//Proteasome activator pa28 alpha subunit//Clp amino terminal domain, pathogenicity island component//Phosphatidylinositol 3- and 4-kinase	GO:0019538//GO:0006661//GO:0048015//GO:0046854//GO:0005975	protein metabolic process//phosphatidylinositol biosynthetic process//phosphatidylinositol-mediated signaling//phosphatidylinositol phosphorylation//carbohydrate metabolic process	GO:0016773//GO:0004553//GO:0004430	phosphotransferase activity, alcohol group as acceptor//hydrolase activity, hydrolyzing O-glycosyl compounds//1-phosphatidylinositol 4-kinase activity	GO:0008537	proteasome activator complex	KOG0903	Phosphatidylinositol 4-kinase, involved in intracellular trafficking and secretion	FALSE	0.53394	1	FALSE	1.2802	0.89304	FALSE	2.0018	0.62986	FALSE	#NAME?	0.64716	UP	Inf	0.0013816	FALSE	0.48658	1
2-3k.c7343/1/3030	3.15667	10.0267	39.37	61.17	17.5133	48.1033	62.5767	3030	565478354	XP_006296817.1	4121	0	hypothetical protein CARUB_v10012799mg [Capsella rubella]>gi|482565526|gb|EOA29715.1| hypothetical protein CARUB_v10012799mg [Capsella rubella]	--	--	--	--	Q9SIV5	3935	0	Zinc finger CCCH domain-containing protein 19 OS=Arabidopsis thaliana GN=NERD PE=1 SV=3	PF00642//PF02201//PF02213//PF03126	Zinc finger C-x8-C-x5-C-x3-H type (and similar)//SWIB/MDM2 domain//GYF domain//Plus-3 domain	--	--	GO:0046872//GO:0005515//GO:0003677	metal ion binding//protein binding//DNA binding	--	--	--	--	FALSE	2.1015	1	UP	Inf	0.0025121	UP	Inf	0.029714	FALSE	#NAME?	0.6482	FALSE	Inf	1	FALSE	-5.0464	0.48808
1-2k.c33596/1/762	8.96667	6.93333	5.51667	4.64667	1.23333	2.85	2.24333	722	727438936	XP_010500817.1	957	1.5e-101	PREDICTED: protein PLANT CADMIUM RESISTANCE 8 [Camelina sativa]>gi|727614851|ref|XP_010479723.1| PREDICTED: protein PLANT CADMIUM RESISTANCE 8 [Camelina sativa]	--	--	--	--	Q9M815	908	9.9e-97	Protein PLANT CADMIUM RESISTANCE 8 OS=Arabidopsis thaliana GN=PCR8 PE=1 SV=2	--	--	--	--	--	--	--	--	--	--	FALSE	2.8683	1	FALSE	2.5601	0.66884	FALSE	-0.28873	1	FALSE	-0.33746	1	UP	2.5106	0.040683	FALSE	2.3359	0.17795
1-2k.c29069/1/2000	0	4.20667	1.24	1.97	0	1.77667	2.52333	2000	297819934	XP_002877850.1	2506	9.9e-281	hypothetical protein ARALYDRAFT_323774 [Arabidopsis lyrata subsp. lyrata]>gi|297323688|gb|EFH54109.1| hypothetical protein ARALYDRAFT_323774 [Arabidopsis lyrata subsp. lyrata]	--	--	--	--	--	--	--	--	--	--	--	--	--	--	--	--	--	--	FALSE	1.6283	1	UP	6.6443	0.024894	UP	6.2324	0.038697	FALSE	-5.0827	1	FALSE	6.5301	0.060081	FALSE	Inf	0.13443
1-2k.c1705/5/1674	3.06667	10.23	4.41667	8.43333	0	4.18667	2.56667	1653	18390579	NP_563751.1	2373	2.2e-265	aspartyl protease family protein [Arabidopsis thaliana]>gi|332189782|gb|AEE27903.1| aspartyl protease-like protein [Arabidopsis thaliana]	--	--	--	--	Q9S9K4	1110	8.6e-120	Aspartic proteinase-like protein 2 OS=Arabidopsis thaliana GN=At1g65240 PE=1 SV=2	PF00026	Eukaryotic aspartyl protease	GO:0006301//GO:0010351//GO:0048573//GO:0009863//GO:0006869//GO:0006499//GO:0008219//GO:0009873//GO:0006635//GO:0006508//GO:0006511//GO:0016558//GO:0000303//GO:0006891	postreplication repair//lithium ion transport//photoperiodism, flowering//salicylic acid mediated signaling pathway//lipid transport//N-terminal protein myristoylation//cell death//ethylene-activated signaling pathway//fatty acid beta-oxidation//proteolysis//ubiquitin-dependent protein catabolic process//protein import into peroxisome matrix//response to superoxide//intra-Golgi vesicle-mediated t…	GO:0004190	aspartic-type endopeptidase activity	GO:0031225//GO:0005886	anchored component of membrane//plasma membrane	--	--	FALSE	-0.17789	1	FALSE	-0.50327	0.97299	FALSE	-0.59	0.84274	FALSE	-1.2135	0.28911	FALSE	0.9603	0.78269	FALSE	-0.40713	1
3-6k.c1366/13/3612	23.6867	26.6867	23.4467	28.5867	2.92333	3.45	2.56667	3600	674237147	KFK29912.1	5007	0	hypothetical protein AALP_AA7G194500 [Arabis alpina]	K00281	GLDC, gcvP	glycine dehydrogenase	http://www.genome.jp/dbget-bin/www_bget?ko:K00281	Q94B78	5104	0	Glycine dehydrogenase (decarboxylating) 1, mitochondrial OS=Arabidopsis thaliana GN=GLDP1 PE=1 SV=2	PF01053//PF02347//PF01212	Cys/Met metabolism PLP-dependent enzyme//Glycine cleavage system P-protein//Beta-eliminating lyase	GO:0006544//GO:0006566//GO:0006520//GO:0006546//GO:0006563//GO:0055114	glycine metabolic process//threonine metabolic process//cellular amino acid metabolic process//glycine catabolic process//L-serine metabolic process//oxidation-reduction process	GO:0004375//GO:0016829//GO:0030170	glycine dehydrogenase (decarboxylating) activity//lyase activity//pyridoxal phosphate binding	--	--	KOG2040	Glycine dehydrogenase (decarboxylating)	FALSE	-2.2879	0.13967	DOWN	-1.9381	0.033589	FALSE	-0.41052	0.93896	FALSE	-0.99486	0.86697	FALSE	-1.1057	1	FALSE	-1.4266	0.92278
1-2k.c10916/2/2196	17.36	16.32	32.7367	45.24	97.7667	36.7833	28.5567	2194	565451427	XP_006286029.1	3123	0	hypothetical protein CARUB_v10007560mg [Capsella rubella]>gi|482554734|gb|EOA18927.1| hypothetical protein CARUB_v10007560mg [Capsella rubella]	K06174	ABCE1	ATP-binding cassette, sub-family E, member 1	http://www.genome.jp/dbget-bin/www_bget?ko:K06174	Q8LPJ4	3106	0	ABC transporter E family member 2 OS=Arabidopsis thaliana GN=ABCE2 PE=2 SV=1	PF00005//PF02367//PF03193//PF07728//PF13304//PF00448//PF06385//PF00503//PF00004	ABC transporter//Threonylcarbamoyl adenosine biosynthesis protein TsaE//Protein of unknown function, DUF258//AAA domain (dynein-related subfamily)//AAA domain, putative AbiEii toxin, Type IV TA system//SRP54-type protein, GTPase domain//Baculovirus LEF-11 protein//G-protein alpha subunit//ATPase family associated with various cellular activities (AAA)	GO:0019058//GO:0002949//GO:0006614//GO:0007165//GO:0007186//GO:0006355	viral life cycle//tRNA threonylcarbamoyladenosine modification//SRP-dependent cotranslational protein targeting to membrane//signal transduction//G-protein coupled receptor signaling pathway//regulation of transcription, DNA-templated	GO:0005525//GO:0016887//GO:0004871//GO:0031683//GO:0019001//GO:0003924//GO:0005524	GTP binding//ATPase activity//signal transducer activity//G-protein beta/gamma-subunit complex binding//guanyl nucleotide binding//GTPase activity//ATP binding	--	--	KOG0063	RNAse L inhibitor, ABC superfamily	FALSE	-0.82859	1	FALSE	0.21933	1	FALSE	0.6921	1	FALSE	0.82444	0.96578	FALSE	-0.41014	1	FALSE	-0.83184	1
1-2k.c2991/7/2245	1.55333	2.77333	0.163333	5.95667	0	6.94333	0.413333	2229	30684506	NP_563980.2	2339	2.5e-261	leucine-rich repeat-containing protein [Arabidopsis thaliana]>gi|23297087|gb|AAN13089.1| unknown protein [Arabidopsis thaliana]>gi|332191234|gb|AEE29355.1| leucine-rich repeat-containing protein [Arabidopsis thaliana]	--	--	--	--	Q8BID8	189	7.2e-13	F-box/LRR-repeat protein 14 OS=Mus musculus GN=Fbxl14 PE=2 SV=1	PF03118//PF13516//PF13855	Bacterial RNA polymerase, alpha chain C terminal domain//Leucine Rich repeat//Leucine rich repeat	GO:0006144//GO:0006351//GO:0006206	purine nucleobase metabolic process//transcription, DNA-templated//pyrimidine nucleobase metabolic process	GO:0003899//GO:0005515//GO:0003677	DNA-directed RNA polymerase activity//protein binding//DNA binding	GO:0005886//GO:0005730	plasma membrane//nucleolus	KOG1947	Leucine rich repeat proteins, some proteins contain F-box	FALSE	0.72238	1	FALSE	1.5199	0.26101	UP	1.753	0.03401	FALSE	0.65444	1	FALSE	0.39723	1	FALSE	0.090381	1
1-2k.c31764/1/1935.1	23.87	17.5233	9.69667	10.5733	8.61333	10.86	13.61	1660	15225074	NP_181465.1	1901	1.2e-210	jacalin-related lectin 23 [Arabidopsis thaliana]>gi|12230236|sp|O80948.1|JAL23_ARATH RecName: Full=Jacalin-related lectin 23; AltName: Full=Myrosinase-binding protein-like At2g39330>gi|3402674|gb|AAC28977.1| putative myrosinase-binding protein [Arabidopsis thaliana]>gi|21593456|gb|AAM65423.1| putative myrosinase-binding protein [Arabidopsis thaliana]>gi|330254568|gb|AEC09662.1| jacalin-related le…	--	--	--	--	O80948	1901	1.6e-211	Jacalin-related lectin 23 OS=Arabidopsis thaliana GN=JAL23 PE=1 SV=1	--	--	--	--	--	--	GO:0005773//GO:0009506	vacuole//plasmodesma	--	--	FALSE	-1.7778	1	DOWN	-2.975	0.0092002	FALSE	0.052246	1	FALSE	-1.7952	1	FALSE	-0.091013	1	FALSE	-4.53	0.35971
1-2k.c32546/1/2097	89.6333	126.267	130.147	159.307	357.593	101.183	139.257	2070	674923127	CDY10256.1	2416	2.8e-270	BnaC05g04990D [Brassica napus]	K17871	ndh1	NADH:ubiquinone reductase (non-electrogenic)	http://www.genome.jp/dbget-bin/www_bget?ko:K17871	Q8GWA1	2531	1.8e-284	Internal alternative NAD(P)H-ubiquinone oxidoreductase A1, mitochondrial OS=Arabidopsis thaliana GN=NDA1 PE=2 SV=1	PF00070//PF07992	Pyridine nucleotide-disulphide oxidoreductase//Pyridine nucleotide-disulphide oxidoreductase	GO:0055114	oxidation-reduction process	GO:0016491	oxidoreductase activity	--	--	KOG2495	NADH-dehydrogenase (ubiquinone)	FALSE	1.5729	1	FALSE	1.0437	0.61335	FALSE	-0.28818	1	UP	1.774	0.03734	FALSE	-0.25522	1	FALSE	1.0356	1
3-6k.c5134/1/4079.1	3.03667	8.59667	19.86	39.7667	47.1633	64.4433	101.137	1355	565480842	XP_006298061.1	1071	1.7e-114	hypothetical protein CARUB_v10014105mg [Capsella rubella]>gi|482566770|gb|EOA30959.1| hypothetical protein CARUB_v10014105mg [Capsella rubella]	--	--	--	--	Q9SKU1	981	6.4e-105	Clathrin light chain 1 OS=Arabidopsis thaliana GN=At2g20760 PE=2 SV=1	PF01086	Clathrin light chain	GO:0006886//GO:0016192	intracellular protein transport//vesicle-mediated transport	GO:0005198	structural molecule activity	GO:0030132//GO:0030130	clathrin coat of coated pit//clathrin coat of trans-Golgi network vesicle	--	--	FALSE	0.83709	1	FALSE	1.0867	0.5197	FALSE	0.22791	1	FALSE	1.2416	0.11416	FALSE	-0.57402	1	FALSE	0.91125	1
1-2k.c4653/1/2264	472.147	457.487	299.49	350.017	226.563	125.91	83.7033	2254	674232562	KFK25327.1	1700	3.2e-187	hypothetical protein AALP_AA8G098400 [Arabis alpina]	--	--	--	--	Q9LXA7	1321	4e-144	Transcription factor GTE2 OS=Arabidopsis thaliana GN=GTE2 PE=2 SV=2	PF00439//PF06112	Bromodomain//Gammaherpesvirus capsid protein	--	--	GO:0005515	protein binding	GO:0019028	viral capsid	--	--	FALSE	-0.079214	1	FALSE	-1.0485	0.68339	FALSE	-1.4141	0.54899	FALSE	1.4198	0.26581	DOWN	-2.7937	0.0061288	FALSE	-3.2659	0.82716
1-2k.c6947/1/659	3.69667	12.6867	20.5433	53.8433	4.33667	83.1467	176.523	655	565496220	XP_006305749.1	760	9.3e-79	hypothetical protein CARUB_v10010557mg [Capsella rubella]>gi|482574460|gb|EOA38647.1| hypothetical protein CARUB_v10010557mg [Capsella rubella]	--	--	--	--	O03983	757	2.9e-79	Probable desiccation-related protein LEA14 OS=Arabidopsis thaliana GN=LEA14 PE=1 SV=1	--	--	--	--	--	--	--	--	--	--	DOWN	-3.5408	0.0022161	FALSE	-1.4538	0.19884	UP	1.9205	0.0019076	FALSE	-1.2992	0.10318	FALSE	-1.4999	0.07484	FALSE	-2.2099	0.12242
3-6k.c12270/2/3798.1	2.44667	2.19333	8.11667	4.42	10.86	30.1767	30.8467	3002	565488609	XP_006301944.1	3510	0	hypothetical protein CARUB_v10022421mg [Capsella rubella]>gi|482570654|gb|EOA34842.1| hypothetical protein CARUB_v10022421mg [Capsella rubella]	--	--	--	--	--	--	--	--	--	--	--	--	--	--	--	--	--	--	FALSE	NA	NA	FALSE	NA	NA	UP	Inf	0.016273	FALSE	NA	NA	FALSE	Inf	0.84258	FALSE	0.095654	1
1-2k.c14301/1/1175	8.63	22.5833	8.98667	5.94667	3.84333	8.99333	8.22667	1152	15221921	NP_175886.1	1711	8.7e-189	Late embryogenesis abundant-related protein [Arabidopsis thaliana]>gi|9857516|gb|AAG00871.1|AC064840_2 Unknown protein [Arabidopsis thaliana]>gi|12322166|gb|AAG51122.1|AC069144_19 late embryogenesis protein, putative [Arabidopsis thaliana]>gi|332195039|gb|AEE33160.1| Late embryogenesis abundant-related protein [Arabidopsis thaliana]	--	--	--	--	--	--	--	--	PF06584	DIRP	GO:0007049//GO:0006351	cell cycle//transcription, DNA-templated	--	--	GO:0005576//GO:0017053	extracellular region//transcriptional repressor complex	--	--	UP	4.2888	0.015166	UP	4.9681	0.00076764	FALSE	1.7231	0.67231	FALSE	1.9211	0.061051	FALSE	1.2057	0.86635	FALSE	4.2769	0.10643
2-3k.c18539/1/3238	0.106667	0.06	4.00333	7.25	0.0966667	34.44	35.8467	3232	42561789	NP_172244.2	4613	0	leucine-rich repeat transmembrane protein kinase [Arabidopsis thaliana]>gi|264664462|sp|C0LGE0.1|Y1765_ARATH RecName: Full=Probable LRR receptor-like serine/threonine-protein kinase At1g07650; Flags: Precursor>gi|224589382|gb|ACN59225.1| leucine-rich repeat receptor-like protein kinase [Arabidopsis thaliana]>gi|332190034|gb|AEE28155.1| putative LRR receptor-like serine/threonine-protein kinase [A…	--	--	--	--	C0LGE0	4613	0	Probable LRR receptor-like serine/threonine-protein kinase At1g07650 OS=Arabidopsis thaliana GN=At1g07650 PE=1 SV=1	PF00560//PF15234//PF07714//PF13855//PF00069	Leucine Rich Repeat//Linker for activation of T-cells//Protein tyrosine kinase//Leucine rich repeat//Protein kinase domain	GO:0007169//GO:0016310//GO:0007165//GO:0006468//GO:0009069	transmembrane receptor protein tyrosine kinase signaling pathway//phosphorylation//signal transduction//protein phosphorylation//serine family amino acid metabolic process	GO:0004672//GO:0005515//GO:0005524//GO:0004713//GO:0004674	protein kinase activity//protein binding//ATP binding//protein tyrosine kinase activity//protein serine/threonine kinase activity	GO:0005886//GO:0016020	plasma membrane//membrane	--	--	FALSE	-0.6492	1	FALSE	-0.10649	1	FALSE	1.5542	0.75636	FALSE	#NAME?	0.66079	FALSE	Inf	0.19829	FALSE	-2.7638	1
2-3k.c1756/7/3043	0	0	0.906667	5.49333	0	2.17	0.38	3013	297834278	XP_002885021.1	3864	0	phosphoinositide phosphatase family protein [Arabidopsis lyrata subsp. lyrata]>gi|297330861|gb|EFH61280.1| phosphoinositide phosphatase family protein [Arabidopsis lyrata subsp. lyrata]	--	--	--	--	Q94A27	3824	0	Phosphoinositide phosphatase SAC2 OS=Arabidopsis thaliana GN=SAC2 PE=2 SV=1	PF02383	SacI homology domain	--	--	GO:0042578	phosphoric ester hydrolase activity	--	--	KOG1888	Putative phosphoinositide phosphatase	FALSE	-0.35298	1	FALSE	1.6962	0.88257	FALSE	2.7979	0.31221	FALSE	#NAME?	0.90405	FALSE	Inf	0.12325	FALSE	0.63091	1
1-2k.c29392/1/2815.1	53.6	50.2967	39.5233	22.2033	48.1933	9.55	7.33333	1403	567173489	XP_006399849.1	1796	1.5e-198	hypothetical protein EUTSA_v10012850mg [Eutrema salsugineum]>gi|557100939|gb|ESQ41302.1| hypothetical protein EUTSA_v10012850mg [Eutrema salsugineum]	K18059	SULTR4	sulfate transporter 4	http://www.genome.jp/dbget-bin/www_bget?ko:K18059	Q9FY46	1869	7.1e-208	Sulfate transporter 4.1, chloroplastic OS=Arabidopsis thaliana GN=SULTR4;1 PE=1 SV=1	PF00916	Sulfate permease family	GO:0008272	sulfate transport	GO:0015116	sulfate transmembrane transporter activity	GO:0016021	integral component of membrane	--	--	FALSE	-1.369	1	DOWN	-2.3834	0.034	FALSE	-1.6919	0.077954	FALSE	0.26594	1	FALSE	-0.89328	0.94741	FALSE	-0.78115	1
3-6k.c8645/1/3945.2	11.64	11.09	15.6333	19.19	84.78	79.9667	72.8167	593	2076884	AAB53975.1	693	4.9e-71	lysine-ketoglutarate reductase/saccharopine dehydrogenase [Arabidopsis thaliana]	K14157	AASS	alpha-aminoadipic semialdehyde synthase	http://www.genome.jp/dbget-bin/www_bget?ko:K14157	Q9SMZ4	693	6.9e-72	Alpha-aminoadipic semialdehyde synthase OS=Arabidopsis thaliana GN=LKR/SDH PE=1 SV=1	--	--	--	--	--	--	--	--	KOG0172	Lysine-ketoglutarate reductase/saccharopine dehydrogenase	FALSE	0.16474	1	FALSE	1.6756	0.16532	UP	1.9782	0.010017	FALSE	0.22581	1	FALSE	-1.0063	0.62865	FALSE	-0.31896	1
3-6k.c8645/1/3945.1	25.0733	43.4467	43.86	33.14	82.47	51.0867	49.4567	3358	565441054	XP_006283045.1	4019	0	hypothetical protein CARUB_v10004036mg [Capsella rubella]>gi|565441056|ref|XP_006283046.1| hypothetical protein CARUB_v10004036mg [Capsella rubella]>gi|482551750|gb|EOA15943.1| hypothetical protein CARUB_v10004036mg [Capsella rubella]>gi|482551751|gb|EOA15944.1| hypothetical protein CARUB_v10004036mg [Capsella rubella]	K14157	AASS	alpha-aminoadipic semialdehyde synthase	http://www.genome.jp/dbget-bin/www_bget?ko:K14157	Q9SMZ4	3995	0	Alpha-aminoadipic semialdehyde synthase OS=Arabidopsis thaliana GN=LKR/SDH PE=1 SV=1	PF03435//PF00899	Saccharopine dehydrogenase NADP binding domain//ThiF family	GO:0055114	oxidation-reduction process	GO:0008641//GO:0016491	small protein activating enzyme activity//oxidoreductase activity	--	--	KOG0172	Lysine-ketoglutarate reductase/saccharopine dehydrogenase	FALSE	-1.2257	1	FALSE	Inf	0.30515	UP	Inf	0.018135	FALSE	-7.1403	0.95548	FALSE	6.1534	0.38545	FALSE	-1.7079	1
1-2k.c7156/1/1994	0	1.22333	0.923333	2.10333	0	2.18667	3.38333	1957	685298981	XP_009140260.1	1114	2.5e-119	PREDICTED: transcription factor RF2a-like [Brassica rapa]>gi|685298983|ref|XP_009140261.1| PREDICTED: transcription factor RF2a-like [Brassica rapa]	--	--	--	--	Q6S4P4	386	9.1e-36	Transcription factor RF2b OS=Oryza sativa subsp. japonica GN=RF2b PE=1 SV=2	PF07716//PF00170//PF06005//PF03131	Basic region leucine zipper//bZIP transcription factor//Protein of unknown function (DUF904)//bZIP Maf transcription factor	GO:0006355//GO:0043093//GO:0000917	regulation of transcription, DNA-templated//FtsZ-dependent cytokinesis//barrier septum assembly	GO:0043565//GO:0003700//GO:0003677	sequence-specific DNA binding//transcription factor activity, sequence-specific DNA binding//DNA binding	GO:0005667//GO:0005737//GO:0005634	transcription factor complex//cytoplasm//nucleus	--	--	FALSE	0.56554	1	FALSE	0.97906	0.9672	FALSE	1.1965	0.96724	FALSE	#NAME?	0.9021	FALSE	Inf	0.23258	FALSE	-0.67778	1
1-2k.c20261/3/1393	0.263333	0.826667	1.31	2.92333	4.19	5.58	10.3433	1394	2570176	BAA22973.1	1829	2.2e-202	alcohol dehydrogenase [Arabidopsis halleri subsp. gemmifera]>gi|2570182|dbj|BAA22976.1| alcohol dehydrogenase [Arabidopsis halleri subsp. gemmifera]	K18857	ADH1	alcohol dehydrogenase class-P	http://www.genome.jp/dbget-bin/www_bget?ko:K18857	P06525	1815	1.3e-201	Alcohol dehydrogenase class-P OS=Arabidopsis thaliana GN=ADH1 PE=1 SV=2	PF02826//PF02254//PF03721//PF00107//PF08240	D-isomer specific 2-hydroxyacid dehydrogenase, NAD binding domain//TrkA-N domain//UDP-glucose/GDP-mannose dehydrogenase family, NAD binding domain//Zinc-binding dehydrogenase//Alcohol dehydrogenase GroES-like domain	GO:0006813//GO:0055114	potassium ion transport//oxidation-reduction process	GO:0016491//GO:0046872//GO:0000166//GO:0051287//GO:0008270//GO:0016616	oxidoreductase activity//metal ion binding//nucleotide binding//NAD binding//zinc ion binding//oxidoreductase activity, acting on the CH-OH group of donors, NAD or NADP as acceptor	--	--	KOG0022	Alcohol dehydrogenase, class III	FALSE	-0.92211	1	FALSE	1.1283	0.9799	FALSE	0.97755	0.3871	FALSE	0.10268	1	FALSE	-1.2194	0.25103	FALSE	-0.46454	1
1-2k.c7851/3/2345	36.3533	25.97	18.01	8.12	3.44333	8.96667	3.75667	2343	727633202	XP_010487657.1	2233	5.2e-249	PREDICTED: probable metal-nicotianamine transporter YSL5 isoform X2 [Camelina sativa]	--	--	--	--	Q9LUN2	2210	3.4e-247	Probable metal-nicotianamine transporter YSL5 OS=Arabidopsis thaliana GN=YSL5 PE=1 SV=1	PF03169	OPT oligopeptide transporter protein	GO:0055085	transmembrane transport	--	--	--	--	--	--	FALSE	-0.78538	1	FALSE	-1.7859	0.10051	FALSE	-1.2583	0.14606	FALSE	-1.3585	0.15607	FALSE	0.66255	1	FALSE	-1.2544	1
2-3k.c6230/1/2645	81.6067	284.453	474.803	651.19	444.717	317.77	144.617	1342	725539558	AIY30328.1	1102	4.2e-118	NAC026 [Olimarabidopsis pumila]	--	--	--	--	Q93VY3	1066	8.8e-115	NAC domain-containing protein 72 OS=Arabidopsis thaliana GN=NAC072 PE=2 SV=1	PF02365	No apical meristem (NAM) protein	GO:0006355	regulation of transcription, DNA-templated	GO:0003677	DNA binding	--	--	--	--	FALSE	0.60888	1	FALSE	4.7259	0.17224	UP	5.0574	6.6182e-07	FALSE	0.82475	0.97819	FALSE	-1.6026	0.3982	UP	Inf	0.041852
3-6k.c10766/1/6940	6.51667	12.4267	23.3267	28.03	35.1	29.7767	26.1667	3459	727474972	XP_010413284.1	5297	0	PREDICTED: nodal modulator 3-like [Camelina sativa]	--	--	--	--	Q5JPE7	1033	1.5e-110	Nodal modulator 2 OS=Homo sapiens GN=NOMO2 PE=1 SV=1	PF00041//PF01407	Fibronectin type III domain//Geminivirus AL3 protein	GO:0016032	viral process	GO:0005515	protein binding	--	--	KOG1948	Metalloproteinase-related collagenase pM5	FALSE	1.8862	1	UP	Inf	0.00068092	UP	Inf	0.0022311	FALSE	#NAME?	0.72492	UP	Inf	0.0049421	UP	Inf	0.016653
1-2k.c38080/1/1484	81.21	62.9667	63.3833	46.7	29.57	31.2167	27.9267	1475	18403970	NP_565828.1	2150	1.4e-239	putative sucrose-phosphatase 2 [Arabidopsis thaliana]>gi|42571071|ref|NP_973609.1| putative sucrose-phosphatase 2 [Arabidopsis thaliana]>gi|334184711|ref|NP_001189687.1| putative sucrose-phosphatase 2 [Arabidopsis thaliana]>gi|75313502|sp|Q9SJ66.2|SPP2_ARATH RecName: Full=Probable sucrose-phosphatase 2; Short=AtSPP2>gi|15450788|gb|AAK96665.1| Unknown protein [Arabidopsis thaliana]>gi|20197999|gb|…	--	--	--	--	Q9SJ66	2150	1.9e-240	Probable sucrose-phosphatase 2 OS=Arabidopsis thaliana GN=SPP2 PE=2 SV=2	PF08472//PF03332//PF02358	Sucrose-6-phosphate phosphohydrolase C-terminal//Eukaryotic phosphomannomutase//Trehalose-phosphatase	GO:0005982//GO:0006013//GO:0005992//GO:0009298//GO:0005986//GO:0005985//GO:0006000//GO:0046686	starch metabolic process//mannose metabolic process//trehalose biosynthetic process//GDP-mannose biosynthetic process//sucrose biosynthetic process//sucrose metabolic process//fructose metabolic process//response to cadmium ion	GO:0000287//GO:0004615//GO:0050307//GO:0003824	magnesium ion binding//phosphomannomutase activity//sucrose-phosphate phosphatase activity//catalytic activity	GO:0005737//GO:0005829//GO:0009506//GO:0005634	cytoplasm//cytosol//plasmodesma//nucleus	--	--	FALSE	-0.3566	1	FALSE	-0.084986	1	FALSE	0.42667	0.97897	FALSE	0.88173	0.51205	FALSE	-1.4499	0.16488	FALSE	0.020709	1
1-2k.c7165/1/1952	0.19	0.156667	0.483333	0.58	0.553333	0.826667	4.58	1940	297814211	XP_002874989.1	2272	1.3e-253	predicted protein [Arabidopsis lyrata subsp. lyrata]>gi|297320826|gb|EFH51248.1| predicted protein [Arabidopsis lyrata subsp. lyrata]	--	--	--	--	Q3EDL4	1992	5.4e-222	Probable serine/threonine-protein kinase At1g01540 OS=Arabidopsis thaliana GN=At1g01540 PE=1 SV=2	PF07714//PF00069	Protein tyrosine kinase//Protein kinase domain	GO:0009069//GO:0006468//GO:0016310	serine family amino acid metabolic process//protein phosphorylation//phosphorylation	GO:0004674//GO:0004672//GO:0005524	protein serine/threonine kinase activity//protein kinase activity//ATP binding	--	--	--	--	FALSE	-1.1793	1	FALSE	-1.8292	0.11978	FALSE	-1.027	0.40913	FALSE	-1.308	0.32667	FALSE	0.23315	1	FALSE	-1.5078	0.9614
3-6k.c22608/1/4332	14	10.6833	31.6367	20.6867	26.8767	6.94333	16.0167	4314	565497394	XP_006306336.1	5497	0	hypothetical protein CARUB_v10012213mg [Capsella rubella]>gi|482575047|gb|EOA39234.1| hypothetical protein CARUB_v10012213mg [Capsella rubella]	K12124	GI	GIGANTEA	http://www.genome.jp/dbget-bin/www_bget?ko:K12124	Q9SQI2	5466	0	Protein GIGANTEA OS=Arabidopsis thaliana GN=GI PE=1 SV=2	--	--	--	--	--	--	--	--	--	--	FALSE	-0.39299	1	FALSE	-1.3076	0.3053	DOWN	-2.5693	0.00038041	FALSE	-4.0677	0.18583	UP	4.6477	2.5223e-09	FALSE	0.32726	1
1-2k.c24689/2/1451	0.256667	0.3	1.44333	3.18	0	1.65333	2.44333	1447	18422167	NP_568600.1	1567	5.5e-172	DCD (Development and Cell Death) domain protein [Arabidopsis thaliana]>gi|19424061|gb|AAL87257.1| unknown protein [Arabidopsis thaliana]>gi|21281018|gb|AAM45105.1| unknown protein [Arabidopsis thaliana]>gi|21594375|gb|AAM66001.1| unknown [Arabidopsis thaliana]>gi|332007376|gb|AED94759.1| DCD (Development and Cell Death) domain protein [Arabidopsis thaliana]	--	--	--	--	P37707	664	3.9e-68	B2 protein OS=Daucus carota PE=2 SV=1	--	--	GO:0050832//GO:0009605//GO:0009867//GO:0030968//GO:0009409//GO:0043069//GO:0006499//GO:0009738//GO:0031348//GO:0009862//GO:0010363//GO:0006612//GO:0000165	defense response to fungus//response to external stimulus//jasmonic acid mediated signaling pathway//endoplasmic reticulum unfolded protein response//response to cold//negative regulation of programmed cell death//N-terminal protein myristoylation//abscisic acid-activated signaling pathway//negative regulation of defense response//systemic acquired resistance, salicylic acid mediated signaling pa…	--	--	GO:0005634	nucleus	--	--	FALSE	0.84539	1	UP	7.9465	0.032809	UP	7.9377	0.0047753	FALSE	-7.1113	0.91295	UP	8.0375	0.014312	FALSE	0.10407	1
1-2k.c6008/6/2397	30.1333	19.9933	7.26	4.27	1.50667	24.4233	12.5	2395	565441729	XP_006283265.1	3130	0	hypothetical protein CARUB_v10004301mg [Capsella rubella]>gi|482551970|gb|EOA16163.1| hypothetical protein CARUB_v10004301mg [Capsella rubella]	--	--	--	--	Q6R3L0	3128	0	Metal-nicotianamine transporter YSL1 OS=Arabidopsis thaliana GN=YSL1 PE=2 SV=2	PF03169//PF05365	OPT oligopeptide transporter protein//Ubiquinol-cytochrome C reductase, UQCRX/QCR9 like	GO:0055085//GO:0006122	transmembrane transport//mitochondrial electron transport, ubiquinol to cytochrome c	--	--	GO:0005743//GO:0005750	mitochondrial inner membrane//mitochondrial respiratory chain complex III	--	--	FALSE	-0.71409	1	FALSE	-0.15368	1	FALSE	0.55034	0.8695	FALSE	0.72232	0.67862	FALSE	-0.81976	0.73453	FALSE	0.27526	1
1-2k.c18662/1/1879	6.84	25.46	52.3867	100.833	17.94	152.227	232.72	1865	30685891	NP_567665.2	2540	1.1e-284	cytochrome P450, family 706, subfamily A, polypeptide 1 [Arabidopsis thaliana]>gi|332659240|gb|AEE84640.1| cytochrome P450, family 706, subfamily A, polypeptide 1 [Arabidopsis thaliana]	--	--	--	--	Q42798	829	3.7e-87	3,9-dihydroxypterocarpan 6A-monooxygenase OS=Glycine max GN=CYP93A1 PE=1 SV=1	PF00067	Cytochrome P450	GO:0055114//GO:0006118	oxidation-reduction process//obsolete electron transport	GO:0016705//GO:0020037//GO:0019825//GO:0005506//GO:0009055	oxidoreductase activity, acting on paired donors, with incorporation or reduction of molecular oxygen//heme binding//oxygen binding//iron ion binding//electron carrier activity	GO:0005618//GO:0009507//GO:0005739//GO:0005886//GO:0005794//GO:0005774	cell wall//chloroplast//mitochondrion//plasma membrane//Golgi apparatus//vacuolar membrane	--	--	FALSE	0.35472	1	FALSE	-0.36914	1	FALSE	-1.8443	0.082137	FALSE	-1.3315	0.80536	FALSE	1.3932	0.52831	FALSE	0.21059	1
1-2k.c38039/5/1758	35.4733	33.0767	66.66	104.22	69.94	94.44	122.457	1738	727586713	XP_010466403.1	2126	9.9e-237	PREDICTED: UDP-glycosyltransferase 84A2-like isoform X1 [Camelina sativa]>gi|727586715|ref|XP_010466404.1| PREDICTED: UDP-glycosyltransferase 84A2-like isoform X2 [Camelina sativa]	K13068	BRT1	sinapate 1-glucosyltransferase	http://www.genome.jp/dbget-bin/www_bget?ko:K13068	Q9LVF0	2115	2.6e-236	UDP-glycosyltransferase 84A2 OS=Arabidopsis thaliana GN=UGT84A2 PE=1 SV=1	PF00201	UDP-glucoronosyl and UDP-glucosyl transferase	GO:0008152	metabolic process	GO:0016758	transferase activity, transferring hexosyl groups	--	--	--	--	FALSE	1.4268	1	UP	2.3302	0.023071	FALSE	0.73326	0.89252	FALSE	0.23316	1	UP	1.7482	0.029862	FALSE	2.2486	0.18593
2-3k.c9564/1/947	30.5233	21.1767	0	0	0	0	0	925	567172530	XP_006399559.1	567	3.2e-56	hypothetical protein EUTSA_v10015065mg [Eutrema salsugineum]>gi|557100649|gb|ESQ41012.1| hypothetical protein EUTSA_v10015065mg [Eutrema salsugineum]	--	--	--	--	Q9LXB5	565	7.5e-57	Flowering-promoting factor 1-like protein 2 OS=Arabidopsis thaliana GN=FLP2 PE=2 SV=1	--	--	--	--	--	--	--	--	--	--	FALSE	-1.7737	0.96338	DOWN	-2.3957	0.032352	FALSE	-0.57026	0.86948	FALSE	-0.7577	1	FALSE	0.21348	1	FALSE	-1.224	1
3-6k.c13222/1/4195.1	94.29	61.0033	29.2233	15.98	23.6333	8.55667	7.53667	3941	565498426	XP_006306852.1	3567	0	hypothetical protein CARUB_v10008397mg [Capsella rubella]>gi|482575563|gb|EOA39750.1| hypothetical protein CARUB_v10008397mg [Capsella rubella]	K01968	E6.4.1.4A	3-methylcrotonyl-CoA carboxylase alpha subunit	http://www.genome.jp/dbget-bin/www_bget?ko:K01968	Q42523	3540	0	Methylcrotonoyl-CoA carboxylase subunit alpha, mitochondrial OS=Arabidopsis thaliana GN=MCCA PE=1 SV=2	PF02655//PF07478//PF05896//PF00637//PF02786	ATP-grasp domain//D-ala D-ala ligase C-terminus//Na(+)-translocating NADH-quinone reductase subunit A (NQRA)//Region in Clathrin and VPS//Carbamoyl-phosphate synthase L chain, ATP binding domain	GO:0055114//GO:0016192//GO:0046436//GO:0009252//GO:0006118//GO:0006886//GO:0006814	oxidation-reduction process//vesicle-mediated transport//D-alanine metabolic process//peptidoglycan biosynthetic process//obsolete electron transport//intracellular protein transport//sodium ion transport	GO:0046872//GO:0005524//GO:0008716//GO:0016655	metal ion binding//ATP binding//D-alanine-D-alanine ligase activity//oxidoreductase activity, acting on NAD(P)H, quinone or similar compound as acceptor	--	--	KOG0238	3-Methylcrotonyl-CoA carboxylase, biotin-containing subunit/Propionyl-CoA carboxylase, alpha chain/Acetyl-CoA carboxylase, biotin carboxylase subunit	FALSE	-0.95757	1	FALSE	-1.9728	0.40347	FALSE	-1.3475	0.64735	DOWN	-1.765	0.0026599	FALSE	-0.16903	1	FALSE	-2.4471	0.50606
2-3k.c22538/2/1641	16.8967	40.4633	49.4667	64.4433	78.97	16.8367	9.87	1618	15238726	NP_197900.1	2221	8.9e-248	cytochrome P450 71B14 [Arabidopsis thaliana]>gi|13878372|sp|P58051.1|C71BE_ARATH RecName: Full=Cytochrome P450 71B14>gi|332006026|gb|AED93409.1| cytochrome P450 71B14 [Arabidopsis thaliana]	K00517	E1.14.-.-	--	http://www.genome.jp/dbget-bin/www_bget?ko:K00517	P58051	2221	1.2e-248	Cytochrome P450 71B14 OS=Arabidopsis thaliana GN=CYP71B14 PE=2 SV=1	PF00067	Cytochrome P450	GO:0055114//GO:0006118	oxidation-reduction process//obsolete electron transport	GO:0016705//GO:0005506//GO:0009055//GO:0019825//GO:0020037	oxidoreductase activity, acting on paired donors, with incorporation or reduction of molecular oxygen//iron ion binding//electron carrier activity//oxygen binding//heme binding	GO:0009507	chloroplast	--	--	FALSE	1.6761	1	FALSE	2.966	0.30188	FALSE	-0.30562	1	FALSE	-0.26028	1	FALSE	1.5197	0.10634	UP	3.8944	0.0020677
3-6k.c17146/1/4157	8.39	13.7333	12.9433	15.98	47.75	78.1	141.883	4139	21593301	AAM65250.1	3003	0	beta-glucosidase, putative [Arabidopsis thaliana]	--	--	--	--	Q93Y07	3023	0	Beta-glucosidase-like SFR2, chloroplastic OS=Arabidopsis thaliana GN=SFR2 PE=1 SV=1	PF00150//PF00018//PF00232	Cellulase (glycosyl hydrolase family 5)//SH3 domain//Glycosyl hydrolase family 1	GO:0005975	carbohydrate metabolic process	GO:0005515//GO:0004553	protein binding//hydrolase activity, hydrolyzing O-glycosyl compounds	--	--	--	--	FALSE	Inf	0.13207	UP	Inf	0.024908	FALSE	Inf	0.2682	FALSE	NA	NA	UP	Inf	0.0089777	FALSE	0.11204	1
3-6k.c20894/1/3747	0.14	1.23333	2.35	1.93	0	0.93	0	3718	565471266	XP_006293435.1	4143	0	hypothetical protein CARUB_v10025681mg [Capsella rubella]>gi|482562143|gb|EOA26333.1| hypothetical protein CARUB_v10025681mg [Capsella rubella]	--	--	--	--	O22161	4093	0	Protein ARABIDILLO 1 OS=Arabidopsis thaliana GN=FBX5 PE=1 SV=1	PF03964//PF03286//PF00646//PF02985//PF02724//PF00514//PF12297//PF10486//PF04931//PF00617//PF04889//PF08658//PF09026//PF17096//PF05793//PF12937	Chorion family 2//Pox virus Ag35 surface protein//F-box domain//HEAT repeat//CDC45-like protein//Armadillo/beta-catenin-like repeat//Ellis van Creveld protein 2 like protein//Phosphoinositide 3-kinase gamma adapter protein p101 subunit//DNA polymerase phi//RasGEF domain//Cwf15/Cwc15 cell cycle control protein//Rad54 N terminal//Centromere protein B dimerisation domain//Altered inheritance of mito…	GO:0032968//GO:0051016//GO:0007275//GO:0006260//GO:0006270//GO:0043087//GO:0000398//GO:0007264//GO:0006367//GO:0006351//GO:0006355//GO:0007224	positive regulation of transcription elongation from RNA polymerase II promoter//barbed-end actin filament capping//multicellular organismal development//DNA replication//DNA replication initiation//regulation of GTPase activity//mRNA splicing, via spliceosome//small GTPase mediated signal transduction//transcription initiation from RNA polymerase II promoter//transcription, DNA-templated//regula…	GO:0005085//GO:0003682//GO:0003887//GO:0005515//GO:0003677//GO:0046935//GO:0016817	guanyl-nucleotide exchange factor activity//chromatin binding//DNA-directed DNA polymerase activity//protein binding//DNA binding//1-phosphatidylinositol-3-kinase regulator activity//hydrolase activity, acting on acid anhydrides	GO:0019031//GO:0005944//GO:0005634//GO:0030479//GO:0042600//GO:0000785//GO:0000775//GO:0005681//GO:0042575	viral envelope//phosphatidylinositol 3-kinase complex, class IB//nucleus//actin cortical patch//chorion//chromatin//chromosome, centromeric region//spliceosomal complex//DNA polymerase complex	--	--	FALSE	0.081525	1	FALSE	Inf	0.058107	UP	Inf	0.0042498	FALSE	#NAME?	0.89494	UP	Inf	0.049518	FALSE	-0.14841	1
3-6k.c13309/1/4042	7.32	6.22667	9.19	8.94	23.3333	11.98	15.6133	3982	727561493	XP_010452989.1	5259	0	PREDICTED: cellulose synthase A catalytic subunit 5 [UDP-forming] [Camelina sativa]	K10999	CESA	cellulose synthase A	http://www.genome.jp/dbget-bin/www_bget?ko:K10999	Q8L778	5211	0	Cellulose synthase A catalytic subunit 5 [UDP-forming] OS=Arabidopsis thaliana GN=CESA5 PE=1 SV=2	PF03552	Cellulose synthase	GO:0006011//GO:0005982//GO:0005985//GO:0030244	UDP-glucose metabolic process//starch metabolic process//sucrose metabolic process//cellulose biosynthetic process	GO:0016760	cellulose synthase (UDP-forming) activity	GO:0016020	membrane	--	--	FALSE	1.5323	1	FALSE	1.1198	0.68438	FALSE	-0.95679	0.90803	FALSE	1.9331	0.18563	FALSE	0.080498	1	FALSE	1.3269	1
1-2k.c35896/1/2506	0.51	30.0533	10.98	19.1867	0.363333	23.68	23.74	2515	674239339	KFK32104.1	3270	0	hypothetical protein AALP_AA6G199300 [Arabis alpina]	K12118	CRY1	cryptochrome 1	http://www.genome.jp/dbget-bin/www_bget?ko:K12118	Q43125	3332	0	Cryptochrome-1 OS=Arabidopsis thaliana GN=CRY1 PE=1 SV=2	--	--	--	--	--	--	--	--	KOG0133	Deoxyribodipyrimidine photolyase/cryptochrome	FALSE	0.96473	1	FALSE	-0.97239	0.6399	FALSE	-0.95568	0.41363	FALSE	0.13206	1	FALSE	0.52836	1	FALSE	-0.1132	1
1-2k.c27500/6/1821	37.8167	13.4	8.68	5.01333	6.36333	4.17333	5.12	1797	685355238	XP_009112658.1	2342	9.2e-262	PREDICTED: tyrosine decarboxylase 1 [Brassica rapa]	K01592	E4.1.1.25	tyrosine decarboxylase	http://www.genome.jp/dbget-bin/www_bget?ko:K01592	Q8RY79	2435	2.1e-273	Tyrosine decarboxylase 1 OS=Arabidopsis thaliana GN=ELI5 PE=2 SV=1	PF01212//PF00155//PF00282	Beta-eliminating lyase//Aminotransferase class I and II//Pyridoxal-dependent decarboxylase conserved domain	GO:0019752//GO:0006520//GO:0009058	carboxylic acid metabolic process//cellular amino acid metabolic process//biosynthetic process	GO:0016831//GO:0030170//GO:0016829	carboxy-lyase activity//pyridoxal phosphate binding//lyase activity	--	--	KOG0628	Aromatic-L-amino-acid/L-histidine decarboxylase	FALSE	0.30381	1	FALSE	-0.34415	1	FALSE	0.65006	0.89149	UP	2.8369	0.017905	DOWN	-3.1834	0.0055403	FALSE	-0.8052	1
1-2k.c33456/1/1776	323.037	435.68	523.917	795.05	757.88	508.32	447.463	1776	727458337	XP_010511033.1	2614	2.6e-293	PREDICTED: protein NRT1/ PTR FAMILY 4.3-like [Camelina sativa]	--	--	--	--	Q93VV5	2607	2.4e-293	Protein NRT1/ PTR FAMILY 4.3 OS=Arabidopsis thaliana GN=NPF4.3 PE=2 SV=1	PF00854//PF00001	POT family//7 transmembrane receptor (rhodopsin family)	GO:0007186//GO:0006810	G-protein coupled receptor signaling pathway//transport	GO:0005215//GO:0004930	transporter activity//G-protein coupled receptor activity	GO:0016021//GO:0016020	integral component of membrane//membrane	--	--	FALSE	0.91564	1	FALSE	1.0242	0.64392	FALSE	1.2724	0.55661	FALSE	1.3159	0.4696	FALSE	-0.14235	1	FALSE	0.90395	1
1-2k.c29208/1/3290.2	12.3867	3.62333	3.10667	2.61333	1.31	1.18333	1.40667	627	90657655	ABD96953.1	196	2.2e-13	hypothetical protein [Cleome spinosa]	K01611	speD, AMD1	S-adenosylmethionine decarboxylase	http://www.genome.jp/dbget-bin/www_bget?ko:K01611	Q96286	141	7.5e-08	S-adenosylmethionine decarboxylase proenzyme 1 OS=Arabidopsis thaliana GN=SAMDC1 PE=1 SV=2	--	--	--	--	--	--	--	--	--	--	FALSE	0.10791	1	FALSE	0.25316	1	FALSE	0.020825	1	FALSE	0.92237	0.26036	FALSE	-0.9571	0.60473	FALSE	0.24201	1
1-2k.c29608/1/2304	2.47	6.89333	3.34	1.41667	0.266667	1.95	1.25667	2285	7258353	CAB77570.1	2676	2.2e-300	putative protein [Arabidopsis thaliana]	--	--	--	--	--	--	--	--	--	--	--	--	--	--	--	--	--	--	UP	3.4642	0.0052829	FALSE	0.97554	0.50045	DOWN	-2.7144	0.022066	FALSE	1.2106	0.42456	UP	1.9782	0.012583	FALSE	1.2463	1
1-2k.c35813/1/1952	32.4133	22.56	28.4633	12.17	47.32	12.43	18.0767	1955	727522625	XP_010437315.1	1333	1e-144	PREDICTED: G-box-binding factor 1-like [Camelina sativa]	K09060	GBF	plant G-box-binding factor	http://www.genome.jp/dbget-bin/www_bget?ko:K09060	P42774	1302	5.5e-142	G-box-binding factor 1 OS=Arabidopsis thaliana GN=GBF1 PE=2 SV=2	PF06156//PF04728//PF04977//PF16331//PF04111//PF03131//PF09026//PF10473//PF00170//PF07716//PF10186//PF02183//PF06005//PF01025//PF09726	Protein of unknown function (DUF972)//Lipoprotein leucine-zipper//Septum formation initiator//TolA binding protein trimerisation//Autophagy protein Apg6//bZIP Maf transcription factor//Centromere protein B dimerisation domain//Leucine-rich repeats of kinetochore protein Cenp-F/LEK1//bZIP transcription factor//Basic region leucine zipper//Vacuolar sorting 38 and autophagy-related subunit 14//Homeo…	GO:0006260//GO:0006914//GO:0000917//GO:0010508//GO:0070206//GO:0006355//GO:0006457//GO:0043093//GO:0007049	DNA replication//autophagy//barrier septum assembly//positive regulation of autophagy//protein trimerization//regulation of transcription, DNA-templated//protein folding//FtsZ-dependent cytokinesis//cell cycle	GO:0003700//GO:0008134//GO:0042803//GO:0051087//GO:0003682//GO:0043565//GO:0000774//GO:0045502//GO:0003677	transcription factor activity, sequence-specific DNA binding//transcription factor binding//protein homodimerization activity//chaperone binding//chromatin binding//sequence-specific DNA binding//adenyl-nucleotide exchange factor activity//dynein binding//DNA binding	GO:0000785//GO:0016021//GO:0000775//GO:0005667//GO:0005634//GO:0019867//GO:0005737//GO:0030286	chromatin//integral component of membrane//chromosome, centromeric region//transcription factor complex//nucleus//outer membrane//cytoplasm//dynein complex	--	--	FALSE	-1.1267	1	FALSE	-1.7561	0.13332	FALSE	-1.0745	0.33704	FALSE	-1.146	0.37347	FALSE	-0.10982	1	FALSE	-1.9957	0.46635
3-6k.c9979/1/4420	3.90333	3.94	2.51667	1.06333	0.8	0.606667	0.2	4407	18478510	BAB84550.1	6238	0	peroxisomal ABC transporter [Arabidopsis thaliana]>gi|18478515|dbj|BAB84551.1| peroxisomal ABC transporter [Arabidopsis thaliana]	--	--	--	--	Q94FB9	6234	0	ABC transporter D family member 1 OS=Arabidopsis thaliana GN=ABCC1 PE=1 SV=1	PF00437//PF06472//PF00488//PF00005//PF01580//PF00270//PF13304	Type II/IV secretion system protein//ABC transporter transmembrane region 2//MutS domain V//ABC transporter//FtsK/SpoIIIE family//DEAD/DEAH box helicase//AAA domain, putative AbiEii toxin, Type IV TA system	GO:0006298//GO:0055085//GO:0006810	mismatch repair//transmembrane transport//transport	GO:0016887//GO:0000166//GO:0005524//GO:0003676//GO:0003677//GO:0030983//GO:0042626	ATPase activity//nucleotide binding//ATP binding//nucleic acid binding//DNA binding//mismatched DNA binding//ATPase activity, coupled to transmembrane movement of substances	GO:0016021	integral component of membrane	KOG0060	Long-chain acyl-CoA transporter, ABC superfamily (involved in peroxisome organization and biogenesis)	FALSE	1.1933	1	UP	Inf	0.00049533	UP	Inf	0.00028341	FALSE	#NAME?	0.55996	UP	Inf	0.00032671	FALSE	2.5168	0.99323
1-2k.c9270/2/2053.1	46.0067	48.21	29.1633	23.3133	12.0667	17.2833	16.0467	1420	110644966	ABG81319.1	2012	1.3e-223	low-phosphate root 1 [Arabidopsis thaliana]	--	--	--	--	F4I4K5	2012	1.9e-224	Multicopper oxidase LPR1 OS=Arabidopsis thaliana GN=LPR1 PE=2 SV=1	PF07731//PF00394//PF07732	Multicopper oxidase//Multicopper oxidase//Multicopper oxidase	GO:0055114	oxidation-reduction process	GO:0016491//GO:0005507	oxidoreductase activity//copper ion binding	--	--	--	--	FALSE	-0.16065	1	FALSE	0.85911	0.94719	FALSE	1.553	0.5266	FALSE	1.0215	0.98696	FALSE	-1.3612	0.68186	FALSE	-0.10142	1
1-2k.c21817/1/1770	0	1.40667	1.02667	0	0.453333	1.81667	0.343333	1771	727584962	XP_010465487.1	2494	2.2e-279	PREDICTED: protein SPA1-RELATED 3 [Camelina sativa]	--	--	--	--	Q9LJR3	2460	2.6e-276	Protein SPA1-RELATED 3 OS=Arabidopsis thaliana GN=SPA3 PE=1 SV=1	PF00400	WD domain, G-beta repeat	--	--	GO:0005515	protein binding	--	--	--	--	FALSE	-1.1063	1	FALSE	-1.6692	0.57062	FALSE	-2.257	0.31816	FALSE	1.2282	0.97343	DOWN	-3.8353	0.027333	FALSE	-0.91281	1
3-6k.c7324/1/4804	10.0633	27.35	25.42	25.8033	6.79333	13.02	16.4167	4801	565497890	XP_006306584.1	7022	0	hypothetical protein CARUB_v10008087mg [Capsella rubella]>gi|482575295|gb|EOA39482.1| hypothetical protein CARUB_v10008087mg [Capsella rubella]	--	--	--	--	Q7GB25	6944	0	ABC transporter C family member 5 OS=Arabidopsis thaliana GN=ABCC5 PE=2 SV=2	PF00437//PF05049//PF05297//PF03193//PF01443//PF00005//PF01580//PF06179//PF00270//PF13304//PF00664//PF01926	Type II/IV secretion system protein//Interferon-inducible GTPase (IIGP)//Herpesvirus latent membrane protein 1 (LMP1)//Protein of unknown function, DUF258//Viral (Superfamily 1) RNA helicase//ABC transporter//FtsK/SpoIIIE family//Surfeit locus protein 5 subunit 22 of Mediator complex//DEAD/DEAH box helicase//AAA domain, putative AbiEii toxin, Type IV TA system//ABC transporter transmembrane regio…	GO:0055085//GO:0019087//GO:0006357//GO:0006810	transmembrane transport//transformation of host cell by virus//regulation of transcription from RNA polymerase II promoter//transport	GO:0016887//GO:0000166//GO:0003676//GO:0042626//GO:0003924//GO:0005524//GO:0003677//GO:0001104//GO:0005525	ATPase activity//nucleotide binding//nucleic acid binding//ATPase activity, coupled to transmembrane movement of substances//GTPase activity//ATP binding//DNA binding//RNA polymerase II transcription cofactor activity//GTP binding	GO:0016021//GO:0016592//GO:0016020	integral component of membrane//mediator complex//membrane	--	--	FALSE	0.33677	1	FALSE	6.0549	0.072483	UP	5.8016	0.037611	FALSE	#NAME?	0.56986	UP	Inf	0.0019728	FALSE	1.5089	1
1-2k.c14001/1/1952.1	0.273333	4.54	1.25667	31.4067	2.67667	22.1967	0.686667	1252	15238289	NP_201291.1	1994	1.4e-221	4-alpha-glucanotransferase DPE1 [Arabidopsis thaliana]>gi|75180614|sp|Q9LV91.1|DPE1_ARATH RecName: Full=4-alpha-glucanotransferase DPE1, chloroplastic/amyloplastic; AltName: Full=Amylomaltase; AltName: Full=Disproportionating enzyme; Short=D-enzyme; AltName: Full=Protein DISPROPORTIONATING ENZYME 1; Flags: Precursor>gi|8843750|dbj|BAA97298.1| 4-alpha-glucanotransferase [Arabidopsis thaliana]>gi|1…	K00705	malQ	4-alpha-glucanotransferase	http://www.genome.jp/dbget-bin/www_bget?ko:K00705	Q9LV91	1994	2e-222	4-alpha-glucanotransferase DPE1, chloroplastic/amyloplastic OS=Arabidopsis thaliana GN=DPE1 PE=2 SV=1	PF02446	4-alpha-glucanotransferase	GO:0000025//GO:0005982//GO:0005975//GO:0006006//GO:0005985//GO:0005983	maltose catabolic process//starch metabolic process//carbohydrate metabolic process//glucose metabolic process//sucrose metabolic process//starch catabolic process	GO:0043169//GO:0004134	cation binding//4-alpha-glucanotransferase activity	GO:0009507	chloroplast	--	--	FALSE	-0.79843	1	FALSE	Inf	0.42845	UP	Inf	0.035298	FALSE	#NAME?	0.87697	FALSE	Inf	0.3314	FALSE	-1.5725	1
1-2k.c5386/1/1803	0	5.09	2.76667	4.55	0	0.936667	1.19333	1828	727489145	XP_010420613.1	2240	6.3e-250	PREDICTED: probable receptor-like protein kinase At5g18500 [Camelina sativa]>gi|727489147|ref|XP_010420614.1| PREDICTED: probable receptor-like protein kinase At5g18500 [Camelina sativa]>gi|727489149|ref|XP_010420615.1| PREDICTED: probable receptor-like protein kinase At5g18500 [Camelina sativa]>gi|727489151|ref|XP_010420616.1| PREDICTED: probable receptor-like protein kinase At5g18500 [Camelina …	--	--	--	--	Q8LEB6	2209	3.5e-247	Probable receptor-like protein kinase At5g18500 OS=Arabidopsis thaliana GN=At5g18500 PE=2 SV=1	PF07714//PF00069	Protein tyrosine kinase//Protein kinase domain	GO:0006468	protein phosphorylation	GO:0005524//GO:0004672	ATP binding//protein kinase activity	--	--	--	--	FALSE	3.0987	0.86372	UP	Inf	0.00045818	UP	Inf	0.0043359	FALSE	-2.3449	1	UP	4.7202	0.0052383	FALSE	2.5684	0.66188
1-2k.c18165/4/1695	0	3.26333	2.49	3.79667	0	5.71667	6.77	1690	15229017	NP_190441.1	1959	2.2e-217	HXXXD-type acyl-transferase family protein [Arabidopsis thaliana]>gi|6523103|emb|CAB62361.1| putative protein [Arabidopsis thaliana]>gi|51968700|dbj|BAD43042.1| unknown protein [Arabidopsis thaliana]>gi|332644928|gb|AEE78449.1| HXXXD-type acyl-transferase family protein [Arabidopsis thaliana]	K15400	HHT1	omega-hydroxypalmitate O-feruloyl transferase	http://www.genome.jp/dbget-bin/www_bget?ko:K15400	Q94CD1	1274	8.4e-139	Omega-hydroxypalmitate O-feruloyl transferase OS=Arabidopsis thaliana GN=HHT1 PE=1 SV=1	PF02458	Transferase family	GO:0042967//GO:0033494//GO:0010143	acyl-carrier-protein biosynthetic process//ferulate metabolic process//cutin biosynthetic process	GO:0050734//GO:0016747	hydroxycinnamoyltransferase activity//transferase activity, transferring acyl groups other than amino-acyl groups	GO:0005829	cytosol	--	--	FALSE	-0.16352	1	FALSE	1.8147	0.57502	UP	2.4129	0.046827	FALSE	-0.32348	1	FALSE	0.68206	1	FALSE	0.48783	1
1-2k.c946/19/1970	79.7767	81.18	72.17	54.4767	21.0167	39.1667	29.52	1936	565450294	XP_006285691.1	2831	0	hypothetical protein CARUB_v10007161mg [Capsella rubella]>gi|482554396|gb|EOA18589.1| hypothetical protein CARUB_v10007161mg [Capsella rubella]	K01969	E6.4.1.4B	3-methylcrotonyl-CoA carboxylase beta subunit	http://www.genome.jp/dbget-bin/www_bget?ko:K01969	Q9LDD8	2866	0	Methylcrotonoyl-CoA carboxylase beta chain, mitochondrial OS=Arabidopsis thaliana GN=MCCB PE=2 SV=1	PF00378//PF06833	Enoyl-CoA hydratase/isomerase//Malonate decarboxylase gamma subunit (MdcE)	GO:0008152	metabolic process	GO:0003824//GO:0016874	catalytic activity//ligase activity	--	--	KOG0540	3-Methylcrotonyl-CoA carboxylase, non-biotin containing subunit/Acetyl-CoA carboxylase carboxyl transferase, subunit beta	FALSE	1.4199	1	FALSE	-0.9314	0.95754	FALSE	-2.2983	0.47879	FALSE	-3.3309	0.067968	FALSE	3.5479	1	FALSE	-1.6562	1
3-6k.c2805/3/3997	67.2833	48.9833	47.72	39.58	22.9367	31.55	28.2	4012	727442285	XP_010502638.1	1324	2.3e-143	PREDICTED: F-box/FBD/LRR-repeat protein At3g26920-like isoform X1 [Camelina sativa]	--	--	--	--	Q9LJF9	997	2.6e-106	F-box/FBD/LRR-repeat protein At3g26920 OS=Arabidopsis thaliana GN=At3g26920 PE=2 SV=3	PF03827//PF12937//PF00646	Orexin receptor type 2//F-box-like//F-box domain	GO:0007187//GO:0022410//GO:0007631//GO:0007186	G-protein coupled receptor signaling pathway, coupled to cyclic nucleotide second messenger//circadian sleep/wake cycle process//feeding behavior//G-protein coupled receptor signaling pathway	GO:0005515//GO:0016499	protein binding//orexin receptor activity	GO:0016021	integral component of membrane	--	--	FALSE	-1.0069	1	DOWN	-2.7165	0.0314	DOWN	-3.2134	0.0022572	FALSE	-0.12077	1	FALSE	-1.0169	1	FALSE	-1.891	1
2-3k.c10691/1/5644.2	32.8067	31.9333	19.33	18.59	11.93	42.5267	44.47	2603	47606403	AAT36215.1	3591	0	DNA repair and transcription factor XPB1 [Arabidopsis thaliana]	K10843	ERCC3, XPB	DNA excision repair protein ERCC-3	http://www.genome.jp/dbget-bin/www_bget?ko:K10843	Q38861	3586	0	DNA repair helicase XPB1 OS=Arabidopsis thaliana GN=XPB1 PE=2 SV=3	PF04851	Type III restriction enzyme, res subunit	--	--	GO:0005524//GO:0016787//GO:0003677	ATP binding//hydrolase activity//DNA binding	--	--	KOG1123	RNA polymerase II transcription initiation/nucleotide excision repair factor TFIIH, 3'-5' helicase subunit SSL2	FALSE	-4.5664	1	DOWN	-6.391	0.049168	FALSE	-1.1703	0.96414	FALSE	1.5362	1	FALSE	-1.2367	1	FALSE	-0.037398	1
2-3k.c6315/8/2934	34.7467	27.1933	25.68	16.7033	13.42	20.22	17.2267	2886	674910198	CDY22907.1	4263	0	BnaA01g18450D [Brassica napus]	K01006	ppdK	pyruvate, orthophosphate dikinase	http://www.genome.jp/dbget-bin/www_bget?ko:K01006	O23404	4336	0	Pyruvate, phosphate dikinase 1, chloroplastic OS=Arabidopsis thaliana GN=PPDK PE=1 SV=2	PF02896//PF13404//PF01326//PF00391	PEP-utilising enzyme, TIM barrel domain//AsnC-type helix-turn-helix domain//Pyruvate phosphate dikinase, PEP/pyruvate binding domain//PEP-utilising enzyme, mobile domain	GO:0006355//GO:0016310	regulation of transcription, DNA-templated//phosphorylation	GO:0016772//GO:0043565//GO:0005524//GO:0016301	transferase activity, transferring phosphorus-containing groups//sequence-specific DNA binding//ATP binding//kinase activity	--	--	--	--	FALSE	2.0977	0.2891	FALSE	1.7529	0.079564	FALSE	0.94577	0.35712	FALSE	1.4038	0.098248	FALSE	0.10917	1	FALSE	2.2929	0.2268
1-2k.c39104/6/2049	14.0433	7.99333	1.74333	1.48	1.52333	0.65	0.766667	2050	297798736	XP_002867252.1	2900	0	kinase family protein [Arabidopsis lyrata subsp. lyrata]>gi|297313088|gb|EFH43511.1| kinase family protein [Arabidopsis lyrata subsp. lyrata]	--	--	--	--	Q9FY48	321	3.3e-28	E3 ubiquitin-protein ligase KEG OS=Arabidopsis thaliana GN=KEG PE=1 SV=2	PF00069//PF07714	Protein kinase domain//Protein tyrosine kinase	GO:0006468	protein phosphorylation	GO:0004672//GO:0005524	protein kinase activity//ATP binding	--	--	--	--	FALSE	0.51744	1	UP	2.1817	0.037154	UP	2.3027	0.0022436	FALSE	0.30384	1	FALSE	0.45542	1	FALSE	1.5105	1
2-3k.c21441/2/2790	7.79667	8.19667	20.9867	12.28	18.62	13.4667	14.4033	2793	565471718	XP_006293661.1	4271	0	hypothetical protein CARUB_v10022617mg, partial [Capsella rubella]>gi|482562369|gb|EOA26559.1| hypothetical protein CARUB_v10022617mg, partial [Capsella rubella]	K00700	glgB	1,4-alpha-glucan branching enzyme	http://www.genome.jp/dbget-bin/www_bget?ko:K00700	O23647	4197	0	1,4-alpha-glucan-branching enzyme 2-1, chloroplastic/amyloplastic OS=Arabidopsis thaliana GN=SBE2.1 PE=2 SV=1	PF02806//PF02922//PF00128	Alpha amylase, C-terminal all-beta domain//Carbohydrate-binding module 48 (Isoamylase N-terminal domain)//Alpha amylase, catalytic domain	GO:0005975	carbohydrate metabolic process	GO:0043169//GO:0004553//GO:0003824	cation binding//hydrolase activity, hydrolyzing O-glycosyl compounds//catalytic activity	--	--	KOG0470	1,4-alpha-glucan branching enzyme/starch branching enzyme II	FALSE	-2.1472	0.22032	DOWN	-2.0012	0.02759	FALSE	-0.34429	0.99954	DOWN	-1.4085	0.011431	FALSE	-0.49763	1	FALSE	-1.4218	0.89405
1-2k.c29520/1/1709	0.0766667	4.57	6.41333	12.2067	0.08	15.91	21.2733	1695	674244378	KFK37143.1	2371	3.8e-265	hypothetical protein AALP_AA4G218700 [Arabis alpina]	K17839	PAO4, PAO3, PAO2	polyamine oxidase	http://www.genome.jp/dbget-bin/www_bget?ko:K17839	Q9SKX5	2455	9.6e-276	Probable polyamine oxidase 2 OS=Arabidopsis thaliana GN=PAO2 PE=2 SV=1	PF07992//PF01494//PF01134//PF00070//PF12831//PF03606//PF01266//PF01593	Pyridine nucleotide-disulphide oxidoreductase//FAD binding domain//Glucose inhibited division protein A//Pyridine nucleotide-disulphide oxidoreductase//FAD dependent oxidoreductase//C4-dicarboxylate anaerobic carrier//FAD dependent oxidoreductase//Flavin containing amine oxidoreductase	GO:0055114//GO:0008033	oxidation-reduction process//tRNA processing	GO:0071949//GO:0050660//GO:0016491	FAD binding//flavin adenine dinucleotide binding//oxidoreductase activity	GO:0016021	integral component of membrane	KOG0029	Amine oxidase	FALSE	-0.69308	1	DOWN	-2.119	0.028642	FALSE	-1.8051	0.22223	FALSE	0.30234	1	FALSE	-0.99271	1	FALSE	-1.886	1
1-2k.c22815/1/2122.2	15.4967	12.7667	11.6767	3.52333	10.94	4.70333	5.71333	927	727438810	XP_010500757.1	1215	2.3e-131	PREDICTED: NADP-specific glutamate dehydrogenase-like [Camelina sativa]	K00262	E1.4.1.4, gdhA	glutamate dehydrogenase (NADP+)	http://www.genome.jp/dbget-bin/www_bget?ko:K00262	P94598	446	4.7e-43	Glutamate dehydrogenase OS=Bacteroides thetaiotaomicron (strain ATCC 29148 / DSM 2079 / NCTC 10582 / E50 / VPI-5482) GN=gdhA PE=3 SV=2	PF00208//PF00899//PF13241	Glutamate/Leucine/Phenylalanine/Valine dehydrogenase//ThiF family//Putative NAD(P)-binding	GO:0006520//GO:0019354//GO:0006779//GO:0055114	cellular amino acid metabolic process//siroheme biosynthetic process//porphyrin-containing compound biosynthetic process//oxidation-reduction process	GO:0043115//GO:0016491//GO:0008641	precorrin-2 dehydrogenase activity//oxidoreductase activity//small protein activating enzyme activity	--	--	KOG2250	Glutamate/leucine/phenylalanine/valine dehydrogenases	FALSE	-1.8473	1	FALSE	-2.8114	0.11773	FALSE	-1.0906	0.89437	FALSE	1.3457	0.84099	FALSE	-2.1811	0.35769	FALSE	-1.4362	1
3-6k.c14780/1/3988	55.2433	26.1933	32.6167	26.7867	20.9233	35.5367	30.3267	3978	727621543	XP_010481618.1	3839	0	PREDICTED: putative disease resistance protein At4g11170 [Camelina sativa]	--	--	--	--	Q9SCX7	1787	6.5e-198	Inactive disease resistance protein RPS4 OS=Arabidopsis thaliana GN=RPS4 PE=3 SV=1	PF01582//PF00931//PF13855	TIR domain//NB-ARC domain//Leucine rich repeat	GO:0007165	signal transduction	GO:0043531//GO:0005515	ADP binding//protein binding	--	--	--	--	FALSE	0.26092	1	FALSE	0.064473	1	FALSE	-0.33047	1	FALSE	-3.8533	0.42119	UP	4.6918	0.00027003	UP	6.6286	0.0023607
2-3k.c24917/1/3226	1.67333	2.79333	6.38667	23.7933	71.99	74.9433	159.97	3144	164708700	ABY67247.1	4057	0	putative p115-like protein [Arabidopsis thaliana]	--	--	--	--	B0F9L4	4048	0	Golgin candidate 6 OS=Arabidopsis thaliana GN=GC6 PE=1 SV=2	PF02601//PF04869//PF04871//PF04977	Exonuclease VII, large subunit//Uso1 / p115 like vesicle tethering protein, head region//Uso1 / p115 like vesicle tethering protein, C terminal region//Septum formation initiator	GO:0006308//GO:0048280//GO:0007049//GO:0006886//GO:0015031	DNA catabolic process//vesicle fusion with Golgi apparatus//cell cycle//intracellular protein transport//protein transport	GO:0008855//GO:0008565	exodeoxyribonuclease VII activity//protein transporter activity	GO:0000139//GO:0016020//GO:0005737//GO:0009318	Golgi membrane//membrane//cytoplasm//exodeoxyribonuclease VII complex	KOG0946	ER-Golgi vesicle-tethering protein p115	FALSE	0.91501	1	UP	Inf	0.00068092	UP	Inf	0.00069498	FALSE	#NAME?	0.6649	UP	Inf	0.012	FALSE	1.2865	1
2-3k.c24364/1/3033	2.81	2.89	5.25333	5.62	3.36667	0	0	2968	727640933	XP_010491797.1	4403	0	PREDICTED: trafficking protein particle complex subunit 9-like isoform X1 [Camelina sativa]	--	--	--	--	Q9FY61	4360	0	Trafficking protein particle complex II-specific subunit 120 homolog OS=Arabidopsis thaliana GN=TRS120 PE=1 SV=1	--	--	--	--	--	--	--	--	--	--	FALSE	0.059647	1	FALSE	-0.8097	0.98105	DOWN	#NAME?	0.00074657	FALSE	0.64914	1	FALSE	0.68511	1	FALSE	2.0873	1
3-6k.c21086/1/3784	12.3233	12.1633	10.6767	10.7	1.73667	11.8567	12.56	3803	565492246	XP_006303762.1	3468	0	hypothetical protein CARUB_v10011949mg [Capsella rubella]>gi|482572473|gb|EOA36660.1| hypothetical protein CARUB_v10011949mg [Capsella rubella]	K14489	AHK2_3_4	arabidopsis histidine kinase 2/3/4 (cytokinin receptor)	http://www.genome.jp/dbget-bin/www_bget?ko:K14489	Q9C5U1	3449	0	Histidine kinase 3 OS=Arabidopsis thaliana GN=AHK3 PE=1 SV=1	PF01151//PF00512//PF01855//PF01256//PF00072	GNS1/SUR4 family//His Kinase A (phospho-acceptor) domain//Pyruvate flavodoxin/ferredoxin oxidoreductase, thiamine diP-bdg//Carbohydrate kinase//Response regulator receiver domain	GO:0016310//GO:0007165//GO:0000160//GO:0055114	phosphorylation//signal transduction//phosphorelay signal transduction system//oxidation-reduction process	GO:0016491//GO:0052855//GO:0000155	oxidoreductase activity//ADP-dependent NAD(P)H-hydrate dehydratase activity//phosphorelay sensor kinase activity	GO:0009365//GO:0016021	protein histidine kinase complex//integral component of membrane	--	--	FALSE	-1.4882	1	FALSE	-2.2253	0.057984	FALSE	-0.22267	1	FALSE	-0.30624	1	DOWN	-3.2353	0.021322	FALSE	-3.2823	0.90847
3-6k.c16154/1/4103.1	2.65667	1.93667	0	0	0	0	0	2234	727516419	XP_010434583.1	3241	0	PREDICTED: ABC transporter B family member 9-like [Camelina sativa]	K05658	ABCB1	ATP-binding cassette, subfamily B (MDR/TAP), member 1	http://www.genome.jp/dbget-bin/www_bget?ko:K05658	Q9M0M2	3169	0	ABC transporter B family member 9 OS=Arabidopsis thaliana GN=ABCB9 PE=3 SV=2	PF00005//PF01441//PF03193//PF06414//PF07728//PF13304//PF00270//PF00664//PF00004//PF00503	ABC transporter//Lipoprotein//Protein of unknown function, DUF258//Zeta toxin//AAA domain (dynein-related subfamily)//AAA domain, putative AbiEii toxin, Type IV TA system//DEAD/DEAH box helicase//ABC transporter transmembrane region//ATPase family associated with various cellular activities (AAA)//G-protein alpha subunit	GO:0055085//GO:0006810//GO:0007165//GO:0006952//GO:0007186	transmembrane transport//transport//signal transduction//defense response//G-protein coupled receptor signaling pathway	GO:0042626//GO:0016301//GO:0003676//GO:0016887//GO:0004871//GO:0031683//GO:0005525//GO:0003924//GO:0005524//GO:0019001	ATPase activity, coupled to transmembrane movement of substances//kinase activity//nucleic acid binding//ATPase activity//signal transducer activity//G-protein beta/gamma-subunit complex binding//GTP binding//GTPase activity//ATP binding//guanyl nucleotide binding	GO:0016021//GO:0009279	integral component of membrane//cell outer membrane	--	--	UP	Inf	0.0014865	FALSE	2.8973	0.18044	FALSE	1.0768	1	UP	Inf	6.7736e-06	FALSE	-0.5624	1	FALSE	2.4671	1
1-2k.c36657/1/1475	12.67	19.6033	67.4733	60.9867	54.61	38.8267	57.7567	1440	297829054	XP_002882409.1	1848	1.4e-204	hypothetical protein ARALYDRAFT_477829 [Arabidopsis lyrata subsp. lyrata]>gi|297328249|gb|EFH58668.1| hypothetical protein ARALYDRAFT_477829 [Arabidopsis lyrata subsp. lyrata]	--	--	--	--	Q8VZT3	1842	9.8e-205	Sugar transporter ERD6-like 12 OS=Arabidopsis thaliana GN=SUGTL5 PE=2 SV=1	PF01414//PF07690//PF00083	Delta serrate ligand//Major Facilitator Superfamily//Sugar (and other) transporter	GO:0007154//GO:0055085	cell communication//transmembrane transport	GO:0022857//GO:0022891	transmembrane transporter activity//substrate-specific transmembrane transporter activity	GO:0016020//GO:0016021	membrane//integral component of membrane	--	--	FALSE	1.3945	1	FALSE	1.0653	0.79667	FALSE	0.7486	0.89161	UP	2.2917	0.0086964	FALSE	-1.8786	0.1213	FALSE	0.2651	1
3-6k.c14105/1/3885.2	12.4467	9.21667	3.54667	1.66333	1.6	1.74667	2.2	1052	727607132	XP_010476664.1	1405	2.4e-153	PREDICTED: protein TOPLESS-like [Camelina sativa]>gi|727607134|ref|XP_010476666.1| PREDICTED: protein TOPLESS-like [Camelina sativa]	--	--	--	--	Q94AI7	1405	3.4e-154	Protein TOPLESS OS=Arabidopsis thaliana GN=TPL PE=1 SV=1	PF08513//PF13949	LisH//ALIX V-shaped domain binding to HIV	--	--	GO:0005515	protein binding	--	--	--	--	FALSE	-0.034373	1	FALSE	Inf	0.28334	UP	Inf	0.013275	FALSE	#NAME?	0.9537	UP	Inf	0.032525	FALSE	0.25269	1
3-6k.c12421/3/4497	1.82667	4.04667	0	0	0.126667	0	0.63	4500	727630878	XP_010486431.1	6384	0	PREDICTED: regulatory-associated protein of TOR 1-like [Camelina sativa]>gi|727630880|ref|XP_010486432.1| PREDICTED: regulatory-associated protein of TOR 1-like [Camelina sativa]	K07204	RAPTOR	regulatory associated protein of mTOR	http://www.genome.jp/dbget-bin/www_bget?ko:K07204	Q93YQ1	6365	0	Regulatory-associated protein of TOR 1 OS=Arabidopsis thaliana GN=RAPTOR1 PE=1 SV=1	PF06816//PF06085//PF02985//PF02251//PF00400	NOTCH protein//Lipoprotein Rz1 precursor//HEAT repeat//Proteasome activator pa28 alpha subunit//WD domain, G-beta repeat	GO:0030154//GO:0019064	cell differentiation//fusion of virus membrane with host plasma membrane	GO:0005515	protein binding	GO:0008537//GO:0016021//GO:0019867	proteasome activator complex//integral component of membrane//outer membrane	KOG1517	Guanine nucleotide binding protein MIP1	FALSE	-7.0371	0.29772	FALSE	-5.4198	0.68633	FALSE	0.26831	1	FALSE	-0.19748	1	DOWN	-5.2675	0.029862	FALSE	-4.7775	0.69987
2-3k.c7612/2/2699	0	0.236667	3.64667	1.4	0	1.38667	1.85	2699	645246193	XP_008229239.1	1279	2.5e-138	PREDICTED: probable splicing factor 3A subunit 1 [Prunus mume]	K12825	SF3A1, SAP114	splicing factor 3A subunit 1	http://www.genome.jp/dbget-bin/www_bget?ko:K12825	Q8RXF1	1100	2e-118	Probable splicing factor 3A subunit 1 OS=Arabidopsis thaliana GN=At1g14650 PE=1 SV=2	PF00240//PF01805	Ubiquitin family//Surp module	GO:0006396	RNA processing	GO:0003723//GO:0005515	RNA binding//protein binding	--	--	KOG0007	Splicing factor 3a, subunit 1	FALSE	-1.8624	1	DOWN	-2.7813	0.0036981	DOWN	-1.6604	0.038285	FALSE	-0.43645	1	FALSE	-1.8722	0.20643	FALSE	-2.5872	0.97842
1-2k.c25789/1/1880.1	53.4733	41.1133	51.7567	38.15	99.94	9.6	3.26	1229	297829494	XP_002882629.1	711	8.4e-73	myb family transcription factor [Arabidopsis lyrata subsp. lyrata]>gi|297328469|gb|EFH58888.1| myb family transcription factor [Arabidopsis lyrata subsp. lyrata]	--	--	--	--	Q8RWU3	691	2.5e-71	Protein REVEILLE 8 OS=Arabidopsis thaliana GN=RVE8 PE=2 SV=1	PF06703	Microsomal signal peptidase 25 kDa subunit (SPC25)	GO:0006465	signal peptide processing	GO:0008233//GO:0003677//GO:0003682	peptidase activity//DNA binding//chromatin binding	GO:0005787//GO:0000785//GO:0016021	signal peptidase complex//chromatin//integral component of membrane	--	--	FALSE	0.29004	1	FALSE	-0.045578	1	FALSE	-0.073016	1	FALSE	1.7825	0.094785	FALSE	-1.264	0.57844	FALSE	0.67426	1
3-6k.c13412/1/3795.1	5.89333	4.17667	4.90333	1.92333	1.84667	0.166667	2.63667	1480	565441165	XP_006283081.1	1909	1.2e-211	hypothetical protein CARUB_v10004094mg [Capsella rubella]>gi|482551786|gb|EOA15979.1| hypothetical protein CARUB_v10004094mg [Capsella rubella]	--	--	--	--	--	--	--	--	PF00168//PF02284//PF05851	C2 domain//Cytochrome c oxidase subunit Va//Lentivirus virion infectivity factor (VIF)	GO:0006123//GO:0015992//GO:0019058	mitochondrial electron transport, cytochrome c to oxygen//proton transport//viral life cycle	GO:0004129//GO:0005515	cytochrome-c oxidase activity//protein binding	GO:0045277//GO:0005743	respiratory chain complex IV//mitochondrial inner membrane	--	--	FALSE	-3.9483	1	DOWN	-5.3102	0.0067215	FALSE	-2.1447	0.28367	FALSE	0.42182	1	FALSE	-1.9173	0.96201	FALSE	-2.6742	1
2-3k.c4322/1/3279	65.6867	42.0767	39.7867	29.32	69.7567	14.9167	12.43	3191	15230753	NP_187314.1	3564	0	PAS domain-containing tyrosine kinase-like protein [Arabidopsis thaliana]>gi|12322680|gb|AAG51332.1|AC020580_12 protein kinase, putative; 19229-23534 [Arabidopsis thaliana]>gi|20258844|gb|AAM13904.1| putative protein kinase [Arabidopsis thaliana]>gi|21689823|gb|AAM67555.1| putative protein kinase [Arabidopsis thaliana]>gi|110741529|dbj|BAE98714.1| putative protein kinase [Arabidopsis thaliana]>gi…	--	--	--	--	Q9FPR3	869	1.5e-91	Serine/threonine-protein kinase EDR1 OS=Arabidopsis thaliana GN=EDR1 PE=1 SV=1	PF08447//PF00989//PF07714//PF00069	PAS fold//PAS fold//Protein tyrosine kinase//Protein kinase domain	GO:0006468//GO:0009069//GO:0016310//GO:0007165//GO:0006355//GO:0046777//GO:0000956//GO:0010155	protein phosphorylation//serine family amino acid metabolic process//phosphorylation//signal transduction//regulation of transcription, DNA-templated//protein autophosphorylation//nuclear-transcribed mRNA catabolic process//regulation of proton transport	GO:0004712//GO:0004871//GO:0004674//GO:0004672//GO:0005515//GO:0005524	protein serine/threonine/tyrosine kinase activity//signal transducer activity//protein serine/threonine kinase activity//protein kinase activity//protein binding//ATP binding	GO:0005634	nucleus	--	--	FALSE	2.1461	0.49149	UP	4.0845	0.0017745	FALSE	2.4835	0.091389	FALSE	0.77911	1	FALSE	0.037395	1	FALSE	1.7473	1
2-3k.c1697/6/2977	14.2667	3.1	1.59333	2.02333	8.36333	4.72667	3.66	2977	297839669	XP_002887716.1	1548	1.8e-169	At1g78070/F28K19_28 [Arabidopsis lyrata subsp. lyrata]>gi|297333557|gb|EFH63975.1| At1g78070/F28K19_28 [Arabidopsis lyrata subsp. lyrata]	--	--	--	--	Q9Y7K5	316	1.8e-27	Uncharacterized WD repeat-containing protein C2A9.03 OS=Schizosaccharomyces pombe (strain 972 / ATCC 24843) GN=SPBC2A9.03 PE=3 SV=2	PF00400	WD domain, G-beta repeat	--	--	GO:0005515	protein binding	--	--	--	--	FALSE	-0.060063	1	FALSE	-1.0286	1	FALSE	#NAME?	0.38328	FALSE	1.1082	1	DOWN	-8.1395	0.000138	FALSE	-8.7316	0.98886
1-2k.c32843/1/1910	9.57	21.7867	22.21	40.0833	22.7867	23.8867	35.5467	1834	30697152	NP_851217.1	2164	4.1e-241	protein GRAVITROPIC IN THE LIGHT [Arabidopsis thaliana]>gi|332009738|gb|AED97121.1| uncharacterized protein AT5G58960 [Arabidopsis thaliana]	--	--	--	--	Q9LXU9	140	2.9e-07	IRK-interacting protein OS=Arabidopsis thaliana GN=IRKI PE=1 SV=1	PF04471//PF06810//PF02954	Restriction endonuclease//Phage minor structural protein GP20//Bacterial regulatory protein, Fis family	GO:0009959//GO:0009639//GO:0009307//GO:0007020//GO:0010075//GO:0048653	negative gravitropism//response to red or far red light//DNA restriction-modification system//microtubule nucleation//regulation of meristem growth//anther development	GO:0003677//GO:0004519//GO:0005198//GO:0043565	DNA binding//endonuclease activity//structural molecule activity//sequence-specific DNA binding	--	--	--	--	FALSE	0.1977	1	FALSE	-1.7328	0.30233	FALSE	-2.2192	0.060471	FALSE	0.19045	1	FALSE	0.76103	1	FALSE	-0.039315	1
1-2k.c30528/1/2113	141.577	37.1967	30.3133	5.66667	5.88333	12.11	14	2116	727506180	XP_010429202.1	1901	1.5e-210	PREDICTED: protein SPT2 homolog isoform X1 [Camelina sativa]>gi|727506182|ref|XP_010429203.1| PREDICTED: protein SPT2 homolog isoform X1 [Camelina sativa]	K15193	SPTY2D1, SPT2	protein SPT2	http://www.genome.jp/dbget-bin/www_bget?ko:K15193	--	--	--	--	PF15001//PF06305	AP-5 complex subunit sigma-1//Protein of unknown function (DUF1049)	GO:0016197//GO:0000724	endosomal transport//double-strand break repair via homologous recombination	--	--	GO:0030119//GO:0005887	AP-type membrane coat adaptor complex//integral component of plasma membrane	--	--	FALSE	-0.0033132	1	FALSE	-0.027681	1	FALSE	-0.76835	0.91322	FALSE	1.0083	0.83322	FALSE	-0.75212	1	FALSE	1.3693	1
1-2k.c39119/23/2021	2.01667	2.9	6.17333	10.81	11.5	27.7733	52.6133	2015	297837989	XP_002886876.1	2461	1.6e-275	H+-transporting two-sector ATPase, alpha/beta subunit, central region [Arabidopsis lyrata subsp. lyrata]>gi|297332717|gb|EFH63135.1| H+-transporting two-sector ATPase, alpha/beta subunit, central region [Arabidopsis lyrata subsp. lyrata]	K02112	ATPF1B, atpD	F-type H+-transporting ATPase subunit beta	http://www.genome.jp/dbget-bin/www_bget?ko:K02112	P06284	2181	6.8e-244	ATP synthase subunit beta, chloroplastic OS=Marchantia polymorpha GN=atpB PE=3 SV=1	PF00910//PF00005//PF03193//PF02874//PF01637//PF00006//PF00004//PF02823//PF00306	RNA helicase//ABC transporter//Protein of unknown function, DUF258//ATP synthase alpha/beta family, beta-barrel domain//Archaeal ATPase//ATP synthase alpha/beta family, nucleotide-binding domain//ATPase family associated with various cellular activities (AAA)//ATP synthase, Delta/Epsilon chain, beta-sandwich domain//ATP synthase alpha/beta chain, C terminal domain	GO:0046034//GO:0015991//GO:0015992//GO:0006119//GO:0015986	ATP metabolic process//ATP hydrolysis coupled proton transport//proton transport//oxidative phosphorylation//ATP synthesis coupled proton transport	GO:0016820//GO:0016887//GO:0005525//GO:0008553//GO:0046961//GO:0003723//GO:0046933//GO:0005524//GO:0003724//GO:0003924	hydrolase activity, acting on acid anhydrides, catalyzing transmembrane movement of substances//ATPase activity//GTP binding//hydrogen-exporting ATPase activity, phosphorylative mechanism//proton-transporting ATPase activity, rotational mechanism//RNA binding//proton-transporting ATP synthase activity, rotational mechanism//ATP binding//RNA helicase activity//GTPase activity	GO:0033178//GO:0045261//GO:0045259	proton-transporting two-sector ATPase complex, catalytic domain//proton-transporting ATP synthase complex, catalytic core F(1)//proton-transporting ATP synthase complex	KOG1350	F0F1-type ATP synthase, beta subunit	FALSE	-2.4908	1	FALSE	-3.5419	0.22158	FALSE	-1.9814	0.71307	FALSE	-0.15908	1	DOWN	-2.556	0.00079724	FALSE	-3.8431	0.68156
1-2k.c9019/1/2018	14.9733	20.9233	19.94	17.4267	9.00333	40.7667	132.16	2024	567209828	XP_006409926.1	1822	2.1e-201	hypothetical protein EUTSA_v10016722mg [Eutrema salsugineum]>gi|557111095|gb|ESQ51379.1| hypothetical protein EUTSA_v10016722mg [Eutrema salsugineum]	--	--	--	--	P46573	1910	1.8e-212	Protein kinase APK1B, chloroplastic OS=Arabidopsis thaliana GN=APK1B PE=2 SV=2	PF00069//PF07714//PF13762	Protein kinase domain//Protein tyrosine kinase//Mitochondrial splicing apparatus component	GO:0006468//GO:0000372	protein phosphorylation//Group I intron splicing	GO:0004672//GO:0005524	protein kinase activity//ATP binding	GO:0030529	intracellular ribonucleoprotein complex	--	--	FALSE	-0.434	1	FALSE	0.90712	0.83246	FALSE	1.6359	0.15737	FALSE	0.60306	1	FALSE	-1.3017	0.50564	FALSE	-0.29922	1
3-6k.c10906/1/3668.2	0.33	2.27667	10.0867	16.1167	21.3267	24.9633	23.1567	1211	727548805	XP_010447276.1	1505	7.1e-165	PREDICTED: alpha-aminoadipic semialdehyde synthase-like [Camelina sativa]>gi|727548808|ref|XP_010447278.1| PREDICTED: alpha-aminoadipic semialdehyde synthase-like [Camelina sativa]	K14157	AASS	alpha-aminoadipic semialdehyde synthase	http://www.genome.jp/dbget-bin/www_bget?ko:K14157	Q9SMZ4	1500	3.8e-165	Alpha-aminoadipic semialdehyde synthase OS=Arabidopsis thaliana GN=LKR/SDH PE=1 SV=1	--	--	--	--	--	--	--	--	KOG0172	Lysine-ketoglutarate reductase/saccharopine dehydrogenase	FALSE	Inf	0.32277	FALSE	0.90357	1	FALSE	#NAME?	0.2358	FALSE	NA	NA	UP	Inf	0.0053719	UP	Inf	0.020677
2-3k.c29221/1/545	3.96667	5.61	3.16	5.06333	27.46	15.19	21.0667	560	--	--	--	--	--	--	--	--	--	--	--	--	--	--	--	--	--	--	--	--	--	--	--	FALSE	1.2186	1	UP	2.0823	0.019726	UP	1.6573	0.011444	UP	1.1493	0.044845	FALSE	0.042076	1	FALSE	0.19828	1
1-2k.c5333/4/2098	20.2033	11.7533	11.68	3.86667	15.4033	8.91667	8.68667	2098	565438465	XP_006282254.1	1860	8.4e-206	hypothetical protein CARUB_v10028528mg [Capsella rubella]>gi|482550958|gb|EOA15152.1| hypothetical protein CARUB_v10028528mg [Capsella rubella]	--	--	--	--	Q06738	1794	5.3e-199	Low-temperature-induced 78 kDa protein OS=Arabidopsis thaliana GN=LTI78 PE=1 SV=2	--	--	--	--	--	--	--	--	--	--	FALSE	-1.8251	0.55259	FALSE	-0.19608	1	UP	1.6609	0.030335	FALSE	0.14652	1	FALSE	-0.84765	0.85502	FALSE	-0.11185	1
1-2k.c24176/1/1709	12.4933	28.8733	40.6433	40.62	68.0567	26.5933	26.02	1681	565480176	XP_006297728.1	1921	5.7e-213	hypothetical protein CARUB_v10013761mg [Capsella rubella]>gi|482566437|gb|EOA30626.1| hypothetical protein CARUB_v10013761mg [Capsella rubella]	--	--	--	--	--	--	--	--	PF01852	START domain	--	--	GO:0008289	lipid binding	--	--	--	--	FALSE	-0.017476	1	FALSE	-0.38333	1	FALSE	-0.4518	0.9954	FALSE	-0.95089	0.76693	FALSE	0.50182	1	FALSE	-0.82638	1
2-3k.c15411/1/6608	10.67	8.92	22.6	20.98	27.6133	24.6133	42.2567	3324	685332445	XP_009103954.1	5186	0	PREDICTED: 2-oxoglutarate dehydrogenase, mitochondrial-like [Brassica rapa]	K00164	OGDH, sucA	2-oxoglutarate dehydrogenase E1 component	http://www.genome.jp/dbget-bin/www_bget?ko:K00164	Q54JE4	2653	2.1e-298	2-oxoglutarate dehydrogenase, mitochondrial OS=Dictyostelium discoideum GN=ogdh PE=3 SV=1	PF00676//PF06422	Dehydrogenase E1 component//CDR ABC transporter	GO:0008152//GO:0006810	metabolic process//transport	GO:0016624//GO:0005524//GO:0042626	oxidoreductase activity, acting on the aldehyde or oxo group of donors, disulfide as acceptor//ATP binding//ATPase activity, coupled to transmembrane movement of substances	GO:0016021	integral component of membrane	KOG0450	2-oxoglutarate dehydrogenase, E1 subunit	FALSE	1.2734	1	UP	7.2328	0.032458	UP	6.6921	0.020432	FALSE	-5.5962	1	FALSE	6.6729	0.056065	FALSE	1.1354	1
1-2k.c22771/2/1889	1.19667	2.38333	4.25333	2.75333	6.38667	2.40333	4.52667	1893	674249754	KFK42519.1	2624	1.9e-294	hypothetical protein AALP_AA1G005000 [Arabis alpina]	K09597	SPPL2B	signal peptide peptidase-like 2B	http://www.genome.jp/dbget-bin/www_bget?ko:K09597	Q0WMJ8	2740	0	Signal peptide peptidase-like 4 OS=Arabidopsis thaliana GN=SPPL4 PE=2 SV=1	PF05297//PF04258	Herpesvirus latent membrane protein 1 (LMP1)//Signal peptide peptidase	GO:0019087	transformation of host cell by virus	GO:0004190	aspartic-type endopeptidase activity	GO:0016021	integral component of membrane	--	--	FALSE	-2.5845	0.18168	DOWN	-2.359	0.036662	FALSE	-0.35336	1	FALSE	-1.1007	0.42497	FALSE	-0.85095	0.99853	FALSE	-1.9807	1
1-2k.c18561/1/1669	3.75333	7.64333	10.2667	17.0533	9.1	20.6667	37.9	1668	727435110	XP_010498824.1	2426	1.6e-271	PREDICTED: probable phosphoglucomutase, cytoplasmic 1 [Camelina sativa]	K01835	pgm	phosphoglucomutase	http://www.genome.jp/dbget-bin/www_bget?ko:K01835	O49299	2391	2.5e-268	Probable phosphoglucomutase, cytoplasmic 1 OS=Arabidopsis thaliana GN=At1g23190 PE=2 SV=2	PF02878//PF02879//PF00408//PF02880	Phosphoglucomutase/phosphomannomutase, alpha/beta/alpha domain I//Phosphoglucomutase/phosphomannomutase, alpha/beta/alpha domain II//Phosphoglucomutase/phosphomannomutase, C-terminal domain//Phosphoglucomutase/phosphomannomutase, alpha/beta/alpha domain III	GO:0005975//GO:0071704	carbohydrate metabolic process//organic substance metabolic process	GO:0016868	intramolecular transferase activity, phosphotransferases	--	--	KOG0625	Phosphoglucomutase	FALSE	-1.1159	1	DOWN	-4.708	0.0093657	DOWN	-3.9202	0.0073074	FALSE	1.8496	1	DOWN	#NAME?	0.048878	FALSE	#NAME?	0.41845
1-2k.c8499/2/1662	18.03	34.1567	38.7567	38.4633	45.3333	28.0367	23.7567	1651	595792095	XP_007199796.1	2278	2.2e-254	hypothetical protein PRUPE_ppa004587mg [Prunus persica]>gi|462395196|gb|EMJ00995.1| hypothetical protein PRUPE_ppa004587mg [Prunus persica]	K14500	BSK	BR-signaling kinase	http://www.genome.jp/dbget-bin/www_bget?ko:K14500	Q944A7	2547	2e-286	Probable serine/threonine-protein kinase At4g35230 OS=Arabidopsis thaliana GN=At4g35230 PE=1 SV=1	PF07714//PF00069//PF13414	Protein tyrosine kinase//Protein kinase domain//TPR repeat	GO:0006468	protein phosphorylation	GO:0004672//GO:0005515//GO:0005524	protein kinase activity//protein binding//ATP binding	--	--	--	--	FALSE	-2.3601	1	FALSE	0.52154	1	FALSE	1.6233	0.82355	DOWN	#NAME?	0.034573	FALSE	Inf	1	FALSE	-6.3308	0.90107
1-2k.c16307/1/1577	20.3067	22.6833	54.4067	35.4333	100.89	42.75	61.37	1564	297805772	XP_002870770.1	1596	2.6e-175	hypothetical protein ARALYDRAFT_916337 [Arabidopsis lyrata subsp. lyrata]>gi|297316606|gb|EFH47029.1| hypothetical protein ARALYDRAFT_916337 [Arabidopsis lyrata subsp. lyrata]	--	--	--	--	Q93ZL5	1566	1.1e-172	Cyclic dof factor 2 OS=Arabidopsis thaliana GN=CDF2 PE=1 SV=2	PF02701	Dof domain, zinc finger	GO:0006355	regulation of transcription, DNA-templated	GO:0008270//GO:0003677	zinc ion binding//DNA binding	--	--	--	--	FALSE	0.86533	1	FALSE	2.0065	0.11106	FALSE	1.2052	0.53067	FALSE	0.91531	0.83311	FALSE	-0.38622	1	FALSE	1.8012	0.9705
2-3k.c17555/1/1514	44.1267	83.4233	130.903	139.593	115.26	91.3033	79.22	1507	297819916	XP_002877841.1	1362	3.3e-148	hypothetical protein ARALYDRAFT_485566 [Arabidopsis lyrata subsp. lyrata]>gi|297323679|gb|EFH54100.1| hypothetical protein ARALYDRAFT_485566 [Arabidopsis lyrata subsp. lyrata]	--	--	--	--	--	--	--	--	PF01159//PF02485	Ribosomal protein L6e//Core-2/I-Branching enzyme	GO:0042254//GO:0006412	ribosome biogenesis//translation	GO:0008375//GO:0003735	acetylglucosaminyltransferase activity//structural constituent of ribosome	GO:0016020//GO:0005840//GO:0005622	membrane//ribosome//intracellular	--	--	FALSE	-2.246	0.29017	DOWN	-2.6523	0.0055345	FALSE	-0.71431	0.68483	FALSE	-1.1504	0.24784	FALSE	-1.0998	0.59872	FALSE	-1.9447	0.50015
2-3k.c6435/1/2868	4.69	22.8167	9.21333	7.17667	16.4433	13.3067	5.54667	2844	297847694	XP_002891728.1	1930	8.7e-214	predicted protein [Arabidopsis lyrata subsp. lyrata]>gi|297337570|gb|EFH67987.1| predicted protein [Arabidopsis lyrata subsp. lyrata]	--	--	--	--	Q94BM7	1886	1.5e-209	Protein SPA1-RELATED 4 OS=Arabidopsis thaliana GN=SPA4 PE=1 SV=1	PF00069//PF07714//PF00400	Protein kinase domain//Protein tyrosine kinase//WD domain, G-beta repeat	GO:0006468	protein phosphorylation	GO:0005524//GO:0005515//GO:0004672	ATP binding//protein binding//protein kinase activity	--	--	--	--	FALSE	1.2505	1	FALSE	2.4794	0.20656	FALSE	2.3918	0.17373	FALSE	1.6531	0.6233	FALSE	-1.0785	0.90785	FALSE	2.2508	1
3-6k.c2619/2/3634	5.31	11.9167	9.08	14.9633	23.7233	26.1967	31.7467	3626	727565071	XP_010454886.1	2558	1.7e-286	PREDICTED: uncharacterized protein LOC104736577 isoform X2 [Camelina sativa]	--	--	--	--	Q92576	240	1.4e-18	PHD finger protein 3 OS=Homo sapiens GN=PHF3 PE=1 SV=3	PF07500	Transcription factor S-II (TFIIS), central domain	GO:0006351	transcription, DNA-templated	--	--	--	--	KOG1634	Predicted transcription factor DATF1, contains PHD and TFS2M domains	DOWN	#NAME?	0.032291	DOWN	#NAME?	2.2568e-06	DOWN	-3.5847	0.019759	FALSE	-2.3271	0.83166	FALSE	#NAME?	0.85515	DOWN	#NAME?	0.016805
1-2k.c25038/1/2022	7.65333	16.65	17.7567	27.6633	75.03	49.57	54.9233	2023	18397470	NP_564354.1	2878	0	Early-responsive to dehydration stress protein (ERD4) [Arabidopsis thaliana]>gi|75169517|sp|Q9C8G5.1|CSCLD_ARATH RecName: Full=CSC1-like protein ERD4; AltName: Full=Protein EARLY-RESPONSIVE TO DEHYDRATION STRESS 4>gi|12322128|gb|AAG51102.1|AC025295_10 unknown protein [Arabidopsis thaliana]>gi|14334838|gb|AAK59597.1| unknown protein [Arabidopsis thaliana]>gi|17104683|gb|AAL34230.1| unknown protein…	--	--	--	--	Q9C8G5	2878	0	CSC1-like protein ERD4 OS=Arabidopsis thaliana GN=ERD4 PE=2 SV=1	PF02714	Calcium-dependent channel, 7TM region, putative phosphate	--	--	--	--	GO:0009941//GO:0009506//GO:0005886//GO:0005774//GO:0005576//GO:0016020	chloroplast envelope//plasmodesma//plasma membrane//vacuolar membrane//extracellular region//membrane	--	--	FALSE	-2.6252	0.13392	FALSE	-1.6415	0.2446	FALSE	0.80354	0.57101	FALSE	-1.9777	0.20907	FALSE	-0.42112	1	FALSE	-2.2243	1
1-2k.c7405/1/1694.1	104.793	47.3267	55.7133	26.6533	29.0033	55.5167	96.42	1152	297843644	XP_002889703.1	1059	3.5e-113	thioredoxin family protein [Arabidopsis lyrata subsp. lyrata]>gi|297335545|gb|EFH65962.1| thioredoxin family protein [Arabidopsis lyrata subsp. lyrata]	--	--	--	--	O64654	1039	1e-111	Thioredoxin-like 1-1, chloroplastic OS=Arabidopsis thaliana GN=At1g08570 PE=2 SV=1	PF00085	Thioredoxin	GO:0045454//GO:0006118//GO:0006662	cell redox homeostasis//obsolete electron transport//glycerol ether metabolic process	GO:0009055//GO:0015035	electron carrier activity//protein disulfide oxidoreductase activity	--	--	KOG0907	Thioredoxin	FALSE	-1.8077	0.59077	FALSE	-1.2113	0.42845	FALSE	0.44241	0.98746	FALSE	0.011015	1	DOWN	-1.9208	0.02067	FALSE	-1.2764	0.99039
2-3k.c16364/1/2909	7.53	14.0733	9.68	14.8233	20.39	26.6467	17.98	2829	823262880	XP_012464200.1	3295	0	PREDICTED: uncharacterized protein LOC105783342 isoform X1 [Gossypium raimondii]>gi|763814021|gb|KJB80873.1| hypothetical protein B456_013G119100 [Gossypium raimondii]	--	--	--	--	Q9LW84	147	6.8e-08	Pentatricopeptide repeat-containing protein At3g16010 OS=Arabidopsis thaliana GN=At3g16010 PE=2 SV=1	PF04147//PF02724	Nop14-like family//CDC45-like protein	GO:0006270	DNA replication initiation	--	--	GO:0032040	small-subunit processome	--	--	FALSE	1.1771	1	FALSE	2.2298	0.17796	UP	2.5508	0.025508	FALSE	-0.20858	1	FALSE	0.8984	1	FALSE	0.87397	1
1-2k.c32095/1/1929	9.66667	9.42333	6.20667	4.32333	3.16667	2.90333	1.73	1912	565452150	XP_006286242.1	2603	5.3e-292	hypothetical protein CARUB_v10007811mg [Capsella rubella]>gi|482554947|gb|EOA19140.1| hypothetical protein CARUB_v10007811mg [Capsella rubella]	--	--	--	--	Q9FUR2	2574	1.7e-289	Type I inositol polyphosphate 5-phosphatase 2 OS=Arabidopsis thaliana GN=IP5P2 PE=1 SV=2	PF04889//PF13718	Cwf15/Cwc15 cell cycle control protein//GNAT acetyltransferase 2	GO:0042967//GO:0000398	acyl-carrier-protein biosynthetic process//mRNA splicing, via spliceosome	GO:0008080	N-acetyltransferase activity	GO:0005681	spliceosomal complex	--	--	FALSE	-1.9369	1	FALSE	-1.6545	0.25149	FALSE	0.10697	1	FALSE	0.66394	1	DOWN	-2.6233	0.0037374	FALSE	-1.8032	1
1-2k.c26579/4/1719	13.4233	13.3767	1.52333	1.47333	0.553333	26.03	5.35	1720	297848834	XP_002892298.1	2019	2.5e-224	UDP-glucosyl transferase 75B1 [Arabidopsis lyrata subsp. lyrata]>gi|297338140|gb|EFH68557.1| UDP-glucosyl transferase 75B1 [Arabidopsis lyrata subsp. lyrata]	K13692	IAGLU	UDP-glucose:(indol-3-yl)acetate beta-D-glucosyltransferase	http://www.genome.jp/dbget-bin/www_bget?ko:K13692	Q9LR44	1984	4e-221	UDP-glycosyltransferase 75B1 OS=Arabidopsis thaliana GN=UGT75B1 PE=1 SV=1	PF00201//PF04101	UDP-glucoronosyl and UDP-glucosyl transferase//Glycosyltransferase family 28 C-terminal domain	GO:0008152	metabolic process	GO:0016758	transferase activity, transferring hexosyl groups	--	--	--	--	FALSE	0.6491	1	UP	2.8559	0.025474	UP	2.1263	0.002166	FALSE	0.79696	0.50267	FALSE	-0.30631	1	FALSE	1.7118	0.76625
2-3k.c25526/1/3303	13.7767	4.41667	4.02	2.32667	6.5	1.29333	3.53333	3301	727459485	XP_010511574.1	3782	0	PREDICTED: autophagy-related protein 18h isoform X1 [Camelina sativa]>gi|727459487|ref|XP_010511575.1| PREDICTED: autophagy-related protein 18h isoform X2 [Camelina sativa]>gi|727459489|ref|XP_010511576.1| PREDICTED: autophagy-related protein 18h isoform X3 [Camelina sativa]>gi|727459491|ref|XP_010511577.1| PREDICTED: autophagy-related protein 18h isoform X4 [Camelina sativa]	--	--	--	--	Q8H1Q5	3746	0	Autophagy-related protein 18h OS=Arabidopsis thaliana GN=ATG18H PE=2 SV=1	PF00400//PF04647//PF00257	WD domain, G-beta repeat//Accessory gene regulator B//Dehydrin	GO:0009372//GO:0009415//GO:0006950//GO:0009405	quorum sensing//response to water//response to stress//pathogenesis	GO:0008233//GO:0005515	peptidase activity//protein binding	GO:0016021	integral component of membrane	KOG2109	WD40 repeat protein	FALSE	-1.3169	1	FALSE	-0.96054	0.77728	FALSE	1.105	0.3517	FALSE	0.8998	0.92119	FALSE	-1.0202	0.69518	FALSE	0.14861	1
1-2k.c24715/1/2397	31.1967	22.5067	16.4867	11.8833	8.01667	20.6333	15.38	2358	727552616	XP_010448731.1	2708	4.4e-304	PREDICTED: cysteine-rich receptor-like protein kinase 11 isoform X1 [Camelina sativa]	--	--	--	--	Q9ZP16	1945	1.8e-216	Cysteine-rich receptor-like protein kinase 11 OS=Arabidopsis thaliana GN=CRK11 PE=2 SV=2	PF11883//PF07714//PF00069	Domain of unknown function (DUF3403)//Protein tyrosine kinase//Protein kinase domain	GO:0009069//GO:0006468//GO:0016310	serine family amino acid metabolic process//protein phosphorylation//phosphorylation	GO:0004674//GO:0005524//GO:0004672	protein serine/threonine kinase activity//ATP binding//protein kinase activity	--	--	--	--	FALSE	-2.2278	1	DOWN	-2.5199	0.01557	FALSE	-1.1332	0.33428	FALSE	-0.62555	1	FALSE	-0.9383	0.99235	FALSE	-0.99461	1
1-2k.c24347/1/1951	256.473	218.797	188.83	155.15	68.6	96.2667	46.0967	1863	727600071	XP_010472996.1	2047	1.5e-227	PREDICTED: dnaJ homolog subfamily A member 2-like [Camelina sativa]>gi|727600073|ref|XP_010472997.1| PREDICTED: dnaJ homolog subfamily A member 2-like [Camelina sativa]	K03686	dnaJ	molecular chaperone DnaJ	http://www.genome.jp/dbget-bin/www_bget?ko:K03686	Q55505	905	5.7e-96	Chaperone protein DnaJ 1 OS=Synechocystis sp. (strain PCC 6803 / Kazusa) GN=dnaJ1 PE=3 SV=1	PF00684	DnaJ central domain	--	--	GO:0051082//GO:0031072	unfolded protein binding//heat shock protein binding	--	--	KOG0715	Molecular chaperone (DnaJ superfamily)	FALSE	0.24403	1	FALSE	0.35563	1	FALSE	0.7481	0.76732	FALSE	1.2958	0.25736	FALSE	-1.1574	0.54096	FALSE	1.0098	1
1-2k.c29749/1/1879	15.8067	51.5433	38.23	180.713	213.41	312.783	250.373	1875	727454161	XP_010508944.1	2659	1.7e-298	PREDICTED: isoamylase 1, chloroplastic [Camelina sativa]	K01214	E3.2.1.68	isoamylase	http://www.genome.jp/dbget-bin/www_bget?ko:K01214	O04196	2644	1.3e-297	Isoamylase 1, chloroplastic OS=Arabidopsis thaliana GN=ISA1 PE=1 SV=1	PF00128	Alpha amylase, catalytic domain	GO:0005975	carbohydrate metabolic process	GO:0043169//GO:0003824	cation binding//catalytic activity	--	--	KOG0470	1,4-alpha-glucan branching enzyme/starch branching enzyme II	FALSE	-0.24216	1	FALSE	-0.90838	0.74579	FALSE	-0.98275	0.57796	FALSE	-0.91707	1	FALSE	1.1929	0.71814	FALSE	0.056723	1
1-2k.c24160/1/2128	0.0266667	1	0.733333	1.00667	0.02	0.306667	3.48333	2127	727475587	XP_010413602.1	1776	4.7e-196	PREDICTED: transcriptional regulator ATRX-like [Camelina sativa]	--	--	--	--	--	--	--	--	PF00439	Bromodomain	--	--	GO:0005515	protein binding	--	--	--	--	FALSE	0.74815	1	UP	Inf	0.038917	FALSE	Inf	0.12078	FALSE	#NAME?	0.94129	FALSE	Inf	0.14504	FALSE	Inf	0.9336
3-6k.c15007/1/3410.1	112.177	107.117	45.6633	51.7833	44.77	15.4633	8.34667	3246	729380503	XP_010550024.1	4146	0	PREDICTED: LOW QUALITY PROTEIN: chaperone protein ClpB3, chloroplastic [Tarenaya hassleriana]	K03695	clpB	ATP-dependent Clp protease ATP-binding subunit ClpB	http://www.genome.jp/dbget-bin/www_bget?ko:K03695	Q9LF37	4586	0	Chaperone protein ClpB3, chloroplastic OS=Arabidopsis thaliana GN=CLPB3 PE=2 SV=1	PF00004//PF01695//PF07726//PF07728//PF00910//PF00005//PF08477//PF07724//PF00158//PF03193//PF06414//PF06309//PF01637//PF10662//PF00448//PF02861//PF05496//PF00437//PF04851//PF02367	ATPase family associated with various cellular activities (AAA)//IstB-like ATP binding protein//ATPase family associated with various cellular activities (AAA)//AAA domain (dynein-related subfamily)//RNA helicase//ABC transporter//Ras of Complex, Roc, domain of DAPkinase//AAA domain (Cdc48 subfamily)//Sigma-54 interaction domain//Protein of unknown function, DUF258//Zeta toxin//Torsin//Archaeal A…	GO:0006281//GO:0006310//GO:0002949//GO:0006614//GO:0006576//GO:0006355//GO:0007264//GO:0006810//GO:0019538	DNA repair//DNA recombination//tRNA threonylcarbamoyladenosine modification//SRP-dependent cotranslational protein targeting to membrane//cellular biogenic amine metabolic process//regulation of transcription, DNA-templated//small GTPase mediated signal transduction//transport//protein metabolic process	GO:0009378//GO:0016887//GO:0008134//GO:0016301//GO:0005524//GO:0003724//GO:0003924//GO:0003723//GO:0016787//GO:0005525//GO:0003677	four-way junction helicase activity//ATPase activity//transcription factor binding//kinase activity//ATP binding//RNA helicase activity//GTPase activity//RNA binding//hydrolase activity//GTP binding//DNA binding	GO:0009379//GO:0005667//GO:0005657	Holliday junction helicase complex//transcription factor complex//replication fork	KOG1051	Chaperone HSP104 and related ATP-dependent Clp proteases	FALSE	-0.12433	1	FALSE	0.2665	1	FALSE	1.6803	0.79501	DOWN	#NAME?	1.6254e-06	FALSE	Inf	0.88689	FALSE	-3.6555	1
1-2k.c37127/1/2235	10.81	14.7767	15.27	18.1533	26.36	20.36	19.8733	2238	727423408	XP_010445810.1	3213	0	PREDICTED: probable plastid-lipid-associated protein 14, chloroplastic [Camelina sativa]	--	--	--	--	Q9LV04	3065	0	Probable plastid-lipid-associated protein 14, chloroplastic OS=Arabidopsis thaliana GN=PAP14 PE=1 SV=1	PF05602//PF00069	Cleft lip and palate transmembrane protein 1 (CLPTM1)//Protein kinase domain	GO:0006468	protein phosphorylation	GO:0004672//GO:0005524	protein kinase activity//ATP binding	GO:0016021	integral component of membrane	--	--	DOWN	-4.4456	0.00045363	DOWN	-3.6948	0.0031172	FALSE	0.3578	1	FALSE	-0.80289	0.66635	FALSE	-0.9543	0.73124	FALSE	-1.0517	1
1-2k.c8753/1/1659	3.66	11.7433	11.8767	18.2333	9.21667	24.46	19.6333	1647	15222177	NP_172768.1	2019	2.4e-224	cytochrome P450 71B28 [Arabidopsis thaliana]>gi|13878396|sp|Q9SAE3.1|C71BS_ARATH RecName: Full=Cytochrome P450 71B28>gi|4850392|gb|AAD31062.1|AC007357_11 Strong similarity to gb|X97864 cytochrome P450 from Arabidopsis thaliana and is a member of the PF|00067 Cytochrome P450 family. ESTs gb|N65665, gb|T14112, gb|T76255, gb|T20906 and gb|AI100027 come from this gene [Arabidopsis thaliana]>gi|132724…	K00517	E1.14.-.-	--	http://www.genome.jp/dbget-bin/www_bget?ko:K00517	Q9SAE3	2019	3.4e-225	Cytochrome P450 71B28 OS=Arabidopsis thaliana GN=CYP71B28 PE=2 SV=1	PF00067	Cytochrome P450	GO:0055114//GO:0006118	oxidation-reduction process//obsolete electron transport	GO:0020037//GO:0009055//GO:0005506//GO:0016705//GO:0019825	heme binding//electron carrier activity//iron ion binding//oxidoreductase activity, acting on paired donors, with incorporation or reduction of molecular oxygen//oxygen binding	--	--	--	--	FALSE	0.027155	1	FALSE	-0.43319	0.99639	FALSE	-0.47005	0.94607	FALSE	-0.63405	0.96906	FALSE	0.46667	1	FALSE	-0.48531	1
3-6k.c16973/1/3981	0.166667	0.106667	0.81	0.286667	0	0.843333	1.29333	3989	565437749	XP_006282032.1	5923	0	hypothetical protein CARUB_v10028273mg [Capsella rubella]>gi|482550736|gb|EOA14930.1| hypothetical protein CARUB_v10028273mg [Capsella rubella]	K12828	SF3B1, SAP155	splicing factor 3B subunit 1	http://www.genome.jp/dbget-bin/www_bget?ko:K12828	O57683	4194	0	Splicing factor 3B subunit 1 OS=Xenopus laevis GN=sf3b1 PE=2 SV=1	PF08064//PF01442//PF01602//PF02985	UME (NUC010) domain//Apolipoprotein A1/A4/E domain//Adaptin N terminal region//HEAT repeat	GO:0016192//GO:0042157//GO:0009069//GO:0006869//GO:0016310//GO:0006886	vesicle-mediated transport//lipoprotein metabolic process//serine family amino acid metabolic process//lipid transport//phosphorylation//intracellular protein transport	GO:0008289//GO:0004674//GO:0005515	lipid binding//protein serine/threonine kinase activity//protein binding	GO:0030117//GO:0005576	membrane coat//extracellular region	KOG0213	Splicing factor 3b, subunit 1	FALSE	1.0889	1	FALSE	5.3813	0.064407	FALSE	5.2811	0.060989	FALSE	#NAME?	0.50395	UP	Inf	0.0012155	FALSE	0.97524	1
1-2k.c24771/1/2389.1	11.7533	14.3567	26.4967	28.65	48.5133	17.1367	27.0667	2132	567195600	XP_006406048.1	2807	0	hypothetical protein EUTSA_v10020317mg [Eutrema salsugineum]>gi|557107194|gb|ESQ47501.1| hypothetical protein EUTSA_v10020317mg [Eutrema salsugineum]	--	--	--	--	Q8H118	2764	1.8e-311	Probable methyltransferase PMT1 OS=Arabidopsis thaliana GN=At3g23300 PE=2 SV=2	PF08241//PF03141	Methyltransferase domain//Putative S-adenosyl-L-methionine-dependent methyltransferase	GO:0008152	metabolic process	GO:0008168	methyltransferase activity	--	--	--	--	FALSE	1.3516	1	UP	2.9592	0.0046178	FALSE	2.2892	0.17536	FALSE	-4.48	0.2402	UP	5.3157	0.00019706	FALSE	1.9509	0.7676
2-3k.c6655/1/3334.2	24.2267	29.8233	25.3333	6.33667	27.3167	11.5633	10.2767	919	334184741	NP_181238.4	1397	1.8e-152	non-intrinsic ABC protein 12 [Arabidopsis thaliana]>gi|378405226|sp|Q9SJK6.3|WBC30_ARATH RecName: Full=Putative white-brown complex homolog protein 30; AltName: Full=Putative non-intrinsic ABC protein 12; AltName: Full=WBC-related protein 1>gi|330254240|gb|AEC09334.1| non-intrinsic ABC protein 12 [Arabidopsis thaliana]	--	--	--	--	Q9SJK6	1397	2.5e-153	Putative white-brown complex homolog protein 30 OS=Arabidopsis thaliana GN=WBC30 PE=1 SV=3	PF05461//PF15461	Apolipoprotein L//Beta-carotene 15,15'-dioxygenase	GO:0055114//GO:0042157//GO:0006869//GO:0006810	oxidation-reduction process//lipoprotein metabolic process//lipid transport//transport	GO:0016887//GO:0008289//GO:0005524//GO:0016702//GO:0005215	ATPase activity//lipid binding//ATP binding//oxidoreductase activity, acting on single donors with incorporation of molecular oxygen, incorporation of two atoms of oxygen//transporter activity	GO:0005576//GO:0009506	extracellular region//plasmodesma	--	--	FALSE	0.51471	1	UP	Inf	0.0030908	UP	Inf	0.0012694	FALSE	#NAME?	0.74491	UP	Inf	0.0037097	FALSE	-0.16074	1
1-2k.c30276/1/1901	44.28	21.38	27.7967	11.4267	35.9233	30.2533	17.0533	1853	297838621	XP_002887192.1	2165	3.2e-241	F24J5.16 [Arabidopsis lyrata subsp. lyrata]>gi|297333033|gb|EFH63451.1| F24J5.16 [Arabidopsis lyrata subsp. lyrata]	--	--	--	--	Q93Z29	2156	4.9e-241	Aluminum-activated malate transporter 5 OS=Arabidopsis thaliana GN=ALMT5 PE=1 SV=1	PF04632//PF02609//PF11744	Fusaric acid resistance protein family//Exonuclease VII small subunit//Aluminium activated malate transporter	GO:0006810//GO:0006308//GO:0015743	transport//DNA catabolic process//malate transport	GO:0008855	exodeoxyribonuclease VII activity	GO:0009318//GO:0005886	exodeoxyribonuclease VII complex//plasma membrane	--	--	FALSE	-2.0994	1	DOWN	-3.0008	0.01936	FALSE	-1.7775	0.14986	FALSE	1.1358	1	FALSE	-1.3171	0.7117	FALSE	-0.62755	1
1-2k.c9859/1/2362	0	0	3.99333	5.81333	0.453333	5.71333	6.01667	2359	217426799	ACK44507.1	3022	0	AT5G10180-like protein [Arabidopsis arenosa]	K17469	SULTR2	sulfate transporter 2, low-affinity	http://www.genome.jp/dbget-bin/www_bget?ko:K17469	O04722	2994	0	Sulfate transporter 2.1 OS=Arabidopsis thaliana GN=SULTR2;1 PE=2 SV=1	PF07178//PF01153//PF01047//PF00916//PF01529	TraL protein//Glypican//MarR family//Sulfate permease family//DHHC palmitoyltransferase	GO:0006355//GO:0008272//GO:0000746	regulation of transcription, DNA-templated//sulfate transport//conjugation	GO:0008270//GO:0003700//GO:0043395//GO:0015116	zinc ion binding//transcription factor activity, sequence-specific DNA binding//heparan sulfate proteoglycan binding//sulfate transmembrane transporter activity	GO:0005578//GO:0016021//GO:0019867//GO:0016020//GO:0005667	proteinaceous extracellular matrix//integral component of membrane//outer membrane//membrane//transcription factor complex	--	--	FALSE	-0.90811	1	DOWN	-2.5385	0.020395	DOWN	-2.672	0.0071959	FALSE	-0.57845	1	FALSE	0.06123	1	FALSE	-0.64248	1
3-6k.c17865/1/4208	9.09667	2.49	1.11	1.26	0.883333	0.47	0.32	4177	727562842	XP_010453707.1	5650	0	PREDICTED: uncharacterized protein LOC104735587 isoform X2 [Camelina sativa]	--	--	--	--	P40468	293	1.2e-24	Cell morphogenesis protein PAG1 OS=Saccharomyces cerevisiae (strain ATCC 204508 / S288c) GN=TAO3 PE=1 SV=1	PF01701	Photosystem I reaction centre subunit IX / PsaJ	GO:0015979	photosynthesis	--	--	GO:0009522	photosystem I	KOG1825	Fry-like conserved proteins	FALSE	0.91328	1	UP	Inf	0.0028269	UP	Inf	0.0029233	FALSE	#NAME?	0.74176	UP	Inf	0.012358	FALSE	1.2534	1
1-2k.c38579/22/1999	63.5133	27.5967	21.1067	21.6933	8.50333	11.1533	9.62667	1981	297824473	XP_002880119.1	2848	0	hypothetical protein ARALYDRAFT_903873 [Arabidopsis lyrata subsp. lyrata]>gi|297325958|gb|EFH56378.1| hypothetical protein ARALYDRAFT_903873 [Arabidopsis lyrata subsp. lyrata]	K01188	E3.2.1.21	beta-glucosidase	http://www.genome.jp/dbget-bin/www_bget?ko:K01188	O64883	2843	0	Beta-glucosidase 26, peroxisomal OS=Arabidopsis thaliana GN=BGLU26 PE=1 SV=1	PF00232	Glycosyl hydrolase family 1	GO:0005975	carbohydrate metabolic process	GO:0004553//GO:0043169	hydrolase activity, hydrolyzing O-glycosyl compounds//cation binding	--	--	--	--	FALSE	-0.8226	1	FALSE	-1.6937	0.10583	FALSE	-1.2069	0.16666	FALSE	-0.25204	1	FALSE	-0.53149	1	FALSE	-0.92451	1
1-2k.c28949/1/1828	83.5067	43.1467	60.8667	67.0867	40.2833	34.6	46.2933	1811	674917073	CDY15973.1	2207	4.2e-246	BnaC08g41500D [Brassica napus]	--	--	--	--	Q9FWW9	2200	3.8e-246	Flavin-containing monooxygenase FMO GS-OX-like 2 OS=Arabidopsis thaliana GN=At1g12200 PE=2 SV=1	PF02254//PF07992//PF00070//PF01134//PF01494//PF03446//PF12831//PF05834//PF02558//PF13241//PF01266//PF00743//PF01593	TrkA-N domain//Pyridine nucleotide-disulphide oxidoreductase//Pyridine nucleotide-disulphide oxidoreductase//Glucose inhibited division protein A//FAD binding domain//NAD binding domain of 6-phosphogluconate dehydrogenase//FAD dependent oxidoreductase//Lycopene cyclase protein//Ketopantoate reductase PanE/ApbA//Putative NAD(P)-binding//FAD dependent oxidoreductase//Flavin-binding monooxygenase-li…	GO:0008033//GO:0006779//GO:0015940//GO:0016117//GO:0006813//GO:0019354//GO:0006098//GO:0055114//GO:0019521	tRNA processing//porphyrin-containing compound biosynthetic process//pantothenate biosynthetic process//carotenoid biosynthetic process//potassium ion transport//siroheme biosynthetic process//pentose-phosphate shunt//oxidation-reduction process//D-gluconate metabolic process	GO:0016705//GO:0050660//GO:0004616//GO:0043115//GO:0008677//GO:0050661//GO:0004499//GO:0016491//GO:0071949	oxidoreductase activity, acting on paired donors, with incorporation or reduction of molecular oxygen//flavin adenine dinucleotide binding//phosphogluconate dehydrogenase (decarboxylating) activity//precorrin-2 dehydrogenase activity//2-dehydropantoate 2-reductase activity//NADP binding//N,N-dimethylaniline monooxygenase activity//oxidoreductase activity//FAD binding	--	--	--	--	FALSE	-1.1541	1	FALSE	-1.3555	0.32116	DOWN	-1.8553	0.022109	FALSE	-0.091781	1	FALSE	-1.2136	0.84583	FALSE	-0.1889	1
1-2k.c22643/1/1872.2	16.19	32.05	48.31	47.0233	45.58	34.25	26.64	568	297825355	XP_002880560.1	694	3.6e-71	cytosol aminopeptidase [Arabidopsis lyrata subsp. lyrata]>gi|297326399|gb|EFH56819.1| cytosol aminopeptidase [Arabidopsis lyrata subsp. lyrata]	K01255	CARP, pepA	leucyl aminopeptidase	http://www.genome.jp/dbget-bin/www_bget?ko:K01255	P30184	694	5.1e-72	Leucine aminopeptidase 1 OS=Arabidopsis thaliana GN=PM25 PE=1 SV=1	PF00883	Cytosol aminopeptidase family, catalytic domain	GO:0006508	proteolysis	GO:0004177//GO:0030145//GO:0008235	aminopeptidase activity//manganese ion binding//metalloexopeptidase activity	GO:0005622//GO:0005737	intracellular//cytoplasm	KOG2597	Predicted aminopeptidase of the M17 family	FALSE	-1.5074	1	FALSE	-2.1441	0.052408	DOWN	-1.9188	0.036864	FALSE	0.19998	1	FALSE	-1.2917	0.75908	FALSE	-1.0265	1
2-3k.c1930/6/3051	6.07	7.64667	13.1567	23.6267	17.03	16.0367	19.5533	3036	727605315	XP_010475727.1	4326	0	PREDICTED: lysine-specific demethylase JMJ25-like isoform X1 [Camelina sativa]	K15601	KDM3	lysine-specific demethylase 3	http://www.genome.jp/dbget-bin/www_bget?ko:K15601	Q9SSE9	665	6.3e-68	Lysine-specific demethylase JMJ25 OS=Arabidopsis thaliana GN=JMJ25 PE=1 SV=1	PF12678	RING-H2 zinc finger	--	--	GO:0008270	zinc ion binding	--	--	KOG1356	Putative transcription factor 5qNCA, contains JmjC domain	FALSE	-3.5726	0.69886	DOWN	-4.2065	0.00097596	DOWN	-4.2103	9.1058e-05	FALSE	0.1288	1	FALSE	-1.8075	0.71265	FALSE	-1.8199	1
1-2k.c17708/2/2012	22.1733	23.7767	19.6333	11.57	5.64667	18.57	21.62	1975	727422251	XP_010440503.1	2695	1.2e-302	PREDICTED: beta-D-xylosidase 1 [Camelina sativa]	--	--	--	--	Q9FGY1	2687	1.4e-302	Beta-D-xylosidase 1 OS=Arabidopsis thaliana GN=BXL1 PE=1 SV=1	PF00933//PF01915	Glycosyl hydrolase family 3 N terminal domain//Glycosyl hydrolase family 3 C-terminal domain	GO:0005975	carbohydrate metabolic process	GO:0004553	hydrolase activity, hydrolyzing O-glycosyl compounds	--	--	--	--	FALSE	1.468	1	FALSE	-0.76405	1	FALSE	-2.6533	0.38317	FALSE	-2.332	0.64656	FALSE	2.5146	0.84233	FALSE	-0.25934	1
1-2k.c28029/11/1652	34.7633	17.09	25.74	13.9167	19.55	6.02	22.3333	1654	8778617	AAF79625.1	2528	2.3e-283	F5M15.5 [Arabidopsis thaliana]>gi|8886925|gb|AAF80611.1|AC069251_4 F2D10.11 [Arabidopsis thaliana]	K03781	katE, CAT, catB, srpA	catalase	http://www.genome.jp/dbget-bin/www_bget?ko:K03781	P49315	2095	5.2e-234	Catalase isozyme 1 (Fragment) OS=Nicotiana plumbaginifolia GN=CAT1 PE=2 SV=1	PF00199	Catalase	GO:0006804//GO:0006979//GO:0055114//GO:0006568//GO:0015947	obsolete peroxidase reaction//response to oxidative stress//oxidation-reduction process//tryptophan metabolic process//methane metabolic process	GO:0004096//GO:0020037	catalase activity//heme binding	--	--	KOG0047	Catalase	FALSE	-1.6218	0.76725	DOWN	-2.8002	0.0011663	DOWN	-2.2713	0.0003194	DOWN	-2.0376	6.3558e-05	FALSE	0.21694	1	FALSE	-2.3075	0.62612
3-6k.c9885/1/3758.2	4.74	2.56667	7.98	3.17667	5.21667	31.5533	37.03	1781	567186630	XP_006403576.1	2893	0	hypothetical protein EUTSA_v10010080mg [Eutrema salsugineum]>gi|557104695|gb|ESQ45029.1| hypothetical protein EUTSA_v10010080mg [Eutrema salsugineum]	K01190	lacZ	beta-galactosidase	http://www.genome.jp/dbget-bin/www_bget?ko:K01190	A5F5U6	1143	1.4e-123	Beta-galactosidase OS=Vibrio cholerae serotype O1 (strain ATCC 39541 / Classical Ogawa 395 / O395) GN=lacZ PE=3 SV=2	PF02837//PF02836//PF00703	Glycosyl hydrolases family 2, sugar binding domain//Glycosyl hydrolases family 2, TIM barrel domain//Glycosyl hydrolases family 2	GO:0005975	carbohydrate metabolic process	GO:0004553	hydrolase activity, hydrolyzing O-glycosyl compounds	--	--	KOG2024	Beta-Glucuronidase GUSB (glycosylhydrolase superfamily 2)	FALSE	-0.86507	1	FALSE	0.14595	1	FALSE	0.54442	1	FALSE	1.0573	0.89208	FALSE	-2.0862	0.13758	FALSE	-0.35145	1
1-2k.c8150/2/1903	0	1.10333	3.72	0	2.11333	0	3.44333	1896	565471316	XP_006293460.1	2468	2.4e-276	hypothetical protein CARUB_v10022879mg [Capsella rubella]>gi|482562168|gb|EOA26358.1| hypothetical protein CARUB_v10022879mg [Capsella rubella]	K14514	EIN3	ethylene-insensitive protein 3	http://www.genome.jp/dbget-bin/www_bget?ko:K14514	Q9SLH0	2439	7.7e-274	ETHYLENE INSENSITIVE 3-like 1 protein OS=Arabidopsis thaliana GN=EIL1 PE=1 SV=1	PF00355//PF16969	Rieske [2Fe-2S] domain//RNA-binding signal recognition particle 68	GO:0006614//GO:0055114	SRP-dependent cotranslational protein targeting to membrane//oxidation-reduction process	GO:0016491//GO:0005047//GO:0030942//GO:0051537//GO:0008312	oxidoreductase activity//signal recognition particle binding//endoplasmic reticulum signal peptide binding//2 iron, 2 sulfur cluster binding//7S RNA binding	GO:0005786	signal recognition particle, endoplasmic reticulum targeting	--	--	FALSE	1.3588	1	UP	6.6504	0.018644	UP	6.6164	0.02017	FALSE	-6.4049	0.99061	FALSE	7.3278	0.11347	FALSE	2.7454	1
3-6k.c2251/1/4051	15.9167	16.26	25.2133	22.4933	19.6667	9.87333	5	4076	297795295	XP_002865532.1	5988	0	metalloendopeptidase [Arabidopsis lyrata subsp. lyrata]>gi|297311367|gb|EFH41791.1| metalloendopeptidase [Arabidopsis lyrata subsp. lyrata]	--	--	--	--	P31828	292	1.5e-24	Probable zinc protease PqqL OS=Escherichia coli (strain K12) GN=pqqL PE=3 SV=2	--	--	GO:0006508	proteolysis	GO:0008270//GO:0004222//GO:0046872	zinc ion binding//metalloendopeptidase activity//metal ion binding	--	--	KOG0959	N-arginine dibasic convertase NRD1 and related Zn2+-dependent endopeptidases, insulinase superfamily	FALSE	0.64978	1	FALSE	-0.71192	0.98302	FALSE	-0.70977	1	FALSE	1.4795	1	FALSE	-1.9687	0.98409	FALSE	5.2656	1
1-2k.c39084/2/1860	21.5967	13.06	14.35	6.85	4.17667	5.89667	6.70667	1860	565431609	XP_006280038.1	2915	0	hypothetical protein CARUB_v10025915mg [Capsella rubella]>gi|482548742|gb|EOA12936.1| hypothetical protein CARUB_v10025915mg [Capsella rubella]	K15920	XYL4	beta-D-xylosidase 4	http://www.genome.jp/dbget-bin/www_bget?ko:K15920	Q9FLG1	2875	0	Beta-D-xylosidase 4 OS=Arabidopsis thaliana GN=BXL4 PE=1 SV=1	PF01915//PF00933	Glycosyl hydrolase family 3 C-terminal domain//Glycosyl hydrolase family 3 N terminal domain	GO:0005975	carbohydrate metabolic process	GO:0004553	hydrolase activity, hydrolyzing O-glycosyl compounds	--	--	--	--	FALSE	0.15271	1	FALSE	3.7226	0.14954	UP	4.3994	0.035451	FALSE	-1.6653	1	FALSE	1.1376	1	FALSE	2.5052	0.91862
2-3k.c18022/5/3308	7.66333	10.2533	16.6467	26.5833	66.2567	97.9067	108.757	3243	727567013	XP_010455893.1	3177	0	PREDICTED: protein STRUBBELIG-RECEPTOR FAMILY 3-like isoform X1 [Camelina sativa]>gi|727567015|ref|XP_010455894.1| PREDICTED: protein STRUBBELIG-RECEPTOR FAMILY 3-like isoform X1 [Camelina sativa]	--	--	--	--	Q6R2K3	3132	0	Protein STRUBBELIG-RECEPTOR FAMILY 3 OS=Arabidopsis thaliana GN=SRF3 PE=2 SV=1	PF13855//PF07714//PF00069	Leucine rich repeat//Protein tyrosine kinase//Protein kinase domain	GO:0006468	protein phosphorylation	GO:0005515//GO:0004672//GO:0005524	protein binding//protein kinase activity//ATP binding	--	--	--	--	FALSE	1.1059	1	FALSE	1.8489	0.18064	FALSE	1.4995	0.41439	FALSE	1.1135	0.61135	FALSE	0.31062	1	FALSE	1.371	1
1-2k.c1155/13/2390	18.84	14.54	9.01667	6.38333	5.8	12.5167	26.1667	2394	371940442	BAL45643.1	2498	1e-279	heat shock protein 90 [Ulva pertusa]>gi|371940446|dbj|BAL45645.1| heat shock protein 90 [Ulva pertusa]	K04079	htpG, HSP90A	molecular chaperone HtpG	http://www.genome.jp/dbget-bin/www_bget?ko:K04079	P55737	1936	2.1e-215	Heat shock protein 90-2 OS=Arabidopsis thaliana GN=HSP90-2 PE=1 SV=1	PF00183	Hsp90 protein	GO:0006950//GO:0006457	response to stress//protein folding	GO:0005524//GO:0051082	ATP binding//unfolded protein binding	--	--	KOG0019	Molecular chaperone (HSP90 family)	FALSE	-0.83338	1	FALSE	-0.50554	0.90228	FALSE	0.36499	1	FALSE	0.46222	0.99716	FALSE	-0.52662	1	FALSE	0.80439	1
3-6k.c20450/1/4291.1	10.0567	21.0867	19.26	20.3267	22.9933	21.8967	22.53	3892	727552198	XP_010448564.1	5283	0	PREDICTED: alpha-glucan water dikinase 2 isoform X1 [Camelina sativa]>gi|727552201|ref|XP_010448565.1| PREDICTED: alpha-glucan water dikinase 2 isoform X2 [Camelina sativa]	K08244	E2.7.9.4	alpha-glucan, water dikinase	http://www.genome.jp/dbget-bin/www_bget?ko:K08244	Q9STV0	5273	0	Alpha-glucan water dikinase 2 OS=Arabidopsis thaliana GN=GWD2 PE=2 SV=3	PF01326	Pyruvate phosphate dikinase, PEP/pyruvate binding domain	GO:0016310	phosphorylation	GO:0005524//GO:0016301	ATP binding//kinase activity	--	--	--	--	FALSE	-0.40984	1	FALSE	1.5482	1	FALSE	2.1409	1	FALSE	0.66973	1	FALSE	0.21701	1	UP	Inf	0.016245
3-6k.c5217/2/3899.1	30.6033	39.5667	42.53	57.6167	60.1533	56.9333	73.76	3450	2052508	AAB96826.1	5047	0	lysine-ketoglutarate reductase/saccharopine dehydrogenase bifunctional enzyme [Arabidopsis thaliana]	K14157	AASS	alpha-aminoadipic semialdehyde synthase	http://www.genome.jp/dbget-bin/www_bget?ko:K14157	Q9SMZ4	5028	0	Alpha-aminoadipic semialdehyde synthase OS=Arabidopsis thaliana GN=LKR/SDH PE=1 SV=1	PF03435//PF00899	Saccharopine dehydrogenase NADP binding domain//ThiF family	GO:0055114	oxidation-reduction process	GO:0008641//GO:0016491	small protein activating enzyme activity//oxidoreductase activity	--	--	KOG0172	Lysine-ketoglutarate reductase/saccharopine dehydrogenase	FALSE	-2.4762	1	FALSE	-2.3513	0.18408	FALSE	-0.59584	1	FALSE	0.63685	1	DOWN	-3.1387	1.2903e-05	FALSE	-1.8155	1
2-3k.c10425/2/2772	0.976667	8.62667	45.5667	133.037	3.03	163.683	230.5	2769	297833104	XP_002884434.1	4390	0	hypothetical protein ARALYDRAFT_896453 [Arabidopsis lyrata subsp. lyrata]>gi|297330274|gb|EFH60693.1| hypothetical protein ARALYDRAFT_896453 [Arabidopsis lyrata subsp. lyrata]	K09667	OGT	protein O-GlcNAc transferase	http://www.genome.jp/dbget-bin/www_bget?ko:K09667	Q9M8Y0	4383	0	Probable UDP-N-acetylglucosamine--peptide N-acetylglucosaminyltransferase SEC OS=Arabidopsis thaliana GN=SEC PE=2 SV=1	PF13176//PF13374//PF13181//PF13174//PF13371//PF00515//PF02259//PF06552//PF13414	Tetratricopeptide repeat//Tetratricopeptide repeat//Tetratricopeptide repeat//Tetratricopeptide repeat//Tetratricopeptide repeat//Tetratricopeptide repeat//FAT domain//Plant specific mitochondrial import receptor subunit TOM20//TPR repeat	GO:0045040	protein import into mitochondrial outer membrane	GO:0005515	protein binding	GO:0005742	mitochondrial outer membrane translocase complex	KOG4626	O-linked N-acetylglucosamine transferase OGT	FALSE	1.3389	1	UP	Inf	0.0071276	UP	Inf	0.00063011	FALSE	#NAME?	0.63467	UP	Inf	0.00062983	UP	Inf	0.0027357
1-2k.c35273/8/1908	96.5133	63.3367	118.257	116.32	159.583	123.48	70.5633	1768	8778617	AAF79625.1	2637	5.6e-296	F5M15.5 [Arabidopsis thaliana]>gi|8886925|gb|AAF80611.1|AC069251_4 F2D10.11 [Arabidopsis thaliana]	K03781	katE, CAT, catB, srpA	catalase	http://www.genome.jp/dbget-bin/www_bget?ko:K03781	P49317	2423	5.1e-272	Catalase isozyme 3 OS=Nicotiana plumbaginifolia GN=CAT3 PE=2 SV=1	PF00199	Catalase	GO:0006979//GO:0006804//GO:0055114//GO:0015947//GO:0006568	response to oxidative stress//obsolete peroxidase reaction//oxidation-reduction process//methane metabolic process//tryptophan metabolic process	GO:0004096//GO:0020037	catalase activity//heme binding	--	--	KOG0047	Catalase	UP	3.6692	0.024084	UP	3.9231	0.0029877	FALSE	1.6399	0.20041	FALSE	1.2355	0.57513	FALSE	1.7274	0.64123	FALSE	3.5025	0.25163
1-2k.c8309/6/1798	19.51	45.8	83.83	99.8833	81.1867	44.2733	32.35	1797	823152287	XP_012475975.1	1537	2e-168	PREDICTED: UDP-glucuronate 4-epimerase 5-like [Gossypium raimondii]>gi|763758318|gb|KJB25649.1| hypothetical protein B456_004G202200 [Gossypium raimondii]	K08679	E5.1.3.6	UDP-glucuronate 4-epimerase	http://www.genome.jp/dbget-bin/www_bget?ko:K08679	Q9STI6	1933	3.4e-215	UDP-glucuronate 4-epimerase 5 OS=Arabidopsis thaliana GN=GAE5 PE=2 SV=1	PF01073//PF00106//PF01370	3-beta hydroxysteroid dehydrogenase/isomerase family//short chain dehydrogenase//NAD dependent epimerase/dehydratase family	GO:0008209//GO:0006694//GO:0008152//GO:0008210//GO:0055114//GO:0008207	androgen metabolic process//steroid biosynthetic process//metabolic process//estrogen metabolic process//oxidation-reduction process//C21-steroid hormone metabolic process	GO:0050662//GO:0016491//GO:0003824//GO:0016616//GO:0003854	coenzyme binding//oxidoreductase activity//catalytic activity//oxidoreductase activity, acting on the CH-OH group of donors, NAD or NADP as acceptor//3-beta-hydroxy-delta5-steroid dehydrogenase activity	--	--	KOG1371	UDP-glucose 4-epimerase/UDP-sulfoquinovose synthase	FALSE	0.74108	1	UP	2.2539	0.047865	UP	1.9104	0.035728	FALSE	0.20817	1	FALSE	0.22687	1	FALSE	0.15391	1
2-3k.c8952/1/3267	37.6467	23.1533	32.7267	13.8333	16.1967	65.4933	57.47	3318	297843118	XP_002889440.1	1661	1.6e-182	hypothetical protein ARALYDRAFT_470295 [Arabidopsis lyrata subsp. lyrata]>gi|297335282|gb|EFH65699.1| hypothetical protein ARALYDRAFT_470295 [Arabidopsis lyrata subsp. lyrata]	--	--	--	--	Q1KPV0	1649	5.4e-182	Probable transmembrane GTPase FZO-like, chloroplastic OS=Arabidopsis thaliana GN=FZL PE=1 SV=1	PF02581//PF06444	Thiamine monophosphate synthase/TENI//NADH dehydrogenase subunit 2 C-terminus	GO:0055114//GO:0006744//GO:0006120//GO:0009228//GO:0015992//GO:0006814	oxidation-reduction process//ubiquinone biosynthetic process//mitochondrial electron transport, NADH to ubiquinone//thiamine biosynthetic process//proton transport//sodium ion transport	GO:0004789//GO:0005525//GO:0008137	thiamine-phosphate diphosphorylase activity//GTP binding//NADH dehydrogenase (ubiquinone) activity	--	--	--	--	FALSE	-1.2853	1	FALSE	-1.2175	0.93504	DOWN	#NAME?	0.017149	FALSE	-2.106	1	FALSE	-0.082524	1	FALSE	-1.4093	1
1-2k.c25148/1/1844	68.5033	70.84	26.8633	41.45	13.1167	19.4067	20.8567	1844	727422956	XP_010443940.1	2791	0	PREDICTED: phosphoglucomutase, chloroplastic [Camelina sativa]	K01835	pgm	phosphoglucomutase	http://www.genome.jp/dbget-bin/www_bget?ko:K01835	Q9SCY0	2795	0	Phosphoglucomutase, chloroplastic OS=Arabidopsis thaliana GN=PGMP PE=1 SV=2	PF02880//PF02879//PF02878//PF00408	Phosphoglucomutase/phosphomannomutase, alpha/beta/alpha domain III//Phosphoglucomutase/phosphomannomutase, alpha/beta/alpha domain II//Phosphoglucomutase/phosphomannomutase, alpha/beta/alpha domain I//Phosphoglucomutase/phosphomannomutase, C-terminal domain	GO:0005975//GO:0071704	carbohydrate metabolic process//organic substance metabolic process	GO:0016868	intramolecular transferase activity, phosphotransferases	--	--	KOG0625	Phosphoglucomutase	FALSE	-0.11726	1	FALSE	-1.2128	0.54375	FALSE	-1.662	0.1273	FALSE	-0.68738	1	FALSE	0.78495	1	FALSE	-0.3168	1
1-2k.c14911/1/2148	76.32	153.45	23.2133	57.0233	18.78	20.4767	17.4833	2158	42573197	NP_974695.1	1520	2.3e-166	Splicing factor U2af large subunit A [Arabidopsis thaliana]>gi|332661288|gb|AEE86688.1| Splicing factor U2af large subunit A [Arabidopsis thaliana]	K12837	U2AF2	splicing factor U2AF 65 kDa subunit	http://www.genome.jp/dbget-bin/www_bget?ko:K12837	O23212	1382	3.2e-151	Splicing factor U2af large subunit A OS=Arabidopsis thaliana GN=U2AF65A PE=2 SV=2	PF05052//PF00076//PF16367	MerE protein//RNA recognition motif. (a.k.a. RRM, RBD, or RNP domain)//RNA recognition motif	GO:0000398//GO:0015694//GO:0042742	mRNA splicing, via spliceosome//mercury ion transport//defense response to bacterium	GO:0015097//GO:0000166//GO:0003676//GO:0003723	mercury ion transmembrane transporter activity//nucleotide binding//nucleic acid binding//RNA binding	GO:0005634//GO:0016020	nucleus//membrane	KOG0120	Splicing factor U2AF, large subunit (RRM superfamily)	FALSE	-1.367	1	FALSE	-2.064	0.095408	FALSE	-1.1287	0.40375	FALSE	-0.65654	1	FALSE	-0.81724	1	FALSE	-1.832	0.91309
2-3k.c17244/1/1071	20.4033	8.26	19.7167	20.0867	3.31	14.5333	19.5967	1056	18397934	NP_565380.1	705	3.6e-72	Cupredoxin superfamily protein [Arabidopsis thaliana]>gi|15294186|gb|AAK95270.1|AF410284_1 At2g15780/F19G14.22 [Arabidopsis thaliana]>gi|5306253|gb|AAD41986.1| expressed protein [Arabidopsis thaliana]>gi|20147265|gb|AAM10346.1| At2g15780/F19G14.22 [Arabidopsis thaliana]>gi|330251343|gb|AEC06437.1| Cupredoxin superfamily protein [Arabidopsis thaliana]	--	--	--	--	--	--	--	--	PF02298	Plastocyanin-like domain	GO:0006118	obsolete electron transport	GO:0009055	electron carrier activity	GO:0005576	extracellular region	--	--	FALSE	2.5495	0.23506	FALSE	2.5741	0.055886	FALSE	1.0135	0.27948	FALSE	0.96138	0.6482	FALSE	0.87548	0.76222	UP	2.7211	0.038242
1-2k.c8958/2/1778	33.4567	39.6	39.5433	39.7767	52.2933	149.023	247.957	1779	565471976	XP_006293790.1	2082	1.3e-231	hypothetical protein CARUB_v10022772mg [Capsella rubella]>gi|482562498|gb|EOA26688.1| hypothetical protein CARUB_v10022772mg [Capsella rubella]	--	--	--	--	Q9SJ56	2059	8.4e-230	BEL1-like homeodomain protein 1 OS=Arabidopsis thaliana GN=BLH1 PE=1 SV=1	PF04625//PF08414//PF00038//PF00046//PF05920	DEC-1 protein, N-terminal region//Respiratory burst NADPH oxidase//Intermediate filament protein//Homeobox domain//Homeobox KN domain	GO:0055114//GO:0006355//GO:0007304//GO:0006804//GO:0006979	oxidation-reduction process//regulation of transcription, DNA-templated//chorion-containing eggshell formation//obsolete peroxidase reaction//response to oxidative stress	GO:0004601//GO:0050664//GO:0005213//GO:0005198//GO:0003677	peroxidase activity//oxidoreductase activity, acting on NAD(P)H, oxygen as acceptor//structural constituent of chorion//structural molecule activity//DNA binding	GO:0005576//GO:0042600//GO:0005882	extracellular region//chorion//intermediate filament	--	--	FALSE	-1.8407	1	FALSE	-1.4741	0.29422	FALSE	-0.45406	1	FALSE	0.3503	1	FALSE	-1.8638	0.14371	FALSE	-1.1117	1
2-3k.c1146/11/2963	117.963	116.387	49.72	43.3467	35.14	29.6133	29.3867	2957	727605036	XP_010475582.1	3502	0	PREDICTED: serine/threonine-protein phosphatase 6 regulatory subunit 3-like isoform X1 [Camelina sativa]>gi|727605040|ref|XP_010475584.1| PREDICTED: serine/threonine-protein phosphatase 6 regulatory subunit 3-like isoform X3 [Camelina sativa]	K15501	PPP6R3, SAPS3	serine/threonine-protein phosphatase 6 regulatory subunit 3	http://www.genome.jp/dbget-bin/www_bget?ko:K15501	Q922D4	571	4.9e-57	Serine/threonine-protein phosphatase 6 regulatory subunit 3 OS=Mus musculus GN=Ppp6r3 PE=1 SV=1	--	--	--	--	--	--	--	--	--	--	FALSE	-1.5277	1	DOWN	-2.0535	0.039395	FALSE	-1.505	0.20164	FALSE	0.093331	1	FALSE	-1.3523	0.66884	FALSE	-0.96575	1
3-6k.c15537/1/4012	14.8533	9.66333	13.66	10.8867	42.8833	10.0667	8.77	4036	297817406	XP_002876586.1	6116	0	guanine nucleotide exchange family protein [Arabidopsis lyrata subsp. lyrata]>gi|297322424|gb|EFH52845.1| guanine nucleotide exchange family protein [Arabidopsis lyrata subsp. lyrata]	K18442	ARFGEF, BIG	brefeldin A-inhibited guanine nucleotide-exchange protein	http://www.genome.jp/dbget-bin/www_bget?ko:K18442	Q9LZX8	6102	0	Brefeldin A-inhibited guanine nucleotide-exchange protein 2 OS=Arabidopsis thaliana GN=BIG2 PE=2 SV=1	PF01369	Sec7 domain	GO:0032012//GO:0043087	regulation of ARF protein signal transduction//regulation of GTPase activity	GO:0005086	ARF guanyl-nucleotide exchange factor activity	GO:0005622	intracellular	KOG0929	Guanine nucleotide exchange factor	FALSE	1.1948	1	UP	Inf	0.0021255	UP	Inf	0.014675	FALSE	#NAME?	0.79743	UP	Inf	0.0080375	FALSE	3.2487	0.90847
1-2k.c21516/1/1132	98.6867	98.4867	41.37	67.5	24.35	12.8767	9.88	1133	674950572	CDX82836.1	1354	2.1e-147	BnaC01g12860D [Brassica napus]	--	--	--	--	Q54WM0	379	3.4e-35	Transmembrane protein 184 homolog DDB_G0279555 OS=Dictyostelium discoideum GN=tmem184C PE=3 SV=1	--	--	--	--	--	--	--	--	KOG2641	Predicted seven transmembrane receptor - rhodopsin family	FALSE	-1.3874	0.95024	FALSE	0.09584	1	FALSE	1.5752	0.5058	FALSE	0.31197	1	FALSE	-1.3168	0.19997	FALSE	-1.5606	0.79465
1-2k.c4573/1/1471	21.3767	40.4967	38.8633	59.66	36.0033	79.0233	87.5567	1437	224381594	ACN41918.1	1976	2e-219	chalcone synthase, partial [Crucihimalaya mollissima]	K00660	CHS	chalcone synthase	http://www.genome.jp/dbget-bin/www_bget?ko:K00660	Q8RVK9	1770	2.2e-196	Naringenin-chalcone synthase OS=Cannabis sativa GN=CHS PE=1 SV=1	PF08541//PF08545//PF08392	3-Oxoacyl-[acyl-carrier-protein (ACP)] synthase III C terminal//3-Oxoacyl-[acyl-carrier-protein (ACP)] synthase III//FAE1/Type III polyketide synthase-like protein	GO:0008610//GO:0042967//GO:0006633	lipid biosynthetic process//acyl-carrier-protein biosynthetic process//fatty acid biosynthetic process	GO:0016747//GO:0004315	transferase activity, transferring acyl groups other than amino-acyl groups//3-oxoacyl-[acyl-carrier-protein] synthase activity	GO:0005835//GO:0016020	fatty acid synthase complex//membrane	--	--	FALSE	4.6241	1	FALSE	3.3686	0.86731	FALSE	1.0816	0.68611	UP	5.1033	1.9097e-14	FALSE	-1.3135	0.30681	FALSE	2.6512	0.81855
1-2k.c16266/1/1578.1	89.9967	66.93	64.3833	29.7167	29.3	65.3333	188.403	1020	565489627	XP_006302453.1	1164	2.1e-125	hypothetical protein CARUB_v10020539mg, partial [Capsella rubella]>gi|482571163|gb|EOA35351.1| hypothetical protein CARUB_v10020539mg, partial [Capsella rubella]	K18819	GOLS	inositol 3-alpha-galactosyltransferase	http://www.genome.jp/dbget-bin/www_bget?ko:K18819	Q9FXB2	1100	7.6e-119	Galactinol synthase 2 OS=Arabidopsis thaliana GN=GOLS2 PE=1 SV=1	PF01501//PF11051	Glycosyl transferase family 8//Mannosyltransferase putative	GO:0006486	protein glycosylation	GO:0016757	transferase activity, transferring glycosyl groups	--	--	--	--	DOWN	-2.7924	0.040842	FALSE	-1.0322	0.53361	FALSE	0.95817	0.4031	FALSE	-2.0822	0.13345	FALSE	0.59353	1	FALSE	-1.595	0.63656
3-6k.c9277/1/3363.2	26.47	28.17	48.27	34.51	88.4633	22.6933	20.3167	1021	297809899	XP_002872833.1	607	8e-61	hypothetical protein ARALYDRAFT_490313 [Arabidopsis lyrata subsp. lyrata]>gi|297318670|gb|EFH49092.1| hypothetical protein ARALYDRAFT_490313 [Arabidopsis lyrata subsp. lyrata]	K00799	GST, gst	glutathione S-transferase	http://www.genome.jp/dbget-bin/www_bget?ko:K00799	Q9SLM6	601	5.6e-61	Glutathione S-transferase F3 OS=Arabidopsis thaliana GN=GSTF3 PE=2 SV=1	PF13417//PF13409//PF02798	Glutathione S-transferase, N-terminal domain//Glutathione S-transferase, N-terminal domain//Glutathione S-transferase, N-terminal domain	--	--	GO:0005515	protein binding	--	--	--	--	FALSE	0.52165	1	FALSE	0.4669	1	FALSE	-1.4336	0.069621	FALSE	-1.6874	0.72518	FALSE	1.5672	0.25312	FALSE	-0.55344	1
1-2k.c31785/1/2010	10.8933	17.4	14.57	34.3033	14.3	8.61333	6.98667	2012	297812427	XP_002874097.1	1430	5.8e-156	serine carboxypeptidase S28 family protein [Arabidopsis lyrata subsp. lyrata]>gi|297319934|gb|EFH50356.1| serine carboxypeptidase S28 family protein [Arabidopsis lyrata subsp. lyrata]	K01285	PRCP	lysosomal Pro-X carboxypeptidase	http://www.genome.jp/dbget-bin/www_bget?ko:K01285	Q2TA14	412	9e-39	Lysosomal Pro-X carboxypeptidase OS=Bos taurus GN=PRCP PE=2 SV=1	PF00326//PF05577//PF06444	Prolyl oligopeptidase family//Serine carboxypeptidase S28//NADH dehydrogenase subunit 2 C-terminus	GO:0006814//GO:0006508//GO:0015992//GO:0006744//GO:0006120//GO:0055114	sodium ion transport//proteolysis//proton transport//ubiquinone biosynthetic process//mitochondrial electron transport, NADH to ubiquinone//oxidation-reduction process	GO:0004180//GO:0008236//GO:0008137	carboxypeptidase activity//serine-type peptidase activity//NADH dehydrogenase (ubiquinone) activity	--	--	KOG2183	Prolylcarboxypeptidase (angiotensinase C)	FALSE	1.3304	1	FALSE	3.6221	0.12315	FALSE	1.518	0.9203	FALSE	-0.39876	1	FALSE	1.7028	0.55499	FALSE	0.53904	1
1-2k.c2840/5/1711	26.46	49.17	73.77	137.73	57.9	102.22	52.36	1657	18397141	NP_566248.1	2193	1.6e-244	Major facilitator superfamily protein [Arabidopsis thaliana]>gi|42572259|ref|NP_974225.1| Major facilitator superfamily protein [Arabidopsis thaliana]>gi|79313121|ref|NP_001030640.1| Major facilitator superfamily protein [Arabidopsis thaliana]>gi|118572292|sp|Q94AF9.2|EDL11_ARATH RecName: Full=Sugar transporter ERD6-like 11>gi|222423627|dbj|BAH19782.1| AT3G05165 [Arabidopsis thaliana]>gi|33264067…	--	--	--	--	Q94AF9	2193	2.3e-245	Sugar transporter ERD6-like 11 OS=Arabidopsis thaliana GN=At3g05165 PE=2 SV=2	PF00083//PF07690	Sugar (and other) transporter//Major Facilitator Superfamily	GO:0055085//GO:0008643	transmembrane transport//carbohydrate transport	GO:0005351//GO:0022857	sugar:proton symporter activity//transmembrane transporter activity	GO:0005886//GO:0016021	plasma membrane//integral component of membrane	--	--	FALSE	-0.0042623	1	UP	9.1883	0.0020662	UP	10.023	0.0012644	FALSE	-9.375	0.72809	UP	9.8686	0.0025548	FALSE	1.0901	1
1-2k.c3015/3/2426	0	0.513333	0.31	0	0.736667	1.30333	5.04	2402	727551347	XP_010448223.1	2999	0	PREDICTED: fimbrin-1 [Camelina sativa]>gi|727551349|ref|XP_010448225.1| PREDICTED: fimbrin-1 [Camelina sativa]	--	--	--	--	Q7G188	2914	0	Fimbrin-1 OS=Arabidopsis thaliana GN=FIM1 PE=1 SV=2	PF07348//PF00307//PF06732	Syd protein (SUKH-2)//Calponin homology (CH) domain//Pescadillo N-terminus	GO:0042254	ribosome biogenesis	GO:0005515	protein binding	GO:0005730//GO:0009898	nucleolus//cytoplasmic side of plasma membrane	KOG0046	Ca2+-binding actin-bundling protein (fimbrin/plastin), EF-Hand protein superfamily	FALSE	0.84493	1	UP	2.007	0.036478	FALSE	1.5234	0.050839	FALSE	0.08257	1	FALSE	0.66336	1	FALSE	1.2817	1
2-3k.c4664/1/3389	12.1767	25.2133	28.5933	27.2967	43.64	13.63	8.18333	3370	727503594	XP_010427842.1	1929	1.3e-213	PREDICTED: arginine/serine-rich protein PNISR-like [Camelina sativa]	--	--	--	--	--	--	--	--	PF00257	Dehydrin	GO:0009415//GO:0006950	response to water//response to stress	--	--	--	--	--	--	FALSE	-1.4564	1	FALSE	-2.5188	0.079907	FALSE	-1.0244	0.6444	FALSE	-0.77363	1	FALSE	0.13595	1	FALSE	-1.104	1
1-2k.c21970/1/1664	0.0266667	0.153333	3.40333	7.38667	0	7.40333	4.79333	1665	297803720	XP_002869744.1	2465	4.7e-276	ATTRE1 [Arabidopsis lyrata subsp. lyrata]>gi|297315580|gb|EFH46003.1| ATTRE1 [Arabidopsis lyrata subsp. lyrata]	K01194	E3.2.1.28, treA, treF	alpha,alpha-trehalase	http://www.genome.jp/dbget-bin/www_bget?ko:K01194	Q9SU50	2441	4e-274	Trehalase OS=Arabidopsis thaliana GN=TRE1 PE=2 SV=1	PF01204	Trehalase	GO:0005991//GO:0005985//GO:0005982	trehalose metabolic process//sucrose metabolic process//starch metabolic process	GO:0004555	alpha,alpha-trehalase activity	--	--	KOG0602	Neutral trehalase	FALSE	NA	NA	FALSE	#NAME?	0.60749	FALSE	0.68466	1	FALSE	NA	NA	FALSE	Inf	1	FALSE	-5.8651	0.27819
3-6k.c4366/1/4371.2	0.06	17.8667	10.7967	17.8367	0.193333	22.7967	29.7367	1003	15229253	NP_187074.1	1689	2.7e-186	putative UDP-N-acetylglucosamine--peptide N-acetylglucosaminyltransferase SEC [Arabidopsis thaliana]>gi|75336082|sp|Q9M8Y0.1|SEC_ARATH RecName: Full=Probable UDP-N-acetylglucosamine--peptide N-acetylglucosaminyltransferase SEC; AltName: Full=Protein SECRET AGENT>gi|6721161|gb|AAF26789.1|AC016829_13 putative O-linked GlcNAc transferase [Arabidopsis thaliana]>gi|18139887|gb|AAL60196.1|AF441079_1 O-…	K09667	OGT	protein O-GlcNAc transferase	http://www.genome.jp/dbget-bin/www_bget?ko:K09667	Q9M8Y0	1689	3.8e-187	Probable UDP-N-acetylglucosamine--peptide N-acetylglucosaminyltransferase SEC OS=Arabidopsis thaliana GN=SEC PE=2 SV=1	--	--	GO:0006493	protein O-linked glycosylation	GO:0016757	transferase activity, transferring glycosyl groups	GO:0005634	nucleus	KOG4626	O-linked N-acetylglucosamine transferase OGT	FALSE	0.80772	1	UP	Inf	0.022091	FALSE	Inf	0.95276	FALSE	-1.0297	1	FALSE	1.7714	1	FALSE	0.99173	1
3-6k.c15990/2/4448	14.54	15.7033	5.79333	2.06333	0	0	0	4480	727577698	XP_010461515.1	1068	1.2e-113	PREDICTED: uncharacterized protein LOC104742234 isoform X1 [Camelina sativa]	K13525	VCP, CDC48	transitional endoplasmic reticulum ATPase	http://www.genome.jp/dbget-bin/www_bget?ko:K13525	P54609	546	5.8e-54	Cell division control protein 48 homolog A OS=Arabidopsis thaliana GN=CDC48A PE=1 SV=1	PF02346//PF02902//PF00004	Chordopoxvirus multifunctional envelope protein A27//Ulp1 protease family, C-terminal catalytic domain//ATPase family associated with various cellular activities (AAA)	GO:0006508//GO:0019064	proteolysis//fusion of virus membrane with host plasma membrane	GO:0005524//GO:0008234	ATP binding//cysteine-type peptidase activity	GO:0019031	viral envelope	--	--	FALSE	-5.0383	1	DOWN	-6.784	0.00015508	FALSE	-1.6692	0.342	FALSE	1.3279	1	FALSE	-5.0349	0.10991	FALSE	-4.6857	0.58956
1-2k.c32119/1/1773.1	1.03333	2.91333	0	10.5633	3.57	5.31	2.94667	638	727417009	XP_010517991.1	933	7.9e-99	PREDICTED: uncharacterized protein LOC104793341 isoform X1 [Camelina sativa]>gi|727417011|ref|XP_010517999.1| PREDICTED: uncharacterized protein LOC104793341 isoform X2 [Camelina sativa]	--	--	--	--	--	--	--	--	--	--	--	--	--	--	--	--	--	--	FALSE	2.2536	1	FALSE	0.36892	1	FALSE	1.3837	1	FALSE	5.5209	0.068196	FALSE	-3.2911	0.30753	FALSE	1.7124	1
3-6k.c7100/1/5227	3.20333	3.89667	5.17	5.32	24.4867	4.7	6.12	2429	565457871	XP_006286935.1	4057	0	hypothetical protein CARUB_v10000080mg [Capsella rubella]>gi|482555641|gb|EOA19833.1| hypothetical protein CARUB_v10000080mg [Capsella rubella]	K01870	IARS, ileS	isoleucyl-tRNA synthetase	http://www.genome.jp/dbget-bin/www_bget?ko:K01870	F4JLM5	3982	0	Isoleucine--tRNA ligase, cytoplasmic OS=Arabidopsis thaliana GN=At4g10320 PE=2 SV=1	PF00133//PF08264//PF09334	tRNA synthetases class I (I, L, M and V)//Anticodon-binding domain of tRNA//tRNA synthetases class I (M)	GO:0006418	tRNA aminoacylation for protein translation	GO:0004812//GO:0005524//GO:0000166	aminoacyl-tRNA ligase activity//ATP binding//nucleotide binding	--	--	KOG0434	Isoleucyl-tRNA synthetase	FALSE	1.1736	1	UP	Inf	0.0013604	UP	Inf	0.0040056	FALSE	#NAME?	0.76184	UP	Inf	0.018054	FALSE	1.6227	1
3-6k.c22496/1/3695	8.63667	2.76667	5.55	9.09	49.3267	7.40333	8.97667	3668	567189694	XP_006404468.1	3775	0	hypothetical protein EUTSA_v10010084mg [Eutrema salsugineum]>gi|567189697|ref|XP_006404469.1| hypothetical protein EUTSA_v10010084mg [Eutrema salsugineum]>gi|312283323|dbj|BAJ34527.1| unnamed protein product [Thellungiella halophila]>gi|557105587|gb|ESQ45921.1| hypothetical protein EUTSA_v10010084mg [Eutrema salsugineum]>gi|557105588|gb|ESQ45922.1| hypothetical protein EUTSA_v10010084mg [Eutrema …	K14007	SEC24	protein transport protein SEC24	http://www.genome.jp/dbget-bin/www_bget?ko:K14007	Q9M291	3972	0	Protein transport protein Sec24-like CEF OS=Arabidopsis thaliana GN=CEF PE=2 SV=3	PF04810//PF04815//PF04811	Sec23/Sec24 zinc finger//Sec23/Sec24 helical domain//Sec23/Sec24 trunk domain	GO:0006888//GO:0006886	ER to Golgi vesicle-mediated transport//intracellular protein transport	GO:0008270	zinc ion binding	GO:0030127	COPII vesicle coat	KOG1984	Vesicle coat complex COPII, subunit SFB3	FALSE	0.65777	1	UP	5.5679	7.5196e-05	UP	5.1153	0.02587	FALSE	-3.5876	0.52156	UP	4.2582	0.00041669	FALSE	2.8568	0.46416
1-2k.c24096/1/2005.2	2.44	1.35333	2.09667	0.306667	2.1	0.536667	0	682	297833486	XP_002884625.1	458	1e-43	predicted protein [Arabidopsis lyrata subsp. lyrata]>gi|297330465|gb|EFH60884.1| predicted protein [Arabidopsis lyrata subsp. lyrata]	--	--	--	--	--	--	--	--	--	--	--	--	--	--	--	--	--	--	FALSE	-0.48246	1	FALSE	1.0133	0.63817	UP	1.8221	0.026981	FALSE	-0.26449	1	FALSE	0.22095	1	FALSE	-0.063782	1
2-3k.c23716/1/3013	35.91	26.97	19.7167	6.31	20.5767	9.08333	9.39667	2972	727528380	XP_010439442.1	4338	0	PREDICTED: uncharacterized protein LOC104722884 [Camelina sativa]	--	--	--	--	--	--	--	--	PF04277	Oxaloacetate decarboxylase, gamma chain	GO:0006814//GO:0006090//GO:0071436//GO:0006560//GO:0006525	sodium ion transport//pyruvate metabolic process//sodium ion export//proline metabolic process//arginine metabolic process	GO:0015081//GO:0008948	sodium ion transmembrane transporter activity//oxaloacetate decarboxylase activity	GO:0016020	membrane	--	--	FALSE	2.6835	0.57094	UP	4.5724	0.0035053	FALSE	2.2548	0.76074	FALSE	1.1665	1	FALSE	0.9103	1	FALSE	2.986	0.99396
2-3k.c8313/1/952	22.3967	14.6033	13.8867	11.2167	4.49667	4.01333	4.97333	949	565461156	XP_006288577.1	1189	2.4e-128	hypothetical protein CARUB_v10001867mg [Capsella rubella]>gi|482557283|gb|EOA21475.1| hypothetical protein CARUB_v10001867mg [Capsella rubella]	--	--	--	--	P24805	307	6.4e-27	Stem-specific protein TSJT1 OS=Nicotiana tabacum GN=TSJT1 PE=2 SV=1	--	--	--	--	--	--	--	--	--	--	FALSE	-1.4254	1	DOWN	-2.5731	0.013273	DOWN	-2.0492	0.01103	FALSE	-1.9361	0.092423	FALSE	0.5982	1	FALSE	-2.4873	0.26057
1-2k.c24527/1/1750.1	24.5633	18.6533	12.14	13.7267	32.8067	0.143333	0.05	1309	565466808	XP_006291284.1	1762	1.2e-194	hypothetical protein CARUB_v10017419mg [Capsella rubella]>gi|482559991|gb|EOA24182.1| hypothetical protein CARUB_v10017419mg [Capsella rubella]	K00942	E2.7.4.8, gmk	guanylate kinase	http://www.genome.jp/dbget-bin/www_bget?ko:K00942	Q9M682	1726	2.5e-191	Guanylate kinase 2 OS=Arabidopsis thaliana GN=GK-2 PE=2 SV=1	PF03266//PF00910//PF00005//PF03193//PF08988	NTPase//RNA helicase//ABC transporter//Protein of unknown function, DUF258//Type III secretion system, cytoplasmic E component of needle	GO:0009405	pathogenesis	GO:0005525//GO:0098519//GO:0016887//GO:0005524//GO:0003924//GO:0003724//GO:0003723	GTP binding//nucleotide phosphatase activity, acting on free nucleotides//ATPase activity//ATP binding//GTPase activity//RNA helicase activity//RNA binding	--	--	KOG0707	Guanylate kinase	FALSE	-0.37534	1	UP	Inf	3.4258e-09	UP	Inf	0.0042498	FALSE	-0.78223	1	FALSE	0.22053	1	FALSE	0.83438	1
2-3k.c835/33/3090	16.75	11.18	23.4233	4.75667	26.8267	5.11333	3	3090	727471108	XP_010517527.1	4726	0	PREDICTED: 4-alpha-glucanotransferase DPE2-like [Camelina sativa]	K00705	malQ	4-alpha-glucanotransferase	http://www.genome.jp/dbget-bin/www_bget?ko:K00705	Q8RXD9	4723	0	4-alpha-glucanotransferase DPE2 OS=Arabidopsis thaliana GN=DPE2 PE=1 SV=1	PF00686//PF02446	Starch binding domain//4-alpha-glucanotransferase	GO:0005975//GO:0005982//GO:0005985	carbohydrate metabolic process//starch metabolic process//sucrose metabolic process	GO:0004134//GO:2001070	4-alpha-glucanotransferase activity//starch binding	--	--	--	--	FALSE	-0.22017	1	FALSE	-1.1855	0.55567	FALSE	-1.6954	0.1294	FALSE	-0.74916	1	FALSE	1.0984	1	FALSE	1.3614	1
3-6k.c4740/3/4004	19.0133	9.22333	9.70333	6.46333	3.04333	1.68333	1.94333	4006	727599598	XP_010472779.1	4056	0	PREDICTED: nuclear-pore anchor [Camelina sativa]	K09291	TPR, MLP1, MLP2	nucleoprotein TPR	http://www.genome.jp/dbget-bin/www_bget?ko:K09291	A4GSN8	3910	0	Nuclear-pore anchor OS=Arabidopsis thaliana GN=NUA PE=1 SV=1	PF07926	TPR/MLP1/MLP2-like protein	GO:0006606	protein import into nucleus	--	--	--	--	KOG4674	Uncharacterized conserved coiled-coil protein	FALSE	1.2188	1	UP	Inf	0.00092869	UP	Inf	0.002188	FALSE	#NAME?	0.73503	UP	Inf	0.0040647	FALSE	4.596	0.40027
1-2k.c17180/1/1712	2.51333	1.21	1.48667	1.99333	9.52667	7.37	6.34667	1712	727434399	XP_010498443.1	1870	4.7e-207	PREDICTED: uncharacterized protein LOC104776128 [Camelina sativa]	--	--	--	--	B4G2G5	184	2.1e-12	Lateral signaling target protein 2 homolog OS=Drosophila persimilis GN=GL23610 PE=3 SV=1	PF01363//PF08416	FYVE zinc finger//Phosphotyrosine-binding domain	--	--	GO:0046872//GO:0005515	metal ion binding//protein binding	--	--	KOG1729	FYVE finger containing protein	FALSE	1.0495	1	UP	5.809	0.034832	FALSE	5.637	0.085827	FALSE	#NAME?	0.77051	UP	Inf	0.0045071	FALSE	2.8887	0.90847
2-3k.c7328/1/3300.2	86.98	52.8767	46.34	37.3133	15.01	35.68	32.5167	753	674237308	KFK30073.1	1112	1.6e-119	hypothetical protein AALP_AA7G213200 [Arabis alpina]	K17267	COPG	coatomer protein complex, subunit gamma	http://www.genome.jp/dbget-bin/www_bget?ko:K17267	Q0WW26	1112	2.3e-120	Coatomer subunit gamma OS=Arabidopsis thaliana GN=At4g34450 PE=1 SV=2	PF01602	Adaptin N terminal region	GO:0016192//GO:0006886	vesicle-mediated transport//intracellular protein transport	--	--	GO:0030117	membrane coat	KOG1078	Vesicle coat complex COPI, gamma subunit	FALSE	#NAME?	0.27015	FALSE	#NAME?	0.72972	FALSE	0.88579	1	FALSE	1.4875	0.87667	DOWN	#NAME?	8.3791e-06	FALSE	#NAME?	0.4501
3-6k.c8749/1/7416	1.19	3.23	3.59	1.09667	5.22	3.99333	12.4033	3605	2052508	AAB96826.1	5047	0	lysine-ketoglutarate reductase/saccharopine dehydrogenase bifunctional enzyme [Arabidopsis thaliana]	K14157	AASS	alpha-aminoadipic semialdehyde synthase	http://www.genome.jp/dbget-bin/www_bget?ko:K14157	Q9SMZ4	5028	0	Alpha-aminoadipic semialdehyde synthase OS=Arabidopsis thaliana GN=LKR/SDH PE=1 SV=1	PF03435//PF00899	Saccharopine dehydrogenase NADP binding domain//ThiF family	GO:0055114	oxidation-reduction process	GO:0016491//GO:0008641	oxidoreductase activity//small protein activating enzyme activity	--	--	KOG0172	Lysine-ketoglutarate reductase/saccharopine dehydrogenase	FALSE	-2.1557	1	FALSE	-1.5289	0.53327	FALSE	0.30699	1	FALSE	0.7086	1	DOWN	-3.9621	0.0012784	FALSE	-2.4728	1
1-2k.c21418/1/1845	5.34	6.35333	3.98333	9.38333	16.5967	22.0367	21.3933	1839	297817736	XP_002876751.1	2325	8.8e-260	predicted protein [Arabidopsis lyrata subsp. lyrata]>gi|297322589|gb|EFH53010.1| predicted protein [Arabidopsis lyrata subsp. lyrata]	--	--	--	--	Q84M93	2341	1.7e-262	Mitogen-activated protein kinase 17 OS=Arabidopsis thaliana GN=MPK17 PE=2 SV=1	PF06293//PF07714//PF00069//PF00048	Lipopolysaccharide kinase (Kdo/WaaP) family//Protein tyrosine kinase//Protein kinase domain//Small cytokines (intecrine/chemokine), interleukin-8 like	GO:0000165//GO:0006955//GO:0006935//GO:0007165//GO:0016310//GO:0007178//GO:0006468//GO:0009069	MAPK cascade//immune response//chemotaxis//signal transduction//phosphorylation//transmembrane receptor protein serine/threonine kinase signaling pathway//protein phosphorylation//serine family amino acid metabolic process	GO:0005524//GO:0004672//GO:0016773//GO:0004707//GO:0008009	ATP binding//protein kinase activity//phosphotransferase activity, alcohol group as acceptor//MAP kinase activity//chemokine activity	GO:0005576//GO:0016020	extracellular region//membrane	--	--	FALSE	-1.696	1	FALSE	-1.9963	0.070409	FALSE	-1.0396	0.8261	FALSE	-0.3791	1	FALSE	-1.8272	0.22657	FALSE	-2.2618	0.73133
3-6k.c7666/6/3380	2.07	2.59667	4.50333	4.65333	8.82333	11.73	8.25333	3381	30697610	NP_851244.1	4085	0	auxin response factor 2 [Arabidopsis thaliana]>gi|30697612|ref|NP_201006.2| auxin response factor 2 [Arabidopsis thaliana]>gi|42573768|ref|NP_974980.1| auxin response factor 2 [Arabidopsis thaliana]>gi|46395940|sp|Q94JM3.2|ARFB_ARATH RecName: Full=Auxin response factor 2; AltName: Full=ARF1-binding protein; Short=ARF1-BP; AltName: Full=Protein MEGAINTEGUMENTA>gi|10176918|dbj|BAB10162.1| auxin res…	--	--	--	--	Q94JM3	4085	0	Auxin response factor 2 OS=Arabidopsis thaliana GN=ARF2 PE=1 SV=2	PF02309//PF06507//PF02362	AUX/IAA family//Auxin response factor//B3 DNA binding domain	GO:0010227//GO:0009725//GO:0006355//GO:0045892//GO:0009737//GO:0048481//GO:0010047//GO:0009911//GO:0042744//GO:0010150//GO:0008285	floral organ abscission//response to hormone//regulation of transcription, DNA-templated//negative regulation of transcription, DNA-templated//response to abscisic acid//ovule development//fruit dehiscence//positive regulation of flower development//hydrogen peroxide catabolic process//leaf senescence//negative regulation of cell proliferation	GO:0043565//GO:0003677//GO:0003700//GO:0046983	sequence-specific DNA binding//DNA binding//transcription factor activity, sequence-specific DNA binding//protein dimerization activity	GO:0005634//GO:0005667	nucleus//transcription factor complex	--	--	FALSE	-1.4011	1	FALSE	-0.84793	1	DOWN	#NAME?	0.035144	FALSE	-0.74053	1	FALSE	-0.75793	1	FALSE	-1.3905	1
2-3k.c28788/1/3019	1.91333	3.74	3.02	10.8733	8.82	9.67333	17.7367	3029	727566446	XP_010455598.1	4178	0	PREDICTED: phospholipase D gamma 1-like [Camelina sativa]	K01115	PLD1_2	phospholipase D1/2	http://www.genome.jp/dbget-bin/www_bget?ko:K01115	Q9T053	4077	0	Phospholipase D gamma 1 OS=Arabidopsis thaliana GN=PLDGAMMA1 PE=1 SV=1	PF00614//PF00168	Phospholipase D Active site motif//C2 domain	--	--	GO:0005515//GO:0003824	protein binding//catalytic activity	--	--	--	--	FALSE	#NAME?	0.134	DOWN	#NAME?	1.1433e-09	FALSE	-2.0999	0.059403	FALSE	0.64962	1	FALSE	#NAME?	0.063663	FALSE	#NAME?	0.96979
1-2k.c6062/3/1837	62.74	63.8067	101.86	167.53	116.777	121.187	146.017	1736	727554480	XP_010449453.1	1686	1e-185	PREDICTED: heat stress transcription factor A-4a [Camelina sativa]>gi|727554483|ref|XP_010449454.1| PREDICTED: heat stress transcription factor A-4a [Camelina sativa]>gi|727554486|ref|XP_010449455.1| PREDICTED: heat stress transcription factor A-4a [Camelina sativa]>gi|727554489|ref|XP_010449456.1| PREDICTED: heat stress transcription factor A-4a [Camelina sativa]	K09419	HSFF	heat shock transcription factor, other eukaryote	http://www.genome.jp/dbget-bin/www_bget?ko:K09419	O49403	1605	3.6e-177	Heat stress transcription factor A-4a OS=Arabidopsis thaliana GN=HSFA4A PE=2 SV=1	PF00447//PF04111	HSF-type DNA-binding//Autophagy protein Apg6	GO:0006914//GO:0006355	autophagy//regulation of transcription, DNA-templated	GO:0003700//GO:0043565	transcription factor activity, sequence-specific DNA binding//sequence-specific DNA binding	GO:0005667//GO:0005634	transcription factor complex//nucleus	--	--	FALSE	0.97617	1	FALSE	0.31434	1	FALSE	-1.7493	0.095547	FALSE	-1.0414	0.93395	FALSE	1.3988	0.54806	FALSE	-0.41705	1
1-2k.c4827/1/950	53.5267	59.5133	101.04	110.403	252.187	169.567	261.047	945	727427263	XP_010463874.1	947	2.8e-100	PREDICTED: ADP-ribosylation factor-like protein 8A [Camelina sativa]	K07955	ARL8	ADP-ribosylation factor-like protein 8	http://www.genome.jp/dbget-bin/www_bget?ko:K07955	Q5ZKQ8	664	2.5e-68	ADP-ribosylation factor-like protein 8A OS=Gallus gallus GN=ARL8A PE=2 SV=1	PF04670//PF01926//PF08477//PF00071//PF00025//PF00503	Gtr1/RagA G protein conserved region//50S ribosome-binding GTPase//Ras of Complex, Roc, domain of DAPkinase//Ras family//ADP-ribosylation factor family//G-protein alpha subunit	GO:0007186//GO:0007165//GO:0007264	G-protein coupled receptor signaling pathway//signal transduction//small GTPase mediated signal transduction	GO:0031683//GO:0019001//GO:0004871//GO:0003924//GO:0005525	G-protein beta/gamma-subunit complex binding//guanyl nucleotide binding//signal transducer activity//GTPase activity//GTP binding	--	--	KOG0075	GTP-binding ADP-ribosylation factor-like protein	FALSE	-0.093546	1	FALSE	-0.7827	0.77233	FALSE	-1.001	0.43778	FALSE	-0.65037	1	FALSE	0.84099	0.85666	FALSE	-1.0874	1
2-3k.c13010/1/2914	0	3.55	2.63	6.27	0	7.80667	6.82333	2927	727592682	XP_010469394.1	3364	0	PREDICTED: protein SCAR1-like [Camelina sativa]>gi|727592684|ref|XP_010469395.1| PREDICTED: protein SCAR1-like [Camelina sativa]>gi|727592686|ref|XP_010469396.1| PREDICTED: protein SCAR1-like [Camelina sativa]	--	--	--	--	Q6AWX6	3181	0	Protein SCAR1 OS=Arabidopsis thaliana GN=SCAR1 PE=1 SV=1	--	--	--	--	--	--	--	--	--	--	FALSE	-1.648	1	FALSE	-1.6063	0.38935	FALSE	-0.048238	1	FALSE	-1.8148	0.30442	FALSE	-0.053755	1	FALSE	-1.4261	1
1-2k.c37372/2/2174	1.79667	2.63	5.9	16.44	22.8667	25.3167	26.7833	2174	3242077	CAA05875.1	2287	2.7e-255	protein phosphatase 2C [Arabidopsis thaliana]	K14497	PP2C	protein phosphatase 2C	http://www.genome.jp/dbget-bin/www_bget?ko:K14497	Q9CAJ0	2279	3.2e-255	Protein phosphatase 2C 16 OS=Arabidopsis thaliana GN=HAB1 PE=1 SV=1	PF00481	Protein phosphatase 2C	--	--	GO:0003824	catalytic activity	--	--	--	--	UP	Inf	0.014309	UP	Inf	0.0018801	FALSE	Inf	0.097462	FALSE	NA	NA	FALSE	Inf	0.78102	FALSE	Inf	1
2-3k.c16062/1/2919	45.6967	44.5267	32.1233	24.76	16.93	28.3967	21.6033	2911	565455222	XP_006286857.1	3103	0	hypothetical protein CARUB_v10003914mg [Capsella rubella]>gi|482555563|gb|EOA19755.1| hypothetical protein CARUB_v10003914mg [Capsella rubella]	K03254	EIF3A	translation initiation factor 3 subunit A	http://www.genome.jp/dbget-bin/www_bget?ko:K03254	Q9LD55	3008	0	Eukaryotic translation initiation factor 3 subunit A OS=Arabidopsis thaliana GN=TIF3A1 PE=1 SV=1	PF01399//PF15453	PCI domain//Protein incorporated later into Tight Junctions	--	--	GO:0005515	protein binding	GO:0005923	bicellular tight junction	KOG2072	Translation initiation factor 3, subunit a (eIF-3a)	FALSE	0.84775	1	FALSE	5.7692	0.068132	FALSE	#NAME?	1	FALSE	-5.1462	1	FALSE	5.6195	0.12372	UP	Inf	0.023234
3-6k.c14894/1/4024.1	4.71333	13.4233	18.1733	22.4567	31.09	24.4667	24.16	2065	14585699	AAK11720.1	717	2.8e-73	sugar-porter family protein 1 [Arabidopsis thaliana]	--	--	--	--	Q94CI7	711	2e-73	Sugar transporter ERD6-like 17 OS=Arabidopsis thaliana GN=SFP1 PE=2 SV=2	PF00083//PF01478//PF07690	Sugar (and other) transporter//Type IV leader peptidase family//Major Facilitator Superfamily	GO:0055085	transmembrane transport	GO:0022857//GO:0004190	transmembrane transporter activity//aspartic-type endopeptidase activity	GO:0016021//GO:0016020	integral component of membrane//membrane	--	--	FALSE	4.9761	0.84466	UP	Inf	0.042443	FALSE	Inf	0.22871	FALSE	#NAME?	1	FALSE	Inf	0.88458	FALSE	-0.57903	1
2-3k.c22127/1/4113	28.1533	26.97	27.1967	17.7867	49.3333	22.92	14.5567	2568	729319676	XP_010533007.1	3508	0	PREDICTED: aconitate hydratase, cytoplasmic isoform X1 [Tarenaya hassleriana]	K01681	ACO, acnA	aconitate hydratase	http://www.genome.jp/dbget-bin/www_bget?ko:K01681	P49608	3496	0	Aconitate hydratase, cytoplasmic OS=Cucurbita maxima PE=2 SV=1	PF00694//PF00330	Aconitase C-terminal domain//Aconitase family (aconitate hydratase)	GO:0008152	metabolic process	--	--	--	--	KOG0452	RNA-binding translational regulator IRP (aconitase superfamily)	FALSE	-1.2153	1	FALSE	2.092	0.75386	FALSE	1.6493	0.86059	DOWN	#NAME?	0.0081871	UP	Inf	3.6623e-14	FALSE	-0.46078	1
3-6k.c18188/1/6423.1	6.11	7.98667	14.1533	17.4033	28.4467	10.62	10.6267	3238	565463002	XP_006289500.1	4283	0	hypothetical protein CARUB_v10003033mg [Capsella rubella]>gi|482558206|gb|EOA22398.1| hypothetical protein CARUB_v10003033mg [Capsella rubella]	--	--	--	--	--	--	--	--	PF08001	CMV US	GO:0030683	evasion or tolerance by virus of host immune response	--	--	GO:0044386	integral to host endoplasmic reticulum membrane	--	--	FALSE	#NAME?	0.86273	FALSE	NA	NA	FALSE	NA	NA	FALSE	-1.7989	1	FALSE	#NAME?	1	DOWN	#NAME?	0.029259
1-2k.c6014/3/1595	0	146.853	9.04	4.33333	24.0833	0	0.00333333	1566	297801244	XP_002868506.1	2234	2.7e-249	hypothetical protein ARALYDRAFT_330267 [Arabidopsis lyrata subsp. lyrata]>gi|297314342|gb|EFH44765.1| hypothetical protein ARALYDRAFT_330267 [Arabidopsis lyrata subsp. lyrata]	K15406	WSD1	wax-ester synthase / diacylglycerol O-acyltransferase	http://www.genome.jp/dbget-bin/www_bget?ko:K15406	Q93ZR6	2167	2.2e-242	O-acyltransferase WSD1 OS=Arabidopsis thaliana GN=WSD1 PE=2 SV=1	PF09468//PF03007//PF06974	Ydr279p protein family (RNase H2 complex component)//Wax ester synthase-like Acyl-CoA acyltransferase domain//Protein of unknown function (DUF1298)	GO:0046486//GO:0045017//GO:0042967	glycerolipid metabolic process//glycerolipid biosynthetic process//acyl-carrier-protein biosynthetic process	GO:0004144	diacylglycerol O-acyltransferase activity	GO:0005634	nucleus	--	--	FALSE	-1.6287	1	FALSE	0.36967	1	FALSE	3.5078	0.062118	FALSE	0.2418	1	FALSE	-1.0332	0.51419	FALSE	-1.0418	1
3-6k.c18096/1/3875.1	296.64	110.41	84.9967	71.54	42.63	143.86	287.957	3131	565498006	XP_006306642.1	4245	0	hypothetical protein CARUB_v10008157mg [Capsella rubella]>gi|482575353|gb|EOA39540.1| hypothetical protein CARUB_v10008157mg [Capsella rubella]	--	--	--	--	Q6P4K6	311	7.2e-27	Serine/threonine-protein kinase 11-interacting protein OS=Xenopus tropicalis GN=stk11ip PE=2 SV=1	PF00560//PF13855	Leucine Rich Repeat//Leucine rich repeat	--	--	GO:0005515	protein binding	--	--	KOG1859	Leucine-rich repeat proteins	FALSE	-0.25933	1	UP	5.3539	0.0018643	FALSE	5.5568	0.057878	FALSE	-6.7158	0.057947	FALSE	5.7824	0.078432	FALSE	6.0063	0.29851
1-2k.c881/18/1885	1.16	16.26	19.6767	18.74	15.2933	14.1867	12.52	1839	565479660	XP_006297470.1	2360	7.7e-264	hypothetical protein CARUB_v10013491mg [Capsella rubella]>gi|482566179|gb|EOA30368.1| hypothetical protein CARUB_v10013491mg [Capsella rubella]	K03327	TC.MATE, SLC47A, norM, mdtK, dinF	multidrug resistance protein, MATE family	http://www.genome.jp/dbget-bin/www_bget?ko:K03327	Q9LYT3	1229	1.5e-133	Protein TRANSPARENT TESTA 12 OS=Arabidopsis thaliana GN=TT12 PE=2 SV=1	PF01554//PF16093	MatE//Proteasome assembly chaperone 4	GO:0015893//GO:0006855//GO:0055085//GO:0043248//GO:0006810	drug transport//drug transmembrane transport//transmembrane transport//proteasome assembly//transport	GO:0015297//GO:0015238	antiporter activity//drug transmembrane transporter activity	GO:0016020	membrane	--	--	FALSE	1.0266	1	FALSE	2.3884	0.10707	UP	2.2181	0.0088632	FALSE	0.14285	1	FALSE	0.88481	0.80282	FALSE	1.5737	0.82014
3-6k.c1598/5/4206	8.01	6.49333	5.26	3.04667	2.03667	10.29	7.33333	4200	297795295	XP_002865532.1	5988	0	metalloendopeptidase [Arabidopsis lyrata subsp. lyrata]>gi|297311367|gb|EFH41791.1| metalloendopeptidase [Arabidopsis lyrata subsp. lyrata]	--	--	--	--	P31828	292	1.6e-24	Probable zinc protease PqqL OS=Escherichia coli (strain K12) GN=pqqL PE=3 SV=2	PF03373	Octapeptide repeat	GO:0006508	proteolysis	GO:0008270//GO:0019865//GO:0004222//GO:0046872	zinc ion binding//immunoglobulin binding//metalloendopeptidase activity//metal ion binding	GO:0019814	immunoglobulin complex	KOG0959	N-arginine dibasic convertase NRD1 and related Zn2+-dependent endopeptidases, insulinase superfamily	FALSE	-0.27524	1	FALSE	-0.56266	1	FALSE	-0.82518	1	FALSE	1.4954	0.35527	FALSE	-1.6535	0.57413	FALSE	0.16783	1
1-2k.c10707/2/2337	19.1533	8.23	10.79	4.38333	6.78333	5.3	7.11667	2334	18398061	NP_566321.1	1740	7.7e-192	RNA recognition motif-containing protein [Arabidopsis thaliana]>gi|16930693|gb|AAL32012.1|AF436830_1 AT3g07810/F17A17_15 [Arabidopsis thaliana]>gi|23297627|gb|AAN12995.1| putative RNA-binding protein [Arabidopsis thaliana]>gi|332641085|gb|AEE74606.1| RNA recognition motif-containing protein [Arabidopsis thaliana]	K14411	MSI	RNA-binding protein Musashi	http://www.genome.jp/dbget-bin/www_bget?ko:K14411	Q8W034	586	7e-59	Heterogeneous nuclear ribonucleoprotein 1 OS=Arabidopsis thaliana GN=RNP1 PE=1 SV=1	PF16367//PF00076	RNA recognition motif//RNA recognition motif. (a.k.a. RRM, RBD, or RNP domain)	--	--	GO:0003676//GO:0003723	nucleic acid binding//RNA binding	GO:0005576	extracellular region	--	--	FALSE	1.7001	1	UP	8.3515	0.0041485	UP	7.5187	0.0085407	FALSE	-6.3382	0.97487	UP	7.5091	0.018325	FALSE	1.7794	1
2-3k.c14747/1/2852	147.273	97.6433	57.3067	39.6533	52.21	55.0767	48.2433	2718	3242077	CAA05875.1	2405	6.9e-269	protein phosphatase 2C [Arabidopsis thaliana]	K14497	PP2C	protein phosphatase 2C	http://www.genome.jp/dbget-bin/www_bget?ko:K14497	Q9CAJ0	2397	8.2e-269	Protein phosphatase 2C 16 OS=Arabidopsis thaliana GN=HAB1 PE=1 SV=1	PF00481	Protein phosphatase 2C	--	--	GO:0003824	catalytic activity	--	--	--	--	FALSE	-0.7615	1	FALSE	2.8575	0.75655	FALSE	1.7383	1	FALSE	0.90574	1	DOWN	-3.5363	0.010537	FALSE	-2.5149	1
3-6k.c11183/1/4652	6.5	21.2567	23.1667	61.24	113.547	135.123	217.363	4648	727571775	XP_010458437.1	6495	0	PREDICTED: alpha-glucan water dikinase 1, chloroplastic-like [Camelina sativa]	K08244	E2.7.9.4	alpha-glucan, water dikinase	http://www.genome.jp/dbget-bin/www_bget?ko:K08244	Q9SAC6	6424	0	Alpha-glucan water dikinase 1, chloroplastic OS=Arabidopsis thaliana GN=GWD1 PE=1 SV=2	PF01326//PF16760	Pyruvate phosphate dikinase, PEP/pyruvate binding domain//Starch/carbohydrate-binding module (family 53)	GO:0016310	phosphorylation	GO:0005524//GO:0016301//GO:2001070	ATP binding//kinase activity//starch binding	--	--	--	--	FALSE	-3.9195	0.68531	FALSE	-3.675	0.11179	FALSE	-2.2853	0.47949	FALSE	-1.8229	0.9857	FALSE	-1.1754	1	FALSE	-1.7552	1
3-6k.c3265/2/3896.1	3.19	3.96667	10.68	11.14	29.6233	21.9667	34.5233	3131	565450708	XP_006285817.1	4098	0	hypothetical protein CARUB_v10007293mg [Capsella rubella]>gi|482554522|gb|EOA18715.1| hypothetical protein CARUB_v10007293mg [Capsella rubella]	--	--	--	--	Q9SMY8	4090	0	F-box/LRR-repeat protein 15 OS=Arabidopsis thaliana GN=FBL15 PE=2 SV=2	PF12937//PF00646//PF13855//PF00190	F-box-like//F-box domain//Leucine rich repeat//Cupin	--	--	GO:0005515//GO:0045735	protein binding//nutrient reservoir activity	--	--	KOG1947	Leucine rich repeat proteins, some proteins contain F-box	FALSE	0.58889	1	FALSE	4.8026	0.17684	FALSE	4.8711	0.083617	FALSE	#NAME?	0.72687	UP	Inf	0.013715	FALSE	-0.60236	1
2-3k.c10579/1/3155	47.18	36.5267	9.12333	38.5633	41.5267	29.6967	17.06	3153	297810367	XP_002873067.1	1099	2.2e-117	pseudo-response regulator 7 [Arabidopsis lyrata subsp. lyrata]>gi|297318904|gb|EFH49326.1| pseudo-response regulator 7 [Arabidopsis lyrata subsp. lyrata]	K12129	PRR7	pseudo-response regulator 7	http://www.genome.jp/dbget-bin/www_bget?ko:K12129	Q93WK5	1071	5.5e-115	Two-component response regulator-like APRR7 OS=Arabidopsis thaliana GN=APRR7 PE=1 SV=1	PF00072//PF06203	Response regulator receiver domain//CCT motif	GO:0000160//GO:0007165	phosphorelay signal transduction system//signal transduction	GO:0005515	protein binding	--	--	--	--	FALSE	0.43083	1	FALSE	-1.2971	0.61867	FALSE	-2.6661	0.055583	FALSE	-2.7011	0.68472	FALSE	3.3557	0.10991	FALSE	-0.11144	1
1-2k.c22389/1/1531	49.8067	28.48	42.3367	33.91	17.9333	23.13	16.35	1530	297812815	XP_002874291.1	2021	1.3e-224	hypothetical protein ARALYDRAFT_489446 [Arabidopsis lyrata subsp. lyrata]>gi|297320128|gb|EFH50550.1| hypothetical protein ARALYDRAFT_489446 [Arabidopsis lyrata subsp. lyrata]	K01237	E3.2.1.147	myrosinase	http://www.genome.jp/dbget-bin/www_bget?ko:K01237	P37702	1993	3.2e-222	Myrosinase 1 OS=Arabidopsis thaliana GN=TGG1 PE=1 SV=1	PF00232	Glycosyl hydrolase family 1	GO:0005975	carbohydrate metabolic process	GO:0043169//GO:0004553	cation binding//hydrolase activity, hydrolyzing O-glycosyl compounds	--	--	--	--	FALSE	-1.2541	1	DOWN	-2.3644	0.0057505	FALSE	-0.78608	0.94091	FALSE	0.50554	1	FALSE	-1.5235	0.1282	FALSE	-1.7551	0.91206
2-3k.c1744/4/3002	1.03	0	2.65	0	0	2.46	3.78	2994	674238037	KFK30802.1	4025	0	hypothetical protein AALP_AA6G027800 [Arabis alpina]	K00695	E2.4.1.13	sucrose synthase	http://www.genome.jp/dbget-bin/www_bget?ko:K00695	O24301	3565	0	Sucrose synthase 2 OS=Pisum sativum GN=SUS2 PE=2 SV=1	PF00185//PF00862	Aspartate/ornithine carbamoyltransferase, Asp/Orn binding domain//Sucrose synthase	GO:0005985//GO:0005982//GO:0006520	sucrose metabolic process//starch metabolic process//cellular amino acid metabolic process	GO:0016597//GO:0016743//GO:0016157	amino acid binding//carboxyl- or carbamoyltransferase activity//sucrose synthase activity	--	--	--	--	FALSE	-3.5422	1	DOWN	-5.5757	0.0021873	FALSE	-1.0892	0.95831	FALSE	0.84874	1	DOWN	#NAME?	0.00041669	FALSE	#NAME?	0.11007
1-2k.c23588/8/1786	29.4267	19.2667	13.5033	7.05	6.81667	11.93	6.35333	1725	18390957	NP_563829.1	2180	5.4e-243	sugar transporter ERD6-like 3 [Arabidopsis thaliana]>gi|75332302|sp|Q94KE0.1|ERDL3_ARATH RecName: Full=Sugar transporter ERD6-like 3; AltName: Full=Sugar transporter-like protein 2>gi|14194109|gb|AAK56249.1|AF367260_1 At1g08920/F7G19_20 [Arabidopsis thaliana]>gi|22137064|gb|AAM91377.1| At1g08920/F7G19_20 [Arabidopsis thaliana]>gi|169403716|emb|CAQ16329.1| hexose transporter-like protein [Arabidop…	--	--	--	--	Q94KE0	2180	7.5e-244	Sugar transporter ERD6-like 3 OS=Arabidopsis thaliana GN=SUGTL2 PE=2 SV=1	PF00083//PF07690	Sugar (and other) transporter//Major Facilitator Superfamily	GO:0008643//GO:0015749//GO:0009414//GO:0055085//GO:0009737//GO:0009651	carbohydrate transport//monosaccharide transport//response to water deprivation//transmembrane transport//response to abscisic acid//response to salt stress	GO:0005351//GO:0022857//GO:0015145	sugar:proton symporter activity//transmembrane transporter activity//monosaccharide transmembrane transporter activity	GO:0009705//GO:0016021//GO:0005886	plant-type vacuole membrane//integral component of membrane//plasma membrane	--	--	FALSE	0.87646	1	UP	2.5251	0.0095544	UP	2.3885	0.0011106	FALSE	0.55529	1	FALSE	0.056369	1	FALSE	0.99704	1
1-2k.c27414/1/2142	4.73	106.297	112.083	193.387	3.00667	151.323	139.973	2196	727537140	XP_010442587.1	3371	0	PREDICTED: chaperone protein ClpD, chloroplastic [Camelina sativa]	K03696	clpC	ATP-dependent Clp protease ATP-binding subunit ClpC	http://www.genome.jp/dbget-bin/www_bget?ko:K03696	P42762	3335	0	Chaperone protein ClpD, chloroplastic OS=Arabidopsis thaliana GN=CLPD PE=1 SV=1	PF05496//PF00437//PF04851//PF02367//PF00931//PF06309//PF01637//PF10662//PF00448//PF07728//PF06068//PF00005//PF00910//PF08477//PF07724//PF00158//PF03193//PF06414//PF02562//PF00004//PF01695//PF02153//PF07726	Holliday junction DNA helicase ruvB N-terminus//Type II/IV secretion system protein//Type III restriction enzyme, res subunit//Threonylcarbamoyl adenosine biosynthesis protein TsaE//NB-ARC domain//Torsin//Archaeal ATPase//Ethanolamine utilisation - propanediol utilisation//SRP54-type protein, GTPase domain//AAA domain (dynein-related subfamily)//TIP49 C-terminus//ABC transporter//RNA helicase//Ra…	GO:0000162//GO:0006576//GO:0006614//GO:0002949//GO:0006310//GO:0006281//GO:0006810//GO:0007264//GO:0006571//GO:0009094//GO:0055114//GO:0006355	tryptophan biosynthetic process//cellular biogenic amine metabolic process//SRP-dependent cotranslational protein targeting to membrane//tRNA threonylcarbamoyladenosine modification//DNA recombination//DNA repair//transport//small GTPase mediated signal transduction//tyrosine biosynthetic process//L-phenylalanine biosynthetic process//oxidation-reduction process//regulation of transcription, DNA-…	GO:0004665//GO:0016301//GO:0008977//GO:0008134//GO:0016887//GO:0009378//GO:0043531//GO:0003677//GO:0005525//GO:0003723//GO:0003724//GO:0003924//GO:0003678//GO:0005524//GO:0016787	prephenate dehydrogenase (NADP+) activity//kinase activity//prephenate dehydrogenase activity//transcription factor binding//ATPase activity//four-way junction helicase activity//ADP binding//DNA binding//GTP binding//RNA binding//RNA helicase activity//GTPase activity//DNA helicase activity//ATP binding//hydrolase activity	GO:0005657//GO:0005667//GO:0009379	replication fork//transcription factor complex//Holliday junction helicase complex	KOG1051	Chaperone HSP104 and related ATP-dependent Clp proteases	FALSE	0.40899	1	FALSE	1.6815	0.41058	UP	1.664	0.010615	FALSE	0.067106	1	FALSE	0.086312	1	FALSE	1.1605	1
2-3k.c4054/1/1349	0.553333	1.17667	0	0	1.34333	0.133333	0.193333	1360	10242314	AAG15379.1	1940	2.9e-215	12-oxo-phytodienoate reductase [Arabidopsis thaliana]	K05894	OPR	12-oxophytodienoic acid reductase	http://www.genome.jp/dbget-bin/www_bget?ko:K05894	Q9FUP0	1930	5.8e-215	12-oxophytodienoate reductase 3 OS=Arabidopsis thaliana GN=OPR3 PE=1 SV=2	PF00724	NADH:flavin oxidoreductase / NADH oxidase family	GO:0055114	oxidation-reduction process	GO:0010181//GO:0016491	FMN binding//oxidoreductase activity	--	--	KOG0134	NADH:flavin oxidoreductase/12-oxophytodienoate reductase	FALSE	-0.8819	1	FALSE	-0.57796	0.898	FALSE	0.10062	1	FALSE	-1.0021	0.9254	FALSE	0.18115	1	FALSE	-1.6748	0.64638
1-2k.c21427/1/4267.2	6.66667	6.40667	1.54333	2.60667	0.64	1.03667	0.41	1485	567127701	XP_006391852.1	1660	9.2e-183	hypothetical protein EUTSA_v10023453mg [Eutrema salsugineum]>gi|116293735|gb|ABJ98059.1| FMO-like protein [Eutrema halophilum]>gi|557088358|gb|ESQ29138.1| hypothetical protein EUTSA_v10023453mg [Eutrema salsugineum]	--	--	--	--	Q94K43	1439	5.5e-158	Flavin-containing monooxygenase FMO GS-OX2 OS=Arabidopsis thaliana GN=FMOGS-OX2 PE=2 SV=1	PF01266//PF00743//PF07992	FAD dependent oxidoreductase//Flavin-binding monooxygenase-like//Pyridine nucleotide-disulphide oxidoreductase	GO:0055114	oxidation-reduction process	GO:0050661//GO:0016491//GO:0004499//GO:0050660	NADP binding//oxidoreductase activity//N,N-dimethylaniline monooxygenase activity//flavin adenine dinucleotide binding	--	--	--	--	FALSE	-1.564	1	FALSE	0.31932	1	FALSE	1.177	1	FALSE	1.236	0.75684	FALSE	-2.0516	0.28049	FALSE	2.0233	1
1-2k.c23315/1/2613	21.9	12.58	11.4767	9.37667	7.12333	8.32667	12.3333	2611	674244104	KFK36869.1	3070	0	hypothetical protein AALP_AA4G182500 [Arabis alpina]	K12657	ALDH18A1, P5CS	delta-1-pyrroline-5-carboxylate synthetase	http://www.genome.jp/dbget-bin/www_bget?ko:K12657	P54887	3110	0	Delta-1-pyrroline-5-carboxylate synthase A OS=Arabidopsis thaliana GN=P5CSA PE=1 SV=1	PF00171	Aldehyde dehydrogenase family	GO:0008152//GO:0055114	metabolic process//oxidation-reduction process	GO:0016491	oxidoreductase activity	--	--	KOG4165	Gamma-glutamyl phosphate reductase	FALSE	-0.33219	1	FALSE	0.32774	0.9966	FALSE	1.0231	0.32893	FALSE	0.50367	1	DOWN	-1.6682	0.024154	FALSE	-0.51696	1
1-2k.c10559/1/1905	5.52	9.3	10.72	0	6.92	6.66333	6.45	1868	727575230	XP_010460246.1	2049	9e-228	PREDICTED: F-box/kelch-repeat protein At1g26930-like isoform X1 [Camelina sativa]	--	--	--	--	Q84M94	2022	1.7e-225	F-box/kelch-repeat protein At1g26930 OS=Arabidopsis thaliana GN=At1g26930 PE=2 SV=1	PF01344//PF00646//PF07646	Kelch motif//F-box domain//Kelch motif	--	--	GO:0005515	protein binding	--	--	--	--	FALSE	0.7279	1	FALSE	1.0057	0.67657	FALSE	0.36785	1	FALSE	1.4159	0.18583	FALSE	-1.103	0.65251	FALSE	0.80507	1
2-3k.c25659/1/1268	0.7	3.51667	3.31333	2.47	7.76	6.18	8.92667	1255	1002803	AAC49176.1	1765	5.2e-195	flavanone 3-hydroxylase [Arabidopsis thaliana]	K00475	E1.14.11.9	naringenin 3-dioxygenase	http://www.genome.jp/dbget-bin/www_bget?ko:K00475	Q9S818	1764	9.5e-196	Naringenin,2-oxoglutarate 3-dioxygenase OS=Arabidopsis thaliana GN=F3H PE=1 SV=1	PF03171	2OG-Fe(II) oxygenase superfamily	GO:0055114	oxidation-reduction process	GO:0016491	oxidoreductase activity	--	--	--	--	FALSE	1.0828	1	FALSE	1.3662	1	FALSE	1.1431	0.41435	UP	2.1633	0.008921	FALSE	-1.2595	0.40152	FALSE	0.78754	1
2-3k.c26796/1/2873	96.8467	12.6667	37.6533	0	0	0	0	2843	297802634	XP_002869201.1	3550	0	hypothetical protein ARALYDRAFT_491315 [Arabidopsis lyrata subsp. lyrata]>gi|297315037|gb|EFH45460.1| hypothetical protein ARALYDRAFT_491315 [Arabidopsis lyrata subsp. lyrata]	K17065	DNM1L	dynamin 1-like protein	http://www.genome.jp/dbget-bin/www_bget?ko:K17065	Q8S944	3474	0	Dynamin-related protein 3A OS=Arabidopsis thaliana GN=DRP3A PE=1 SV=2	PF01926//PF02212//PF01972//PF01031	50S ribosome-binding GTPase//Dynamin GTPase effector domain//Serine dehydrogenase proteinase//Dynamin central region	GO:0006184	obsolete GTP catabolic process	GO:0005525//GO:0003924	GTP binding//GTPase activity	GO:0016021	integral component of membrane	KOG0446	Vacuolar sorting protein VPS1, dynamin, and related proteins	FALSE	#NAME?	0.50194	FALSE	#NAME?	0.52261	FALSE	0.30957	1	FALSE	0.035751	1	FALSE	-2.1447	1	FALSE	-2.8	1
1-2k.c8504/1/1808	42.7267	23.98	14.5233	5.35	11.4533	5.95667	1.15	1795	848883636	XP_012842112.1	244	1.7e-18	PREDICTED: extensin-like [Erythranthe guttatus]	--	--	--	--	--	--	--	--	PF04554	Extensin-like region	GO:0009664//GO:0042546	plant-type cell wall organization//cell wall biogenesis	GO:0005199	structural constituent of cell wall	GO:0005618	cell wall	--	--	FALSE	0.92365	1	FALSE	0.42998	1	DOWN	-2.3397	0.0046916	FALSE	0.030881	1	FALSE	-0.38315	1	FALSE	0.24642	1
3-6k.c12450/5/3827	7.59667	3.92667	5.42333	0.646667	0	1.21333	1.36333	3816	297798626	XP_002867197.1	3532	0	lysine-ketoglutarate reductase/saccharopine dehydrogenase bifunctional enzyme [Arabidopsis lyrata subsp. lyrata]>gi|297313033|gb|EFH43456.1| lysine-ketoglutarate reductase/saccharopine dehydrogenase bifunctional enzyme [Arabidopsis lyrata subsp. lyrata]	K14157	AASS	alpha-aminoadipic semialdehyde synthase	http://www.genome.jp/dbget-bin/www_bget?ko:K14157	Q9SMZ4	3525	0	Alpha-aminoadipic semialdehyde synthase OS=Arabidopsis thaliana GN=LKR/SDH PE=1 SV=1	PF00899//PF03435	ThiF family//Saccharopine dehydrogenase NADP binding domain	GO:0055114	oxidation-reduction process	GO:0016491//GO:0008641//GO:0000166	oxidoreductase activity//small protein activating enzyme activity//nucleotide binding	--	--	KOG0172	Lysine-ketoglutarate reductase/saccharopine dehydrogenase	FALSE	1.0732	1	FALSE	1.4215	0.41483	FALSE	2.0727	0.57865	FALSE	1.4047	0.3768	FALSE	-0.65308	1	FALSE	-0.050584	1
1-2k.c35393/37/1854	49.83	33.4867	22.8233	23.98	10.8433	19.54	24.0267	1843	8778617	AAF79625.1	2612	4.6e-293	F5M15.5 [Arabidopsis thaliana]>gi|8886925|gb|AAF80611.1|AC069251_4 F2D10.11 [Arabidopsis thaliana]	K03781	katE, CAT, catB, srpA	catalase	http://www.genome.jp/dbget-bin/www_bget?ko:K03781	P49317	2399	3.3e-269	Catalase isozyme 3 OS=Nicotiana plumbaginifolia GN=CAT3 PE=2 SV=1	PF00199	Catalase	GO:0006804//GO:0006979//GO:0055114//GO:0006568//GO:0015947	obsolete peroxidase reaction//response to oxidative stress//oxidation-reduction process//tryptophan metabolic process//methane metabolic process	GO:0004096//GO:0020037	catalase activity//heme binding	--	--	KOG0047	Catalase	UP	2.747	0.039317	UP	3.8952	5.5476e-05	UP	2.0343	0.0027542	UP	1.771	0.00053485	FALSE	0.6921	1	FALSE	3.3592	0.52839
3-6k.c3049/1/4673	11.3467	9.79333	25.53	16.2567	41.7767	9.75333	12.8	4623	565460236	XP_006288117.1	1650	4.1e-181	hypothetical protein CARUB_v10001349mg [Capsella rubella]>gi|565460238|ref|XP_006288118.1| hypothetical protein CARUB_v10001349mg [Capsella rubella]>gi|482556823|gb|EOA21015.1| hypothetical protein CARUB_v10001349mg [Capsella rubella]>gi|482556824|gb|EOA21016.1| hypothetical protein CARUB_v10001349mg [Capsella rubella]	K01476	E3.5.3.1, rocF, arg	arginase	http://www.genome.jp/dbget-bin/www_bget?ko:K01476	P46637	1649	7.6e-182	Arginase 1, mitochondrial OS=Arabidopsis thaliana GN=ARGAH1 PE=2 SV=1	PF02367//PF00931//PF03266//PF05496//PF05362//PF02190//PF07931//PF00491//PF00005//PF02224//PF00910//PF07724//PF06068//PF07728//PF03796//PF01695//PF07726//PF00004	Threonylcarbamoyl adenosine biosynthesis protein TsaE//NB-ARC domain//NTPase//Holliday junction DNA helicase ruvB N-terminus//Lon protease (S16) C-terminal proteolytic domain//ATP-dependent protease La (LON) substrate-binding domain//Chloramphenicol phosphotransferase-like protein//Arginase family//ABC transporter//Cytidylate kinase//RNA helicase//AAA domain (Cdc48 subfamily)//TIP49 C-terminus//A…	GO:0006206//GO:0006508//GO:0006139//GO:0006510//GO:0002949//GO:0006260//GO:0006281//GO:0006310	pyrimidine nucleobase metabolic process//proteolysis//nucleobase-containing compound metabolic process//obsolete ATP-dependent proteolysis//tRNA threonylcarbamoyladenosine modification//DNA replication//DNA repair//DNA recombination	GO:0043531//GO:0005524//GO:0003678//GO:0003724//GO:0004252//GO:0003723//GO:0016740//GO:0004127//GO:0046872//GO:0004176//GO:0009378//GO:0098519//GO:0016887	ADP binding//ATP binding//DNA helicase activity//RNA helicase activity//serine-type endopeptidase activity//RNA binding//transferase activity//cytidylate kinase activity//metal ion binding//ATP-dependent peptidase activity//four-way junction helicase activity//nucleotide phosphatase activity, acting on free nucleotides//ATPase activity	GO:0005657//GO:0009379	replication fork//Holliday junction helicase complex	KOG2004	Mitochondrial ATP-dependent protease PIM1/LON	FALSE	1.0341	1	FALSE	1.3666	0.56512	FALSE	1.8251	0.12431	FALSE	1.358	0.63263	FALSE	-0.54057	1	FALSE	3.4134	0.62694
1-2k.c38316/9/1927	25.52	18.01	8.82667	6.19667	26.98	24.54	19.6333	1930	18410366	NP_565066.1	2051	5.5e-228	alpha/beta-Hydrolases superfamily protein [Arabidopsis thaliana]>gi|15028213|gb|AAK76603.1| putative lysophospholipase homolog [Arabidopsis thaliana]>gi|25054973|gb|AAN71958.1| putative lysophospholipase homolog [Arabidopsis thaliana]>gi|332197346|gb|AEE35467.1| alpha/beta-Hydrolases superfamily protein [Arabidopsis thaliana]	--	--	--	--	Q9C942	357	2.1e-32	Caffeoylshikimate esterase OS=Arabidopsis thaliana GN=CSE PE=1 SV=1	PF02129//PF12740//PF00326//PF00347//PF02230	X-Pro dipeptidyl-peptidase (S15 family)//Chlorophyllase enzyme//Prolyl oligopeptidase family//Ribosomal protein L6//Phospholipase/Carboxylesterase	GO:0042254//GO:0006412//GO:0009414//GO:0009737//GO:0015996//GO:0042538//GO:0006508//GO:0009409//GO:0015994	ribosome biogenesis//translation//response to water deprivation//response to abscisic acid//chlorophyll catabolic process//hyperosmotic salinity response//proteolysis//response to cold//chlorophyll metabolic process	GO:0047746//GO:0016787//GO:0019843//GO:0008236//GO:0003735	chlorophyllase activity//hydrolase activity//rRNA binding//serine-type peptidase activity//structural constituent of ribosome	GO:0005840//GO:0005737	ribosome//cytoplasm	--	--	FALSE	1.4062	1	FALSE	2.0514	0.53183	FALSE	0.76652	1	FALSE	2.2645	0.16865	FALSE	-0.95252	1	FALSE	2.2431	1
2-3k.c28695/13/3187	44.7867	19.1133	21.04	22.68	11.4433	14.6	16.3133	3180	727578998	XP_010462193.1	2348	3.3e-262	PREDICTED: receptor-like protein 12 [Camelina sativa]	--	--	--	--	Q9C9H7	718	4.7e-74	Receptor-like protein 12 OS=Arabidopsis thaliana GN=RLP12 PE=2 SV=2	PF07533//PF13855//PF00560//PF13516	BRK domain//Leucine rich repeat//Leucine Rich Repeat//Leucine Rich repeat	--	--	GO:0005515//GO:0016817	protein binding//hydrolase activity, acting on acid anhydrides	--	--	--	--	FALSE	3.4854	1	FALSE	Inf	0.078705	FALSE	Inf	0.066255	FALSE	#NAME?	0.96396	UP	Inf	0.0078129	FALSE	2.5231	1
3-6k.c17027/1/3536.1	25.68	18.7233	60.9967	70.45	100.893	62.82	73.3667	2569	30692868	NP_198446.3	3668	0	P-loop containing nucleoside triphosphate hydrolases superfamily protein [Arabidopsis thaliana]>gi|332006651|gb|AED94034.1| P-loop containing nucleoside triphosphate hydrolases superfamily protein [Arabidopsis thaliana]	--	--	--	--	Q60560	558	1.4e-55	DNA-binding protein SMUBP-2 OS=Mesocricetus auratus GN=IGHMBP2 PE=1 SV=1	PF03266//PF07652//PF00437//PF05970//PF04851//PF01695//PF01637//PF00580//PF00270//PF00004	NTPase//Flavivirus DEAD domain//Type II/IV secretion system protein//PIF1-like helicase//Type III restriction enzyme, res subunit//IstB-like ATP binding protein//Archaeal ATPase//UvrD/REP helicase N-terminal domain//DEAD/DEAH box helicase//ATPase family associated with various cellular activities (AAA)	GO:0006810//GO:0015996//GO:0019079//GO:0006281//GO:0000723	transport//chlorophyll catabolic process//viral genome replication//DNA repair//telomere maintenance	GO:0008026//GO:0003677//GO:0003678//GO:0005524//GO:0003676//GO:0016787//GO:0098519	ATP-dependent helicase activity//DNA binding//DNA helicase activity//ATP binding//nucleic acid binding//hydrolase activity//nucleotide phosphatase activity, acting on free nucleotides	GO:0005657//GO:0009570//GO:0009941	replication fork//chloroplast stroma//chloroplast envelope	KOG1802	RNA helicase nonsense mRNA reducing factor (pNORF1)	FALSE	2.1629	1	UP	8.4648	0.0074933	UP	7.6778	0.0051654	FALSE	-5.789	1	FALSE	7.0822	0.12139	FALSE	3.6626	0.95834
2-3k.c16332/1/3543	0.55	0.36	1.38333	1.25667	0	0.88	1.72333	3532	565498006	XP_006306642.1	4578	0	hypothetical protein CARUB_v10008157mg [Capsella rubella]>gi|482575353|gb|EOA39540.1| hypothetical protein CARUB_v10008157mg [Capsella rubella]	--	--	--	--	Q6P4K6	311	8.2e-27	Serine/threonine-protein kinase 11-interacting protein OS=Xenopus tropicalis GN=stk11ip PE=2 SV=1	PF00560//PF13855	Leucine Rich Repeat//Leucine rich repeat	--	--	GO:0005515	protein binding	--	--	KOG1859	Leucine-rich repeat proteins	FALSE	-0.25431	1	FALSE	4.195	0.14809	FALSE	4.7643	0.069272	FALSE	-4.5584	0.16491	FALSE	4.0044	0.32622	FALSE	Inf	0.543
3-6k.c1999/11/4206	49.3033	43.3	74.6167	106.493	103.517	53.39	64.83	4189	565497934	XP_006306606.1	4474	0	hypothetical protein CARUB_v10008118mg [Capsella rubella]>gi|482575317|gb|EOA39504.1| hypothetical protein CARUB_v10008118mg [Capsella rubella]	K14442	DHX36, RHAU	ATP-dependent RNA helicase DHX36	http://www.genome.jp/dbget-bin/www_bget?ko:K14442	Q8VHK9	1503	5.8e-165	ATP-dependent RNA helicase DHX36 OS=Mus musculus GN=Dhx36 PE=1 SV=2	PF02562//PF00437//PF00270//PF04408//PF00448	PhoH-like protein//Type II/IV secretion system protein//DEAD/DEAH box helicase//Helicase associated domain (HA2)//SRP54-type protein, GTPase domain	GO:0006614//GO:0006810	SRP-dependent cotranslational protein targeting to membrane//transport	GO:0005525//GO:0003676//GO:0005524//GO:0004386	GTP binding//nucleic acid binding//ATP binding//helicase activity	--	--	KOG0920	ATP-dependent RNA helicase A	FALSE	0.51077	1	FALSE	0.62889	0.98105	FALSE	-0.14072	1	FALSE	1.0545	0.58381	FALSE	-0.44107	1	FALSE	2.0187	0.83441
1-2k.c23613/1/2338	35.3633	33.49	26.9267	21.1	15.73	14.0933	14.5133	2296	297808159	XP_002871963.1	3440	0	hypothetical protein ARALYDRAFT_489007 [Arabidopsis lyrata subsp. lyrata]>gi|297317800|gb|EFH48222.1| hypothetical protein ARALYDRAFT_489007 [Arabidopsis lyrata subsp. lyrata]	K11817	AAO1_2	indole-3-acetaldehyde oxidase	http://www.genome.jp/dbget-bin/www_bget?ko:K11817	Q7G193	3452	0	Indole-3-acetaldehyde oxidase OS=Arabidopsis thaliana GN=AAO1 PE=1 SV=2	PF02738	Molybdopterin-binding domain of aldehyde dehydrogenase	GO:0006118//GO:0006040//GO:0055114	obsolete electron transport//amino sugar metabolic process//oxidation-reduction process	GO:0005506//GO:0016491//GO:0009055//GO:0008762//GO:0051537//GO:0050660	iron ion binding//oxidoreductase activity//electron carrier activity//UDP-N-acetylmuramate dehydrogenase activity//2 iron, 2 sulfur cluster binding//flavin adenine dinucleotide binding	--	--	KOG0430	Xanthine dehydrogenase	FALSE	#NAME?	0.075544	FALSE	#NAME?	1	FALSE	#NAME?	1	DOWN	#NAME?	0.022834	FALSE	NA	NA	FALSE	#NAME?	1
1-2k.c2292/4/1973	14.0033	1.42667	8.67667	9.59333	6.58	0.02	1.57333	1973	110740601	BAE98405.1	2339	2.3e-261	ankyrin like protein [Arabidopsis thaliana]	--	--	--	--	Q6AWW5	2339	3.2e-262	Ankyrin repeat-containing protein At5g02620 OS=Arabidopsis thaliana GN=At5g02620 PE=1 SV=1	PF06687//PF00023//PF13606//PF03435	SUR7/PalI family//Ankyrin repeat//Ankyrin repeat//Saccharopine dehydrogenase NADP binding domain	GO:0055114	oxidation-reduction process	GO:0016491//GO:0005515	oxidoreductase activity//protein binding	GO:0005886	plasma membrane	--	--	FALSE	-0.38355	1	FALSE	-0.67646	0.80994	FALSE	-0.88824	0.48058	FALSE	-0.9994	0.43636	FALSE	0.93675	0.70455	FALSE	-0.063108	1
2-3k.c1662/9/2952	17.1533	14.1233	9.43333	2.35667	8.38667	3.17667	1.93667	2900	297824497	XP_002880131.1	1845	6.4e-204	hypothetical protein ARALYDRAFT_483601 [Arabidopsis lyrata subsp. lyrata]>gi|297325970|gb|EFH56390.1| hypothetical protein ARALYDRAFT_483601 [Arabidopsis lyrata subsp. lyrata]	--	--	--	--	O60506	327	9.4e-29	Heterogeneous nuclear ribonucleoprotein Q OS=Homo sapiens GN=SYNCRIP PE=1 SV=2	PF16367//PF00076	RNA recognition motif//RNA recognition motif. (a.k.a. RRM, RBD, or RNP domain)	--	--	GO:0000166//GO:0003676	nucleotide binding//nucleic acid binding	--	--	KOG0123	Polyadenylate-binding protein (RRM superfamily)	FALSE	-0.67573	1	FALSE	-0.88772	0.70215	DOWN	-2.2171	0.0094874	FALSE	-0.28591	1	FALSE	-0.2661	1	FALSE	0.089923	1
1-2k.c7808/1/2110.1	13.9333	42.9933	23.4633	18.5967	40.05	28.4067	31.4267	1317	567178034	XP_006401183.1	1883	1.1e-208	hypothetical protein EUTSA_v10013406mg [Eutrema salsugineum]>gi|557102273|gb|ESQ42636.1| hypothetical protein EUTSA_v10013406mg [Eutrema salsugineum]	K01805	xylA	xylose isomerase	http://www.genome.jp/dbget-bin/www_bget?ko:K01805	Q40082	1553	2.9e-171	Xylose isomerase OS=Hordeum vulgare GN=XYLA PE=1 SV=1	--	--	--	--	--	--	--	--	--	--	FALSE	-2.1737	1	DOWN	-4.0639	0.0088375	DOWN	-3.4133	0.031794	FALSE	-0.7588	1	FALSE	-1.3005	1	FALSE	-3.3588	0.84797
3-6k.c8617/1/3674.2	1.39667	4.98333	10.5233	22.7633	22.8733	30.1133	49.38	1219	297796599	XP_002866184.1	1812	1.8e-200	predicted protein [Arabidopsis lyrata subsp. lyrata]>gi|297312019|gb|EFH42443.1| predicted protein [Arabidopsis lyrata subsp. lyrata]	K01537	E3.6.3.8	Ca2+-transporting ATPase	http://www.genome.jp/dbget-bin/www_bget?ko:K01537	Q9LF79	1771	1.4e-196	Calcium-transporting ATPase 8, plasma membrane-type OS=Arabidopsis thaliana GN=ACA8 PE=1 SV=1	PF00122//PF12515//PF08114//PF01478	E1-E2 ATPase//Ca2+-ATPase N terminal autoinhibitory domain//ATPase proteolipid family//Type IV leader peptidase family	GO:0006754//GO:0070588//GO:0050790//GO:0006816	ATP biosynthetic process//calcium ion transmembrane transport//regulation of catalytic activity//calcium ion transport	GO:0000166//GO:0005524//GO:0046872//GO:0005516//GO:0005388//GO:0030234//GO:0004190	nucleotide binding//ATP binding//metal ion binding//calmodulin binding//calcium-transporting ATPase activity//enzyme regulator activity//aspartic-type endopeptidase activity	GO:0016021//GO:0016020//GO:0016529	integral component of membrane//membrane//sarcoplasmic reticulum	--	--	FALSE	#NAME?	1	FALSE	NA	NA	UP	Inf	0.035066	FALSE	0.266	1	FALSE	-1.0273	1	FALSE	-3.4119	1
2-3k.c9826/2/3322	15.7433	11.3	4.86	4.67333	8.66333	0	0	3255	565457939	XP_006286969.1	4461	0	hypothetical protein CARUB_v10000120mg [Capsella rubella]>gi|482555675|gb|EOA19867.1| hypothetical protein CARUB_v10000120mg [Capsella rubella]	--	--	--	--	Q9FY74	4373	0	Calmodulin-binding transcription activator 1 OS=Arabidopsis thaliana GN=CMTA1 PE=2 SV=2	PF03859//PF13606//PF00612//PF01833//PF00023	CG-1 domain//Ankyrin repeat//IQ calmodulin-binding motif//IPT/TIG domain//Ankyrin repeat	--	--	GO:0005515//GO:0003677	protein binding//DNA binding	GO:0005634	nucleus	KOG0520	Uncharacterized conserved protein, contains IPT/TIG domain	FALSE	NA	NA	FALSE	#NAME?	0.45923	FALSE	1.5049	0.40717	FALSE	Inf	0.8107	FALSE	-5.8203	0.91646	FALSE	-6.4929	0.11878
1-2k.c4954/2/2334	10.88	8.66667	5.40333	3.52333	2.20333	4.25333	2.28667	2334	15240578	NP_199802.1	3206	0	heat shock protein 70-2 [Arabidopsis thaliana]>gi|75311568|sp|Q9LTX9.1|HSP7G_ARATH RecName: Full=Heat shock 70 kDa protein 7, chloroplastic; AltName: Full=Chloroplast heat shock protein 70-2; Short=cpHsc70-2; AltName: Full=Heat shock protein 70-7; Short=AtHsp70-7; Flags: Precursor>gi|8777422|dbj|BAA97012.1| heat shock protein 70 [Arabidopsis thaliana]>gi|24030296|gb|AAN41319.1| putative heat shoc…	K03283	HSPA1_8	heat shock 70kDa protein 1/8	http://www.genome.jp/dbget-bin/www_bget?ko:K03283	Q9LTX9	3206	0	Heat shock 70 kDa protein 7, chloroplastic OS=Arabidopsis thaliana GN=HSP70-7 PE=2 SV=1	PF06723//PF02782//PF16326//PF00669//PF01968	MreB/Mbl protein//FGGY family of carbohydrate kinases, C-terminal domain//ABC transporter C-terminal domain//Bacterial flagellin N-terminal helical region//Hydantoinase/oxoprolinase	GO:0000902//GO:0005975//GO:0071973	cell morphogenesis//carbohydrate metabolic process//bacterial-type flagellum-dependent cell motility	GO:0005198//GO:0016773//GO:0003677//GO:0016787	structural molecule activity//phosphotransferase activity, alcohol group as acceptor//DNA binding//hydrolase activity	--	--	KOG0102	Molecular chaperones mortalin/PBP74/GRP75, HSP70 superfamily	FALSE	-1.2333	1	FALSE	-0.3722	0.99741	FALSE	1.0792	0.30247	FALSE	0.45734	1	FALSE	-1.2454	0.42427	FALSE	-0.96521	1
3-6k.c8923/1/3513.2	9.34333	12.64	18.6	32.8467	24.71	16.9167	13.5633	1197	387169538	AFJ66198.1	1559	3.8e-171	hypothetical protein 7G9.17 [Boechera stricta]	K03696	clpC	ATP-dependent Clp protease ATP-binding subunit ClpC	http://www.genome.jp/dbget-bin/www_bget?ko:K03696	P42762	1507	5.7e-166	Chaperone protein ClpD, chloroplastic OS=Arabidopsis thaliana GN=CLPD PE=1 SV=1	PF02153//PF02367//PF01695//PF01637//PF00004//PF02861	Prephenate dehydrogenase//Threonylcarbamoyl adenosine biosynthesis protein TsaE//IstB-like ATP binding protein//Archaeal ATPase//ATPase family associated with various cellular activities (AAA)//Clp amino terminal domain, pathogenicity island component	GO:0055114//GO:0000162//GO:0006571//GO:0019538//GO:0009094//GO:0002949	oxidation-reduction process//tryptophan biosynthetic process//tyrosine biosynthetic process//protein metabolic process//L-phenylalanine biosynthetic process//tRNA threonylcarbamoyladenosine modification	GO:0005524//GO:0004665//GO:0008977	ATP binding//prephenate dehydrogenase (NADP+) activity//prephenate dehydrogenase activity	--	--	KOG1051	Chaperone HSP104 and related ATP-dependent Clp proteases	FALSE	-1.063	1	FALSE	2.8194	0.88187	UP	3.7985	0.00023647	FALSE	0.23429	1	FALSE	-1.0536	1	FALSE	-1.471	1
3-6k.c2052/3/3302	0.113333	3.68667	5.89	11.97	0.0533333	10.17	4.58667	3270	30692868	NP_198446.3	4371	0	P-loop containing nucleoside triphosphate hydrolases superfamily protein [Arabidopsis thaliana]>gi|332006651|gb|AED94034.1| P-loop containing nucleoside triphosphate hydrolases superfamily protein [Arabidopsis thaliana]	--	--	--	--	P38935	824	2.5e-86	DNA-binding protein SMUBP-2 OS=Homo sapiens GN=IGHMBP2 PE=1 SV=3	PF03266//PF01443//PF07652//PF00437//PF05970//PF04851//PF01637//PF01695//PF00580//PF00270//PF00004	NTPase//Viral (Superfamily 1) RNA helicase//Flavivirus DEAD domain//Type II/IV secretion system protein//PIF1-like helicase//Type III restriction enzyme, res subunit//Archaeal ATPase//IstB-like ATP binding protein//UvrD/REP helicase N-terminal domain//DEAD/DEAH box helicase//ATPase family associated with various cellular activities (AAA)	GO:0006810//GO:0015996//GO:0019079//GO:0000723//GO:0006281	transport//chlorophyll catabolic process//viral genome replication//telomere maintenance//DNA repair	GO:0008026//GO:0003677//GO:0003676//GO:0005524//GO:0003678//GO:0016787//GO:0098519	ATP-dependent helicase activity//DNA binding//nucleic acid binding//ATP binding//DNA helicase activity//hydrolase activity//nucleotide phosphatase activity, acting on free nucleotides	GO:0005657//GO:0009570//GO:0009941	replication fork//chloroplast stroma//chloroplast envelope	KOG1803	DNA helicase	FALSE	1.1508	1	FALSE	3.455	0.11968	FALSE	2.8231	0.6658	FALSE	1.5245	1	FALSE	-0.99522	1	FALSE	2.2131	0.71796
2-3k.c992/14/3468	1.24	6.03667	3.67	5.25667	13.5267	61.75	74.7133	3468	297812209	XP_002873988.1	5138	0	ATSPS1F [Arabidopsis lyrata subsp. lyrata]>gi|297319825|gb|EFH50247.1| ATSPS1F [Arabidopsis lyrata subsp. lyrata]	K00696	E2.4.1.14	sucrose-phosphate synthase	http://www.genome.jp/dbget-bin/www_bget?ko:K00696	Q94BT0	5122	0	Sucrose-phosphate synthase 1 OS=Arabidopsis thaliana GN=SPS1 PE=1 SV=1	PF00862	Sucrose synthase	GO:0005985//GO:0009058//GO:0005982	sucrose metabolic process//biosynthetic process//starch metabolic process	GO:0016157//GO:0046524	sucrose synthase activity//sucrose-phosphate synthase activity	--	--	--	--	FALSE	-1.1389	1	FALSE	0.44203	1	UP	2.1345	0.0047207	FALSE	0.30463	1	DOWN	-2.2038	0.009375	FALSE	0.050363	1
3-6k.c15336/1/4440.1	88.9933	40.0833	66.7867	28.5433	71.0767	29.2033	18.22	2229	727593496	XP_010469780.1	2905	0	PREDICTED: ATP-dependent zinc metalloprotease FTSH 2, chloroplastic-like [Camelina sativa]	K03798	ftsH, hflB	cell division protease FtsH	http://www.genome.jp/dbget-bin/www_bget?ko:K03798	O80860	2870	0	ATP-dependent zinc metalloprotease FTSH 2, chloroplastic OS=Arabidopsis thaliana GN=FTSH2 PE=1 SV=1	PF01434//PF06480//PF02562//PF00004//PF01695//PF06068//PF05496//PF07728//PF00005//PF02367//PF00158//PF07724	Peptidase family M41//FtsH Extracellular//PhoH-like protein//ATPase family associated with various cellular activities (AAA)//IstB-like ATP binding protein//TIP49 C-terminus//Holliday junction DNA helicase ruvB N-terminus//AAA domain (dynein-related subfamily)//ABC transporter//Threonylcarbamoyl adenosine biosynthesis protein TsaE//Sigma-54 interaction domain//AAA domain (Cdc48 subfamily)	GO:0006355//GO:0006508//GO:0006281//GO:0006310//GO:0002949	regulation of transcription, DNA-templated//proteolysis//DNA repair//DNA recombination//tRNA threonylcarbamoyladenosine modification	GO:0003678//GO:0005524//GO:0004222//GO:0009378//GO:0008270//GO:0016887//GO:0008134	DNA helicase activity//ATP binding//metalloendopeptidase activity//four-way junction helicase activity//zinc ion binding//ATPase activity//transcription factor binding	GO:0009379//GO:0016021//GO:0005667//GO:0005657	Holliday junction helicase complex//integral component of membrane//transcription factor complex//replication fork	KOG0731	AAA+-type ATPase containing the peptidase M41 domain	FALSE	0.40855	1	UP	7.0405	0.012184	UP	7.4433	0.0074152	FALSE	-7.7523	0.84924	FALSE	7.617	0.13868	FALSE	7.1096	0.39576
1-2k.c20860/1/2039	5.72	22.37	24.0267	35.01	39.0833	64.2733	58.6367	2014	727542178	XP_010444520.1	2412	7.9e-270	PREDICTED: uncharacterized protein At1g04910-like [Camelina sativa]	--	--	--	--	Q8W486	604	4.9e-61	Uncharacterized protein At1g04910 OS=Arabidopsis thaliana GN=At1g04910 PE=2 SV=1	--	--	--	--	--	--	--	--	--	--	FALSE	1.515	1	FALSE	1.6268	0.22578	FALSE	0.8778	0.67935	FALSE	1.4732	0.15559	FALSE	-0.7143	1	FALSE	0.5007	1
1-2k.c15457/1/4062	0.99	6.7	2.44	4.3	0	4.97333	2.86	2001	15238217	NP_196079.1	2878	0	sulfite reductase [Arabidopsis thaliana]>gi|75181197|sp|Q9LZ66.1|SIR_ARATH RecName: Full=Sulfite reductase [ferredoxin], chloroplastic; Short=AtSiR; Flags: Precursor>gi|11762202|gb|AAG40379.1|AF325027_1 AT5g04590 [Arabidopsis thaliana]>gi|7406463|emb|CAB85565.1| sulphite reductase [Arabidopsis thaliana]>gi|332003379|gb|AED90762.1| sulfite reductase [Arabidopsis thaliana]	K00392	sir	sulfite reductase (ferredoxin)	http://www.genome.jp/dbget-bin/www_bget?ko:K00392	Q9LZ66	2878	0	Sulfite reductase [ferredoxin], chloroplastic OS=Arabidopsis thaliana GN=SIR PE=1 SV=1	PF03460//PF01077//PF01741	Nitrite/Sulfite reductase ferredoxin-like half domain//Nitrite and sulphite reductase 4Fe-4S domain//Large-conductance mechanosensitive channel, MscL	GO:0007030//GO:0055114//GO:0006833//GO:0006811//GO:0009684//GO:0009409//GO:0006972//GO:0006810//GO:0019761//GO:0019344//GO:0046686//GO:0016126//GO:0009651//GO:0006096//GO:0006790//GO:0019419	Golgi organization//oxidation-reduction process//water transport//ion transport//indoleacetic acid biosynthetic process//response to cold//hyperosmotic response//transport//glucosinolate biosynthetic process//cysteine biosynthetic process//response to cadmium ion//sterol biosynthetic process//response to salt stress//glycolytic process//sulfur compound metabolic process//sulfate reduction	GO:0016002//GO:0050311//GO:0016491//GO:0005507//GO:0051536//GO:0005216//GO:0020037	sulfite reductase activity//sulfite reductase (ferredoxin) activity//oxidoreductase activity//copper ion binding//iron-sulfur cluster binding//ion channel activity//heme binding	GO:0005829//GO:0016020//GO:0010319//GO:0009570//GO:0009941//GO:0048046//GO:0016021	cytosol//membrane//stromule//chloroplast stroma//chloroplast envelope//apoplast//integral component of membrane	KOG0560	Sulfite reductase (ferredoxin)	FALSE	-0.33405	1	FALSE	-1.5496	0.33782	DOWN	-2.5441	0.0098692	FALSE	0.89474	1	FALSE	-1.1264	1	FALSE	-0.29183	1
3-6k.c14567/1/4242	8.35667	12.57	21.4667	22.5867	26.99	26.9667	21.6367	4258	145337405	NP_177278.3	5668	0	UDP-glucose:glycoprotein glucosyltransferase [Arabidopsis thaliana]>gi|122236068|sp|Q0WL80.1|UGGG_ARATH RecName: Full=UDP-glucose:glycoprotein glucosyltransferase; AltName: Full=EMS-mutagenized BRI1 suppressor 1; AltName: Full=Protein PRIORITY IN SWEET LIFE 2; Flags: Precursor>gi|110740466|dbj|BAF02127.1| putative UDP-glucose:glycoprotein glucosyltransferase [Arabidopsis thaliana]>gi|332197053|gb…	K11718	HUGT	UDP-glucose:glycoprotein glucosyltransferase	http://www.genome.jp/dbget-bin/www_bget?ko:K11718	Q0WL80	5668	0	UDP-glucose:glycoprotein glucosyltransferase OS=Arabidopsis thaliana GN=UGGT PE=1 SV=1	PF06427	UDP-glucose:Glycoprotein Glucosyltransferase	GO:0010204//GO:0046283//GO:0016051//GO:0034976//GO:0009626//GO:0009627//GO:0009751//GO:0006486	defense response signaling pathway, resistance gene-independent//anthocyanin-containing compound metabolic process//carbohydrate biosynthetic process//response to endoplasmic reticulum stress//plant-type hypersensitive response//systemic acquired resistance//response to salicylic acid//protein glycosylation	GO:0003980	UDP-glucose:glycoprotein glucosyltransferase activity	GO:0005783//GO:0009507	endoplasmic reticulum//chloroplast	KOG1879	UDP-glucose:glycoprotein glucosyltransferase	FALSE	2.2435	1	UP	Inf	0.0031121	UP	Inf	0.0027462	FALSE	-4.6494	1	FALSE	7.1748	0.16719	FALSE	1.8352	1
1-2k.c30775/1/1598	10	94.7767	23.7033	116.84	0.586667	3.28333	3.38667	1632	565449015	XP_006285280.1	1599	1.2e-175	hypothetical protein CARUB_v10006656mg [Capsella rubella]>gi|482553985|gb|EOA18178.1| hypothetical protein CARUB_v10006656mg [Capsella rubella]	K10706	SETX, ALS4	senataxin	http://www.genome.jp/dbget-bin/www_bget?ko:K10706	B6SFA4	465	5.2e-45	Probable helicase MAGATAMA 3 OS=Arabidopsis thaliana GN=MAA3 PE=2 SV=1	--	--	--	--	--	--	--	--	KOG1801	tRNA-splicing endonuclease positive effector (SEN1)	FALSE	-0.69508	1	FALSE	-1.8287	0.77116	FALSE	-1.2927	1	FALSE	#NAME?	0.57787	FALSE	Inf	0.093369	FALSE	-0.17888	1
1-2k.c2580/4/1782	0	0	7.37333	11.3267	0	13.2167	13.9733	1766	18421108	NP_568494.1	2151	1.3e-239	sugar transporter ERD6-like 18 [Arabidopsis thaliana]>gi|75332109|sp|Q94CI6.1|EDL18_ARATH RecName: Full=Sugar transporter ERD6-like 18; AltName: Full=Sugar-porter family protein 2>gi|14585701|gb|AAK11721.1| sugar-porter family protein 2 [Arabidopsis thaliana]>gi|332006293|gb|AED93676.1| sugar transporter ERD6-like 18 [Arabidopsis thaliana]	--	--	--	--	Q94CI6	2151	1.8e-240	Sugar transporter ERD6-like 18 OS=Arabidopsis thaliana GN=SFP2 PE=2 SV=1	PF07690//PF00083	Major Facilitator Superfamily//Sugar (and other) transporter	GO:0055085//GO:0008643	transmembrane transport//carbohydrate transport	GO:0005351//GO:0022857	sugar:proton symporter activity//transmembrane transporter activity	GO:0016021//GO:0005886	integral component of membrane//plasma membrane	--	--	FALSE	-2.6348	1	FALSE	-3.0881	0.10579	FALSE	-1.5811	0.73494	FALSE	0.56642	1	FALSE	-2.1324	0.070242	FALSE	-0.96784	1
3-6k.c8507/1/3983.1	83.51	74.1667	79.9367	112.697	170.413	55.4	69.54	2722	565498006	XP_006306642.1	3740	0	hypothetical protein CARUB_v10008157mg [Capsella rubella]>gi|482575353|gb|EOA39540.1| hypothetical protein CARUB_v10008157mg [Capsella rubella]	--	--	--	--	Q6P4K6	212	1.9e-15	Serine/threonine-protein kinase 11-interacting protein OS=Xenopus tropicalis GN=stk11ip PE=2 SV=1	PF13855//PF00560	Leucine rich repeat//Leucine Rich Repeat	--	--	GO:0005515	protein binding	--	--	KOG0531	Protein phosphatase 1, regulatory subunit, and related proteins	FALSE	#NAME?	1	DOWN	#NAME?	0.0013071	FALSE	-1.5	0.67882	FALSE	2.0918	0.56078	FALSE	-1.0815	1	FALSE	-0.94644	1
1-2k.c9636/1/3733.1	0	4.65	1.77	2.33	0	1.67333	1.08667	1664	565443064	XP_006283682.1	2380	3.3e-266	hypothetical protein CARUB_v10004745mg [Capsella rubella]>gi|482552387|gb|EOA16580.1| hypothetical protein CARUB_v10004745mg [Capsella rubella]	K03527	ispH, lytB	4-hydroxy-3-methylbut-2-enyl diphosphate reductase	http://www.genome.jp/dbget-bin/www_bget?ko:K03527	Q94B35	2343	9.2e-263	4-hydroxy-3-methylbut-2-enyl diphosphate reductase, chloroplastic OS=Arabidopsis thaliana GN=ISPH PE=2 SV=1	PF01035//PF02401	6-O-methylguanine DNA methyltransferase, DNA binding domain//LytB protein	GO:0019288//GO:0050992//GO:0006281	isopentenyl diphosphate biosynthetic process, methylerythritol 4-phosphate pathway//dimethylallyl diphosphate biosynthetic process//DNA repair	GO:0046872//GO:0003824//GO:0051745	metal ion binding//catalytic activity//4-hydroxy-3-methylbut-2-en-1-yl diphosphate reductase activity	--	--	--	--	FALSE	1.0567	1	FALSE	-0.16119	1	FALSE	-0.88553	0.73494	UP	1.8281	0.00063673	FALSE	-0.94014	0.67352	FALSE	0.06028	1
1-2k.c13940/2/1989	11.4833	7.81667	4.99333	4.83667	0.43	3.13667	4.42333	1980	297853422	XP_002894592.1	2774	9.1e-312	esterase/lipase/thioesterase family protein [Arabidopsis lyrata subsp. lyrata]>gi|297340434|gb|EFH70851.1| esterase/lipase/thioesterase family protein [Arabidopsis lyrata subsp. lyrata]	--	--	--	--	Q9ZVN2	2748	0	Acyltransferase-like protein At1g54570, chloroplastic OS=Arabidopsis thaliana GN=At1g54570 PE=2 SV=1	PF02411//PF07859//PF03982//PF00975//PF01553//PF00326//PF07440	MerT mercuric transport protein//alpha/beta hydrolase fold//Diacylglycerol acyltransferase//Thioesterase domain//Acyltransferase//Prolyl oligopeptidase family//Caerin 1 protein	GO:0006508//GO:0008152//GO:0015694//GO:0009058	proteolysis//metabolic process//mercury ion transport//biosynthetic process	GO:0008236//GO:0016747//GO:0016746//GO:0016787//GO:0015097//GO:0016788	serine-type peptidase activity//transferase activity, transferring acyl groups other than amino-acyl groups//transferase activity, transferring acyl groups//hydrolase activity//mercury ion transmembrane transporter activity//hydrolase activity, acting on ester bonds	GO:0016020//GO:0005576	membrane//extracellular region	--	--	FALSE	4.2806	1	FALSE	5.7229	0.27602	FALSE	2.1178	0.86142	FALSE	1.9669	0.1003	FALSE	1.9886	1	FALSE	3.2114	1
1-2k.c22613/1/1906	12.8467	12.2033	0.556667	4.85333	3.71667	2.61667	0	1911	727563574	XP_010454092.1	2189	5.4e-244	PREDICTED: probable receptor-like protein kinase At5g18500 [Camelina sativa]>gi|727563577|ref|XP_010454093.1| PREDICTED: probable receptor-like protein kinase At5g18500 [Camelina sativa]>gi|727563579|ref|XP_010454094.1| PREDICTED: probable receptor-like protein kinase At5g18500 [Camelina sativa]>gi|727563581|ref|XP_010454095.1| PREDICTED: probable receptor-like protein kinase At5g18500 [Camelina …	--	--	--	--	Q8LEB6	2158	3e-241	Probable receptor-like protein kinase At5g18500 OS=Arabidopsis thaliana GN=At5g18500 PE=2 SV=1	PF07714//PF00069	Protein tyrosine kinase//Protein kinase domain	GO:0006468	protein phosphorylation	GO:0004672//GO:0005524	protein kinase activity//ATP binding	--	--	--	--	FALSE	4.4956	0.48918	UP	Inf	0.0025691	UP	Inf	0.0093905	FALSE	-3.2241	1	FALSE	7.1396	0.38255	FALSE	0.19939	1
2-3k.c23396/1/5066.1	51.8367	43.9367	55.46	79.48	113.5	84.91	78.3	2566	727423420	XP_010445840.1	3771	0	PREDICTED: importin subunit beta-1-like isoform X1 [Camelina sativa]>gi|727423422|ref|XP_010445842.1| PREDICTED: importin subunit beta-1-like isoform X2 [Camelina sativa]	K14293	KPNB1	importin subunit beta-1	http://www.genome.jp/dbget-bin/www_bget?ko:K14293	Q9FJD4	3741	0	Importin subunit beta-1 OS=Arabidopsis thaliana GN=KPNB1 PE=1 SV=1	PF03810//PF06305//PF02985	Importin-beta N-terminal domain//Protein of unknown function (DUF1049)//HEAT repeat	GO:0006886	intracellular protein transport	GO:0005515//GO:0008536	protein binding//Ran GTPase binding	GO:0005887	integral component of plasma membrane	KOG1241	Karyopherin (importin) beta 1	FALSE	0.847	1	FALSE	5.8388	0.062685	FALSE	1.4707	1	FALSE	#NAME?	0.63611	UP	Inf	0.0037097	UP	Inf	0.015256
3-6k.c2237/6/3782.2	5.61333	9.21333	18.94	24.5	18.2667	20.1433	17.83	992	565478482	XP_006296881.1	1322	9.6e-144	hypothetical protein CARUB_v10012870mg [Capsella rubella]>gi|482565590|gb|EOA29779.1| hypothetical protein CARUB_v10012870mg [Capsella rubella]	K06972	K06972	uncharacterized protein	http://www.genome.jp/dbget-bin/www_bget?ko:K06972	Q9LJL3	1308	5.6e-143	Presequence protease 1, chloroplastic/mitochondrial OS=Arabidopsis thaliana GN=PREP1 PE=1 SV=2	--	--	--	--	--	--	--	--	KOG2019	Metalloendoprotease HMP1 (insulinase superfamily)	DOWN	-5.4286	0.038225	FALSE	-4.4751	0.11884	FALSE	-2.8489	0.42161	FALSE	-0.51861	1	FALSE	0.20745	1	FALSE	0.76834	1
2-3k.c18982/1/3106	2.01	2.01667	2.61333	3.11	11.9867	3.52333	4.17667	3039	727609198	XP_010477744.1	4316	0	PREDICTED: paired amphipathic helix protein Sin3-like 3 [Camelina sativa]	K11644	SIN3A	paired amphipathic helix protein Sin3a	http://www.genome.jp/dbget-bin/www_bget?ko:K11644	O48686	4166	0	Paired amphipathic helix protein Sin3-like 3 OS=Arabidopsis thaliana GN=SNL3 PE=1 SV=3	PF08785//PF02671	Ku C terminal domain like//Paired amphipathic helix repeat	GO:0006355	regulation of transcription, DNA-templated	GO:0016817	hydrolase activity, acting on acid anhydrides	--	--	KOG4204	Histone deacetylase complex, SIN3 component	FALSE	-0.37756	1	FALSE	-2.0079	0.29074	FALSE	-2.584	0.084317	FALSE	-0.55688	1	FALSE	-2.1941	1	FALSE	-2.1381	1
2-3k.c4376/1/3020.1	5.46333	7.88667	17.9167	17.6133	26.16	24.6433	19.67	1926	297839139	XP_002887451.1	980	8.5e-104	hypothetical protein ARALYDRAFT_476416 [Arabidopsis lyrata subsp. lyrata]>gi|297333292|gb|EFH63710.1| hypothetical protein ARALYDRAFT_476416 [Arabidopsis lyrata subsp. lyrata]	--	--	--	--	--	--	--	--	--	--	--	--	--	--	--	--	--	--	FALSE	2.2669	0.4381	UP	3.0979	0.006326	FALSE	1.4261	0.54843	FALSE	0.51371	1	FALSE	0.89263	1	FALSE	1.7278	1
1-2k.c28282/2/1606	10.5467	0.89	1.11333	1.48667	31.1933	12.0133	6.6	1613	565430358	XP_006279627.1	1142	1.2e-122	hypothetical protein CARUB_v10026477mg [Capsella rubella]>gi|482548331|gb|EOA12525.1| hypothetical protein CARUB_v10026477mg [Capsella rubella]	K14497	PP2C	protein phosphatase 2C	http://www.genome.jp/dbget-bin/www_bget?ko:K14497	Q9LNW3	708	3.4e-73	Protein phosphatase 2C 3 OS=Arabidopsis thaliana GN=AIP1 PE=1 SV=1	PF00481	Protein phosphatase 2C	--	--	GO:0003824	catalytic activity	--	--	--	--	FALSE	-0.9864	1	FALSE	1.148	0.4942	UP	1.9724	0.0054123	FALSE	-0.0034069	1	FALSE	-1.0358	0.50543	FALSE	-0.49504	1
1-2k.c18771/1/2421	2.63	2.6	2.57667	4.65667	12.1367	10.8133	10.9	2427	729404682	XP_010554842.1	3450	0	PREDICTED: probable galactinol--sucrose galactosyltransferase 2 [Tarenaya hassleriana]	K06617	E2.4.1.82	raffinose synthase	http://www.genome.jp/dbget-bin/www_bget?ko:K06617	Q94A08	3934	0	Probable galactinol--sucrose galactosyltransferase 2 OS=Arabidopsis thaliana GN=RFS2 PE=2 SV=2	--	--	--	--	--	--	--	--	--	--	FALSE	0.072749	1	UP	Inf	0.00029588	UP	Inf	8.1797e-05	FALSE	#NAME?	0.40788	UP	Inf	0.00034038	FALSE	2.2936	1
1-2k.c34265/7/2155	8.86667	11.92	16.2533	19.5633	21.9267	23.7667	24.41	2138	685349936	XP_009110524.1	2684	2.4e-301	PREDICTED: putative phagocytic receptor 1b [Brassica rapa]	--	--	--	--	Q940S0	2786	0	Transmembrane 9 superfamily member 2 OS=Arabidopsis thaliana GN=TMN2 PE=2 SV=1	PF02990	Endomembrane protein 70	--	--	--	--	GO:0016021	integral component of membrane	KOG1277	Endosomal membrane proteins, EMP70	FALSE	1.5895	0.82742	FALSE	1.7603	0.092776	FALSE	0.56562	0.87693	FALSE	0.94879	0.44566	FALSE	0.53421	1	FALSE	1.5515	0.81097
2-3k.c18923/1/3302	0	11.48	2.71333	0	0	0.04	0	3335	727444588	XP_010503811.1	1782	1.5e-196	PREDICTED: uncharacterized protein LOC104780959 [Camelina sativa]	K19366	SPG20	spartin	http://www.genome.jp/dbget-bin/www_bget?ko:K19366	--	--	--	--	PF10280//PF08027	Mediator complex protein//Albumin I chain b	GO:0006357//GO:0009405	regulation of transcription from RNA polymerase II promoter//pathogenesis	GO:0045735//GO:0001104	nutrient reservoir activity//RNA polymerase II transcription cofactor activity	GO:0016592	mediator complex	--	--	FALSE	Inf	0.090786	UP	Inf	0.015109	FALSE	Inf	1	FALSE	NA	NA	FALSE	Inf	0.096269	FALSE	Inf	0.66486
3-6k.c15968/1/4631	5.39	8.04667	1.41	1	0	0	0.39	4628	297832114	XP_002883939.1	6512	0	hypothetical protein ARALYDRAFT_899844 [Arabidopsis lyrata subsp. lyrata]>gi|297329779|gb|EFH60198.1| hypothetical protein ARALYDRAFT_899844 [Arabidopsis lyrata subsp. lyrata]	K16578	CLASP1_2	CLIP-associating protein 1/2	http://www.genome.jp/dbget-bin/www_bget?ko:K16578	Q8RWY6	6477	0	CLIP-associated protein OS=Arabidopsis thaliana GN=CLASP PE=1 SV=1	PF01602//PF02985	Adaptin N terminal region//HEAT repeat	GO:0016192//GO:0006886	vesicle-mediated transport//intracellular protein transport	GO:0005515	protein binding	GO:0030117	membrane coat	KOG2956	CLIP-associating protein	FALSE	2.7181	1	FALSE	Inf	0.4001	FALSE	Inf	0.10508	FALSE	3.7569	0.72628	FALSE	0.070629	1	FALSE	Inf	0.76314
1-2k.c10421/1/2139	1.72667	2.59	7.49667	8.32	0	14.21	22.63	2111	727578732	XP_010462049.1	2465	5.9e-276	PREDICTED: protein CHUP1, chloroplastic-like [Camelina sativa]	--	--	--	--	Q9LI74	612	6.1e-62	Protein CHUP1, chloroplastic OS=Arabidopsis thaliana GN=CHUP1 PE=1 SV=1	PF16331//PF04977//PF06005	TolA binding protein trimerisation//Septum formation initiator//Protein of unknown function (DUF904)	GO:0070206//GO:0007049//GO:0043093//GO:0000917	protein trimerization//cell cycle//FtsZ-dependent cytokinesis//barrier septum assembly	--	--	GO:0005737	cytoplasm	--	--	FALSE	0.13059	1	FALSE	2.0553	0.073847	UP	2.2323	0.0039261	FALSE	0.62379	0.94184	FALSE	-0.38817	1	FALSE	1.1185	1
3-6k.c19358/43/3803	15.5267	9.22	8.13333	4.98	2.58333	3.87	2.96333	3804	297821274	XP_002878520.1	4142	0	hypothetical protein ARALYDRAFT_349401 [Arabidopsis lyrata subsp. lyrata]>gi|297324358|gb|EFH54779.1| hypothetical protein ARALYDRAFT_349401 [Arabidopsis lyrata subsp. lyrata]	--	--	--	--	Q84TI3	4089	0	Protein OBERON 4 OS=Arabidopsis thaliana GN=OBE4 PE=1 SV=2	--	--	--	--	--	--	--	--	--	--	FALSE	0.39556	1	UP	2.4517	0.011335	FALSE	2.1339	0.052253	FALSE	-1.2912	1	FALSE	1.5921	0.26394	FALSE	2.322	0.31386
1-2k.c21157/1/1926.1	0.163333	6.73333	1.21333	5.85667	2.92	6.30667	0.633333	1083	--	--	--	--	--	--	--	--	--	--	--	--	--	PF16473	Domain of unknown function (DUF5051)	--	--	GO:0003676	nucleic acid binding	--	--	--	--	FALSE	-2.9278	1	FALSE	-3.1195	0.68399	FALSE	-0.63727	1	FALSE	1.3145	1	DOWN	-6.5545	0.035365	FALSE	-6.5939	0.5562
1-2k.c21157/1/1926.2	16.2933	18.07	26.81	32.5633	37.5833	28.5967	28.0933	727	--	--	--	--	--	--	--	--	--	--	--	--	--	--	--	--	--	--	--	--	--	--	--	FALSE	-2.3686	1	FALSE	-3.055	0.34176	FALSE	-0.45462	1	FALSE	1.735	0.74518	FALSE	-2.9715	0.14554	FALSE	-2.7001	1
1-2k.c28133/2/1785	2.63667	6.1	4.08	3.39333	5.31	1.19	0	1787	297841487	XP_002888625.1	1807	1e-199	hypothetical protein ARALYDRAFT_475885 [Arabidopsis lyrata subsp. lyrata]>gi|297334466|gb|EFH64884.1| hypothetical protein ARALYDRAFT_475885 [Arabidopsis lyrata subsp. lyrata]	K16280	RGLG	E3 ubiquitin-protein ligase RGLG	http://www.genome.jp/dbget-bin/www_bget?ko:K16280	Q9LY87	1348	2.3e-147	E3 ubiquitin-protein ligase RGLG2 OS=Arabidopsis thaliana GN=RGLG2 PE=1 SV=1	PF00097//PF14634//PF13639	Zinc finger, C3HC4 type (RING finger)//zinc-RING finger domain//Ring finger domain	--	--	GO:0005515//GO:0046872//GO:0008270	protein binding//metal ion binding//zinc ion binding	--	--	KOG1327	Copine	FALSE	0.44058	1	FALSE	0.12143	1	DOWN	-2.1518	0.0053465	FALSE	-1.7281	0.15677	FALSE	2.0377	0.83494	FALSE	1.5871	1
3-6k.c22095/1/3493	32.5433	31.3867	47.32	40.64	17.14	4.91333	6.38	3387	565440363	XP_006282826.1	4687	0	hypothetical protein CARUB_v10006626mg, partial [Capsella rubella]>gi|482551531|gb|EOA15724.1| hypothetical protein CARUB_v10006626mg, partial [Capsella rubella]	K12446	E2.7.1.46	L-arabinokinase	http://www.genome.jp/dbget-bin/www_bget?ko:K12446	O23461	4650	0	L-arabinokinase OS=Arabidopsis thaliana GN=ARA1 PE=1 SV=1	PF00288//PF04101	GHMP kinases N terminal domain//Glycosyltransferase family 28 C-terminal domain	--	--	GO:0016758//GO:0005524	transferase activity, transferring hexosyl groups//ATP binding	--	--	--	--	FALSE	-3.1727	1	DOWN	-3.9254	0.031609	FALSE	-1.3726	0.62071	FALSE	-1.0639	1	FALSE	-0.71468	1	FALSE	-1.1562	1
1-2k.c38868/9/1837	43.2167	18.2867	9.05	2.46	1.85333	8.65667	5.93667	1812	297848640	XP_002892201.1	2309	6.2e-258	hypothetical protein ARALYDRAFT_470398 [Arabidopsis lyrata subsp. lyrata]>gi|297338043|gb|EFH68460.1| hypothetical protein ARALYDRAFT_470398 [Arabidopsis lyrata subsp. lyrata]	K15397	KCS	3-ketoacyl-CoA synthase	http://www.genome.jp/dbget-bin/www_bget?ko:K15397	Q5XEP9	2278	3.4e-255	3-ketoacyl-CoA synthase 17 OS=Arabidopsis thaliana GN=KCS17 PE=2 SV=2	PF08541//PF08392//PF08545	3-Oxoacyl-[acyl-carrier-protein (ACP)] synthase III C terminal//FAE1/Type III polyketide synthase-like protein//3-Oxoacyl-[acyl-carrier-protein (ACP)] synthase III	GO:0008610//GO:0006633//GO:0042967	lipid biosynthetic process//fatty acid biosynthetic process//acyl-carrier-protein biosynthetic process	GO:0016747//GO:0004315	transferase activity, transferring acyl groups other than amino-acyl groups//3-oxoacyl-[acyl-carrier-protein] synthase activity	GO:0005835//GO:0016020	fatty acid synthase complex//membrane	--	--	FALSE	-2.1861	0.41093	FALSE	-0.43199	1	UP	2.5289	0.00033753	FALSE	0.089538	1	FALSE	-1.3622	0.2316	FALSE	-0.4561	1
1-2k.c34482/2/2007	4.06667	15.6733	8.32333	12.0033	12.9967	16.9033	16.0033	1998	565476797	XP_006296039.1	2794	0	hypothetical protein CARUB_v10025185mg [Capsella rubella]>gi|482564747|gb|EOA28937.1| hypothetical protein CARUB_v10025185mg [Capsella rubella]	K14486	K14486, ARF	auxin response factor	http://www.genome.jp/dbget-bin/www_bget?ko:K14486	O23661	2791	0	Auxin response factor 3 OS=Arabidopsis thaliana GN=ARF3 PE=1 SV=2	PF02362//PF06507	B3 DNA binding domain//Auxin response factor	GO:0009725//GO:0006355	response to hormone//regulation of transcription, DNA-templated	GO:0003677	DNA binding	GO:0005634	nucleus	--	--	FALSE	-1.3327	1	FALSE	-2.1601	0.084687	FALSE	-0.99276	0.5331	FALSE	-1.2203	0.7146	FALSE	0.13724	1	FALSE	-1.2588	1
1-2k.c27690/43/2274	2.17667	5.67333	3.28	9.57667	8.99667	23.59	24.0967	2273	297837989	XP_002886876.1	2461	1.9e-275	H+-transporting two-sector ATPase, alpha/beta subunit, central region [Arabidopsis lyrata subsp. lyrata]>gi|297332717|gb|EFH63135.1| H+-transporting two-sector ATPase, alpha/beta subunit, central region [Arabidopsis lyrata subsp. lyrata]	K02112	ATPF1B, atpD	F-type H+-transporting ATPase subunit beta	http://www.genome.jp/dbget-bin/www_bget?ko:K02112	P06284	2181	7.6e-244	ATP synthase subunit beta, chloroplastic OS=Marchantia polymorpha GN=atpB PE=3 SV=1	PF02874//PF00005//PF00910//PF03193//PF02823//PF00004//PF00306//PF01637//PF00006	ATP synthase alpha/beta family, beta-barrel domain//ABC transporter//RNA helicase//Protein of unknown function, DUF258//ATP synthase, Delta/Epsilon chain, beta-sandwich domain//ATPase family associated with various cellular activities (AAA)//ATP synthase alpha/beta chain, C terminal domain//Archaeal ATPase//ATP synthase alpha/beta family, nucleotide-binding domain	GO:0046034//GO:0006119//GO:0015986//GO:0015991//GO:0015992	ATP metabolic process//oxidative phosphorylation//ATP synthesis coupled proton transport//ATP hydrolysis coupled proton transport//proton transport	GO:0016887//GO:0016820//GO:0046933//GO:0003723//GO:0005524//GO:0003724//GO:0003924//GO:0005525//GO:0008553//GO:0046961	ATPase activity//hydrolase activity, acting on acid anhydrides, catalyzing transmembrane movement of substances//proton-transporting ATP synthase activity, rotational mechanism//RNA binding//ATP binding//RNA helicase activity//GTPase activity//GTP binding//hydrogen-exporting ATPase activity, phosphorylative mechanism//proton-transporting ATPase activity, rotational mechanism	GO:0033178//GO:0045261//GO:0045259	proton-transporting two-sector ATPase complex, catalytic domain//proton-transporting ATP synthase complex, catalytic core F(1)//proton-transporting ATP synthase complex	KOG1350	F0F1-type ATP synthase, beta subunit	FALSE	0.40655	1	FALSE	0.70453	1	FALSE	1.2075	1	FALSE	-7.9279	0.82626	UP	8.4302	0.0076308	FALSE	-2.5771	1
1-2k.c4633/1/2019.1	20.6033	16.8033	14.0867	6.94667	1.36	4.28667	1.87333	1084	297852302	XP_002894032.1	1509	2.2e-165	F2G19.31/F2G19.31 [Arabidopsis lyrata subsp. lyrata]>gi|297339874|gb|EFH70291.1| F2G19.31/F2G19.31 [Arabidopsis lyrata subsp. lyrata]	--	--	--	--	P43297	1505	8.8e-166	Cysteine proteinase RD21a OS=Arabidopsis thaliana GN=RD21A PE=1 SV=1	PF03051//PF00112	Peptidase C1-like family//Papain family cysteine protease	GO:0006508	proteolysis	GO:0008234//GO:0004197	cysteine-type peptidase activity//cysteine-type endopeptidase activity	--	--	--	--	FALSE	-1.4628	1	FALSE	-2.1094	0.16885	FALSE	-1.3667	0.75092	FALSE	0.57328	1	FALSE	-1.2266	0.42414	FALSE	-0.41417	1
2-3k.c25020/1/3093	5.08667	10.9667	14.9433	11.3767	16.23	9.29667	6.88	3097	42561789	NP_172244.2	4382	0	leucine-rich repeat transmembrane protein kinase [Arabidopsis thaliana]>gi|264664462|sp|C0LGE0.1|Y1765_ARATH RecName: Full=Probable LRR receptor-like serine/threonine-protein kinase At1g07650; Flags: Precursor>gi|224589382|gb|ACN59225.1| leucine-rich repeat receptor-like protein kinase [Arabidopsis thaliana]>gi|332190034|gb|AEE28155.1| putative LRR receptor-like serine/threonine-protein kinase [A…	--	--	--	--	C0LGE0	4382	0	Probable LRR receptor-like serine/threonine-protein kinase At1g07650 OS=Arabidopsis thaliana GN=At1g07650 PE=1 SV=1	PF15234//PF13855//PF00069//PF07714//PF00560	Linker for activation of T-cells//Leucine rich repeat//Protein kinase domain//Protein tyrosine kinase//Leucine Rich Repeat	GO:0009069//GO:0006468//GO:0007165//GO:0016310//GO:0007169	serine family amino acid metabolic process//protein phosphorylation//signal transduction//phosphorylation//transmembrane receptor protein tyrosine kinase signaling pathway	GO:0004674//GO:0004713//GO:0005515//GO:0005524//GO:0004672	protein serine/threonine kinase activity//protein tyrosine kinase activity//protein binding//ATP binding//protein kinase activity	GO:0016020//GO:0005886	membrane//plasma membrane	--	--	FALSE	-2.4448	1	FALSE	Inf	0.78043	UP	Inf	0.0037705	FALSE	#NAME?	0.84982	FALSE	Inf	0.84902	FALSE	-1.5259	1
2-3k.c19496/1/5381	13.82	10.0767	7.52	9.86	26.9567	21.68	27.5667	2514	727625632	XP_010483661.1	3524	0	PREDICTED: uncharacterized protein LOC104762130 isoform X2 [Camelina sativa]	K10643	CNOT4, NOT4, MOT2	CCR4-NOT transcription complex subunit 4	http://www.genome.jp/dbget-bin/www_bget?ko:K10643	Q09818	540	1.6e-53	Putative general negative regulator of transcription C16C9.04c OS=Schizosaccharomyces pombe (strain 972 / ATCC 24843) GN=SPAC16C9.04c PE=3 SV=1	PF00097//PF00076//PF01363	Zinc finger, C3HC4 type (RING finger)//RNA recognition motif. (a.k.a. RRM, RBD, or RNP domain)//FYVE zinc finger	--	--	GO:0003676//GO:0046872	nucleic acid binding//metal ion binding	--	--	KOG2068	MOT2 transcription factor	FALSE	NA	NA	FALSE	#NAME?	0.97346	FALSE	3.8548	0.23075	FALSE	NA	NA	FALSE	Inf	0.78448	FALSE	Inf	1
1-2k.c24212/1/1305	0	1.00333	2.06333	1.23333	0	0.0733333	1.19667	1306	727550394	XP_010447881.1	1494	1.4e-163	PREDICTED: zinc finger CCCH domain-containing protein 49-like [Camelina sativa]	--	--	--	--	Q9M0G2	1432	3.1e-157	Zinc finger CCCH domain-containing protein 49 OS=Arabidopsis thaliana GN=At4g29190 PE=2 SV=1	PF00642	Zinc finger C-x8-C-x5-C-x3-H type (and similar)	--	--	GO:0046872	metal ion binding	--	--	--	--	FALSE	-1.6294	0.80756	DOWN	-1.9749	0.049657	FALSE	-1.2103	0.18177	DOWN	-2.3315	0.012415	FALSE	1.0865	0.68004	FALSE	-1.7314	0.62694
3-6k.c21122/1/6587	63.8933	55.97	63.9533	66.6767	20.37	50.2833	13.2867	3281	729353092	XP_010544123.1	4607	0	PREDICTED: phytochrome A [Tarenaya hassleriana]	K12120	PHYA	phytochrome A	http://www.genome.jp/dbget-bin/www_bget?ko:K12120	P14712	5064	0	Phytochrome A OS=Arabidopsis thaliana GN=PHYA PE=1 SV=2	PF08446//PF01590//PF00512//PF00360//PF08447//PF00989	PAS fold//GAF domain//His Kinase A (phospho-acceptor) domain//Phytochrome region//PAS fold//PAS fold	GO:0018298//GO:0007165//GO:0016310//GO:0006355//GO:0009584//GO:0000160	protein-chromophore linkage//signal transduction//phosphorylation//regulation of transcription, DNA-templated//detection of visible light//phosphorelay signal transduction system	GO:0000155//GO:0005515	phosphorelay sensor kinase activity//protein binding	GO:0009365	protein histidine kinase complex	--	--	FALSE	-0.76088	1	FALSE	Inf	0.68807	UP	Inf	0.0037705	FALSE	#NAME?	0.97001	UP	Inf	0.013715	FALSE	2.8915	1
1-2k.c28219/2/1648	5.05	7.71667	0	0.923333	0	0	0	1649	297839671	XP_002887717.1	1007	5.4e-107	hypothetical protein ARALYDRAFT_476975 [Arabidopsis lyrata subsp. lyrata]>gi|297333558|gb|EFH63976.1| hypothetical protein ARALYDRAFT_476975 [Arabidopsis lyrata subsp. lyrata]	K09286	EREBP	EREBP-like factor	http://www.genome.jp/dbget-bin/www_bget?ko:K09286	Q8H1E4	1004	1.7e-107	Ethylene-responsive transcription factor RAP2-4 OS=Arabidopsis thaliana GN=RAP2-4 PE=1 SV=1	PF00847	AP2 domain	GO:0006355	regulation of transcription, DNA-templated	GO:0003700	transcription factor activity, sequence-specific DNA binding	GO:0005667	transcription factor complex	--	--	FALSE	-2.0688	1	DOWN	-2.7923	0.0078831	FALSE	-1.6898	0.43224	FALSE	-0.022232	1	DOWN	-2.5788	0.0091741	FALSE	-3.283	0.88471
3-6k.c17651/1/4355	43.5667	73.6367	115.317	164.073	158.21	175.867	177.777	4338	297819422	XP_002877594.1	5545	0	hypothetical protein ARALYDRAFT_485166 [Arabidopsis lyrata subsp. lyrata]>gi|297323432|gb|EFH53853.1| hypothetical protein ARALYDRAFT_485166 [Arabidopsis lyrata subsp. lyrata]	--	--	--	--	--	--	--	--	PF08711	TFIIS helical bundle-like domain	GO:0006351	transcription, DNA-templated	GO:0003677	DNA binding	GO:0005634	nucleus	--	--	FALSE	#NAME?	1	DOWN	#NAME?	0.0036701	FALSE	-1.6927	0.79127	FALSE	#NAME?	1	FALSE	NA	NA	DOWN	#NAME?	0.037257
2-3k.c8967/3/3358	2.55	2.13333	2.07	0	2.66333	0.91	2.23667	3356	727512843	XP_010432725.1	5097	0	PREDICTED: cellulose synthase A catalytic subunit 1 [UDP-forming] [Camelina sativa]	K10999	CESA	cellulose synthase A	http://www.genome.jp/dbget-bin/www_bget?ko:K10999	Q9SKJ5	4380	0	Probable cellulose synthase A catalytic subunit 10 [UDP-forming] OS=Arabidopsis thaliana GN=CESA10 PE=2 SV=1	PF02077//PF03552	SURF4 family//Cellulose synthase	GO:0006011//GO:0005982//GO:0030244//GO:0005985	UDP-glucose metabolic process//starch metabolic process//cellulose biosynthetic process//sucrose metabolic process	GO:0016760	cellulose synthase (UDP-forming) activity	GO:0016021//GO:0016020	integral component of membrane//membrane	--	--	FALSE	2.9834	1	FALSE	-1.5634	0.56462	DOWN	#NAME?	2.4812e-05	FALSE	4.4165	0.7606	FALSE	-0.73708	1	FALSE	0.89382	1
2-3k.c5468/1/3380.1	12.1	8.30667	10.76	15.7367	3.45	5.86667	7.10667	1055	297836210	XP_002885987.1	812	1.4e-84	hypothetical protein ARALYDRAFT_319530 [Arabidopsis lyrata subsp. lyrata]>gi|297331827|gb|EFH62246.1| hypothetical protein ARALYDRAFT_319530 [Arabidopsis lyrata subsp. lyrata]	--	--	--	--	--	--	--	--	PF09201	SRX, signal recognition particle receptor alpha subunit	--	--	GO:0005515	protein binding	--	--	--	--	FALSE	-1.5656	0.91729	DOWN	-3.0841	0.0010222	DOWN	-2.0101	0.0166	DOWN	-2.7151	2.4795e-07	FALSE	0.75143	1	DOWN	-2.9878	0.01151
2-3k.c21607/1/3428	2.26333	1.47667	46.6167	128.143	441.97	137.267	212.817	3380	727487988	XP_010420014.1	4359	0	PREDICTED: uncharacterized protein LOC104705662 isoform X1 [Camelina sativa]	--	--	--	--	Q6P4L9	159	3.3e-09	Nuclear factor related to kappa-B-binding protein OS=Xenopus tropicalis GN=nfrkb PE=2 SV=1	PF13833	EF-hand domain pair	--	--	GO:0005509	calcium ion binding	--	--	--	--	FALSE	0.50337	1	UP	Inf	0.023156	FALSE	Inf	0.3263	FALSE	#NAME?	0.23865	FALSE	Inf	0.2176	FALSE	3.6481	1
1-2k.c33352/1/1579.1	32.47	24.4633	31.1567	14.0833	46.95	6.45333	5.96	1389	565466704	XP_006291232.1	1832	9.8e-203	hypothetical protein CARUB_v10017363mg [Capsella rubella]>gi|482559939|gb|EOA24130.1| hypothetical protein CARUB_v10017363mg [Capsella rubella]	--	--	--	--	Q9STM6	1742	3.7e-193	GDSL esterase/lipase At3g48460 OS=Arabidopsis thaliana GN=At3g48460 PE=2 SV=1	PF00657	GDSL-like Lipase/Acylhydrolase	--	--	GO:0016788	hydrolase activity, acting on ester bonds	--	--	--	--	DOWN	-2.8451	0.047542	DOWN	-2.1497	0.041718	FALSE	0.57226	0.92802	FALSE	0.25965	1	FALSE	-1.6235	0.092386	FALSE	-1.547	0.85897
3-6k.c19877/2/4398	0	9.55333	2.1	0	3.31667	3.67333	4.88	4295	565486033	XP_006300656.1	6098	0	hypothetical protein CARUB_v10019675mg [Capsella rubella]>gi|482569366|gb|EOA33554.1| hypothetical protein CARUB_v10019675mg [Capsella rubella]	K01530	E3.6.3.1	phospholipid-translocating ATPase	http://www.genome.jp/dbget-bin/www_bget?ko:K01530	Q9SGG3	6024	0	Probable phospholipid-transporting ATPase 5 OS=Arabidopsis thaliana GN=ALA5 PE=3 SV=1	PF02988//PF00122	Phospholipase A2 inhibitor//E1-E2 ATPase	--	--	GO:0046872//GO:0000166//GO:0004859	metal ion binding//nucleotide binding//phospholipase inhibitor activity	GO:0005576	extracellular region	--	--	UP	Inf	0.015407	FALSE	3.3061	0.18585	FALSE	2.434	1	FALSE	Inf	0.97214	FALSE	1.8513	0.97167	FALSE	1.2537	1
1-2k.c39176/5/1842	13.9633	14.04	0.146667	4.79667	1.27	2.86333	6.28333	1840	565442471	XP_006283497.1	2398	3e-268	hypothetical protein CARUB_v10004549mg [Capsella rubella]>gi|482552202|gb|EOA16395.1| hypothetical protein CARUB_v10004549mg [Capsella rubella]	K13783	SLC37A1_2	MFS transporter, OPA family, solute carrier family 37 (glycerol-3-phosphate transporter), member 1/2	http://www.genome.jp/dbget-bin/www_bget?ko:K13783	O23596	2371	5.7e-266	Putative glycerol-3-phosphate transporter 4 OS=Arabidopsis thaliana GN=At4g17550 PE=3 SV=2	PF07690//PF00083//PF08114	Major Facilitator Superfamily//Sugar (and other) transporter//ATPase proteolipid family	GO:0050790//GO:0055085	regulation of catalytic activity//transmembrane transport	GO:0022857//GO:0030234	transmembrane transporter activity//enzyme regulator activity	GO:0016021	integral component of membrane	KOG2533	Permease of the major facilitator superfamily	FALSE	-1.0921	1	FALSE	0.59426	0.9118	UP	1.6886	0.030693	FALSE	0.36565	1	FALSE	-1.0689	0.50623	FALSE	-0.30322	1
2-3k.c12830/2/1055	8.80333	13.2467	16.88	18.8533	26.73	15.7833	32.33	1056	727641458	XP_010492066.1	1188	3.5e-128	PREDICTED: GEM-like protein 5 [Camelina sativa]	--	--	--	--	Q9LYV6	1166	1.8e-126	GEM-like protein 5 OS=Arabidopsis thaliana GN=At5g13200 PE=1 SV=1	--	--	--	--	--	--	--	--	--	--	FALSE	-1.7032	0.61236	FALSE	0.23939	1	UP	1.756	0.0082232	FALSE	-0.86075	0.80158	FALSE	-0.67936	0.88667	FALSE	-1.0785	1
3-6k.c2393/9/3959	20.68	18.7233	14.36	14.1433	6.34667	9.84	6.68667	3869	110738246	BAF01052.1	4811	0	COP1 like protein [Arabidopsis thaliana]	K16240	SPA1	protein suppressor of PHYA-105 1	http://www.genome.jp/dbget-bin/www_bget?ko:K16240	Q9T014	4804	0	Protein SPA1-RELATED 2 OS=Arabidopsis thaliana GN=SPA2 PE=1 SV=2	PF00069//PF07714//PF00400	Protein kinase domain//Protein tyrosine kinase//WD domain, G-beta repeat	GO:0006468	protein phosphorylation	GO:0004672//GO:0005524//GO:0005515	protein kinase activity//ATP binding//protein binding	--	--	--	--	FALSE	-0.31883	1	FALSE	-1.357	0.48519	DOWN	-2.4418	0.04463	FALSE	1.2431	0.79628	FALSE	-1.608	0.75937	FALSE	-0.74713	1
2-3k.c17308/1/3327.2	19.9733	17.9467	7.67	6.41	4.59333	5.78333	4.37333	1266	727632217	XP_010487145.1	1358	8.2e-148	PREDICTED: beta-galactosidase 1-like [Camelina sativa]	--	--	--	--	Q9SCW1	1340	1.4e-146	Beta-galactosidase 1 OS=Arabidopsis thaliana GN=BGAL1 PE=1 SV=1	PF02140//PF02837	Galactose binding lectin domain//Glycosyl hydrolases family 2, sugar binding domain	GO:0005975	carbohydrate metabolic process	GO:0030246//GO:0004553	carbohydrate binding//hydrolase activity, hydrolyzing O-glycosyl compounds	--	--	--	--	FALSE	-0.96647	1	FALSE	-2.3243	0.31173	FALSE	-1.6421	0.51872	FALSE	-1.9803	0.64872	FALSE	0.69323	1	FALSE	-1.979	1
2-3k.c24650/1/2779	4.82667	3.36667	7.68667	15.0367	28.37	70.17	147.627	2788	297843152	XP_002889457.1	3817	0	hypothetical protein ARALYDRAFT_333664 [Arabidopsis lyrata subsp. lyrata]>gi|297335299|gb|EFH65716.1| hypothetical protein ARALYDRAFT_333664 [Arabidopsis lyrata subsp. lyrata]	--	--	--	--	Q8GUL1	3814	0	Autophagy-related protein 18g OS=Arabidopsis thaliana GN=ATG18G PE=2 SV=1	PF00400//PF00514	WD domain, G-beta repeat//Armadillo/beta-catenin-like repeat	--	--	GO:0005515	protein binding	--	--	KOG2110	Uncharacterized conserved protein, contains WD40 repeats	FALSE	-2.1898	1	FALSE	-2.6574	0.092553	FALSE	-0.78724	0.81661	FALSE	-1.1243	0.95867	FALSE	-1.7098	1	FALSE	-2.8551	1
1-2k.c32283/1/2511	0	46.77	41.5433	55.18	0	82.52	85.3267	2508	297807409	XP_002871588.1	2413	7.5e-270	hypothetical protein ARALYDRAFT_488205 [Arabidopsis lyrata subsp. lyrata]>gi|297317425|gb|EFH47847.1| hypothetical protein ARALYDRAFT_488205 [Arabidopsis lyrata subsp. lyrata]	--	--	--	--	Q9FFY9	2382	4.1e-267	Telomere repeat-binding protein 4 OS=Arabidopsis thaliana GN=TRP4 PE=1 SV=1	--	--	--	--	GO:0003682//GO:0003677	chromatin binding//DNA binding	GO:0000785	chromatin	--	--	FALSE	-0.24405	1	UP	2.3648	0.027117	UP	2.0524	0.016954	FALSE	-0.39691	1	FALSE	-0.38241	1	FALSE	0.87078	1
2-3k.c16593/1/2801	9.87667	5.98	1.55333	1.66667	8.62667	14.75	11.0867	2816	729327354	XP_010535454.1	3556	0	PREDICTED: protein TOC75-3, chloroplastic [Tarenaya hassleriana]	--	--	--	--	Q9STE8	3797	0	Protein TOC75-3, chloroplastic OS=Arabidopsis thaliana GN=TOC75-3 PE=1 SV=1	PF01103//PF07244	Surface antigen//Surface antigen variable number repeat	--	--	--	--	GO:0019867	outer membrane	--	--	FALSE	-0.18655	1	FALSE	-1.0071	0.77918	DOWN	-2.0837	0.016523	FALSE	0.78944	1	FALSE	-0.986	1	FALSE	0.1497	1
1-2k.c15944/1/1884	1.49667	0	0	1.48	2.24333	6.10333	1.99667	1880	565498378	XP_006306828.1	2675	2.3e-300	hypothetical protein CARUB_v10008370mg [Capsella rubella]>gi|482575539|gb|EOA39726.1| hypothetical protein CARUB_v10008370mg [Capsella rubella]	--	--	--	--	Q9C7G1	2633	2.4e-296	U-box domain-containing protein 45 OS=Arabidopsis thaliana GN=PUB45 PE=1 SV=1	PF04869//PF11789//PF00514//PF04564	Uso1 / p115 like vesicle tethering protein, head region//Zinc-finger of the MIZ type in Nse subunit//Armadillo/beta-catenin-like repeat//U-box domain	GO:0048280//GO:0006886//GO:0016567	vesicle fusion with Golgi apparatus//intracellular protein transport//protein ubiquitination	GO:0005515//GO:0008270//GO:0004842	protein binding//zinc ion binding//ubiquitin-protein transferase activity	GO:0005737//GO:0000139	cytoplasm//Golgi membrane	--	--	FALSE	-0.35954	1	FALSE	1.1474	0.60043	FALSE	1.8265	0.050882	FALSE	0.36166	1	FALSE	-0.44652	1	FALSE	0.091344	1
3-6k.c15283/1/4016	93.63	77.7067	91.2433	69.8033	42.7167	86.19	58.1667	3999	727411712	XP_010448390.1	4329	0	PREDICTED: protein transport protein Sec24-like At3g07100 [Camelina sativa]>gi|727411714|ref|XP_010448461.1| PREDICTED: protein transport protein Sec24-like At3g07100 [Camelina sativa]	K14007	SEC24	protein transport protein SEC24	http://www.genome.jp/dbget-bin/www_bget?ko:K14007	Q9SFU0	4396	0	Protein transport protein Sec24-like At3g07100 OS=Arabidopsis thaliana GN=At3g07100 PE=2 SV=2	PF04810//PF04815//PF04811	Sec23/Sec24 zinc finger//Sec23/Sec24 helical domain//Sec23/Sec24 trunk domain	GO:0006888//GO:0006886	ER to Golgi vesicle-mediated transport//intracellular protein transport	GO:0008270	zinc ion binding	GO:0030127	COPII vesicle coat	KOG1985	Vesicle coat complex COPII, subunit SEC24/subunit SFB2	FALSE	1.1523	1	UP	Inf	0.00045834	UP	Inf	0.00041468	FALSE	-4.2858	1	FALSE	5.3272	0.085685	FALSE	1.4125	1
1-2k.c36436/1/1827	162.457	145.85	140.117	65.24	212.197	82.2667	63.4933	1826	15225053	NP_181454.1	2493	2.9e-279	major facilitator protein [Arabidopsis thaliana]>gi|16930479|gb|AAL31925.1|AF419593_1 At2g39210/T16B24.15 [Arabidopsis thaliana]>gi|3402684|gb|AAC28987.1| nodulin-like protein [Arabidopsis thaliana]>gi|330254552|gb|AEC09646.1| major facilitator protein [Arabidopsis thaliana]	--	--	--	--	F4I9E1	180	6.5e-12	Protein NUCLEAR FUSION DEFECTIVE 4 OS=Arabidopsis thaliana GN=NFD4 PE=3 SV=1	PF03896//PF07690	Translocon-associated protein (TRAP), alpha subunit//Major Facilitator Superfamily	GO:0043090//GO:0006888//GO:0055085//GO:0050832//GO:0034976//GO:0009627	amino acid import//ER to Golgi vesicle-mediated transport//transmembrane transport//defense response to fungus//response to endoplasmic reticulum stress//systemic acquired resistance	--	--	GO:0009506//GO:0009507//GO:0005789//GO:0016021	plasmodesma//chloroplast//endoplasmic reticulum membrane//integral component of membrane	--	--	FALSE	1.995	1	UP	Inf	0.0013102	UP	Inf	0.0022138	FALSE	#NAME?	0.80996	UP	Inf	0.007239	FALSE	0.40516	1
1-2k.c10967/5/1862	522.153	326.993	308.057	422.117	698.55	332.983	426.913	1853	565472272	XP_006293938.1	2089	2.1e-232	hypothetical protein CARUB_v10022929mg [Capsella rubella]>gi|482562646|gb|EOA26836.1| hypothetical protein CARUB_v10022929mg [Capsella rubella]	--	--	--	--	--	--	--	--	PF13181//PF00515//PF13414//PF13176	Tetratricopeptide repeat//Tetratricopeptide repeat//TPR repeat//Tetratricopeptide repeat	--	--	GO:0005515	protein binding	--	--	--	--	FALSE	1.8417	1	FALSE	-1.2771	0.50184	DOWN	-3.1032	0.0013191	FALSE	-1.465	1	FALSE	5.4392	0.82904	FALSE	0.80726	1
2-3k.c13778/1/3048	49.92	65.17	44.6867	19.46	56.24	144.643	186.187	3033	565491036	XP_006303157.1	3484	0	hypothetical protein CARUB_v10008381mg [Capsella rubella]>gi|482571868|gb|EOA36055.1| hypothetical protein CARUB_v10008381mg [Capsella rubella]	--	--	--	--	Q94A87	3430	0	CSC1-like protein At1g10090 OS=Arabidopsis thaliana GN=At1g10090 PE=1 SV=1	PF02714	Calcium-dependent channel, 7TM region, putative phosphate	--	--	--	--	GO:0016020	membrane	--	--	FALSE	-1.7613	1	FALSE	-1.872	0.17545	FALSE	-0.69937	0.94724	FALSE	0.29385	1	DOWN	-2.3934	0.032215	FALSE	-0.9386	1
1-2k.c24255/1/1633	95.7967	46.2767	18.0633	23.49	71.8433	81.4533	102.773	1630	565443588	XP_006283844.1	1861	5e-206	hypothetical protein CARUB_v10004943mg [Capsella rubella]>gi|482552549|gb|EOA16742.1| hypothetical protein CARUB_v10004943mg [Capsella rubella]	--	--	--	--	Q99JB2	770	2.3e-80	Stomatin-like protein 2, mitochondrial OS=Mus musculus GN=Stoml2 PE=1 SV=1	--	--	--	--	--	--	--	--	KOG2620	Prohibitins and stomatins of the PID superfamily	FALSE	2.0495	1	FALSE	2.1564	0.57082	FALSE	-2.1316	0.33136	FALSE	0.16687	1	FALSE	1.1749	0.75158	FALSE	2.4996	0.75047
3-6k.c14024/1/6792	30.0733	18.4367	12.06	11.3833	12.47	13.2067	9.15333	3386	567192887	XP_006405307.1	3378	0	hypothetical protein EUTSA_v10027620mg [Eutrema salsugineum]>gi|557106445|gb|ESQ46760.1| hypothetical protein EUTSA_v10027620mg [Eutrema salsugineum]	--	--	--	--	Q54G05	393	2.4e-36	Putative leucine-rich repeat-containing protein DDB_G0290503 OS=Dictyostelium discoideum GN=DDB_G0290503 PE=3 SV=1	PF00769//PF00038//PF10473//PF06160	Ezrin/radixin/moesin family//Intermediate filament protein//Leucine-rich repeats of kinetochore protein Cenp-F/LEK1//Septation ring formation regulator, EzrA	GO:0000921	septin ring assembly	GO:0008092//GO:0008134//GO:0005198//GO:0042803//GO:0045502	cytoskeletal protein binding//transcription factor binding//structural molecule activity//protein homodimerization activity//dynein binding	GO:0016021//GO:0005940//GO:0030286//GO:0019898//GO:0005882//GO:0005737//GO:0005667	integral component of membrane//septin ring//dynein complex//extrinsic component of membrane//intermediate filament//cytoplasm//transcription factor complex	--	--	FALSE	#NAME?	1	FALSE	#NAME?	1	FALSE	7.0928	0.62294	FALSE	1.6302	1	FALSE	-2.8263	0.68159	FALSE	-1.3472	1
2-3k.c13295/2/2886	3.98	6.38	24.6367	28.3033	37.9133	46.7133	40.9967	2888	297812451	XP_002874109.1	2164	6.5e-241	acyl-activating enzyme 17 [Arabidopsis lyrata subsp. lyrata]>gi|297319946|gb|EFH50368.1| acyl-activating enzyme 17 [Arabidopsis lyrata subsp. lyrata]	--	--	--	--	F4KBF3	2129	1e-237	Probable acyl-activating enzyme 17, peroxisomal OS=Arabidopsis thaliana GN=AAE17 PE=2 SV=1	PF00501	AMP-binding enzyme	GO:0008152	metabolic process	GO:0003824	catalytic activity	--	--	KOG1175	Acyl-CoA synthetase	FALSE	-0.13081	1	FALSE	-2.0237	0.17711	FALSE	-0.65314	0.89857	FALSE	-0.71207	1	FALSE	1.049	1	FALSE	-0.40141	1
1-2k.c14712/1/1977	0.103333	9.58667	0.383333	5.07667	2.24667	2.87667	4.42667	1962	565442780	XP_006283595.1	1171	6.1e-126	hypothetical protein CARUB_v10004651mg [Capsella rubella]>gi|482552300|gb|EOA16493.1| hypothetical protein CARUB_v10004651mg [Capsella rubella]	--	--	--	--	Q95PZ2	256	1.1e-20	Calcium uptake protein 1 homolog, mitochondrial OS=Caenorhabditis elegans GN=Y67H2A.4 PE=3 SV=2	PF13202//PF13833//PF00036//PF00165//PF13499//PF13405//PF08236	EF hand//EF-hand domain pair//EF hand//Bacterial regulatory helix-turn-helix proteins, AraC family//EF-hand domain pair//EF-hand domain//SRI (Set2 Rpb1 interacting) domain	GO:0006479//GO:0034968//GO:0006355//GO:0006554	protein methylation//histone lysine methylation//regulation of transcription, DNA-templated//lysine catabolic process	GO:0018024//GO:0005509//GO:0003700//GO:0043565	histone-lysine N-methyltransferase activity//calcium ion binding//transcription factor activity, sequence-specific DNA binding//sequence-specific DNA binding	GO:0005667//GO:0005694	transcription factor complex//chromosome	KOG2643	Ca2+ binding protein, contains EF-hand motifs	FALSE	-1.9818	0.56655	DOWN	-3.0878	0.00094344	FALSE	-1.459	0.070092	FALSE	-1.2335	0.29747	FALSE	0.041674	1	FALSE	-2.2055	0.23628
1-2k.c28734/1/1290	3.13	0	3.25667	10.01	10.7533	7.38	13.75	1294	297851314	XP_002893538.1	1804	1.6e-199	predicted protein [Arabidopsis lyrata subsp. lyrata]>gi|297339380|gb|EFH69797.1| predicted protein [Arabidopsis lyrata subsp. lyrata]	--	--	--	--	Q94F40	1751	3.2e-194	GDSL esterase/lipase At1g28600 OS=Arabidopsis thaliana GN=At1g28600 PE=2 SV=1	PF00657	GDSL-like Lipase/Acylhydrolase	GO:0006629	lipid metabolic process	GO:0016788	hydrolase activity, acting on ester bonds	--	--	--	--	FALSE	-0.25193	1	FALSE	-0.17046	1	FALSE	0.52454	0.87003	FALSE	0.97596	0.25442	FALSE	-1.251	0.27565	FALSE	-0.14081	1
3-6k.c21380/1/3921	1.5	0	0.51	1.83	0	1.11333	0	3752	297798616	XP_002867192.1	5032	0	hypothetical protein ARALYDRAFT_491361 [Arabidopsis lyrata subsp. lyrata]>gi|297313028|gb|EFH43451.1| hypothetical protein ARALYDRAFT_491361 [Arabidopsis lyrata subsp. lyrata]	K00921	PIKFYVE, FAB1	1-phosphatidylinositol-3-phosphate 5-kinase	http://www.genome.jp/dbget-bin/www_bget?ko:K00921	Q0WUR5	5032	0	1-phosphatidylinositol-3-phosphate 5-kinase FAB1A OS=Arabidopsis thaliana GN=FAB1A PE=2 SV=1	PF01363//PF00468//PF06072//PF03378//PF00118	FYVE zinc finger//Ribosomal protein L34//Alphaherpesvirus tegument protein US9//CAS/CSE protein, C-terminus//TCP-1/cpn60 chaperonin family	GO:0042254//GO:0044267//GO:0046854//GO:0006412	ribosome biogenesis//cellular protein metabolic process//phosphatidylinositol phosphorylation//translation	GO:0005515//GO:0046872//GO:0005524//GO:0016307//GO:0003735	protein binding//metal ion binding//ATP binding//phosphatidylinositol phosphate kinase activity//structural constituent of ribosome	GO:0005840//GO:0019033//GO:0005622	ribosome//viral tegument//intracellular	KOG0230	Phosphatidylinositol-4-phosphate 5-kinase and related FYVE finger-containing proteins	FALSE	-0.10943	1	FALSE	1.44	0.28801	UP	1.8255	0.018366	FALSE	0.31396	1	FALSE	-0.47144	1	FALSE	0.85283	1
1-2k.c3074/4/2004	174.74	246.903	112.74	141.03	58.2167	59.5	40.6967	1997	565486763	XP_006301021.1	2980	0	hypothetical protein CARUB_v10021412mg [Capsella rubella]>gi|482569731|gb|EOA33919.1| hypothetical protein CARUB_v10021412mg [Capsella rubella]	--	--	--	--	Q88BD4	389	4.2e-36	Phosphomannomutase/phosphoglucomutase OS=Pseudomonas syringae pv. tomato (strain DC3000) GN=algC PE=3 SV=1	PF02880//PF02879//PF02878	Phosphoglucomutase/phosphomannomutase, alpha/beta/alpha domain III//Phosphoglucomutase/phosphomannomutase, alpha/beta/alpha domain II//Phosphoglucomutase/phosphomannomutase, alpha/beta/alpha domain I	GO:0005975	carbohydrate metabolic process	GO:0016868	intramolecular transferase activity, phosphotransferases	--	--	--	--	FALSE	-2.1688	0.41432	DOWN	-3.2129	0.00064049	DOWN	-1.5477	0.046249	DOWN	-1.7076	0.037311	FALSE	-0.27797	1	FALSE	-2.4519	0.50606
1-2k.c3286/2/1929	0	1.83667	4.49	9.9	0	7.45333	10.6567	1931	727626549	XP_010484111.1	2228	1.6e-248	PREDICTED: cyclin-dependent kinase E-1 [Camelina sativa]>gi|727626551|ref|XP_010484112.1| PREDICTED: cyclin-dependent kinase E-1 [Camelina sativa]>gi|727626553|ref|XP_010484113.1| PREDICTED: cyclin-dependent kinase E-1 [Camelina sativa]>gi|727626555|ref|XP_010484114.1| PREDICTED: cyclin-dependent kinase E-1 [Camelina sativa]>gi|727626557|ref|XP_010484115.1| PREDICTED: cyclin-dependent kinase E-1 …	K02208	CDK8_11	cyclin-dependent kinase 8/11	http://www.genome.jp/dbget-bin/www_bget?ko:K02208	Q84TI6	2203	1.8e-246	Cyclin-dependent kinase E-1 OS=Arabidopsis thaliana GN=CDKE-1 PE=1 SV=2	PF00069//PF07714	Protein kinase domain//Protein tyrosine kinase	GO:0006468	protein phosphorylation	GO:0004672//GO:0005524	protein kinase activity//ATP binding	--	--	KOG0666	Cyclin C-dependent kinase CDK8	FALSE	0.43543	1	FALSE	0.85275	0.8498	FALSE	-2.3214	0.15196	FALSE	0.081908	1	FALSE	-1.8436	0.39835	FALSE	-1.0908	1
1-2k.c4223/1/2130	9.10667	15.7333	20.3433	26.2267	23.1	15.38	20.8633	2057	18379190	NP_565258.1	2362	5.1e-264	quiescin-sulfhydryl oxidase 2 [Arabidopsis thaliana]>gi|75339028|sp|Q9ZU40.2|QSOX2_ARATH RecName: Full=Sulfhydryl oxidase 2; AltName: Full=Quiescin-sulfhydryl oxidase 2; Short=AtQSOX2; Flags: Precursor>gi|19699314|gb|AAL91267.1| At2g01270/F10A8.15 [Arabidopsis thaliana]>gi|20197588|gb|AAD14527.2| expressed protein [Arabidopsis thaliana]>gi|21928041|gb|AAM78049.1| At2g01270/F10A8.15 [Arabidopsis t…	K10758	QSOX	thiol oxidase	http://www.genome.jp/dbget-bin/www_bget?ko:K10758	Q9ZU40	2362	7.1e-265	Sulfhydryl oxidase 2 OS=Arabidopsis thaliana GN=QSOX2 PE=2 SV=2	PF04777//PF00085//PF00578//PF08534//PF16622	Erv1 / Alr family//Thioredoxin//AhpC/TSA family//Redoxin//zinc-finger C2H2-type	GO:0045454//GO:0055114	cell redox homeostasis//oxidation-reduction process	GO:0016491//GO:0016209//GO:0016972//GO:0046872	oxidoreductase activity//antioxidant activity//thiol oxidase activity//metal ion binding	GO:0005794//GO:0005768//GO:0005576//GO:0005802	Golgi apparatus//endosome//extracellular region//trans-Golgi network	KOG1731	FAD-dependent sulfhydryl oxidase/quiescin and related proteins	FALSE	-0.74169	1	FALSE	-0.80627	0.9097	FALSE	-1.4763	0.3937	FALSE	0.75464	1	FALSE	-1.3709	0.97167	FALSE	-0.30033	1
1-2k.c24775/1/1139	19.9733	26.9867	45.0967	46.5567	73.47	40.1067	32.34	1137	297794483	XP_002865126.1	1469	9.9e-161	hypothetical protein ARALYDRAFT_494249 [Arabidopsis lyrata subsp. lyrata]>gi|297310961|gb|EFH41385.1| hypothetical protein ARALYDRAFT_494249 [Arabidopsis lyrata subsp. lyrata]	K01074	PPT	palmitoyl-protein thioesterase	http://www.genome.jp/dbget-bin/www_bget?ko:K01074	Q20390	413	3.9e-39	Palmitoyl-protein thioesterase 1 OS=Caenorhabditis elegans GN=ppt-1 PE=2 SV=2	PF02089//PF01674	Palmitoyl protein thioesterase//Lipase (class 2)	GO:0006464	cellular protein modification process	GO:0098599//GO:0016787//GO:0008474	palmitoyl hydrolase activity//hydrolase activity//palmitoyl-(protein) hydrolase activity	--	--	KOG2541	Palmitoyl protein thioesterase	DOWN	-3.3919	0.0068312	DOWN	-3.6968	0.0075327	FALSE	-0.53149	0.97037	FALSE	-1.1863	0.65242	FALSE	-0.89528	0.59521	FALSE	-2.611	0.1208
2-3k.c15849/1/2795	19.3733	23.2467	7.59667	7.09	1.88	2.2	1.51	2715	30680020	NP_187337.2	4228	0	acyl-CoA dehydrogenase-related protein [Arabidopsis thaliana]>gi|75330726|sp|Q8RWZ3.1|IBR3_ARATH RecName: Full=Probable acyl-CoA dehydrogenase IBR3; AltName: Full=Protein INDOLE-3-BUTYRIC ACID RESPONSE 3>gi|20259431|gb|AAM14036.1| unknown protein [Arabidopsis thaliana]>gi|26983892|gb|AAN86198.1| unknown protein [Arabidopsis thaliana]>gi|332640940|gb|AEE74461.1| acyl-CoA dehydrogenase-related prot…	K00249	ACADM, acd	acyl-CoA dehydrogenase	http://www.genome.jp/dbget-bin/www_bget?ko:K00249	Q8RWZ3	4228	0	Probable acyl-CoA dehydrogenase IBR3 OS=Arabidopsis thaliana GN=IBR3 PE=1 SV=1	PF02770//PF06293//PF02771//PF00441	Acyl-CoA dehydrogenase, middle domain//Lipopolysaccharide kinase (Kdo/WaaP) family//Acyl-CoA dehydrogenase, N-terminal domain//Acyl-CoA dehydrogenase, C-terminal domain	GO:0008152//GO:0009610//GO:0006118//GO:0048767//GO:0055114	metabolic process//response to symbiotic fungus//obsolete electron transport//root hair elongation//oxidation-reduction process	GO:0003995//GO:0016627//GO:0016772//GO:0016773//GO:0050660//GO:0005524	acyl-CoA dehydrogenase activity//oxidoreductase activity, acting on the CH-CH group of donors//transferase activity, transferring phosphorus-containing groups//phosphotransferase activity, alcohol group as acceptor//flavin adenine dinucleotide binding//ATP binding	GO:0005829//GO:0016020	cytosol//membrane	KOG1469	Predicted acyl-CoA dehydrogenase	FALSE	-0.72092	1	FALSE	-0.63332	1	FALSE	-0.63866	1	FALSE	1.0138	0.79273	FALSE	-1.6928	0.56432	FALSE	-0.39011	1
1-2k.c9138/2/1628	10.47	5.83333	9.41667	6.75333	4.51667	0.616667	2.92	1626	145335950	NP_173489.2	1931	3.8e-214	protein ALTERED SEED GERMINATION 5 [Arabidopsis thaliana]>gi|8778594|gb|AAF79602.1|AC027665_3 F5M15.3 [Arabidopsis thaliana]>gi|8886951|gb|AAF80637.1|AC069251_30 F2D10.13 [Arabidopsis thaliana]>gi|51971194|dbj|BAD44289.1| unknown protein [Arabidopsis thaliana]>gi|332191880|gb|AEE30001.1| protein ALTERED SEED GERMINATION 5 [Arabidopsis thaliana]	--	--	--	--	Q9FE20	1130	4e-122	Serine/threonine-protein kinase PBS1 OS=Arabidopsis thaliana GN=PBS1 PE=1 SV=1	PF07127//PF00069//PF07714	Late nodulin protein//Protein kinase domain//Protein tyrosine kinase	GO:0016310//GO:0009069//GO:0006468//GO:0009740//GO:0010162//GO:0009878	phosphorylation//serine family amino acid metabolic process//protein phosphorylation//gibberellic acid mediated signaling pathway//seed dormancy process//nodule morphogenesis	GO:0046872//GO:0004672//GO:0005524//GO:0004674	metal ion binding//protein kinase activity//ATP binding//protein serine/threonine kinase activity	GO:0005886	plasma membrane	--	--	FALSE	-0.8594	1	FALSE	-2.0578	0.18851	DOWN	-2.4153	0.03164	FALSE	-0.5873	1	FALSE	-0.1501	1	FALSE	-1.6196	1
2-3k.c24185/1/1658	7.12	7.17	11.7667	7.39	28.9867	7.05333	10.1233	1637	727563300	XP_010453949.1	1253	1.6e-135	PREDICTED: putative uncharacterized protein DDB_G0271606 [Camelina sativa]	--	--	--	--	--	--	--	--	--	--	--	--	--	--	--	--	--	--	FALSE	0.9845	1	UP	Inf	0.032022	FALSE	Inf	0.59205	FALSE	#NAME?	0.95519	FALSE	Inf	0.8381	FALSE	-0.14783	1
1-2k.c33994/1/1614	4.84	24.9633	32.18	39.12	22.4967	19.3367	12.0433	1614	15222398	NP_172223.1	1695	8.8e-187	protein phosphatase 2C 3 [Arabidopsis thaliana]>gi|75264091|sp|Q9LNW3.1|P2C03_ARATH RecName: Full=Protein phosphatase 2C 3; Short=AtPP2C03; AltName: Full=Protein AKT1-INTERACTING 1; AltName: Full=Protein phosphatase 2C AIP1; Short=PP2C AIP1>gi|8778547|gb|AAF79555.1|AC022464_13 F22G5.22 [Arabidopsis thaliana]>gi|17979175|gb|AAL49783.1| putative protein phosphatase 2C [Arabidopsis thaliana]>gi|2025…	K14497	PP2C	protein phosphatase 2C	http://www.genome.jp/dbget-bin/www_bget?ko:K14497	Q9LNW3	1695	1.2e-187	Protein phosphatase 2C 3 OS=Arabidopsis thaliana GN=AIP1 PE=1 SV=1	PF00481	Protein phosphatase 2C	GO:0006470//GO:0009738	protein dephosphorylation//abscisic acid-activated signaling pathway	GO:0004722//GO:0003824	protein serine/threonine phosphatase activity//catalytic activity	GO:0005886//GO:0008287	plasma membrane//protein serine/threonine phosphatase complex	--	--	FALSE	-1.5701	1	FALSE	0.87837	0.77154	UP	2.7518	0.03171	FALSE	0.018811	1	FALSE	-0.9396	1	FALSE	0.97876	1
2-3k.c22461/1/2591	15.6733	14.57	9.6	13.5967	7.41	2.28667	3.24	2621	297803510	XP_002869639.1	3943	0	multidrug resistance protein 2 [Arabidopsis lyrata subsp. lyrata]>gi|297315475|gb|EFH45898.1| multidrug resistance protein 2 [Arabidopsis lyrata subsp. lyrata]	K05658	ABCB1	ATP-binding cassette, subfamily B (MDR/TAP), member 1	http://www.genome.jp/dbget-bin/www_bget?ko:K05658	Q8LPK2	3931	0	ABC transporter B family member 2 OS=Arabidopsis thaliana GN=ABCB2 PE=1 SV=3	PF00004//PF01583//PF00664//PF13304//PF01926//PF05731//PF07728//PF06414//PF03193//PF00005//PF04670	ATPase family associated with various cellular activities (AAA)//Adenylylsulphate kinase//ABC transporter transmembrane region//AAA domain, putative AbiEii toxin, Type IV TA system//50S ribosome-binding GTPase//TROVE domain//AAA domain (dynein-related subfamily)//Zeta toxin//Protein of unknown function, DUF258//ABC transporter//Gtr1/RagA G protein conserved region	GO:0006810//GO:0055085//GO:0006144//GO:0006200//GO:0000103	transport//transmembrane transport//purine nucleobase metabolic process//obsolete ATP catabolic process//sulfate assimilation	GO:0042626//GO:0016301//GO:0005525//GO:0003723//GO:0004020//GO:0003924//GO:0005524//GO:0016887	ATPase activity, coupled to transmembrane movement of substances//kinase activity//GTP binding//RNA binding//adenylylsulfate kinase activity//GTPase activity//ATP binding//ATPase activity	GO:0016021	integral component of membrane	--	--	FALSE	#NAME?	1	DOWN	#NAME?	0.033503	FALSE	0.96063	1	FALSE	-3.8975	1	FALSE	#NAME?	1	FALSE	#NAME?	1
1-2k.c5215/1/2063	8.14333	4.34	3.69333	2.72333	1.91667	6.75333	10.3333	2059	729328631	XP_010535891.1	2879	0	PREDICTED: callose synthase 9 isoform X1 [Tarenaya hassleriana]>gi|729328634|ref|XP_010535892.1| PREDICTED: callose synthase 9 isoform X2 [Tarenaya hassleriana]>gi|729328638|ref|XP_010535893.1| PREDICTED: callose synthase 9 isoform X1 [Tarenaya hassleriana]>gi|729328642|ref|XP_010535894.1| PREDICTED: callose synthase 9 isoform X1 [Tarenaya hassleriana]	K11000	CALS	callose synthase	http://www.genome.jp/dbget-bin/www_bget?ko:K11000	Q9SFU6	2966	0	Callose synthase 9 OS=Arabidopsis thaliana GN=CALS9 PE=2 SV=2	PF02364	1,3-beta-glucan synthase component	GO:0005982//GO:0006075//GO:0005985	starch metabolic process//(1->3)-beta-D-glucan biosynthetic process//sucrose metabolic process	GO:0003843	1,3-beta-D-glucan synthase activity	GO:0000148//GO:0016020	1,3-beta-D-glucan synthase complex//membrane	--	--	FALSE	-3.1617	1	DOWN	-3.673	0.034381	FALSE	-0.53666	1	FALSE	-0.29097	1	FALSE	-0.82394	1	FALSE	-0.83657	1
2-3k.c22971/1/3021	72.98	104.307	54.8733	31.02	11.37	23.0367	21.05	3034	565465088	XP_006290508.1	4958	0	hypothetical protein CARUB_v10016586mg [Capsella rubella]>gi|482559215|gb|EOA23406.1| hypothetical protein CARUB_v10016586mg [Capsella rubella]	--	--	--	--	Q8JHZ8	394	1.7e-36	Paladin OS=Gallus gallus GN=PALD1 PE=2 SV=2	PF00102//PF08299//PF00782	Protein-tyrosine phosphatase//Bacterial dnaA protein helix-turn-helix//Dual specificity phosphatase, catalytic domain	GO:0006270//GO:0006275//GO:0006470//GO:0006570	DNA replication initiation//regulation of DNA replication//protein dephosphorylation//tyrosine metabolic process	GO:0008138//GO:0004725//GO:0005524//GO:0043565	protein tyrosine/serine/threonine phosphatase activity//protein tyrosine phosphatase activity//ATP binding//sequence-specific DNA binding	--	--	--	--	DOWN	-7.2909	0.028852	DOWN	-8.2566	6.9364e-07	FALSE	-0.1449	1	FALSE	-1.0271	1	FALSE	1.4204	0.91696	FALSE	-0.22086	1
2-3k.c23152/1/5244	30.7733	16.78	13.2433	5.02333	8.74667	2.18667	1.95333	2608	297808579	XP_002872173.1	1627	1.1e-178	zinc finger family protein [Arabidopsis lyrata subsp. lyrata]>gi|297318010|gb|EFH48432.1| zinc finger family protein [Arabidopsis lyrata subsp. lyrata]	K10144	RCHY1, PIRH2	RING finger and CHY zinc finger domain-containing protein 1	http://www.genome.jp/dbget-bin/www_bget?ko:K10144	Q96PM5	612	7.5e-62	RING finger and CHY zinc finger domain-containing protein 1 OS=Homo sapiens GN=RCHY1 PE=1 SV=1	PF05495//PF00097//PF14634//PF13639	CHY zinc finger//Zinc finger, C3HC4 type (RING finger)//zinc-RING finger domain//Ring finger domain	--	--	GO:0008270//GO:0046872//GO:0005515	zinc ion binding//metal ion binding//protein binding	--	--	KOG1940	Zn-finger protein	FALSE	0.47789	1	UP	Inf	0.0035053	UP	Inf	0.0002966	FALSE	#NAME?	0.64565	UP	Inf	0.0010896	FALSE	0.73668	1
1-2k.c16166/1/2288	0.13	5.98333	8.51667	14.33	0	14.7333	18.3233	2300	297808579	XP_002872173.1	1602	7.6e-176	zinc finger family protein [Arabidopsis lyrata subsp. lyrata]>gi|297318010|gb|EFH48432.1| zinc finger family protein [Arabidopsis lyrata subsp. lyrata]	K10144	RCHY1, PIRH2	RING finger and CHY zinc finger domain-containing protein 1	http://www.genome.jp/dbget-bin/www_bget?ko:K10144	Q96PM5	614	3.9e-62	RING finger and CHY zinc finger domain-containing protein 1 OS=Homo sapiens GN=RCHY1 PE=1 SV=1	PF05495//PF13639//PF14634//PF00097	CHY zinc finger//Ring finger domain//zinc-RING finger domain//Zinc finger, C3HC4 type (RING finger)	--	--	GO:0008270//GO:0005515//GO:0046872	zinc ion binding//protein binding//metal ion binding	--	--	KOG1940	Zn-finger protein	FALSE	-2.0706	0.35252	FALSE	-0.5507	0.96431	FALSE	1.7725	0.20414	FALSE	0.72319	1	FALSE	-1.6586	0.40344	FALSE	-0.4032	1
1-2k.c1172/24/1870	14.9567	10.59	9.56	7.62	0.826667	1.43333	1.1	1865	727606018	XP_010476087.1	2467	3.1e-276	PREDICTED: pectinesterase/pectinesterase inhibitor 18 [Camelina sativa]	K01051	E3.1.1.11	pectinesterase	http://www.genome.jp/dbget-bin/www_bget?ko:K01051	Q1JPL7	2388	6.2e-268	Pectinesterase/pectinesterase inhibitor 18 OS=Arabidopsis thaliana GN=PME18 PE=1 SV=3	PF04043//PF06007//PF01095	Plant invertase/pectin methylesterase inhibitor//Phosphonate metabolism protein PhnJ//Pectinesterase	GO:0042916//GO:0005985//GO:0042545//GO:0005982//GO:0019700	alkylphosphonate transport//sucrose metabolic process//cell wall modification//starch metabolic process//organic phosphonate catabolic process	GO:0030599//GO:0016829//GO:0004857	pectinesterase activity//lyase activity//enzyme inhibitor activity	GO:0005618	cell wall	--	--	FALSE	-0.46866	1	FALSE	-1.8204	0.082909	FALSE	-0.67097	0.71108	FALSE	-1.0075	0.62765	FALSE	0.40457	1	FALSE	-1.9988	1
2-3k.c9109/2/2873	2.31333	0.273333	0	0.826667	0.09	0	0	2875	685321077	XP_009150553.1	4224	0	PREDICTED: cellulose synthase A catalytic subunit 6 [UDP-forming] [Brassica rapa]	K10999	CESA	cellulose synthase A	http://www.genome.jp/dbget-bin/www_bget?ko:K10999	Q94JQ6	4281	0	Cellulose synthase A catalytic subunit 6 [UDP-forming] OS=Arabidopsis thaliana GN=CESA6 PE=1 SV=2	PF03552	Cellulose synthase	GO:0006011//GO:0005985//GO:0030244//GO:0005982	UDP-glucose metabolic process//sucrose metabolic process//cellulose biosynthetic process//starch metabolic process	GO:0016760	cellulose synthase (UDP-forming) activity	GO:0016020	membrane	--	--	FALSE	2.3927	1	FALSE	Inf	0.35772	FALSE	Inf	0.36798	FALSE	3.7455	0.72319	DOWN	#NAME?	0.012246	FALSE	NA	NA
3-6k.c2907/2/3854	10.49	3.56	3.08	2.85333	2.84667	3.63	3.33667	3842	729332330	XP_010537103.1	5057	0	PREDICTED: glutamate synthase 1 [NADH], chloroplastic isoform X5 [Tarenaya hassleriana]	K00264	GLT1	glutamate synthase (NADPH/NADH)	http://www.genome.jp/dbget-bin/www_bget?ko:K00264	Q9LV03	5437	0	Glutamate synthase 1 [NADH], chloroplastic OS=Arabidopsis thaliana GN=GLT1 PE=2 SV=2	PF07992//PF00070//PF01494//PF01134//PF12831//PF13241//PF00743//PF01593//PF01266//PF01645//PF02826//PF01493	Pyridine nucleotide-disulphide oxidoreductase//Pyridine nucleotide-disulphide oxidoreductase//FAD binding domain//Glucose inhibited division protein A//FAD dependent oxidoreductase//Putative NAD(P)-binding//Flavin-binding monooxygenase-like//Flavin containing amine oxidoreductase//FAD dependent oxidoreductase//Conserved region in glutamate synthase//D-isomer specific 2-hydroxyacid dehydrogenase, …	GO:0008033//GO:0055114//GO:0006779//GO:0019354//GO:0006537//GO:0008152	tRNA processing//oxidation-reduction process//porphyrin-containing compound biosynthetic process//siroheme biosynthetic process//glutamate biosynthetic process//metabolic process	GO:0051287//GO:0015930//GO:0050660//GO:0050661//GO:0043115//GO:0016638//GO:0071949//GO:0004499//GO:0016491	NAD binding//glutamate synthase activity//flavin adenine dinucleotide binding//NADP binding//precorrin-2 dehydrogenase activity//oxidoreductase activity, acting on the CH-NH2 group of donors//FAD binding//N,N-dimethylaniline monooxygenase activity//oxidoreductase activity	--	--	KOG0399	Glutamate synthase	FALSE	0.98884	1	FALSE	Inf	0.40551	UP	Inf	0.0027041	FALSE	#NAME?	0.87212	FALSE	Inf	0.7525	FALSE	Inf	1
1-2k.c20849/2/2242	68.4767	60.5533	55.1633	84.5567	163.76	167.253	157.433	2219	297843384	XP_002889573.1	2470	1.6e-276	hypothetical protein ARALYDRAFT_470601 [Arabidopsis lyrata subsp. lyrata]>gi|297335415|gb|EFH65832.1| hypothetical protein ARALYDRAFT_470601 [Arabidopsis lyrata subsp. lyrata]	K11968	ARIH1	ariadne-1	http://www.genome.jp/dbget-bin/www_bget?ko:K11968	Q8L829	2418	2.5e-271	Probable E3 ubiquitin-protein ligase ARI5 OS=Arabidopsis thaliana GN=ARI5 PE=2 SV=1	PF00023//PF13639//PF14634//PF00097	Ankyrin repeat//Ring finger domain//zinc-RING finger domain//Zinc finger, C3HC4 type (RING finger)	--	--	GO:0005515//GO:0046872//GO:0003676//GO:0008270	protein binding//metal ion binding//nucleic acid binding//zinc ion binding	--	--	KOG1815	Predicted E3 ubiquitin ligase	FALSE	-0.15437	1	FALSE	-1.0217	0.77116	DOWN	-2.0917	0.036825	FALSE	1.1748	0.65242	FALSE	-2.0942	0.16464	FALSE	-1.268	1
1-2k.c5896/2/2056	12.2167	12.82	6.15	8.24333	17.7433	1.32667	0.883333	2055	727611089	XP_010478689.1	2695	1.2e-302	PREDICTED: LOW QUALITY PROTEIN: transcription factor MYC2-like [Camelina sativa]	K13422	MYC2	transcription factor MYC2	http://www.genome.jp/dbget-bin/www_bget?ko:K13422	Q39204	2650	2.9e-298	Transcription factor MYC2 OS=Arabidopsis thaliana GN=MYC2 PE=1 SV=2	PF00010	Helix-loop-helix DNA-binding domain	--	--	GO:0046983	protein dimerization activity	--	--	--	--	FALSE	-0.32485	1	UP	9.5445	0.0031538	UP	10.156	0.0013867	FALSE	-7.3987	0.89568	UP	7.3927	0.016957	FALSE	-1.1216	1
1-2k.c26259/1/770	0.0533333	0	13.58	45.89	0.0166667	53.5333	57.6933	773	297797417	XP_002866593.1	570	1.2e-56	protease inhibitor/seed storage/lipid transfer protein family protein [Arabidopsis lyrata subsp. lyrata]>gi|297312428|gb|EFH42852.1| protease inhibitor/seed storage/lipid transfer protein family protein [Arabidopsis lyrata subsp. lyrata]	--	--	--	--	Q8VYI9	528	1.2e-52	Non-specific lipid-transfer protein-like protein At5g64080 OS=Arabidopsis thaliana GN=At5g64080 PE=1 SV=1	--	--	--	--	--	--	--	--	--	--	FALSE	-0.68804	1	FALSE	1.0044	0.55506	UP	1.8002	0.0083694	FALSE	0.66047	0.74056	FALSE	-0.81172	0.74991	FALSE	0.50288	1
1-2k.c17814/1/2478	26.29	275.103	113.343	184.55	122.557	97.6833	62.5467	2478	1619956	AAB17007.1	3518	0	voltage-gated chloride channel [Arabidopsis thaliana]	K05016	CLCN7	chloride channel 7	http://www.genome.jp/dbget-bin/www_bget?ko:K05016	P92941	3653	0	Chloride channel protein CLC-a OS=Arabidopsis thaliana GN=CLC-A PE=1 SV=2	PF00654	Voltage gated chloride channel	GO:0055085//GO:0006821	transmembrane transport//chloride transport	GO:0005247	voltage-gated chloride channel activity	GO:0016020	membrane	KOG0474	Cl- channel CLC-7 and related proteins (CLC superfamily)	FALSE	1.1396	1	UP	Inf	0.00045893	UP	Inf	0.00061074	DOWN	#NAME?	0.016771	FALSE	Inf	0.88689	FALSE	-2.0775	1
1-2k.c1676/7/1667	49.09	44.8767	22.97	17.0633	9.4	10.7333	5.91333	1667	18397139	NP_566247.1	2145	6e-239	sugar transporter ERD6-like 10 [Arabidopsis thaliana]>gi|75331788|sp|Q93Z80.1|EDL10_ARATH RecName: Full=Sugar transporter ERD6-like 10>gi|16604316|gb|AAL24164.1| AT3g05160/T12H1_13 [Arabidopsis thaliana]>gi|27363392|gb|AAO11615.1| At3g05160/T12H1.12 [Arabidopsis thaliana]>gi|332640672|gb|AEE74193.1| sugar transporter ERD6-like 10 [Arabidopsis thaliana]	--	--	--	--	Q93Z80	2145	8.3e-240	Sugar transporter ERD6-like 10 OS=Arabidopsis thaliana GN=At3g05160 PE=2 SV=1	PF07690//PF00083	Major Facilitator Superfamily//Sugar (and other) transporter	GO:0055085//GO:0008643	transmembrane transport//carbohydrate transport	GO:0005351//GO:0022857	sugar:proton symporter activity//transmembrane transporter activity	GO:0005886//GO:0016021	plasma membrane//integral component of membrane	--	--	FALSE	0.13434	1	FALSE	2.3062	0.18687	UP	2.5909	0.00045816	FALSE	-0.62757	1	FALSE	0.18555	1	FALSE	-0.89763	1
2-3k.c22828/1/2799	4.67667	5.21667	9.15333	11.8333	15.46	6.36333	7.24	2580	727514293	XP_010433474.1	3546	0	PREDICTED: oligopeptide transporter 5-like [Camelina sativa]	--	--	--	--	Q9SUA4	3544	0	Oligopeptide transporter 5 OS=Arabidopsis thaliana GN=OPT5 PE=2 SV=1	PF03169	OPT oligopeptide transporter protein	GO:0055085	transmembrane transport	--	--	--	--	--	--	FALSE	0.20784	1	FALSE	0.31778	1	FALSE	0.9071	0.83314	FALSE	1.8708	0.14758	FALSE	-1.3142	0.6495	FALSE	1.5505	1
2-3k.c24756/1/1161	5.72333	10.29	18.3767	26.97	33.2433	37.9333	18.6467	1132	565481168	XP_006298224.1	1196	4.5e-129	hypothetical protein CARUB_v10014282mg [Capsella rubella]>gi|482566933|gb|EOA31122.1| hypothetical protein CARUB_v10014282mg [Capsella rubella]	K13237	DECR2	peroxisomal 2,4-dienoyl-CoA reductase	http://www.genome.jp/dbget-bin/www_bget?ko:K13237	Q9LTV6	1156	2.7e-125	Peroxisomal 2,4-dienoyl-CoA reductase OS=Arabidopsis thaliana GN=At3g12800 PE=2 SV=1	PF00106//PF01370	short chain dehydrogenase//NAD dependent epimerase/dehydratase family	GO:0008152	metabolic process	GO:0050662//GO:0003824//GO:0016491	coenzyme binding//catalytic activity//oxidoreductase activity	--	--	KOG0725	Reductases with broad range of substrate specificities	FALSE	1.2019	1	FALSE	1.6102	0.12465	FALSE	0.69104	0.68616	FALSE	0.58573	0.93556	FALSE	0.20486	1	FALSE	0.99965	1
1-2k.c30900/1/1839	45.2933	29.9533	37.9733	13.11	23.7167	21.9067	24.9233	1815	--	--	--	--	--	--	--	--	--	--	--	--	--	--	--	--	--	--	--	--	--	--	--	FALSE	-2.4418	1	DOWN	-3.8726	0.0043782	DOWN	-3.3141	0.018932	FALSE	0.37858	1	FALSE	-2.2403	0.44974	FALSE	-2.3486	1
1-2k.c20620/2/2117	6.4	27.4767	48.2333	104.273	42.0333	63.69	96.7533	2106	565445938	XP_006284534.1	516	5.9e-50	hypothetical protein CARUB_v10005736mg [Capsella rubella]>gi|482553239|gb|EOA17432.1| hypothetical protein CARUB_v10005736mg [Capsella rubella]	--	--	--	--	--	--	--	--	PF00036//PF05039//PF13405//PF10591//PF13833//PF03348//PF13499//PF13202//PF00569	EF hand//Agouti protein//EF-hand domain//Secreted protein acidic and rich in cysteine Ca binding region//EF-hand domain pair//Serine incorporator (Serinc)//EF-hand domain pair//EF hand//Zinc finger, ZZ type	GO:0007165//GO:0009755	signal transduction//hormone-mediated signaling pathway	GO:0005509//GO:0008270	calcium ion binding//zinc ion binding	GO:0016020//GO:0005576//GO:0005578	membrane//extracellular region//proteinaceous extracellular matrix	--	--	FALSE	-0.52818	1	FALSE	-0.32393	1	FALSE	-1.0831	0.65017	FALSE	-2.2	0.31243	FALSE	2.5074	0.081261	FALSE	0.78495	1
1-2k.c23381/1/1426	0.0133333	0.1	1.83	6.78	0	5.13	3.97333	1432	727505847	XP_010429033.1	1985	1.8e-220	PREDICTED: probable fructose-bisphosphate aldolase 1, chloroplastic [Camelina sativa]	K01623	ALDO	fructose-bisphosphate aldolase, class I	http://www.genome.jp/dbget-bin/www_bget?ko:K01623	Q9SJU4	1954	1e-217	Probable fructose-bisphosphate aldolase 1, chloroplastic OS=Arabidopsis thaliana GN=FBA1 PE=1 SV=2	PF00274	Fructose-bisphosphate aldolase class-I	GO:0006020//GO:0015976//GO:0006096//GO:0006094//GO:0006000//GO:0006098//GO:0006013	inositol metabolic process//carbon utilization//glycolytic process//gluconeogenesis//fructose metabolic process//pentose-phosphate shunt//mannose metabolic process	GO:0004332	fructose-bisphosphate aldolase activity	--	--	--	--	FALSE	0.71663	1	FALSE	-0.43297	0.98121	DOWN	-1.466	0.037576	FALSE	0.34138	1	FALSE	0.22781	1	FALSE	-0.39005	1
2-3k.c23236/1/1083	48.31	51.65	23.9667	30.64	12.2433	19.0433	31.9533	1087	297852302	XP_002894032.1	1452	8.9e-159	F2G19.31/F2G19.31 [Arabidopsis lyrata subsp. lyrata]>gi|297339874|gb|EFH70291.1| F2G19.31/F2G19.31 [Arabidopsis lyrata subsp. lyrata]	--	--	--	--	P43297	1449	2.8e-159	Cysteine proteinase RD21a OS=Arabidopsis thaliana GN=RD21A PE=1 SV=1	PF03051//PF00112	Peptidase C1-like family//Papain family cysteine protease	GO:0006508	proteolysis	GO:0004197//GO:0008234	cysteine-type endopeptidase activity//cysteine-type peptidase activity	--	--	--	--	FALSE	1.1326	1	UP	7.8399	0.0068678	UP	7.7984	0.0055553	FALSE	-7.2985	0.89748	UP	8.0001	0.032652	FALSE	1.9663	1
2-3k.c19138/2/2965	2.43333	6.01333	5.95333	11.4	7.17	5.44	3.33667	2979	30679350	NP_192217.2	4203	0	serine/threonine-protein phosphatase BSL1 [Arabidopsis thaliana]>gi|332278164|sp|Q8L7U5.2|BSL1_ARATH RecName: Full=Serine/threonine-protein phosphatase BSL1; AltName: Full=BSU1-like protein 1>gi|332656868|gb|AEE82268.1| serine/threonine-protein phosphatase BSL1 [Arabidopsis thaliana]	K01090	E3.1.3.16	protein phosphatase	http://www.genome.jp/dbget-bin/www_bget?ko:K01090	Q8L7U5	4203	0	Serine/threonine-protein phosphatase BSL1 OS=Arabidopsis thaliana GN=BSL1 PE=1 SV=2	PF01344//PF03089//PF07646//PF00149	Kelch motif//Recombination activating protein 2//Kelch motif//Calcineurin-like phosphoesterase	GO:0006310//GO:0006470	DNA recombination//protein dephosphorylation	GO:0005515//GO:0004722//GO:0016787//GO:0005506//GO:0003677//GO:0030145	protein binding//protein serine/threonine phosphatase activity//hydrolase activity//iron ion binding//DNA binding//manganese ion binding	GO:0005886//GO:0008287//GO:0005829//GO:0005634	plasma membrane//protein serine/threonine phosphatase complex//cytosol//nucleus	--	--	DOWN	-8.9842	0.030541	DOWN	-9.2964	1.5592e-07	DOWN	-3.4516	0.0021171	FALSE	-1.1574	1	FALSE	0.34738	1	FALSE	-0.86398	1
1-2k.c3522/9/2149	21.0833	9.3	6.40333	2.59333	4.39667	5.07	7.51667	2140	727435110	XP_010498824.1	2892	0	PREDICTED: probable phosphoglucomutase, cytoplasmic 1 [Camelina sativa]	K01835	pgm	phosphoglucomutase	http://www.genome.jp/dbget-bin/www_bget?ko:K01835	O49299	2858	0	Probable phosphoglucomutase, cytoplasmic 1 OS=Arabidopsis thaliana GN=At1g23190 PE=2 SV=2	PF02880//PF00408//PF02879//PF02878	Phosphoglucomutase/phosphomannomutase, alpha/beta/alpha domain III//Phosphoglucomutase/phosphomannomutase, C-terminal domain//Phosphoglucomutase/phosphomannomutase, alpha/beta/alpha domain II//Phosphoglucomutase/phosphomannomutase, alpha/beta/alpha domain I	GO:0005975//GO:0071704	carbohydrate metabolic process//organic substance metabolic process	GO:0016868	intramolecular transferase activity, phosphotransferases	--	--	KOG0625	Phosphoglucomutase	FALSE	1.3315	1	FALSE	1.8764	0.053821	FALSE	0.91197	0.4209	FALSE	0.84081	0.44108	FALSE	0.132	1	FALSE	1.7591	0.56314
3-6k.c14626/1/4515	40.23	44.72	14.6467	7.13	10.4	12.0633	16.9	4515	297817644	XP_002876705.1	5297	0	PWWP domain-containing protein [Arabidopsis lyrata subsp. lyrata]>gi|297322543|gb|EFH52964.1| PWWP domain-containing protein [Arabidopsis lyrata subsp. lyrata]	--	--	--	--	F4IZM8	5267	0	HUA2-like protein 2 OS=Arabidopsis thaliana GN=At3g63070 PE=3 SV=1	PF11427	Tc3 transposase	--	--	GO:0003677	DNA binding	--	--	KOG1904	Transcription coactivator	FALSE	1.7587	1	FALSE	3.6396	0.41536	UP	3.1993	0.0016447	FALSE	-0.39436	1	FALSE	1.8028	0.95832	FALSE	0.82343	1
2-3k.c25513/1/2503	19.4633	15.0667	10.4567	5.20333	23.1533	11.7667	12.1767	2508	565471976	XP_006293790.1	2644	1.2e-296	hypothetical protein CARUB_v10022772mg [Capsella rubella]>gi|482562498|gb|EOA26688.1| hypothetical protein CARUB_v10022772mg [Capsella rubella]	--	--	--	--	Q9SJ56	2597	4.9e-292	BEL1-like homeodomain protein 1 OS=Arabidopsis thaliana GN=BLH1 PE=1 SV=1	PF08414//PF04625//PF00038//PF01736//PF00046//PF05920	Respiratory burst NADPH oxidase//DEC-1 protein, N-terminal region//Intermediate filament protein//Polyomavirus agnoprotein//Homeobox domain//Homeobox KN domain	GO:0055114//GO:0007304//GO:0006355//GO:0006979//GO:0006804	oxidation-reduction process//chorion-containing eggshell formation//regulation of transcription, DNA-templated//response to oxidative stress//obsolete peroxidase reaction	GO:0004601//GO:0005198//GO:0005213//GO:0050664//GO:0003677	peroxidase activity//structural molecule activity//structural constituent of chorion//oxidoreductase activity, acting on NAD(P)H, oxygen as acceptor//DNA binding	GO:0005576//GO:0042600//GO:0005882	extracellular region//chorion//intermediate filament	--	--	FALSE	-2.2427	1	DOWN	-2.1361	0.031918	FALSE	-0.62763	1	FALSE	0.13419	1	DOWN	-3.12	0.00050445	FALSE	-2.3751	1
2-3k.c28926/10/3067	0.11	0.163333	0.17	0.45	2.4	0.673333	1.52333	3064	727465553	XP_010514650.1	4468	0	PREDICTED: alpha-glucan phosphorylase 1-like [Camelina sativa]	K00688	E2.4.1.1, glgP, PYG	starch phosphorylase	http://www.genome.jp/dbget-bin/www_bget?ko:K00688	Q9LIB2	4512	0	Alpha-glucan phosphorylase 1 OS=Arabidopsis thaliana GN=PHS1 PE=2 SV=1	PF00343	Carbohydrate phosphorylase	GO:0005975	carbohydrate metabolic process	GO:0008184	glycogen phosphorylase activity	--	--	KOG2099	Glycogen phosphorylase	FALSE	-0.013337	1	FALSE	-1.1776	0.94694	FALSE	-1.3273	0.97152	DOWN	#NAME?	0.015353	UP	Inf	2.1344e-05	FALSE	-0.62224	1
2-3k.c22758/1/936	39.13	21.2867	22.07	12.5467	11.3	45.4533	29.16	937	727592868	XP_010469483.1	1077	2.3e-115	PREDICTED: probable peroxygenase 3 [Camelina sativa]	K17991	PXG	peroxygenase	http://www.genome.jp/dbget-bin/www_bget?ko:K17991	O22788	1038	1.1e-111	Probable peroxygenase 3 OS=Arabidopsis thaliana GN=PXG3 PE=1 SV=1	--	--	--	--	--	--	--	--	--	--	FALSE	-0.12748	1	FALSE	1.4938	0.17664	UP	2.2439	0.00033441	FALSE	0.93948	0.20368	FALSE	-0.72249	0.81243	FALSE	0.59574	1
2-3k.c14514/1/4960	1.69	16.8767	10.53	20.0133	0.236667	17.3567	19.4533	2429	18478510	BAB84550.1	3413	0	peroxisomal ABC transporter [Arabidopsis thaliana]>gi|18478515|dbj|BAB84551.1| peroxisomal ABC transporter [Arabidopsis thaliana]	--	--	--	--	Q94FB9	3413	0	ABC transporter D family member 1 OS=Arabidopsis thaliana GN=ABCC1 PE=1 SV=1	PF00437//PF06472//PF00005//PF00270//PF13304	Type II/IV secretion system protein//ABC transporter transmembrane region 2//ABC transporter//DEAD/DEAH box helicase//AAA domain, putative AbiEii toxin, Type IV TA system	GO:0006810//GO:0055085	transport//transmembrane transport	GO:0003676//GO:0005524//GO:0042626//GO:0016887	nucleic acid binding//ATP binding//ATPase activity, coupled to transmembrane movement of substances//ATPase activity	GO:0016021	integral component of membrane	KOG0060	Long-chain acyl-CoA transporter, ABC superfamily (involved in peroxisome organization and biogenesis)	DOWN	#NAME?	0.047542	DOWN	#NAME?	0.011014	FALSE	-0.086473	1	DOWN	#NAME?	0.018373	FALSE	Inf	0.80677	FALSE	-2.2357	1
2-3k.c3245/1/3053.2	0.64	41.03	36.2833	98.9367	0.576667	69.2667	45.2033	1163	18408889	NP_564913.1	1336	2.7e-145	PAS domain-containing protein tyrosine kinase [Arabidopsis thaliana]>gi|332196594|gb|AEE34715.1| PAS domain-containing protein tyrosine kinase [Arabidopsis thaliana]	--	--	--	--	Q9FPR3	768	2.7e-80	Serine/threonine-protein kinase EDR1 OS=Arabidopsis thaliana GN=EDR1 PE=1 SV=1	PF07714//PF00069	Protein tyrosine kinase//Protein kinase domain	GO:0006468//GO:0009069//GO:0016310//GO:0007165//GO:0006355	protein phosphorylation//serine family amino acid metabolic process//phosphorylation//signal transduction//regulation of transcription, DNA-templated	GO:0004712//GO:0004871//GO:0004713//GO:0004674//GO:0004672//GO:0005524	protein serine/threonine/tyrosine kinase activity//signal transducer activity//protein tyrosine kinase activity//protein serine/threonine kinase activity//protein kinase activity//ATP binding	GO:0005737//GO:0005634	cytoplasm//nucleus	--	--	FALSE	#NAME?	1	FALSE	#NAME?	0.66756	FALSE	1.7721	0.77754	FALSE	0.78396	1	FALSE	0.19613	1	FALSE	-2.1318	1
3-6k.c23400/1/4301	52.44	59.5367	86.2867	114.403	130.323	82.63	83.8967	4280	565463044	XP_006289521.1	5771	0	hypothetical protein CARUB_v10003062mg [Capsella rubella]>gi|482558227|gb|EOA22419.1| hypothetical protein CARUB_v10003062mg [Capsella rubella]	K14802	DRS2, ATP8A	phospholipid-transporting ATPase	http://www.genome.jp/dbget-bin/www_bget?ko:K14802	P98204	5728	0	Phospholipid-transporting ATPase 1 OS=Arabidopsis thaliana GN=ALA1 PE=2 SV=1	PF00122	E1-E2 ATPase	--	--	GO:0046872//GO:0000166	metal ion binding//nucleotide binding	--	--	KOG0206	P-type ATPase	FALSE	1.5597	1	FALSE	Inf	0.25761	FALSE	Inf	1	FALSE	-2.0613	1	FALSE	4.0263	0.32739	UP	9.6825	0.016404
1-2k.c13580/1/2048	5.85	9.6	11.87	14.6267	22.1367	11.1067	13.6833	2034	727510204	XP_010431351.1	503	1.8e-48	PREDICTED: uncharacterized protein LOC104715657 [Camelina sativa]	--	--	--	--	Q9C9H7	144	1.1e-07	Receptor-like protein 12 OS=Arabidopsis thaliana GN=RLP12 PE=2 SV=2	PF02429//PF10473//PF04111//PF04632	Peridinin-chlorophyll A binding protein//Leucine-rich repeats of kinetochore protein Cenp-F/LEK1//Autophagy protein Apg6//Fusaric acid resistance protein family	GO:0006810//GO:0006914//GO:0018298	transport//autophagy//protein-chromophore linkage	GO:0008134//GO:0042803//GO:0045502	transcription factor binding//protein homodimerization activity//dynein binding	GO:0030076//GO:0005886//GO:0005667//GO:0030286	light-harvesting complex//plasma membrane//transcription factor complex//dynein complex	--	--	FALSE	-3.0397	0.86372	DOWN	-2.5706	0.015581	FALSE	-1.6617	0.23643	FALSE	0.27973	1	DOWN	-2.5866	0.0052185	FALSE	-1.3417	1
1-2k.c18710/1/2032.2	12.4867	6.53667	12.73	7.13333	7.75667	5.87667	1.35667	552	297833608	XP_002884686.1	609	2.5e-61	hypothetical protein ARALYDRAFT_478159 [Arabidopsis lyrata subsp. lyrata]>gi|297330526|gb|EFH60945.1| hypothetical protein ARALYDRAFT_478159 [Arabidopsis lyrata subsp. lyrata]	K15633	gpmI	2,3-bisphosphoglycerate-independent phosphoglycerate mutase	http://www.genome.jp/dbget-bin/www_bget?ko:K15633	Q9M9K1	592	3.3e-60	Probable 2,3-bisphosphoglycerate-independent phosphoglycerate mutase 2 OS=Arabidopsis thaliana GN=At3g08590 PE=1 SV=1	PF01676	Metalloenzyme superfamily	GO:0006094//GO:0006007//GO:0006096	gluconeogenesis//glucose catabolic process//glycolytic process	GO:0046872//GO:0004619//GO:0003824//GO:0030145	metal ion binding//phosphoglycerate mutase activity//catalytic activity//manganese ion binding	GO:0005737	cytoplasm	KOG4513	Phosphoglycerate mutase	FALSE	0.03404	1	FALSE	0.74608	0.85625	FALSE	0.76128	0.7541	FALSE	0.54549	1	FALSE	-0.31403	1	FALSE	1.5258	0.98886
3-6k.c9338/1/3694	33.9667	32.3667	43.6967	28.49	52.92	15.77	9.70667	3682	297797890	XP_002866829.1	4529	0	hypothetical protein ARALYDRAFT_327857 [Arabidopsis lyrata subsp. lyrata]>gi|297312665|gb|EFH43088.1| hypothetical protein ARALYDRAFT_327857 [Arabidopsis lyrata subsp. lyrata]	K11498	CENPE	centromeric protein E	http://www.genome.jp/dbget-bin/www_bget?ko:K11498	Q6S001	919	2.7e-97	Kinesin-related protein 11 OS=Dictyostelium discoideum GN=kif11 PE=3 SV=1	PF00225//PF07664//PF15761//PF14634//PF13639//PF01411	Kinesin motor domain//Ferrous iron transport protein B C terminus//Immortalisation up-regulated protein//zinc-RING finger domain//Ring finger domain//tRNA synthetases class II (A)	GO:0006522//GO:0015684//GO:0007017//GO:0007018//GO:0006531//GO:0006419	alanine metabolic process//ferrous iron transport//microtubule-based process//microtubule-based movement//aspartate metabolic process//alanyl-tRNA aminoacylation	GO:0008017//GO:0008270//GO:0000166//GO:0005515//GO:0015093//GO:0046872//GO:0004813//GO:0003777//GO:0005524	microtubule binding//zinc ion binding//nucleotide binding//protein binding//ferrous iron transmembrane transporter activity//metal ion binding//alanine-tRNA ligase activity//microtubule motor activity//ATP binding	GO:0005874//GO:0005634//GO:0005875//GO:0016021//GO:0045298	microtubule//nucleus//microtubule associated complex//integral component of membrane//tubulin complex	--	--	FALSE	NA	NA	FALSE	#NAME?	1	FALSE	0.24456	1	FALSE	NA	NA	FALSE	Inf	1	DOWN	-8.9492	0.00039544
1-2k.c25705/1/2028	0.293333	5.96333	3.86333	8.42667	0.153333	8.99	8.30667	2032	565439871	XP_006282667.1	738	1e-75	hypothetical protein CARUB_v10005223mg [Capsella rubella]>gi|727515507|ref|XP_010434099.1| PREDICTED: peroxidase 42 [Camelina sativa]>gi|727528257|ref|XP_010439393.1| PREDICTED: peroxidase 42 [Camelina sativa]>gi|727553202|ref|XP_010448958.1| PREDICTED: peroxidase 42 [Camelina sativa]>gi|482551372|gb|EOA15565.1| hypothetical protein CARUB_v10005223mg [Capsella rubella]	K00430	E1.11.1.7	peroxidase	http://www.genome.jp/dbget-bin/www_bget?ko:K00430	Q9SB81	738	1.4e-76	Peroxidase 42 OS=Arabidopsis thaliana GN=PER42 PE=1 SV=2	PF01109//PF00141	Granulocyte-macrophage colony-stimulating factor//Peroxidase	GO:0055114//GO:0040007//GO:0008283//GO:0006955//GO:0007165//GO:0006804//GO:0006979	oxidation-reduction process//growth//cell proliferation//immune response//signal transduction//obsolete peroxidase reaction//response to oxidative stress	GO:0004601//GO:0008083//GO:0005129//GO:0020037	peroxidase activity//growth factor activity//granulocyte macrophage colony-stimulating factor receptor binding//heme binding	GO:0005576	extracellular region	--	--	FALSE	-1.115	1	FALSE	-1.6261	0.84357	FALSE	-1.2798	0.96636	FALSE	-4.6517	0.62374	FALSE	4.6236	0.28634	FALSE	-1.8571	1
3-6k.c4935/1/3932.1	1.88	1.09	0.196667	0.296667	0	0	0.153333	2759	727464179	XP_010513953.1	2525	8.5e-283	PREDICTED: sodium/hydrogen exchanger 7 [Camelina sativa]	--	--	--	--	Q9LKW9	2322	4.1e-260	Sodium/hydrogen exchanger 7 OS=Arabidopsis thaliana GN=NHX7 PE=1 SV=1	PF00335//PF04995	Tetraspanin family//Heme exporter protein D (CcmD)	GO:0015886//GO:0017004	heme transport//cytochrome complex assembly	--	--	GO:0016021	integral component of membrane	--	--	FALSE	NA	NA	FALSE	NA	NA	UP	Inf	0.017335	FALSE	NA	NA	FALSE	NA	NA	FALSE	NA	NA
2-3k.c28037/2/3422	0.896667	0.97	3.86333	7.51	13.5533	7.81	7.73333	3407	716056356	BAP84579.1	2715	9.8e-305	putative disease resistance protein [Arabidopsis thaliana]	--	--	--	--	P0DI16	2684	5.4e-302	Probable disease resistance protein RDL5 OS=Arabidopsis thaliana GN=RDL5 PE=1 SV=1	PF00931//PF03266//PF13855	NB-ARC domain//NTPase//Leucine rich repeat	--	--	GO:0005515//GO:0043531//GO:0098519	protein binding//ADP binding//nucleotide phosphatase activity, acting on free nucleotides	--	--	--	--	FALSE	-1.8704	1	FALSE	-4.1532	0.069937	DOWN	-4.3459	0.043127	FALSE	0.48506	1	FALSE	-0.26468	1	FALSE	-1.3505	1
1-2k.c29970/1/2131	1.16	4.5	4.33	13.98	25.0367	16.71	18.58	2007	727422370	XP_010441020.1	2492	4.2e-279	PREDICTED: endoglucanase 25 [Camelina sativa]	--	--	--	--	Q38890	2465	7.9e-277	Endoglucanase 25 OS=Arabidopsis thaliana GN=KOR PE=1 SV=1	PF00759	Glycosyl hydrolase family 9	GO:0005975	carbohydrate metabolic process	GO:0004553	hydrolase activity, hydrolyzing O-glycosyl compounds	--	--	--	--	FALSE	#NAME?	0.07864	DOWN	#NAME?	0.0014049	DOWN	-9.9388	0.0023313	DOWN	#NAME?	0.034558	FALSE	Inf	0.71795	FALSE	-3.6847	0.69557
2-3k.c26018/1/3287	2.38667	2.09333	9.40667	17.0267	19.2067	14.1433	19.7733	3294	186478598	NP_001117303.1	4899	0	ketose-bisphosphate aldolase class-II family protein [Arabidopsis thaliana]>gi|332191574|gb|AEE29695.1| ketose-bisphosphate aldolase class-II family protein [Arabidopsis thaliana]	--	--	--	--	Q46888	590	3.4e-59	Uncharacterized oxidoreductase YgbJ OS=Escherichia coli (strain K12) GN=ygbJ PE=3 SV=1	PF01116//PF02826//PF14833//PF02737//PF06369//PF03446	Fructose-bisphosphate aldolase class-II//D-isomer specific 2-hydroxyacid dehydrogenase, NAD binding domain//NAD-binding of NADP-dependent 3-hydroxyisobutyrate dehydrogenase//3-hydroxyacyl-CoA dehydrogenase, NAD binding domain//Sea anemone cytotoxic protein//NAD binding domain of 6-phosphogluconate dehydrogenase	GO:0006812//GO:0006000//GO:0006550//GO:0046931//GO:0052331//GO:0018874//GO:0006013//GO:0006094//GO:0055114//GO:0006098//GO:0006568//GO:0006631//GO:0006096//GO:0006552//GO:0015976//GO:0006020//GO:0006573//GO:0005975//GO:0006554//GO:0006633//GO:0006574//GO:0019521//GO:0006810	cation transport//fructose metabolic process//isoleucine catabolic process//pore complex assembly//hemolysis in other organism involved in symbiotic interaction//benzoate metabolic process//mannose metabolic process//gluconeogenesis//oxidation-reduction process//pentose-phosphate shunt//tryptophan metabolic process//fatty acid metabolic process//glycolytic process//leucine catabolic process//carb…	GO:0008270//GO:0004616//GO:0004332//GO:0050662//GO:0016491//GO:0015267//GO:0016832//GO:0000166//GO:0003857//GO:0008442//GO:0051287	zinc ion binding//phosphogluconate dehydrogenase (decarboxylating) activity//fructose-bisphosphate aldolase activity//coenzyme binding//oxidoreductase activity//channel activity//aldehyde-lyase activity//nucleotide binding//3-hydroxyacyl-CoA dehydrogenase activity//3-hydroxyisobutyrate dehydrogenase activity//NAD binding	GO:0005634//GO:0046930//GO:0005739	nucleus//pore complex//mitochondrion	KOG0409	Predicted dehydrogenase	FALSE	-1.8093	1	FALSE	Inf	0.50373	FALSE	Inf	0.61911	FALSE	-2.2705	1	FALSE	3.1299	0.72444	FALSE	3.6507	0.91684
2-3k.c1042/12/2976	3.30667	2.72333	2.71	3.39333	10.0933	6.73	6.26333	2940	727567013	XP_010455893.1	3177	0	PREDICTED: protein STRUBBELIG-RECEPTOR FAMILY 3-like isoform X1 [Camelina sativa]>gi|727567015|ref|XP_010455894.1| PREDICTED: protein STRUBBELIG-RECEPTOR FAMILY 3-like isoform X1 [Camelina sativa]	--	--	--	--	Q6R2K3	3132	0	Protein STRUBBELIG-RECEPTOR FAMILY 3 OS=Arabidopsis thaliana GN=SRF3 PE=2 SV=1	PF00069//PF13855//PF07714	Protein kinase domain//Leucine rich repeat//Protein tyrosine kinase	GO:0006468	protein phosphorylation	GO:0005515//GO:0005524//GO:0004672	protein binding//ATP binding//protein kinase activity	--	--	--	--	FALSE	-0.030088	1	FALSE	0.49449	0.95898	UP	2.0969	0.0025741	FALSE	1.1726	0.21571	FALSE	-0.53468	1	FALSE	0.6922	1
2-3k.c6778/1/3293	14.4167	11.0667	4.82333	9.56333	1.01667	2.98	1.6	3258	727638462	XP_010490488.1	3845	0	PREDICTED: probable LRR receptor-like serine/threonine-protein kinase At1g06840 [Camelina sativa]>gi|727638464|ref|XP_010490489.1| PREDICTED: probable LRR receptor-like serine/threonine-protein kinase At1g06840 [Camelina sativa]>gi|727638466|ref|XP_010490490.1| PREDICTED: probable LRR receptor-like serine/threonine-protein kinase At1g06840 [Camelina sativa]	--	--	--	--	C0LGD7	2214	1.6e-247	Probable LRR receptor-like serine/threonine-protein kinase At1g06840 OS=Arabidopsis thaliana GN=At1g06840 PE=2 SV=2	PF00560//PF13855//PF00069//PF07714	Leucine Rich Repeat//Leucine rich repeat//Protein kinase domain//Protein tyrosine kinase	GO:0006468	protein phosphorylation	GO:0005524//GO:0004672//GO:0005515	ATP binding//protein kinase activity//protein binding	--	--	--	--	FALSE	-3.9779	0.92875	FALSE	-3.8385	0.32643	DOWN	#NAME?	0.024123	DOWN	#NAME?	0.019738	FALSE	Inf	1	FALSE	Inf	1
2-3k.c27082/11/3273	7.01667	2.81333	4.38667	4.27333	1.58667	1.49667	1.27	3273	30692868	NP_198446.3	4423	0	P-loop containing nucleoside triphosphate hydrolases superfamily protein [Arabidopsis thaliana]>gi|332006651|gb|AED94034.1| P-loop containing nucleoside triphosphate hydrolases superfamily protein [Arabidopsis thaliana]	--	--	--	--	Q60560	832	2.9e-87	DNA-binding protein SMUBP-2 OS=Mesocricetus auratus GN=IGHMBP2 PE=1 SV=1	PF03266//PF01443//PF07652//PF00437//PF05970//PF04851//PF01695//PF01637//PF00580//PF00270//PF00004	NTPase//Viral (Superfamily 1) RNA helicase//Flavivirus DEAD domain//Type II/IV secretion system protein//PIF1-like helicase//Type III restriction enzyme, res subunit//IstB-like ATP binding protein//Archaeal ATPase//UvrD/REP helicase N-terminal domain//DEAD/DEAH box helicase//ATPase family associated with various cellular activities (AAA)	GO:0000723//GO:0006281//GO:0019079//GO:0015996//GO:0006810	telomere maintenance//DNA repair//viral genome replication//chlorophyll catabolic process//transport	GO:0098519//GO:0016787//GO:0003676//GO:0003678//GO:0005524//GO:0003677//GO:0008026	nucleotide phosphatase activity, acting on free nucleotides//hydrolase activity//nucleic acid binding//DNA helicase activity//ATP binding//DNA binding//ATP-dependent helicase activity	GO:0009941//GO:0009570//GO:0005657	chloroplast envelope//chloroplast stroma//replication fork	KOG1802	RNA helicase nonsense mRNA reducing factor (pNORF1)	FALSE	-1.3736	1	FALSE	-1.1872	0.60218	FALSE	-0.34352	1	FALSE	0.99889	0.83423	DOWN	-2.2085	0.041084	FALSE	-0.55008	1
3-6k.c4381/1/3283	0.176667	22.3567	29.8333	75.9	0.0966667	51.9667	28.0833	3285	727608453	XP_010477352.1	4911	0	PREDICTED: U5 small nuclear ribonucleoprotein 200 kDa helicase-like [Camelina sativa]	K12854	SNRNP200, BRR2	pre-mRNA-splicing helicase BRR2	http://www.genome.jp/dbget-bin/www_bget?ko:K12854	Q6P4T2	3081	0	U5 small nuclear ribonucleoprotein 200 kDa helicase OS=Mus musculus GN=Snrnp200 PE=1 SV=1	PF00437//PF00004//PF04851//PF08122//PF00270	Type II/IV secretion system protein//ATPase family associated with various cellular activities (AAA)//Type III restriction enzyme, res subunit//NADH-ubiquinone oxidoreductase B12 subunit family//DEAD/DEAH box helicase	GO:0006810//GO:0022900	transport//electron transport chain	GO:0003677//GO:0003676//GO:0005524//GO:0016787	DNA binding//nucleic acid binding//ATP binding//hydrolase activity	GO:0005747//GO:0005739	mitochondrial respiratory chain complex I//mitochondrion	KOG0951	RNA helicase BRR2, DEAD-box superfamily	FALSE	0.86812	1	FALSE	-2.779	0.23996	DOWN	#NAME?	0.00015845	FALSE	-0.085687	1	FALSE	3.0961	1	FALSE	-1.1004	1
2-3k.c24355/1/2989	12.78	24.8833	32.3667	28.85	27.67	22.1033	21.0933	3005	297794005	XP_002864887.1	4276	0	calmodulin-binding protein [Arabidopsis lyrata subsp. lyrata]>gi|297310722|gb|EFH41146.1| calmodulin-binding protein [Arabidopsis lyrata subsp. lyrata]	--	--	--	--	Q6NPP4	4182	0	Calmodulin-binding transcription activator 2 OS=Arabidopsis thaliana GN=CMTA2 PE=1 SV=1	PF13606//PF00612//PF01833//PF00023	Ankyrin repeat//IQ calmodulin-binding motif//IPT/TIG domain//Ankyrin repeat	--	--	GO:0003677//GO:0005515	DNA binding//protein binding	GO:0005634	nucleus	--	--	FALSE	0.6215	1	FALSE	5.3369	0.089996	FALSE	5.1223	0.077379	FALSE	#NAME?	0.89735	FALSE	Inf	0.062872	FALSE	1.8098	1
1-2k.c24708/2/1968	14.21	10.83	8.92333	6.21333	5.38667	3.42	3.52	1961	565442028	XP_006283357.1	2803	0	hypothetical protein CARUB_v10004401mg [Capsella rubella]>gi|565442031|ref|XP_006283358.1| hypothetical protein CARUB_v10004401mg [Capsella rubella]>gi|482552062|gb|EOA16255.1| hypothetical protein CARUB_v10004401mg [Capsella rubella]>gi|482552063|gb|EOA16256.1| hypothetical protein CARUB_v10004401mg [Capsella rubella]	--	--	--	--	Q9FY48	321	3.1e-28	E3 ubiquitin-protein ligase KEG OS=Arabidopsis thaliana GN=KEG PE=1 SV=2	PF00069//PF07714	Protein kinase domain//Protein tyrosine kinase	GO:0006468	protein phosphorylation	GO:0005524//GO:0004672	ATP binding//protein kinase activity	--	--	--	--	FALSE	NA	NA	FALSE	NA	NA	FALSE	NA	NA	UP	Inf	0.00993	FALSE	0.67785	1	FALSE	-0.76167	1
1-2k.c3890/5/1941	0.523333	0	1.14667	3.19667	1.15333	4.18	7.03	1935	30689641	NP_568462.2	1848	1.9e-204	RING/U-box superfamily protein [Arabidopsis thaliana]>gi|42573471|ref|NP_974832.1| RING/U-box superfamily protein [Arabidopsis thaliana]>gi|22531178|gb|AAM97093.1| RING finger-like protein [Arabidopsis thaliana]>gi|48958529|gb|AAT47817.1| At5g24870 [Arabidopsis thaliana]>gi|332005988|gb|AED93371.1| RING/U-box superfamily protein [Arabidopsis thaliana]>gi|332005989|gb|AED93372.1| RING/U-box superf…	--	--	--	--	O49500	333	1.3e-29	E3 ubiquitin-protein ligase MBR2 OS=Arabidopsis thaliana GN=MBR2 PE=1 SV=1	PF12678//PF12861//PF00097//PF00628//PF13639//PF17122//PF01692//PF14634//PF17123//PF16685	RING-H2 zinc finger//Anaphase-promoting complex subunit 11 RING-H2 finger//Zinc finger, C3HC4 type (RING finger)//PHD-finger//Ring finger domain//Zinc-finger//Paramyxovirus non-structural protein C//zinc-RING finger domain//RING-like zinc finger//zinc RING finger of MSL2	GO:0030683//GO:0016567	evasion or tolerance by virus of host immune response//protein ubiquitination	GO:0046872//GO:0005515//GO:0004842//GO:0008270//GO:0061630	metal ion binding//protein binding//ubiquitin-protein transferase activity//zinc ion binding//ubiquitin protein ligase activity	GO:0005680//GO:0005634	anaphase-promoting complex//nucleus	--	--	FALSE	0.90935	1	UP	1.9718	0.049147	UP	1.7353	0.019856	FALSE	0.58419	0.97474	FALSE	0.20011	1	FALSE	1.5273	0.95799
1-2k.c594/58/2323	0	3.25667	3.29667	6.83	0.1	9.97333	10.9633	2319	802733669	XP_012086670.1	2960	0	PREDICTED: luminal-binding protein 5-like [Jatropha curcas]>gi|643711827|gb|KDP25255.1| hypothetical protein JCGZ_20411 [Jatropha curcas]	K09490	HSPA5, BIP	heat shock 70kDa protein 5	http://www.genome.jp/dbget-bin/www_bget?ko:K09490	Q39043	3131	0	Mediator of RNA polymerase II transcription subunit 37f OS=Arabidopsis thaliana GN=MED37F PE=1 SV=2	PF01968//PF06723//PF02782	Hydantoinase/oxoprolinase//MreB/Mbl protein//FGGY family of carbohydrate kinases, C-terminal domain	GO:0000902//GO:0005975	cell morphogenesis//carbohydrate metabolic process	GO:0016773//GO:0016787	phosphotransferase activity, alcohol group as acceptor//hydrolase activity	--	--	KOG0100	Molecular chaperones GRP78/BiP/KAR2, HSP70 superfamily	FALSE	1.475	1	FALSE	1.2036	0.41435	FALSE	0.49329	0.937	UP	1.8859	0.040459	FALSE	-0.35018	1	FALSE	1.3101	0.92622
1-2k.c25142/1/1712	3.17667	4.79	3.63	5.31667	14.1467	2.32333	4.13	1712	297839325	XP_002887544.1	2254	1.4e-251	kelch repeat-containing F-box family protein [Arabidopsis lyrata subsp. lyrata]>gi|297333385|gb|EFH63803.1| kelch repeat-containing F-box family protein [Arabidopsis lyrata subsp. lyrata]	--	--	--	--	Q9CA63	2218	2.9e-248	F-box/kelch-repeat protein At1g74510 OS=Arabidopsis thaliana GN=At1g74510 PE=2 SV=1	PF07646//PF00646//PF01344	Kelch motif//F-box domain//Kelch motif	--	--	GO:0005515	protein binding	--	--	--	--	FALSE	0.34891	1	UP	7.2724	0.020176	UP	7.1159	0.019487	FALSE	#NAME?	0.74261	FALSE	Inf	0.071047	FALSE	-1.5519	1
1-2k.c38878/7/2276	13.3	10.4433	7.02333	3.28	2.70333	6.42667	10.5767	2272	508787533	AGN12791.1	3215	0	phosphoenolpyruvate carboxykinase [Leavenworthia alabamica]	K01610	E4.1.1.49, pckA	phosphoenolpyruvate carboxykinase (ATP)	http://www.genome.jp/dbget-bin/www_bget?ko:K01610	Q9T074	3204	0	Phosphoenolpyruvate carboxykinase [ATP] OS=Arabidopsis thaliana GN=PCKA PE=1 SV=1	PF01293//PF05270//PF07353	Phosphoenolpyruvate carboxykinase//Alpha-L-arabinofuranosidase B (ABFB) domain//Uroplakin II	GO:0005975//GO:0006094//GO:0061024//GO:0006099//GO:0009117//GO:0046373//GO:0015976	carbohydrate metabolic process//gluconeogenesis//membrane organization//tricarboxylic acid cycle//nucleotide metabolic process//L-arabinose metabolic process//carbon utilization	GO:0005524//GO:0046556//GO:0004612	ATP binding//alpha-L-arabinofuranosidase activity//phosphoenolpyruvate carboxykinase (ATP) activity	GO:0030176	integral component of endoplasmic reticulum membrane	--	--	FALSE	0.45418	1	FALSE	1.3228	0.53936	FALSE	0.88746	0.39652	DOWN	-1.7556	0.0017481	FALSE	1.777	1	FALSE	0.96446	1
3-6k.c12695/2/4051	3.45333	25.8633	7.97333	3.89	1.07333	2.03667	0	4060	727486851	XP_010419439.1	3415	0	PREDICTED: uncharacterized protein LOC104705159 [Camelina sativa]	--	--	--	--	P14381	448	1.2e-42	Transposon TX1 uncharacterized 149 kDa protein OS=Xenopus laevis PE=3 SV=1	--	--	--	--	--	--	--	--	--	--	FALSE	-3.4016	1	DOWN	-4.1431	0.017036	DOWN	-3.7885	0.0109	FALSE	-1.0389	1	FALSE	-0.46434	1	FALSE	-2.073	1
1-2k.c15722/1/1166	7.74667	8.39333	3.80667	2.09	1.69667	4.09667	1.94	1147	727462056	XP_010512728.1	1056	7.7e-113	PREDICTED: ribosome-recycling factor, chloroplastic [Camelina sativa]	K02838	frr, MRRF, RRF	ribosome recycling factor	http://www.genome.jp/dbget-bin/www_bget?ko:K02838	Q9M1X0	1029	1.5e-110	Ribosome-recycling factor, chloroplastic OS=Arabidopsis thaliana GN=RRF PE=2 SV=2	PF00815//PF07743	Histidinol dehydrogenase//HSCB C-terminal oligomerisation domain	GO:0055114//GO:0051259//GO:0000105	oxidation-reduction process//protein oligomerization//histidine biosynthetic process	GO:0051287//GO:0004399//GO:0008270	NAD binding//histidinol dehydrogenase activity//zinc ion binding	--	--	KOG4759	Ribosome recycling factor	FALSE	-0.1706	1	FALSE	-0.85115	0.70047	FALSE	-0.90386	0.46942	FALSE	-0.96344	0.61315	FALSE	0.58471	1	FALSE	-1.119	1
1-2k.c16999/2/1892	1.86	7.68333	2.50667	4.38	0	2.73333	0.423333	1884	727506063	XP_010429138.1	2560	5.1e-287	PREDICTED: inositol-3-phosphate synthase isozyme 2 [Camelina sativa]	K01858	INO1, ISYNA1	myo-inositol-1-phosphate synthase	http://www.genome.jp/dbget-bin/www_bget?ko:K01858	Q96348	2567	1.1e-288	Inositol-3-phosphate synthase OS=Brassica napus PE=2 SV=2	PF07994	Myo-inositol-1-phosphate synthase	GO:0019872//GO:0006021//GO:0008654	streptomycin biosynthetic process//inositol biosynthetic process//phospholipid biosynthetic process	GO:0004512	inositol-3-phosphate synthase activity	--	--	KOG0693	Myo-inositol-1-phosphate synthase	FALSE	-1.2679	1	FALSE	0.058793	1	FALSE	1.4011	0.079329	FALSE	0.16927	1	FALSE	-0.51225	1	FALSE	-0.025391	1
2-3k.c2008/2/3166	143.43	128.837	122.34	120.32	57.8733	57.61	74.2933	3175	727583114	XP_010464503.1	4407	0	PREDICTED: regulatory-associated protein of TOR 1 [Camelina sativa]	K07204	RAPTOR	regulatory associated protein of mTOR	http://www.genome.jp/dbget-bin/www_bget?ko:K07204	Q93YQ1	4395	0	Regulatory-associated protein of TOR 1 OS=Arabidopsis thaliana GN=RAPTOR1 PE=1 SV=1	PF02985//PF00400	HEAT repeat//WD domain, G-beta repeat	--	--	GO:0005515	protein binding	--	--	KOG1517	Guanine nucleotide binding protein MIP1	FALSE	#NAME?	1	DOWN	#NAME?	0.002337	FALSE	-4.2351	0.074264	FALSE	-0.83351	1	FALSE	#NAME?	0.87977	FALSE	#NAME?	1
2-3k.c13757/1/2666.2	11.78	10.23	7.5	4.13333	3.31667	3.93333	3.15	795	30680020	NP_187337.2	1163	2.1e-125	acyl-CoA dehydrogenase-related protein [Arabidopsis thaliana]>gi|75330726|sp|Q8RWZ3.1|IBR3_ARATH RecName: Full=Probable acyl-CoA dehydrogenase IBR3; AltName: Full=Protein INDOLE-3-BUTYRIC ACID RESPONSE 3>gi|20259431|gb|AAM14036.1| unknown protein [Arabidopsis thaliana]>gi|26983892|gb|AAN86198.1| unknown protein [Arabidopsis thaliana]>gi|332640940|gb|AEE74461.1| acyl-CoA dehydrogenase-related prot…	K00249	ACADM, acd	acyl-CoA dehydrogenase	http://www.genome.jp/dbget-bin/www_bget?ko:K00249	Q8RWZ3	1163	3e-126	Probable acyl-CoA dehydrogenase IBR3 OS=Arabidopsis thaliana GN=IBR3 PE=1 SV=1	PF06293	Lipopolysaccharide kinase (Kdo/WaaP) family	GO:0009610//GO:0006118//GO:0055114//GO:0048767	response to symbiotic fungus//obsolete electron transport//oxidation-reduction process//root hair elongation	GO:0016772//GO:0016773//GO:0003995//GO:0005524//GO:0050660	transferase activity, transferring phosphorus-containing groups//phosphotransferase activity, alcohol group as acceptor//acyl-CoA dehydrogenase activity//ATP binding//flavin adenine dinucleotide binding	GO:0016020//GO:0005829	membrane//cytosol	--	--	FALSE	0.65167	1	FALSE	1.5484	0.24864	FALSE	1.3332	0.23069	FALSE	0.53686	1	FALSE	-0.063607	1	FALSE	1.3437	1
2-3k.c17845/1/1019	1.73	3.38667	5.00667	6.32667	14.87	8.91667	7.6	1031	15235882	NP_193411.1	1077	2.6e-115	homeobox protein 2 [Arabidopsis thaliana]>gi|462281|sp|Q05466.1|HAT4_ARATH RecName: Full=Homeobox-leucine zipper protein HAT4; AltName: Full=HD-ZIP protein ATHB-2; AltName: Full=Homeodomain transcription factor ATHB-2; AltName: Full=Homeodomain-leucine zipper protein HAT4; Short=HD-ZIP protein 4>gi|14030725|gb|AAK53037.1|AF375453_1 AT4g16780/dl4415w [Arabidopsis thaliana]>gi|16180|emb|CAA48246.1|…	K09338	HD-ZIP	homeobox-leucine zipper protein	http://www.genome.jp/dbget-bin/www_bget?ko:K09338	Q05466	1077	3.6e-116	Homeobox-leucine zipper protein HAT4 OS=Arabidopsis thaliana GN=HAT4 PE=1 SV=1	PF04618//PF05920//PF00046//PF02183	HD-ZIP protein N terminus//Homeobox KN domain//Homeobox domain//Homeobox associated leucine zipper	GO:0009641//GO:0009735//GO:0048364//GO:0009733//GO:0008283//GO:0045892//GO:0010218//GO:0010016//GO:0009826//GO:0010017//GO:0006355	shade avoidance//response to cytokinin//root development//response to auxin//cell proliferation//negative regulation of transcription, DNA-templated//response to far red light//shoot system morphogenesis//unidimensional cell growth//red or far-red light signaling pathway//regulation of transcription, DNA-templated	GO:0042803//GO:0003700//GO:0003677//GO:0043565	protein homodimerization activity//transcription factor activity, sequence-specific DNA binding//DNA binding//sequence-specific DNA binding	GO:0005667//GO:0005634	transcription factor complex//nucleus	--	--	FALSE	-0.57786	1	FALSE	-1.2502	0.48553	FALSE	-1.7736	0.076226	FALSE	-0.70093	1	FALSE	0.59766	1	FALSE	-1.096	1
3-6k.c20359/1/3868.1	4.72	6.91667	4.27	4.17333	0.0266667	0.78	3.67	2111	--	--	--	--	--	--	--	--	--	--	--	--	--	--	--	--	--	--	--	--	--	--	--	FALSE	-1.2789	1	DOWN	-2.1441	0.029551	DOWN	-1.8821	0.03979	FALSE	0.21184	1	FALSE	-1.6092	0.62021	FALSE	-1.6506	1
1-2k.c32574/1/1794	14.0367	6.33333	7.63333	7.58	4.84333	3.76667	3.44333	1627	297797791	XP_002866780.1	1963	7.4e-218	predicted protein [Arabidopsis lyrata subsp. lyrata]>gi|297312615|gb|EFH43039.1| predicted protein [Arabidopsis lyrata subsp. lyrata]	K07088	K07088	uncharacterized protein	http://www.genome.jp/dbget-bin/www_bget?ko:K07088	P38355	248	7.6e-20	Uncharacterized transporter YBR287W OS=Saccharomyces cerevisiae (strain ATCC 204508 / S288c) GN=YBR287W PE=1 SV=1	PF03547	Membrane transport protein	GO:0055085	transmembrane transport	--	--	GO:0016021	integral component of membrane	--	--	FALSE	3.6988	0.30525	UP	4.1894	0.046875	FALSE	1.5938	0.58939	FALSE	2.1467	0.27317	FALSE	0.77	1	FALSE	2.2363	0.68388
1-2k.c14765/1/1898	58.3767	25.8833	56.8767	14.91	37.5067	51.3733	62.0067	1762	727589865	XP_010467915.1	2154	5.7e-240	PREDICTED: NADP-dependent malic enzyme 1-like [Camelina sativa]	K00029	E1.1.1.40, maeB	malate dehydrogenase (oxaloacetate-decarboxylating)(NADP+)	http://www.genome.jp/dbget-bin/www_bget?ko:K00029	O82191	2113	4.5e-236	NADP-dependent malic enzyme 1 OS=Arabidopsis thaliana GN=NADP-ME1 PE=1 SV=1	PF09462//PF00390//PF03949	Mus7/MMS22 family//Malic enzyme, N-terminal domain//Malic enzyme, NAD binding domain	GO:0015976//GO:0006090//GO:0006108//GO:0031297//GO:0055114//GO:0006099//GO:0006974//GO:0006281	carbon utilization//pyruvate metabolic process//malate metabolic process//replication fork processing//oxidation-reduction process//tricarboxylic acid cycle//cellular response to DNA damage stimulus//DNA repair	GO:0004471//GO:0051287	malate dehydrogenase (decarboxylating) (NAD+) activity//NAD binding	GO:0005634	nucleus	KOG1257	NADP+-dependent malic enzyme	FALSE	3.0203	1	FALSE	3.9145	0.47328	FALSE	2.3112	1	FALSE	3.8045	0.38501	FALSE	-1.9668	0.83612	FALSE	1.9968	1
1-2k.c3028/1/1806	5.07	3.53	3.12333	0.0133333	5.00667	0.35	1.79667	1799	297798784	XP_002867276.1	1755	1.1e-193	hypothetical protein ARALYDRAFT_491551 [Arabidopsis lyrata subsp. lyrata]>gi|297313112|gb|EFH43535.1| hypothetical protein ARALYDRAFT_491551 [Arabidopsis lyrata subsp. lyrata]	K17499	PPM1G, PP2CG	protein phosphatase 1G	http://www.genome.jp/dbget-bin/www_bget?ko:K17499	Q9SZ53	1714	8.6e-190	Probable protein phosphatase 2C 60 OS=Arabidopsis thaliana GN=At4g31860 PE=2 SV=1	PF00481//PF07228	Protein phosphatase 2C//Stage II sporulation protein E (SpoIIE)	GO:0006470	protein dephosphorylation	GO:0046872//GO:0003824//GO:0004722	metal ion binding//catalytic activity//protein serine/threonine phosphatase activity	GO:0008287	protein serine/threonine phosphatase complex	KOG0698	Serine/threonine protein phosphatase	FALSE	-0.31774	1	FALSE	0.52445	0.94042	FALSE	1.2846	0.17205	FALSE	0.38368	1	FALSE	-0.53812	1	FALSE	0.10778	1
3-6k.c16879/1/3498	2.86333	0.983333	0	0	0	0	3.00667	3494	567160930	XP_006396315.1	4867	0	hypothetical protein EUTSA_v10028379mg [Eutrema salsugineum]>gi|312282383|dbj|BAJ34057.1| unnamed protein product [Thellungiella halophila]>gi|557097332|gb|ESQ37768.1| hypothetical protein EUTSA_v10028379mg [Eutrema salsugineum]	K08247	E2.1.1.12	methionine S-methyltransferase	http://www.genome.jp/dbget-bin/www_bget?ko:K08247	Q9LTB2	4982	0	Methionine S-methyltransferase OS=Arabidopsis thaliana GN=MMT1 PE=1 SV=1	PF05175//PF08241//PF00155	Methyltransferase small domain//Methyltransferase domain//Aminotransferase class I and II	GO:0008152//GO:0032259//GO:0009058	metabolic process//methylation//biosynthetic process	GO:0008168//GO:0030170	methyltransferase activity//pyridoxal phosphate binding	--	--	--	--	FALSE	1.3013	1	UP	Inf	0.0013192	UP	Inf	5.6263e-07	FALSE	-2.922	1	FALSE	2.5841	1	FALSE	0.90423	1
1-2k.c36313/1/2159.1	30.3833	35.8233	36.0533	51.9833	63.55	56.0633	65.13	1363	297830862	XP_002883313.1	1852	4.6e-205	mate efflux family protein [Arabidopsis lyrata subsp. lyrata]>gi|297329153|gb|EFH59572.1| mate efflux family protein [Arabidopsis lyrata subsp. lyrata]	K03327	TC.MATE, SLC47A, norM, mdtK, dinF	multidrug resistance protein, MATE family	http://www.genome.jp/dbget-bin/www_bget?ko:K03327	Q9LYT3	945	9.6e-101	Protein TRANSPARENT TESTA 12 OS=Arabidopsis thaliana GN=TT12 PE=2 SV=1	PF01554//PF04632	MatE//Fusaric acid resistance protein family	GO:0006855//GO:0015893//GO:0006810//GO:0055085	drug transmembrane transport//drug transport//transport//transmembrane transport	GO:0015297//GO:0015238	antiporter activity//drug transmembrane transporter activity	GO:0005886//GO:0016020	plasma membrane//membrane	--	--	FALSE	2.1015	0.48772	UP	2.3425	0.033287	FALSE	1.3798	0.28844	UP	2.2167	0.0030574	FALSE	-0.12269	1	FALSE	2.4587	0.2972
1-2k.c36313/1/2159.2	2.58333	3.95667	7.22333	13.56	16.8233	10.0867	12.6933	610	20466556	AAM20595.1	665	9e-68	integral membrane protein, putative [Arabidopsis thaliana]	K03327	TC.MATE, SLC47A, norM, mdtK, dinF	multidrug resistance protein, MATE family	http://www.genome.jp/dbget-bin/www_bget?ko:K03327	Q9LYT3	348	7.2e-32	Protein TRANSPARENT TESTA 12 OS=Arabidopsis thaliana GN=TT12 PE=2 SV=1	PF01554//PF00765	MatE//Autoinducer synthase	GO:0055085//GO:0006810//GO:0015893//GO:0006855	transmembrane transport//transport//drug transport//drug transmembrane transport	GO:0015238//GO:0015297//GO:0016740	drug transmembrane transporter activity//antiporter activity//transferase activity	GO:0016020	membrane	--	--	FALSE	1.363	1	FALSE	1.9605	0.27667	FALSE	1.3141	0.63587	FALSE	1.8311	0.22052	FALSE	-0.40879	1	FALSE	2.4736	0.85428
2-3k.c5046/2/2754	9.91667	11.3167	14.8767	15.6267	24.3667	25.4433	26.3967	2755	674915135	CDY18054.1	4150	0	BnaC07g04160D [Brassica napus]	K01681	ACO, acnA	aconitate hydratase	http://www.genome.jp/dbget-bin/www_bget?ko:K01681	Q6YZX6	3878	0	Putative aconitate hydratase, cytoplasmic OS=Oryza sativa subsp. japonica GN=Os08g0191100 PE=3 SV=1	PF00330//PF00694//PF02302//PF01924	Aconitase family (aconitate hydratase)//Aconitase C-terminal domain//PTS system, Lactose/Cellobiose specific IIB subunit//Hydrogenase formation hypA family	GO:0008152//GO:0008643//GO:0009401	metabolic process//carbohydrate transport//phosphoenolpyruvate-dependent sugar phosphotransferase system	GO:0008982//GO:0046872	protein-N(PI)-phosphohistidine-sugar phosphotransferase activity//metal ion binding	GO:0009357	protein-N(PI)-phosphohistidine-sugar phosphotransferase complex	KOG0452	RNA-binding translational regulator IRP (aconitase superfamily)	FALSE	-1.8859	1	FALSE	1.9691	0.95213	FALSE	2.3321	0.89587	FALSE	-2.3338	0.81871	FALSE	-2.0253	1	FALSE	Inf	1
2-3k.c25166/1/1634	20.91	14.54	13.6033	10.7033	7.28333	19.5433	12.22	1635	18403574	NP_564592.1	2268	3.2e-253	F-box/kelch-repeat protein [Arabidopsis thaliana]>gi|75169531|sp|Q9C8K7.1|FBK21_ARATH RecName: Full=F-box/kelch-repeat protein At1g51550>gi|12325373|gb|AAG52632.1|AC024261_19 hypothetical protein; 21456-23101 [Arabidopsis thaliana]>gi|115646730|gb|ABJ17097.1| At1g51550 [Arabidopsis thaliana]>gi|332194561|gb|AEE32682.1| F-box/kelch-repeat protein [Arabidopsis thaliana]	--	--	--	--	Q9C8K7	2268	4.5e-254	F-box/kelch-repeat protein At1g51550 OS=Arabidopsis thaliana GN=At1g51550 PE=2 SV=1	PF00646//PF01344//PF07646//PF12937	F-box domain//Kelch motif//Kelch motif//F-box-like	GO:0016567//GO:0006511//GO:0045892	protein ubiquitination//ubiquitin-dependent protein catabolic process//negative regulation of transcription, DNA-templated	GO:0005515//GO:0004842	protein binding//ubiquitin-protein transferase activity	GO:0005634	nucleus	KOG0379	Kelch repeat-containing proteins	FALSE	-0.67402	1	FALSE	-1.3944	0.41673	FALSE	-0.86211	0.67268	FALSE	-0.90859	0.99858	FALSE	0.34712	1	FALSE	-0.79952	1
2-3k.c9492/1/4854	13.9733	21.5733	22.1767	29.4633	46.82	53.4467	57.3967	2423	565471680	XP_006293642.1	3466	0	hypothetical protein CARUB_v10022597mg [Capsella rubella]>gi|482562350|gb|EOA26540.1| hypothetical protein CARUB_v10022597mg [Capsella rubella]	--	--	--	--	Q9SIC9	3424	0	Pentatricopeptide repeat-containing protein At2g31400, chloroplastic OS=Arabidopsis thaliana GN=At2g31400 PE=2 SV=1	PF00637	Region in Clathrin and VPS	GO:0006886//GO:0016192	intracellular protein transport//vesicle-mediated transport	--	--	--	--	--	--	FALSE	1.7536	1	FALSE	Inf	0.092159	UP	Inf	0.0067367	FALSE	#NAME?	0.91361	FALSE	Inf	0.6553	FALSE	-0.79795	1
2-3k.c22180/1/3491	23.51	17.6167	10.43	9.22	3.55	4.81	4.75	3517	565478372	XP_006296826.1	5233	0	hypothetical protein CARUB_v10012811mg [Capsella rubella]>gi|482565535|gb|EOA29724.1| hypothetical protein CARUB_v10012811mg [Capsella rubella]	--	--	--	--	Q9LK64	5214	0	ABC transporter C family member 3 OS=Arabidopsis thaliana GN=ABCC3 PE=1 SV=1	PF03193//PF00735//PF01443//PF00005//PF00910//PF00437//PF01580//PF00664//PF13304//PF01926	Protein of unknown function, DUF258//Septin//Viral (Superfamily 1) RNA helicase//ABC transporter//RNA helicase//Type II/IV secretion system protein//FtsK/SpoIIIE family//ABC transporter transmembrane region//AAA domain, putative AbiEii toxin, Type IV TA system//50S ribosome-binding GTPase	GO:0006810//GO:0055085	transport//transmembrane transport	GO:0003924//GO:0000166//GO:0005524//GO:0003724//GO:0003723//GO:0016887//GO:0042626//GO:0005525//GO:0003677	GTPase activity//nucleotide binding//ATP binding//RNA helicase activity//RNA binding//ATPase activity//ATPase activity, coupled to transmembrane movement of substances//GTP binding//DNA binding	GO:0016021	integral component of membrane	--	--	FALSE	4.3402	0.87919	UP	9.5089	0.014055	FALSE	5.7152	0.053972	FALSE	#NAME?	0.74527	UP	Inf	0.00082884	FALSE	2.3236	1
3-6k.c15149/1/4267	10.2733	5.47667	5.55667	4.00333	3.53333	10.7433	7.31333	4182	565453999	XP_006286687.1	4249	0	hypothetical protein CARUB_v10002700mg [Capsella rubella]>gi|482555393|gb|EOA19585.1| hypothetical protein CARUB_v10002700mg [Capsella rubella]	--	--	--	--	Q9LX99	4136	0	Kinesin-like protein KCA1 OS=Arabidopsis thaliana GN=KCA1 PE=1 SV=1	PF00225	Kinesin motor domain	GO:0007017//GO:0007018	microtubule-based process//microtubule-based movement	GO:0005524//GO:0008017//GO:0003777	ATP binding//microtubule binding//microtubule motor activity	GO:0045298//GO:0005874	tubulin complex//microtubule	--	--	FALSE	0.75546	1	FALSE	7.5778	0.098596	UP	7.823	0.014454	FALSE	#NAME?	0.91249	FALSE	Inf	0.087397	FALSE	1.0826	1
1-2k.c22621/1/1741	31.7967	46.5567	73.62	96.2333	76.4833	56.1667	52.8067	1759	15219988	NP_173145.1	1380	3.2e-150	Fe(II)/ascorbate oxidase family protein SRG1 [Arabidopsis thaliana]>gi|75220747|sp|Q39224.1|SRG1_ARATH RecName: Full=Protein SRG1; Short=AtSRG1; AltName: Full=Protein SENESCENCE-RELATED GENE 1>gi|5734767|gb|AAD50032.1|AC007651_27 SRG1 Protein [Arabidopsis thaliana]>gi|479047|emb|CAA55654.1| SRG1 [Arabidopsis thaliana]>gi|15081819|gb|AAK82564.1| F6I1.30/F6I1.30 [Arabidopsis thaliana]>gi|22655018|g…	--	--	--	--	Q39224	1380	4.5e-151	Protein SRG1 OS=Arabidopsis thaliana GN=SRG1 PE=2 SV=1	PF03171	2OG-Fe(II) oxygenase superfamily	GO:0009813//GO:0009793//GO:0010260//GO:0009830//GO:0009737//GO:0006118//GO:0009845//GO:0010162//GO:0055114	flavonoid biosynthetic process//embryo development ending in seed dormancy//organ senescence//cell wall modification involved in abscission//response to abscisic acid//obsolete electron transport//seed germination//seed dormancy process//oxidation-reduction process	GO:0016491//GO:0016706//GO:0016682	oxidoreductase activity//oxidoreductase activity, acting on paired donors, with incorporation or reduction of molecular oxygen, 2-oxoglutarate as one donor, and incorporation of one atom each of oxygen into both donors//oxidoreductase activity, acting on diphenols and related substances as donors, oxygen as acceptor	GO:0005737	cytoplasm	--	--	FALSE	0.42525	1	FALSE	2.3421	0.33811	FALSE	1.8607	0.58373	FALSE	0.75164	1	FALSE	-0.27468	1	FALSE	1.945	1
1-2k.c30136/1/2044	23.6233	36.2933	47.2567	48.7367	59.2	56.6967	61.8833	2048	565489173	XP_006302226.1	2152	1.1e-239	hypothetical protein CARUB_v10020246mg [Capsella rubella]>gi|482570936|gb|EOA35124.1| hypothetical protein CARUB_v10020246mg [Capsella rubella]	K02218	CSNK1, CK1	casein kinase 1	http://www.genome.jp/dbget-bin/www_bget?ko:K02218	P42158	1544	5e-170	Casein kinase I isoform delta-like OS=Arabidopsis thaliana GN=At4g26100 PE=2 SV=2	PF00069//PF07714	Protein kinase domain//Protein tyrosine kinase	GO:0006468	protein phosphorylation	GO:0004672//GO:0005524	protein kinase activity//ATP binding	--	--	--	--	FALSE	-2.2811	1	DOWN	-2.9696	0.000908	FALSE	-1.5779	0.36493	FALSE	0.25251	1	FALSE	-1.9274	0.18421	FALSE	-1.7812	1
2-3k.c12904/2/2985	16.5167	12.09	17.3767	13.3833	35.82	14.8733	14.2833	2987	297821451	XP_002878608.1	4424	0	hypothetical protein ARALYDRAFT_481093 [Arabidopsis lyrata subsp. lyrata]>gi|297324447|gb|EFH54867.1| hypothetical protein ARALYDRAFT_481093 [Arabidopsis lyrata subsp. lyrata]	--	--	--	--	Q8GSA7	4404	0	Calmodulin-binding transcription activator 3 OS=Arabidopsis thaliana GN=CMTA3 PE=1 SV=1	PF00023//PF01833//PF00612//PF03859//PF13606	Ankyrin repeat//IPT/TIG domain//IQ calmodulin-binding motif//CG-1 domain//Ankyrin repeat	--	--	GO:0005515//GO:0003677	protein binding//DNA binding	GO:0005634	nucleus	--	--	FALSE	0.34906	1	FALSE	-1.364	0.52383	DOWN	-4.8685	0.00022198	FALSE	-1.0305	1	FALSE	0.61168	1	FALSE	-0.95768	1
2-3k.c23606/1/2966.2	0.916667	0	1.21	2.51333	0	2.94	2.71667	666	297821593	XP_002878679.1	561	1.1e-55	hypothetical protein ARALYDRAFT_481204 [Arabidopsis lyrata subsp. lyrata]>gi|297324518|gb|EFH54938.1| hypothetical protein ARALYDRAFT_481204 [Arabidopsis lyrata subsp. lyrata]	--	--	--	--	O22174	558	3.5e-56	Ethylene-responsive transcription factor ERF008 OS=Arabidopsis thaliana GN=ERF008 PE=2 SV=1	PF00847	AP2 domain	GO:0006355	regulation of transcription, DNA-templated	GO:0003700//GO:0003677	transcription factor activity, sequence-specific DNA binding//DNA binding	GO:0005634//GO:0005667	nucleus//transcription factor complex	--	--	FALSE	-0.0008197	1	FALSE	0.57044	1	FALSE	1.144	0.41745	FALSE	1.2811	0.44018	FALSE	-1.0238	0.89706	FALSE	0.025683	1
2-3k.c21566/1/5200.2	42.9967	49.2833	24.39	9.38333	21.51	24.3067	17.0833	893	15217942	NP_175561.1	1306	6.2e-142	ABC transporter G family member 12 [Arabidopsis thaliana]>gi|75333524|sp|Q9C8K2.1|AB12G_ARATH RecName: Full=ABC transporter G family member 12; Short=ABC transporter ABCG.12; Short=AtABCG12; AltName: Full=Protein ECERIFERUM 5; AltName: Full=White-brown complex homolog protein 12; Short=AtWBC12>gi|12325360|gb|AAG52619.1|AC024261_6 ATP-dependent transmembrane transporter, putative; 39775-42780 [Ara…	--	--	--	--	Q9C8K2	1306	8.7e-143	ABC transporter G family member 12 OS=Arabidopsis thaliana GN=ABCG12 PE=1 SV=1	PF00004//PF01637//PF01926//PF01580//PF13304//PF07728//PF00005//PF03266//PF00931//PF00910//PF02224//PF03193	ATPase family associated with various cellular activities (AAA)//Archaeal ATPase//50S ribosome-binding GTPase//FtsK/SpoIIIE family//AAA domain, putative AbiEii toxin, Type IV TA system//AAA domain (dynein-related subfamily)//ABC transporter//NTPase//NB-ARC domain//RNA helicase//Cytidylate kinase//Protein of unknown function, DUF258	GO:0009651//GO:0010025//GO:0006206//GO:0006810//GO:0009737//GO:0006139	response to salt stress//wax biosynthetic process//pyrimidine nucleobase metabolic process//transport//response to abscisic acid//nucleobase-containing compound metabolic process	GO:0004127//GO:0042626//GO:0000166//GO:0016887//GO:0098519//GO:0043531//GO:0005525//GO:0003677//GO:0003924//GO:0005524//GO:0003724//GO:0003723	cytidylate kinase activity//ATPase activity, coupled to transmembrane movement of substances//nucleotide binding//ATPase activity//nucleotide phosphatase activity, acting on free nucleotides//ADP binding//GTP binding//DNA binding//GTPase activity//ATP binding//RNA helicase activity//RNA binding	GO:0005634//GO:0016020	nucleus//membrane	--	--	FALSE	-0.41619	1	FALSE	4.4516	0.39194	UP	6.1147	0.030311	FALSE	-4.0854	1	FALSE	4.5699	0.22856	FALSE	0.99652	1
2-3k.c4333/1/3525	0	3.93	3.52667	1.64667	0	4.38667	9.00667	3559	727566440	XP_010455595.1	5190	0	PREDICTED: uncharacterized protein LOC104737182 [Camelina sativa]	--	--	--	--	--	--	--	--	PF00149	Calcineurin-like phosphoesterase	--	--	GO:0016787	hydrolase activity	--	--	--	--	FALSE	1.3202	1	UP	Inf	0.00033868	UP	Inf	0.003332	FALSE	-5.7669	1	UP	6.8699	0.026166	FALSE	1.857	1
1-2k.c36577/1/2170	36.98	18.94	16.6067	12.8567	14.65	21.4233	36.6767	2168	79606145	NP_973981.2	1338	2.9e-145	abscisic acid responsive elements-binding factor 2 [Arabidopsis thaliana]>gi|332193990|gb|AEE32111.1| abscisic acid responsive elements-binding factor 2 [Arabidopsis thaliana]	K14432	ABF	ABA responsive element binding factor	http://www.genome.jp/dbget-bin/www_bget?ko:K14432	Q9M7Q4	1205	1.1e-130	ABSCISIC ACID-INSENSITIVE 5-like protein 5 OS=Arabidopsis thaliana GN=ABF2 PE=1 SV=1	PF04061//PF11593//PF07716//PF00170	ORMDL family//Mediator complex subunit 3 fungal//Basic region leucine zipper//bZIP transcription factor	GO:0006355//GO:0045893//GO:0006357//GO:0009738//GO:0009651//GO:0010255//GO:0009414	regulation of transcription, DNA-templated//positive regulation of transcription, DNA-templated//regulation of transcription from RNA polymerase II promoter//abscisic acid-activated signaling pathway//response to salt stress//glucose mediated signaling pathway//response to water deprivation	GO:0043565//GO:0001104//GO:0003677//GO:0003700//GO:0005515	sequence-specific DNA binding//RNA polymerase II transcription cofactor activity//DNA binding//transcription factor activity, sequence-specific DNA binding//protein binding	GO:0016592//GO:0005789//GO:0016021//GO:0005634//GO:0005667	mediator complex//endoplasmic reticulum membrane//integral component of membrane//nucleus//transcription factor complex	--	--	FALSE	-1.9329	0.53188	FALSE	-0.061209	1	UP	2.374	0.00070845	FALSE	-0.40618	1	FALSE	-0.8838	1	FALSE	-0.42623	1
1-2k.c14001/1/1952.2	83.9067	66.9867	78.9967	35.9433	103.833	31.6033	29.91	666	727426923	XP_010462642.1	790	3.1e-82	PREDICTED: 4-alpha-glucanotransferase DPE1, chloroplastic/amyloplastic-like [Camelina sativa]	K00705	malQ	4-alpha-glucanotransferase	http://www.genome.jp/dbget-bin/www_bget?ko:K00705	Q9LV91	788	7.5e-83	4-alpha-glucanotransferase DPE1, chloroplastic/amyloplastic OS=Arabidopsis thaliana GN=DPE1 PE=2 SV=1	PF11612//PF02446	Type II secretion system (T2SS), protein J//4-alpha-glucanotransferase	GO:0005975//GO:0015031//GO:0005985//GO:0005982//GO:0015628	carbohydrate metabolic process//protein transport//sucrose metabolic process//starch metabolic process//protein secretion by the type II secretion system	GO:0008565//GO:0004134	protein transporter activity//4-alpha-glucanotransferase activity	GO:0015627	type II protein secretion system complex	--	--	FALSE	-0.28284	1	FALSE	-1.3856	0.80721	FALSE	-1.1145	0.91406	FALSE	-3.5396	0.91295	FALSE	2.676	1	FALSE	-1.5388	1
1-2k.c16713/2/1971	0.303333	0.226667	4.76667	7.39	8.99333	18.93	15.7767	1951	674962272	CDX71278.1	2463	9.3e-276	BnaC07g05570D [Brassica napus]	K15397	KCS	3-ketoacyl-CoA synthase	http://www.genome.jp/dbget-bin/www_bget?ko:K15397	Q9SIX1	2598	2.9e-292	3-ketoacyl-CoA synthase 9 OS=Arabidopsis thaliana GN=KCS9 PE=2 SV=1	PF08392//PF08545//PF08541	FAE1/Type III polyketide synthase-like protein//3-Oxoacyl-[acyl-carrier-protein (ACP)] synthase III//3-Oxoacyl-[acyl-carrier-protein (ACP)] synthase III C terminal	GO:0042967//GO:0006633//GO:0008610	acyl-carrier-protein biosynthetic process//fatty acid biosynthetic process//lipid biosynthetic process	GO:0004315//GO:0016747	3-oxoacyl-[acyl-carrier-protein] synthase activity//transferase activity, transferring acyl groups other than amino-acyl groups	GO:0016020//GO:0005835	membrane//fatty acid synthase complex	--	--	FALSE	0.71492	1	FALSE	0.8549	0.94235	FALSE	0.12136	1	FALSE	1.7846	0.050245	FALSE	-0.70193	1	FALSE	-0.1849	1
2-3k.c27605/1/2854	8.56667	26.49	37.21	35.5467	75.8667	74.5533	103.677	2858	297806481	XP_002871124.1	4262	0	hypothetical protein ARALYDRAFT_908384 [Arabidopsis lyrata subsp. lyrata]>gi|297316961|gb|EFH47383.1| hypothetical protein ARALYDRAFT_908384 [Arabidopsis lyrata subsp. lyrata]	K14802	DRS2, ATP8A	phospholipid-transporting ATPase	http://www.genome.jp/dbget-bin/www_bget?ko:K14802	P98204	4233	0	Phospholipid-transporting ATPase 1 OS=Arabidopsis thaliana GN=ALA1 PE=2 SV=1	--	--	GO:0015917//GO:0006812//GO:0008152//GO:0015914	aminophospholipid transport//cation transport//metabolic process//phospholipid transport	GO:0005524//GO:0004012//GO:0000287//GO:0015662	ATP binding//phospholipid-translocating ATPase activity//magnesium ion binding//ATPase activity, coupled to transmembrane movement of ions, phosphorylative mechanism	GO:0016021	integral component of membrane	KOG0206	P-type ATPase	FALSE	0.033043	1	UP	Inf	0.029551	UP	Inf	0.0058032	FALSE	-1.81	0.21537	FALSE	1.5861	0.59065	FALSE	0.83074	1
2-3k.c13830/2/3591	8.03667	21.5133	18.98	18.0667	23.5233	36.01	45.1	3581	22331783	NP_680128.1	5751	0	glycoside hydrolase family 2 protein [Arabidopsis thaliana]>gi|20147224|gb|AAM10327.1| At3g54435 [Arabidopsis thaliana]>gi|332645709|gb|AEE79230.1| glycoside hydrolase family 2 protein [Arabidopsis thaliana]	K01190	lacZ	beta-galactosidase	http://www.genome.jp/dbget-bin/www_bget?ko:K01190	P81650	1884	3.3e-209	Beta-galactosidase OS=Pseudoalteromonas haloplanktis GN=lacZ PE=1 SV=2	PF02929//PF02837//PF02836//PF00703	Beta galactosidase small chain//Glycosyl hydrolases family 2, sugar binding domain//Glycosyl hydrolases family 2, TIM barrel domain//Glycosyl hydrolases family 2	GO:0005975//GO:0006027//GO:0046486//GO:0006687//GO:0006012	carbohydrate metabolic process//glycosaminoglycan catabolic process//glycerolipid metabolic process//glycosphingolipid metabolic process//galactose metabolic process	GO:0030246//GO:0004553//GO:0004565//GO:0043169	carbohydrate binding//hydrolase activity, hydrolyzing O-glycosyl compounds//beta-galactosidase activity//cation binding	GO:0009507//GO:0009341//GO:0005829	chloroplast//beta-galactosidase complex//cytosol	KOG2024	Beta-Glucuronidase GUSB (glycosylhydrolase superfamily 2)	FALSE	0.55615	1	FALSE	3.4107	0.29103	FALSE	3.8591	0.19088	FALSE	-8.1758	0.83423	UP	8.5744	0.035381	FALSE	2.9007	1
1-2k.c25173/1/2346	0.586667	1.99	2.51667	12.31	11.4533	25.0567	30.55	2328	42562658	NP_175510.2	374	1.9e-33	membrane trafficking VPS53-like protein [Arabidopsis thaliana]>gi|576017939|sp|F4I7Y2.1|VP53B_ARATH RecName: Full=Vacuolar protein sorting-associated protein 53 B>gi|332194486|gb|AEE32607.1| membrane trafficking VPS53-like protein [Arabidopsis thaliana]	--	--	--	--	F4I7Y2	374	2.7e-34	Vacuolar protein sorting-associated protein 53 B OS=Arabidopsis thaliana GN=At1g50970 PE=2 SV=1	--	--	GO:0006810	transport	GO:0005215	transporter activity	GO:0005794	Golgi apparatus	KOG2180	Late Golgi protein sorting complex, subunit Vps53	FALSE	-1.597	1	FALSE	-2.3697	0.13861	FALSE	-1.7254	0.32235	FALSE	-1.8915	1	FALSE	-1.2209	1	FALSE	-3.8188	0.70589
1-2k.c3957/2/2197	18.5333	18.1067	20.0533	23.96	40.7833	33.9233	30.3333	2209	727552616	XP_010448731.1	2716	4.9e-305	PREDICTED: cysteine-rich receptor-like protein kinase 11 isoform X1 [Camelina sativa]	--	--	--	--	Q9ZP16	1931	7.2e-215	Cysteine-rich receptor-like protein kinase 11 OS=Arabidopsis thaliana GN=CRK11 PE=2 SV=2	PF11883//PF07714//PF00069	Domain of unknown function (DUF3403)//Protein tyrosine kinase//Protein kinase domain	GO:0009069//GO:0006468//GO:0016310	serine family amino acid metabolic process//protein phosphorylation//phosphorylation	GO:0004674//GO:0005524//GO:0004672	protein serine/threonine kinase activity//ATP binding//protein kinase activity	--	--	--	--	FALSE	0.9212	1	FALSE	0.90844	0.98021	FALSE	-0.10653	1	FALSE	-2.7407	0.39406	FALSE	3.7978	0.56071	FALSE	1.2519	1
1-2k.c1764/4/2157	0.773333	8.18	0.823333	0	0	0	0	2158	15223331	NP_174566.1	2920	0	granule-bound starch synthase 1 [Arabidopsis thaliana]>gi|29337142|sp|Q9MAQ0.1|SSG1_ARATH RecName: Full=Granule-bound starch synthase 1, chloroplastic/amyloplastic; Short=AtGBS1; Short=AtGBSS1; AltName: Full=Granule-bound starch synthase I; Short=GBSS-I; Flags: Precursor>gi|6910568|gb|AAF31273.1|AC006424_2 granule-bound starch synthase [Arabidopsis thaliana]>gi|20453077|gb|AAM19783.1| At1g32900/F…	K13679	WAXY	granule-bound starch synthase	http://www.genome.jp/dbget-bin/www_bget?ko:K13679	Q9MAQ0	2920	0	Granule-bound starch synthase 1, chloroplastic/amyloplastic OS=Arabidopsis thaliana GN=GBSS1 PE=1 SV=1	--	--	GO:0009250//GO:0009058//GO:0005982//GO:0010264//GO:0019375//GO:0005985//GO:0001666	glucan biosynthetic process//biosynthetic process//starch metabolic process//myo-inositol hexakisphosphate biosynthetic process//galactolipid biosynthetic process//sucrose metabolic process//response to hypoxia	GO:0009011//GO:0005515	starch synthase activity//protein binding	GO:0009507	chloroplast	--	--	FALSE	3.343	1	FALSE	0.93995	1	FALSE	-2.417	0.62645	UP	2.5461	0.0046508	FALSE	0.97574	1	FALSE	2.0637	0.90833
1-2k.c18752/1/1998	5.75333	6.14333	38.29	13.6233	41.21	225.043	86.9567	1995	727466246	XP_010514976.1	2304	2.6e-257	PREDICTED: disease resistance protein RPP13-like isoform X1 [Camelina sativa]	--	--	--	--	Q9M667	2169	1.6e-242	Disease resistance protein RPP13 OS=Arabidopsis thaliana GN=RPP13 PE=2 SV=2	PF00931//PF13855	NB-ARC domain//Leucine rich repeat	--	--	GO:0043531//GO:0005515	ADP binding//protein binding	--	--	--	--	FALSE	#NAME?	0.32277	DOWN	#NAME?	0.00011643	FALSE	-2.5374	0.14721	FALSE	0.22345	1	FALSE	-1.5645	0.93469	FALSE	-1.2845	1
2-3k.c10652/1/3216	50.0067	35.78	26.6	17.14	14.9167	12.5733	15.7667	3224	727512989	XP_010432803.1	2654	1.1e-297	PREDICTED: transcriptional regulator ATRX-like isoform X1 [Camelina sativa]>gi|727512991|ref|XP_010432804.1| PREDICTED: transcriptional regulator ATRX-like isoform X2 [Camelina sativa]	--	--	--	--	Q04264	211	2.9e-15	Sister chromatid cohesion protein PDS5 OS=Saccharomyces cerevisiae (strain ATCC 204508 / S288c) GN=PDS5 PE=1 SV=1	PF15050	SCIMP protein	--	--	--	--	GO:0097197//GO:0001772//GO:0016021	tetraspanin-enriched microdomain//immunological synapse//integral component of membrane	KOG1525	Sister chromatid cohesion complex Cohesin, subunit PDS5	FALSE	3.2903	0.80336	UP	Inf	0.00090404	FALSE	NA	NA	FALSE	#NAME?	0.92492	FALSE	Inf	0.64902	FALSE	2.335	1
1-2k.c31045/1/1687.1	164.917	97.7167	56.2167	39.7767	84.2767	76.3967	64.9633	1118	297790907	XP_002863338.1	1241	2.7e-134	hypothetical protein ARALYDRAFT_916635 [Arabidopsis lyrata subsp. lyrata]>gi|297309173|gb|EFH39597.1| hypothetical protein ARALYDRAFT_916635 [Arabidopsis lyrata subsp. lyrata]	K08272	CAB39, MO25	calcium binding protein 39	http://www.genome.jp/dbget-bin/www_bget?ko:K08272	Q9FGK3	1224	3.5e-133	Putative MO25-like protein At5g47540 OS=Arabidopsis thaliana GN=At5g47540 PE=2 SV=1	--	--	--	--	--	--	--	--	KOG1566	Conserved protein Mo25	FALSE	-2.4827	1	FALSE	Inf	1	UP	Inf	0.0056726	FALSE	#NAME?	0.5169	FALSE	Inf	0.76998	FALSE	-0.72038	1
2-3k.c7866/1/3152	26.9233	24.96	12.1633	10.73	6.65667	9.78	10.7067	3154	727492542	XP_010422300.1	2530	2.6e-283	PREDICTED: probable disease resistance protein At5g47260, partial [Camelina sativa]	--	--	--	--	Q9LVT3	1488	2.4e-163	Probable disease resistance protein At5g47260 OS=Arabidopsis thaliana GN=At5g47260 PE=3 SV=2	PF13855//PF00931//PF02981	Leucine rich repeat//NB-ARC domain//Restriction endonuclease FokI, recognition domain	GO:0009307//GO:0006308	DNA restriction-modification system//DNA catabolic process	GO:0003677//GO:0009036//GO:0005515//GO:0043531	DNA binding//Type II site-specific deoxyribonuclease activity//protein binding//ADP binding	GO:0009359	Type II site-specific deoxyribonuclease complex	--	--	FALSE	-1.1746	1	DOWN	-2.2075	0.034965	FALSE	-1.2991	0.67313	FALSE	0.45817	1	FALSE	-1.2874	0.74197	FALSE	-1.0697	1
2-3k.c21115/4/2963	66.9633	19.6867	18.1867	11.5567	6.81667	6.18667	5.77333	2951	565431615	XP_006280040.1	1953	1.9e-216	hypothetical protein CARUB_v10025917mg [Capsella rubella]>gi|482548744|gb|EOA12938.1| hypothetical protein CARUB_v10025917mg [Capsella rubella]	--	--	--	--	--	--	--	--	PF01534//PF00098//PF03126	Frizzled/Smoothened family membrane region//Zinc knuckle//Plus-3 domain	GO:0007166	cell surface receptor signaling pathway	GO:0003676//GO:0003677//GO:0008270	nucleic acid binding//DNA binding//zinc ion binding	GO:0016020	membrane	--	--	FALSE	1.4228	1	FALSE	1.3202	0.47939	FALSE	0.67562	0.93848	FALSE	1.5451	0.36444	FALSE	-0.46311	1	FALSE	3.0582	0.54151
1-2k.c20767/1/2046	3.25	0.733333	0.343333	0.0566667	0	0.553333	0	1999	727634203	XP_010488187.1	2484	3.5e-278	PREDICTED: protein NRT1/ PTR FAMILY 6.4 [Camelina sativa]	--	--	--	--	Q9LVE0	2482	8.4e-279	Protein NRT1/ PTR FAMILY 6.4 OS=Arabidopsis thaliana GN=NPF6.4 PE=1 SV=1	PF07690//PF00854	Major Facilitator Superfamily//POT family	GO:0055085//GO:0006810	transmembrane transport//transport	GO:0005215	transporter activity	GO:0016021//GO:0016020	integral component of membrane//membrane	--	--	DOWN	#NAME?	0.00015946	DOWN	#NAME?	1.265e-06	FALSE	-0.42951	1	FALSE	-2.3356	0.70999	FALSE	1.0402	1	FALSE	-1.779	0.97842
3-6k.c13544/1/1015	4.85667	2.81333	2.89667	2.64667	8.46333	2.21	1.39333	1013	565460920	XP_006288459.1	1076	3.3e-115	hypothetical protein CARUB_v10001720mg [Capsella rubella]>gi|482557165|gb|EOA21357.1| hypothetical protein CARUB_v10001720mg [Capsella rubella]	--	--	--	--	O82122	1014	7.1e-109	Vegetative storage protein 2 OS=Arabidopsis thaliana GN=VSP2 PE=2 SV=1	PF03767//PF04607	HAD superfamily, subfamily IIIB (Acid phosphatase)//Region found in RelA / SpoT proteins	GO:0019497//GO:0006771//GO:0015969	hexachlorocyclohexane metabolic process//riboflavin metabolic process//guanosine tetraphosphate metabolic process	GO:0003993	acid phosphatase activity	--	--	--	--	FALSE	1.0733	1	FALSE	-0.87891	0.68778	FALSE	0.18832	1	FALSE	2.3944	0.4696	FALSE	-0.47442	1	FALSE	1.2314	1
3-6k.c23311/6/3687	19.8833	19.8633	8.73333	6.33	3.79667	5.26333	5.26333	3676	565430708	XP_006279743.1	5406	0	hypothetical protein CARUB_v10027598mg [Capsella rubella]>gi|482548447|gb|EOA12641.1| hypothetical protein CARUB_v10027598mg [Capsella rubella]	K10999	CESA	cellulose synthase A	http://www.genome.jp/dbget-bin/www_bget?ko:K10999	Q94JQ6	5377	0	Cellulose synthase A catalytic subunit 6 [UDP-forming] OS=Arabidopsis thaliana GN=CESA6 PE=1 SV=2	PF14634//PF03552//PF08675	zinc-RING finger domain//Cellulose synthase//RNA binding domain	GO:0005982//GO:0006011//GO:0006402//GO:0051252//GO:0005985//GO:0030244	starch metabolic process//UDP-glucose metabolic process//mRNA catabolic process//regulation of RNA metabolic process//sucrose metabolic process//cellulose biosynthetic process	GO:0003723//GO:0016760//GO:0046872//GO:0005515//GO:0004535//GO:0008270	RNA binding//cellulose synthase (UDP-forming) activity//metal ion binding//protein binding//poly(A)-specific ribonuclease activity//zinc ion binding	GO:0005737//GO:0016020//GO:0005634	cytoplasm//membrane//nucleus	--	--	FALSE	0.47992	1	FALSE	0.17457	1	FALSE	-0.18322	1	UP	1.9952	0.0021318	FALSE	-1.7996	0.42541	FALSE	0.4654	1
1-2k.c28788/1/2614	13.6633	19.73	34.1167	41.19	37.6133	34.88	23.48	2604	727447312	XP_010505251.1	1040	1.3e-110	PREDICTED: uncharacterized protein LOC104782119 [Camelina sativa]	--	--	--	--	--	--	--	--	--	--	--	--	--	--	--	--	--	--	FALSE	-3.1886	0.86925	DOWN	-3.9623	0.0022501	FALSE	-1.8784	0.12201	FALSE	-0.73249	1	FALSE	-0.25432	1	FALSE	-0.5258	1
1-2k.c18648/1/1833	39.4233	18.7967	14.4967	5.52	7.15333	5.73	3.77667	1833	727506063	XP_010429138.1	2001	3.3e-222	PREDICTED: inositol-3-phosphate synthase isozyme 2 [Camelina sativa]	K01858	INO1, ISYNA1	myo-inositol-1-phosphate synthase	http://www.genome.jp/dbget-bin/www_bget?ko:K01858	Q38862	1978	2.1e-220	Inositol-3-phosphate synthase isozyme 2 OS=Arabidopsis thaliana GN=IPS2 PE=1 SV=2	PF07994	Myo-inositol-1-phosphate synthase	GO:0008654//GO:0006021//GO:0019872	phospholipid biosynthetic process//inositol biosynthetic process//streptomycin biosynthetic process	GO:0004512	inositol-3-phosphate synthase activity	--	--	KOG0693	Myo-inositol-1-phosphate synthase	FALSE	0.82122	1	FALSE	1.3848	0.77449	FALSE	1.4445	0.72041	FALSE	1.8051	0.60833	FALSE	-1.3583	0.84857	FALSE	1.509	1
2-3k.c10732/1/1162	20.4033	11.2667	2.93333	1.61667	1.13	4.25333	3.31	1159	727584784	XP_010465392.1	1514	6.1e-166	PREDICTED: mechanosensitive ion channel protein 5-like [Camelina sativa]	--	--	--	--	Q9LH74	1513	1.1e-166	Mechanosensitive ion channel protein 5 OS=Arabidopsis thaliana GN=MSL5 PE=2 SV=1	PF00924//PF03176	Mechanosensitive ion channel//MMPL family	GO:0055085	transmembrane transport	--	--	GO:0016020	membrane	KOG4629	Predicted mechanosensitive ion channel	FALSE	-0.1834	1	FALSE	0.46909	1	FALSE	1.0699	1	FALSE	-2.6003	1	FALSE	2.3057	1	FALSE	-2.2364	0.81855
1-2k.c13654/6/1948	15.2667	12.9267	9.67333	5.7	4.24	4.98667	4.14667	1927	392311801	4EPL	2851	0	Chain A, Crystal Structure Of Arabidopsis Thaliana Gh3.11 (Jar1) In Complex With Ja-Ile	K14506	JAR1	jasmonic acid-amino synthetase	http://www.genome.jp/dbget-bin/www_bget?ko:K14506	Q9SKE2	2846	0	Jasmonic acid-amido synthetase JAR1 OS=Arabidopsis thaliana GN=JAR1 PE=1 SV=2	--	--	--	--	--	--	--	--	--	--	FALSE	-0.56908	1	FALSE	-1.0673	0.52325	FALSE	-0.82136	0.56648	FALSE	-0.89414	0.6532	FALSE	0.62044	1	FALSE	-0.77501	1
2-3k.c15697/2/948	26.1533	74.2433	57.07	69.8033	117.39	147.533	158.13	949	297843466	XP_002889614.1	1185	7e-128	oxygen-evolving enhancer protein 2 [Arabidopsis lyrata subsp. lyrata]>gi|297335456|gb|EFH65873.1| oxygen-evolving enhancer protein 2 [Arabidopsis lyrata subsp. lyrata]	K02717	psbP	photosystem II oxygen-evolving enhancer protein 2	http://www.genome.jp/dbget-bin/www_bget?ko:K02717	Q42029	1176	1.1e-127	Oxygen-evolving enhancer protein 2-1, chloroplastic OS=Arabidopsis thaliana GN=PSBP1 PE=1 SV=2	PF01789//PF05757	PsbP//Oxygen evolving enhancer protein 3 (PsbQ)	GO:0015979	photosynthesis	GO:0005509	calcium ion binding	GO:0009654//GO:0019898//GO:0009523	photosystem II oxygen evolving complex//extrinsic component of membrane//photosystem II	--	--	FALSE	-0.52996	1	FALSE	-1.3416	0.28015	FALSE	-0.94594	0.33865	FALSE	-0.61545	0.93984	FALSE	-0.13855	1	FALSE	-1.1294	1
2-3k.c13784/1/2817	4.37333	1.73667	1.68	2.97333	0.356667	1.81	1.29	2793	727624918	XP_010483289.1	3791	0	PREDICTED: uncharacterized protein LOC104761846 [Camelina sativa]	--	--	--	--	Q05609	461	2.6e-44	Serine/threonine-protein kinase CTR1 OS=Arabidopsis thaliana GN=CTR1 PE=1 SV=1	PF06293//PF07535//PF00564//PF00069//PF07714	Lipopolysaccharide kinase (Kdo/WaaP) family//DBF zinc finger//PB1 domain//Protein kinase domain//Protein tyrosine kinase	GO:0006468	protein phosphorylation	GO:0003676//GO:0005524//GO:0004672//GO:0005515//GO:0008270//GO:0016773	nucleic acid binding//ATP binding//protein kinase activity//protein binding//zinc ion binding//phosphotransferase activity, alcohol group as acceptor	GO:0016020	membrane	--	--	FALSE	-2.5187	1	FALSE	0.15201	1	FALSE	#NAME?	0.71653	FALSE	-0.332	1	FALSE	-4.3375	0.30681	FALSE	Inf	1
2-3k.c9364/1/3448	21.6733	9.54	9.42667	3.43333	3.34	9.40667	9.38333	3419	5672672	BAA82672.1	5063	0	aldehyde oxidase [Arabidopsis thaliana]	K09842	AAO3	abscisic-aldehyde oxidase	http://www.genome.jp/dbget-bin/www_bget?ko:K09842	Q7G9P4	5063	0	Abscisic-aldehyde oxidase OS=Arabidopsis thaliana GN=AAO3 PE=1 SV=1	PF00941//PF02738	FAD binding domain in molybdopterin dehydrogenase//Molybdopterin-binding domain of aldehyde dehydrogenase	GO:0055114	oxidation-reduction process	GO:0016491	oxidoreductase activity	--	--	KOG0430	Xanthine dehydrogenase	FALSE	-2.2632	1	FALSE	-1.3962	0.76627	FALSE	1.6206	0.25109	FALSE	0.76572	1	FALSE	-1.5611	0.46649	FALSE	0.10487	1
2-3k.c4771/1/3379.1	4.76667	5.65333	1.66	2.42667	0	0.113333	0	2336	727498593	XP_010425390.1	3518	0	PREDICTED: lysosomal alpha-mannosidase-like [Camelina sativa]	K01191	E3.2.1.24	alpha-mannosidase	http://www.genome.jp/dbget-bin/www_bget?ko:K01191	C0HJB3	2104	6.6e-235	Alpha-mannosidase OS=Canavalia ensiformis PE=1 SV=1	PF01074//PF09261//PF07748	Glycosyl hydrolases family 38 N-terminal domain//Alpha mannosidase, middle domain//Glycosyl hydrolases family 38 C-terminal domain	GO:0005975//GO:0006013	carbohydrate metabolic process//mannose metabolic process	GO:0004553//GO:0008270//GO:0004559//GO:0015923	hydrolase activity, hydrolyzing O-glycosyl compounds//zinc ion binding//alpha-mannosidase activity//mannosidase activity	--	--	KOG1959	Glycosyl hydrolase, family 38 - alpha-mannosidase	FALSE	0.25392	1	FALSE	3.0957	0.2716	FALSE	2.411	0.63858	FALSE	1.4899	0.792	FALSE	-2.4787	0.27258	FALSE	-1.5186	1
1-2k.c29201/1/1848	2.41	3.98333	0	0.82	0	0	2.5	1843	727593990	XP_010470024.1	1582	1.3e-173	PREDICTED: probable receptor-like protein kinase At5g47070 [Camelina sativa]	--	--	--	--	Q9LTC0	724	5.5e-75	Probable receptor-like protein kinase At5g47070 OS=Arabidopsis thaliana GN=At5g47070 PE=1 SV=1	PF00069//PF07714	Protein kinase domain//Protein tyrosine kinase	GO:0006468	protein phosphorylation	GO:0005524//GO:0004672	ATP binding//protein kinase activity	--	--	--	--	FALSE	-0.61573	1	FALSE	-1.3383	0.34512	DOWN	-2.0307	0.012965	FALSE	-1.9179	0.069255	FALSE	1.6656	0.28491	FALSE	-0.83779	1
1-2k.c6300/1/1727	0.513333	1.16	4.23667	9.15	13.3067	6.17333	7.79333	1702	297832520	XP_002884142.1	2077	4.7e-231	UDP-glucoronosyl/UDP-glucosyl transferase family protein [Arabidopsis lyrata subsp. lyrata]>gi|297329982|gb|EFH60401.1| UDP-glucoronosyl/UDP-glucosyl transferase family protein [Arabidopsis lyrata subsp. lyrata]	--	--	--	--	Q9ZU72	1997	1.2e-222	UDP-glycosyltransferase 72D1 OS=Arabidopsis thaliana GN=UGT72D1 PE=2 SV=1	PF00201	UDP-glucoronosyl and UDP-glucosyl transferase	GO:0008152	metabolic process	GO:0016758	transferase activity, transferring hexosyl groups	--	--	--	--	FALSE	-0.1138	1	FALSE	0.16264	1	FALSE	0.41752	0.96703	FALSE	0.85587	0.62323	FALSE	-1.1089	0.5215	FALSE	-0.11952	1
3-6k.c13731/1/9579.1	0	2.73333	0.26	2.63667	0	1.96333	0	2559	727592574	XP_010469338.1	2678	1.4e-300	PREDICTED: clathrin interactor EPSIN 3-like isoform X2 [Camelina sativa]	K12471	EPN	epsin	http://www.genome.jp/dbget-bin/www_bget?ko:K12471	Q93YP4	1496	2.3e-164	Clathrin interactor EPSIN 3 OS=Arabidopsis thaliana GN=EPSIN3 PE=2 SV=1	--	--	--	--	--	--	--	--	--	--	FALSE	-0.043935	1	FALSE	-1.0085	1	FALSE	#NAME?	0.23546	FALSE	#NAME?	1	FALSE	NA	NA	FALSE	#NAME?	0.13443
2-3k.c15165/1/2094	2.12333	7.71667	1.68	2.73	0.00333333	4.38	6.95	2098	727450015	XP_010506636.1	2901	0	PREDICTED: protein SUPPRESSOR OF PHYA-105 1 [Camelina sativa]>gi|727450017|ref|XP_010506637.1| PREDICTED: protein SUPPRESSOR OF PHYA-105 1 [Camelina sativa]	K16240	SPA1	protein suppressor of PHYA-105 1	http://www.genome.jp/dbget-bin/www_bget?ko:K16240	Q9SYX2	2887	0	Protein SUPPRESSOR OF PHYA-105 1 OS=Arabidopsis thaliana GN=SPA1 PE=1 SV=1	PF00069//PF00400	Protein kinase domain//WD domain, G-beta repeat	GO:0006468	protein phosphorylation	GO:0005524//GO:0005515//GO:0004672	ATP binding//protein binding//protein kinase activity	--	--	--	--	FALSE	1.9691	1	UP	Inf	0.0016818	UP	Inf	0.0047795	FALSE	#NAME?	0.8107	UP	Inf	0.016846	FALSE	1.768	1
1-2k.c26377/1/2041	0.553333	6.76667	15.8433	27.3167	2.09667	41.78	19.9933	2095	297797890	XP_002866829.1	2731	8.4e-307	hypothetical protein ARALYDRAFT_327857 [Arabidopsis lyrata subsp. lyrata]>gi|297312665|gb|EFH43088.1| hypothetical protein ARALYDRAFT_327857 [Arabidopsis lyrata subsp. lyrata]	K11498	CENPE	centromeric protein E	http://www.genome.jp/dbget-bin/www_bget?ko:K11498	O10324	134	1.6e-06	Probable apoptosis inhibitor 2 OS=Orgyia pseudotsugata multicapsid polyhedrosis virus GN=IAP2 PE=3 SV=1	PF07664//PF14634//PF13639	Ferrous iron transport protein B C terminus//zinc-RING finger domain//Ring finger domain	GO:0015684//GO:0007017//GO:0007018	ferrous iron transport//microtubule-based process//microtubule-based movement	GO:0005524//GO:0005515//GO:0015093//GO:0046872//GO:0003777//GO:0008270	ATP binding//protein binding//ferrous iron transmembrane transporter activity//metal ion binding//microtubule motor activity//zinc ion binding	GO:0005874//GO:0016021//GO:0005875	microtubule//integral component of membrane//microtubule associated complex	--	--	FALSE	0.11219	1	FALSE	3.2633	0.87145	FALSE	3.4789	0.92355	FALSE	-0.16708	1	FALSE	1.1994	1	UP	Inf	0.045457
1-2k.c23271/1/2229	15.5033	7.51667	4.14	2.94333	2.13	0.41	0.136667	2230	15229599	NP_188451.1	2368	1.1e-264	Octicosapeptide/Phox/Bem1p family protein [Arabidopsis thaliana]>gi|9279657|dbj|BAB01173.1| unnamed protein product [Arabidopsis thaliana]>gi|209529793|gb|ACI49791.1| At3g18230 [Arabidopsis thaliana]>gi|332642547|gb|AEE76068.1| Octicosapeptide/Phox/Bem1p family protein [Arabidopsis thaliana]	--	--	--	--	--	--	--	--	PF00564	PB1 domain	--	--	GO:0005515	protein binding	GO:0005634//GO:0009507//GO:0005829	nucleus//chloroplast//cytosol	--	--	FALSE	0.54233	1	FALSE	-0.372	1	FALSE	-1.3641	0.32105	FALSE	-0.77572	1	FALSE	1.1389	0.83116	FALSE	0.27196	1
1-2k.c3837/2/2122	4.13333	1.23667	18.2467	7.96667	19.2233	95.91	57.23	2098	297790903	XP_002863336.1	2507	7.9e-281	ATSDAT [Arabidopsis lyrata subsp. lyrata]>gi|297309171|gb|EFH39595.1| ATSDAT [Arabidopsis lyrata subsp. lyrata]	K14445	SLC13A2_3_5	solute carrier family 13 (sodium-dependent dicarboxylate transporter), member 2/3/5	http://www.genome.jp/dbget-bin/www_bget?ko:K14445	Q8LG88	2487	2.3e-279	Tonoplast dicarboxylate transporter OS=Arabidopsis thaliana GN=TDT PE=2 SV=2	PF03600//PF02040//PF08122//PF00939	Citrate transporter//Arsenical pump membrane protein//NADH-ubiquinone oxidoreductase B12 subunit family//Sodium:sulfate symporter transmembrane region	GO:0015700//GO:0055085//GO:0006814//GO:0006810//GO:0022900	arsenite transport//transmembrane transport//sodium ion transport//transport//electron transport chain	GO:0015105//GO:0005215	arsenite transmembrane transporter activity//transporter activity	GO:0005739//GO:0016021//GO:0005747//GO:0016020	mitochondrion//integral component of membrane//mitochondrial respiratory chain complex I//membrane	KOG1281	Na+/dicarboxylate, Na+/tricarboxylate and phosphate transporters	FALSE	0.90239	1	FALSE	1.7159	0.34564	UP	1.676	0.028014	FALSE	0.77098	0.76529	FALSE	-0.20816	1	FALSE	1.2775	1
2-3k.c9370/1/2969	2.58667	1.43	0.136667	0.31	1.51333	0	0.286667	2946	727554940	XP_010449634.1	3362	0	PREDICTED: uncharacterized protein LOC104731840 isoform X2 [Camelina sativa]	--	--	--	--	--	--	--	--	--	--	--	--	--	--	--	--	--	--	FALSE	3.0576	1	FALSE	-1.4152	0.59728	FALSE	-0.70479	1	FALSE	2.6888	1	FALSE	0.20472	1	FALSE	-1.3706	1
1-2k.c1812/3/1821	2.44667	3.11	2.54333	2.64667	8.43667	1.36	0.196667	1796	15235328	NP_193750.1	2220	1.3e-247	uncharacterized protein [Arabidopsis thaliana]>gi|2982434|emb|CAA18242.1| putative protein [Arabidopsis thaliana]>gi|7268812|emb|CAB79017.1| putative protein [Arabidopsis thaliana]>gi|332658882|gb|AEE84282.1| uncharacterized protein AT4G20170 [Arabidopsis thaliana]>gi|591401912|gb|AHL38683.1| glycosyltransferase, partial [Arabidopsis thaliana]	--	--	--	--	--	--	--	--	--	--	GO:0042546	cell wall biogenesis	--	--	--	--	--	--	FALSE	3.2764	1	FALSE	3.2923	0.82391	FALSE	0.10912	1	FALSE	2.2313	0.15402	FALSE	0.74357	1	FALSE	2.1887	1
3-6k.c7839/1/3800	17.1033	4.58333	0.713333	7.44333	27.43	0.713333	0	3803	565449726	XP_006285510.1	5705	0	hypothetical protein CARUB_v10006951mg [Capsella rubella]>gi|482554215|gb|EOA18408.1| hypothetical protein CARUB_v10006951mg [Capsella rubella]	K03255	TIF31, CLU1	protein TIF31	http://www.genome.jp/dbget-bin/www_bget?ko:K03255	F4JKH6	5631	0	Protein TSS OS=Arabidopsis thaliana GN=TSS PE=1 SV=1	PF09182//PF13371//PF00515//PF13374//PF13181//PF13414	Bacterial purine repressor, N-terminal//Tetratricopeptide repeat//Tetratricopeptide repeat//Tetratricopeptide repeat//Tetratricopeptide repeat//TPR repeat	GO:0006355	regulation of transcription, DNA-templated	GO:0003677//GO:0005515	DNA binding//protein binding	--	--	KOG1839	Uncharacterized protein CLU1/cluA/TIF31 involved in mitochondrial morphology/distribution, also found associated with eIF-3	FALSE	-0.50444	1	FALSE	-1.4628	0.8057	DOWN	#NAME?	0.0092457	FALSE	2.24	1	FALSE	-1.8911	1	FALSE	0.84209	1
2-3k.c6782/1/2773	2.18	6.37333	6.17	13.6067	0	15.78	21.4933	2731	297847738	XP_002891750.1	3709	0	ATPase, coupled to transmembrane movement of substances [Arabidopsis lyrata subsp. lyrata]>gi|297337592|gb|EFH68009.1| ATPase, coupled to transmembrane movement of substances [Arabidopsis lyrata subsp. lyrata]	--	--	--	--	Q9MAG3	3635	0	ABC transporter G family member 24 OS=Arabidopsis thaliana GN=ABCG24 PE=2 SV=2	PF00004//PF13304//PF03193//PF11575//PF00005//PF01637	ATPase family associated with various cellular activities (AAA)//AAA domain, putative AbiEii toxin, Type IV TA system//Protein of unknown function, DUF258//FhuF 2Fe-2S C-terminal domain//ABC transporter//Archaeal ATPase	GO:0006200	obsolete ATP catabolic process	GO:0016887//GO:0005525//GO:0003924//GO:0005524//GO:0051537	ATPase activity//GTP binding//GTPase activity//ATP binding//2 iron, 2 sulfur cluster binding	GO:0016021	integral component of membrane	--	--	FALSE	-0.54452	1	FALSE	0.49991	1	FALSE	1.0267	1	FALSE	1.5742	0.30565	FALSE	-1.8372	0.60232	FALSE	0.34741	1
1-2k.c39377/5/1681	1.7	7.78	5.75	8.51333	2.89667	5.57667	4.64	1678	568215114	NP_001275486.1	2398	2.8e-268	serine hydroxymethyltransferase, mitochondrial [Solanum tuberosum]>gi|1707998|sp|P50433.1|GLYM_SOLTU RecName: Full=Serine hydroxymethyltransferase, mitochondrial; Short=SHMT; AltName: Full=Glycine hydroxymethyltransferase; AltName: Full=Serine methylase; Flags: Precursor>gi|438247|emb|CAA81082.1| glycine hydroxymethyltransferase [Solanum tuberosum]	K00600	glyA, SHMT	glycine hydroxymethyltransferase	http://www.genome.jp/dbget-bin/www_bget?ko:K00600	Q9SZJ5	2620	7e-295	Serine hydroxymethyltransferase 1, mitochondrial OS=Arabidopsis thaliana GN=SHM1 PE=1 SV=1	PF00464//PF01212	Serine hydroxymethyltransferase//Beta-eliminating lyase	GO:0035999//GO:0006563//GO:0006520//GO:0006544	tetrahydrofolate interconversion//L-serine metabolic process//cellular amino acid metabolic process//glycine metabolic process	GO:0030170//GO:0016829//GO:0016740//GO:0004372	pyridoxal phosphate binding//lyase activity//transferase activity//glycine hydroxymethyltransferase activity	GO:0005739	mitochondrion	KOG2467	Glycine/serine hydroxymethyltransferase	DOWN	-7.4313	0.019078	DOWN	-6.9972	2.0372e-05	FALSE	0.36995	1	FALSE	-0.25506	1	DOWN	#NAME?	7.2486e-05	DOWN	#NAME?	0.00033655
2-3k.c8748/2/2769	8.32667	5.51	2.96333	1.53667	0.846667	0	0.25	2764	565471258	XP_006293431.1	4153	0	hypothetical protein CARUB_v10025578mg [Capsella rubella]>gi|482562139|gb|EOA26329.1| hypothetical protein CARUB_v10025578mg [Capsella rubella]	--	--	--	--	Q38998	4267	0	Potassium channel AKT1 OS=Arabidopsis thaliana GN=AKT1 PE=1 SV=2	PF13606//PF01007//PF00520//PF00023	Ankyrin repeat//Inward rectifier potassium channel//Ion transport protein//Ankyrin repeat	GO:0055085//GO:0006811//GO:0006813	transmembrane transport//ion transport//potassium ion transport	GO:0005242//GO:0005216//GO:0005515	inward rectifier potassium channel activity//ion channel activity//protein binding	GO:0016020//GO:0016021//GO:0008076	membrane//integral component of membrane//voltage-gated potassium channel complex	--	--	FALSE	-1.1737	1	FALSE	-1.9675	0.12147	FALSE	-1.7251	0.085008	FALSE	-1.5003	0.79713	FALSE	0.50562	1	FALSE	-1.7028	0.95799
2-3k.c13377/1/3456.1	11.6333	9.54	23.0467	33.3467	31.8533	54.8467	54.9233	2545	297833446	XP_002884605.1	3032	0	binding protein [Arabidopsis lyrata subsp. lyrata]>gi|297330445|gb|EFH60864.1| binding protein [Arabidopsis lyrata subsp. lyrata]	K17491	SMEK, PPP4R3	protein phosphatase 4 regulatory subunit 3	http://www.genome.jp/dbget-bin/www_bget?ko:K17491	Q4S6U8	743	4.8e-77	Serine/threonine-protein phosphatase 4 regulatory subunit 3 OS=Tetraodon nigroviridis GN=smek1 PE=3 SV=1	--	--	--	--	--	--	--	--	KOG2175	Protein predicted to be involved in carbohydrate metabolism	FALSE	2.3146	1	FALSE	Inf	0.23044	UP	Inf	0.030771	FALSE	#NAME?	1	FALSE	Inf	0.20382	FALSE	-1.1466	1
1-2k.c8029/2/1914	39.4967	133.057	171.613	175.753	196.14	200.32	201.41	1885	727575000	XP_010460119.1	2299	9.4e-257	PREDICTED: uncharacterized protein LOC104741048 [Camelina sativa]	--	--	--	--	P04635	293	5.3e-25	Lipase OS=Staphylococcus hyicus GN=lip PE=1 SV=1	--	--	--	--	--	--	--	--	--	--	FALSE	-2.4663	1	FALSE	-0.23488	1	FALSE	2.3896	0.99999	FALSE	1.0638	1	FALSE	-3.9158	0.41054	FALSE	Inf	1
1-2k.c20928/1/1961	9.67333	5.48667	5.11	2.05667	1.36667	6.44333	4.78333	1962	565452774	XP_006286350.1	3287	0	hypothetical protein CARUB_v10000079mg [Capsella rubella]>gi|565452778|ref|XP_006286351.1| hypothetical protein CARUB_v10000079mg [Capsella rubella]>gi|482555056|gb|EOA19248.1| hypothetical protein CARUB_v10000079mg [Capsella rubella]>gi|482555057|gb|EOA19249.1| hypothetical protein CARUB_v10000079mg [Capsella rubella]	--	--	--	--	Q9LFL0	3286	0	Cellulose synthase-like protein D2 OS=Arabidopsis thaliana GN=CSLD2 PE=3 SV=1	PF03552	Cellulose synthase	GO:0030244//GO:0005985//GO:0005982//GO:0006011	cellulose biosynthetic process//sucrose metabolic process//starch metabolic process//UDP-glucose metabolic process	GO:0016760	cellulose synthase (UDP-forming) activity	GO:0016020	membrane	--	--	FALSE	0.58856	1	UP	Inf	0.00065207	UP	Inf	0.000425	FALSE	#NAME?	0.58534	UP	Inf	0.038722	FALSE	1.2364	1
3-6k.c21246/1/4503	53.2433	22.4333	23.2567	8.16	40.5267	21.3833	19.66	4453	727648704	XP_010494911.1	3043	0	PREDICTED: uncharacterized protein LOC104771973 [Camelina sativa]	--	--	--	--	--	--	--	--	PF07562//PF02211//PF03121	Nine Cysteines Domain of family 3 GPCR//Nitrile hydratase beta subunit//Herpesviridae UL52/UL70 DNA primase	GO:0006351//GO:0007186//GO:0018874//GO:0006260//GO:0006568//GO:0006269//GO:0042207	transcription, DNA-templated//G-protein coupled receptor signaling pathway//benzoate metabolic process//DNA replication//tryptophan metabolic process//DNA replication, synthesis of RNA primer//styrene catabolic process	GO:0018822//GO:0003896//GO:0004930	nitrile hydratase activity//DNA primase activity//G-protein coupled receptor activity	GO:0005730//GO:0005657	nucleolus//replication fork	--	--	FALSE	-1.061	1	UP	Inf	0.0029077	UP	Inf	0.0011213	FALSE	-2.3598	0.92991	FALSE	2.0638	1	FALSE	0.98195	1
2-3k.c17307/1/4142.1	16.79	11.9	10.8367	6.34	3.77	7.55333	7.68	2036	727578998	XP_010462193.1	1595	4.3e-175	PREDICTED: receptor-like protein 12 [Camelina sativa]	--	--	--	--	Q9C9H7	624	2.4e-63	Receptor-like protein 12 OS=Arabidopsis thaliana GN=RLP12 PE=2 SV=2	PF00560//PF13855//PF07533	Leucine Rich Repeat//Leucine rich repeat//BRK domain	--	--	GO:0005515//GO:0016817	protein binding//hydrolase activity, acting on acid anhydrides	--	--	--	--	FALSE	2.2883	1	FALSE	7.0365	0.23935	FALSE	4.7826	0.091743	FALSE	-6.7103	0.95071	UP	8.4254	0.017813	FALSE	7.0512	0.10069
1-2k.c16538/1/1619	25.41	26.1933	18.0067	17.5367	10.2267	23.4067	33.5367	1620	297798784	XP_002867276.1	1755	9.7e-194	hypothetical protein ARALYDRAFT_491551 [Arabidopsis lyrata subsp. lyrata]>gi|297313112|gb|EFH43535.1| hypothetical protein ARALYDRAFT_491551 [Arabidopsis lyrata subsp. lyrata]	K17499	PPM1G, PP2CG	protein phosphatase 1G	http://www.genome.jp/dbget-bin/www_bget?ko:K17499	Q9SZ53	1714	7.7e-190	Probable protein phosphatase 2C 60 OS=Arabidopsis thaliana GN=At4g31860 PE=2 SV=1	PF00481//PF07228	Protein phosphatase 2C//Stage II sporulation protein E (SpoIIE)	GO:0006470	protein dephosphorylation	GO:0004722//GO:0003824//GO:0046872	protein serine/threonine phosphatase activity//catalytic activity//metal ion binding	GO:0008287	protein serine/threonine phosphatase complex	KOG0698	Serine/threonine protein phosphatase	FALSE	-3.0894	1	DOWN	-4.0456	0.039778	DOWN	-6.317	0.0017286	FALSE	-3.3028	1	FALSE	2.9368	0.70734	FALSE	-3.1963	0.90275
2-3k.c20697/2/694	15.2767	33.6267	11.6467	3.45333	13.4867	1.84667	1.95333	682	565492282	XP_006303780.1	689	1.7e-70	hypothetical protein CARUB_v10012022mg [Capsella rubella]>gi|482572491|gb|EOA36678.1| hypothetical protein CARUB_v10012022mg [Capsella rubella]	K02638	petE	plastocyanin	http://www.genome.jp/dbget-bin/www_bget?ko:K02638	P42699	672	2.2e-69	Plastocyanin major isoform, chloroplastic OS=Arabidopsis thaliana GN=DRT112 PE=1 SV=2	PF00725//PF00127	3-hydroxyacyl-CoA dehydrogenase, C-terminal domain//Copper binding proteins, plastocyanin/azurin family	GO:0018874//GO:0006550//GO:0055114//GO:0006554//GO:0006633//GO:0006568//GO:0006631//GO:0006574//GO:0006552//GO:0006118	benzoate metabolic process//isoleucine catabolic process//oxidation-reduction process//lysine catabolic process//fatty acid biosynthetic process//tryptophan metabolic process//fatty acid metabolic process//valine catabolic process//leucine catabolic process//obsolete electron transport	GO:0005507//GO:0003857//GO:0009055//GO:0016491	copper ion binding//3-hydroxyacyl-CoA dehydrogenase activity//electron carrier activity//oxidoreductase activity	--	--	--	--	DOWN	#NAME?	0.0071316	DOWN	#NAME?	0.0025245	FALSE	0.32102	1	FALSE	0.50997	1	DOWN	#NAME?	3.0813e-08	FALSE	#NAME?	0.10939
2-3k.c24805/1/1637	3.36333	14.57	20.0933	20.0367	5.25667	25.0667	28.1133	1639	727426390	XP_010459953.1	1603	4.1e-176	PREDICTED: uncharacterized protein LOC104740909 [Camelina sativa]	--	--	--	--	Q98TX3	203	1.3e-14	Programmed cell death protein 4 OS=Gallus gallus GN=PDCD4 PE=2 SV=1	PF07460//PF01757	NUMOD3 motif (2 copies)//Acyltransferase family	--	--	GO:0003677//GO:0016747	DNA binding//transferase activity, transferring acyl groups other than amino-acyl groups	--	--	KOG0403	Neoplastic transformation suppressor Pdcd4/MA-3, contains MA3 domain	FALSE	NA	NA	DOWN	#NAME?	0.00060552	DOWN	#NAME?	0.00038682	FALSE	Inf	1	FALSE	-1.0499	1	FALSE	-1.0185	1
1-2k.c3580/6/2255	13.8733	10.5333	7.07	5.55	3.29333	7.91333	5.58667	2243	297830256	XP_002883010.1	1989	9.9e-221	jacalin lectin family protein [Arabidopsis lyrata subsp. lyrata]>gi|297328850|gb|EFH59269.1| jacalin lectin family protein [Arabidopsis lyrata subsp. lyrata]	--	--	--	--	O04310	1681	7.2e-186	Jacalin-related lectin 34 OS=Arabidopsis thaliana GN=JAL34 PE=1 SV=1	--	--	--	--	--	--	--	--	--	--	FALSE	-2.9195	0.48541	DOWN	-3.4883	0.00064525	FALSE	-0.40607	1	FALSE	-1.2982	0.94129	FALSE	-1.5513	0.48405	FALSE	-2.7738	0.20098
1-2k.c13917/5/1656	0.0933333	1.11333	0.613333	1.85	6.94667	5.38667	4.01333	1650	297816942	XP_002876354.1	1806	1.2e-199	amino acid transporter family protein [Arabidopsis lyrata subsp. lyrata]>gi|297322192|gb|EFH52613.1| amino acid transporter family protein [Arabidopsis lyrata subsp. lyrata]	--	--	--	--	A2VCW5	173	3.8e-11	Sodium-coupled neutral amino acid transporter 5 OS=Rattus norvegicus GN=Slc38a5 PE=1 SV=1	PF03222//PF13520	Tryptophan/tyrosine permease family//Amino acid permease	GO:0006865//GO:0003333	amino acid transport//amino acid transmembrane transport	GO:0015171	amino acid transmembrane transporter activity	GO:0016021//GO:0016020	integral component of membrane//membrane	KOG1305	Amino acid transporter protein	FALSE	0.41623	1	FALSE	1.2066	0.52145	FALSE	0.55996	0.95557	FALSE	0.84505	0.86369	FALSE	-0.6371	0.96988	FALSE	-0.71167	1
2-3k.c24413/1/2743	1.63	0.56	3.01	2.51667	4.13333	33.7933	58.05	2748	297821270	XP_002878518.1	3867	0	EMB2221 [Arabidopsis lyrata subsp. lyrata]>gi|297324356|gb|EFH54777.1| EMB2221 [Arabidopsis lyrata subsp. lyrata]	K14005	SEC31	protein transport protein SEC31	http://www.genome.jp/dbget-bin/www_bget?ko:K14005	Q8L611	3864	0	Protein transport protein SEC31 homolog B OS=Arabidopsis thaliana GN=SEC31B PE=1 SV=1	PF00400//PF01603//PF02840	WD domain, G-beta repeat//Protein phosphatase 2A regulatory B subunit (B56 family)//Prp18 domain	GO:0008380//GO:0007165	RNA splicing//signal transduction	GO:0008601//GO:0005515	protein phosphatase type 2A regulator activity//protein binding	GO:0000159//GO:0005681	protein phosphatase type 2A complex//spliceosomal complex	KOG0307	Vesicle coat complex COPII, subunit SEC31	FALSE	1.3117	1	UP	Inf	0.0010566	UP	Inf	0.0014296	FALSE	#NAME?	0.75478	UP	Inf	0.0024707	FALSE	3.0091	0.90543
3-6k.c14171/1/3651	14.75	24.6667	33.1033	30.23	34.64	33.3667	38.3267	3681	565492246	XP_006303762.1	4954	0	hypothetical protein CARUB_v10011949mg [Capsella rubella]>gi|482572473|gb|EOA36660.1| hypothetical protein CARUB_v10011949mg [Capsella rubella]	K14489	AHK2_3_4	arabidopsis histidine kinase 2/3/4 (cytokinin receptor)	http://www.genome.jp/dbget-bin/www_bget?ko:K14489	Q9C5U1	4926	0	Histidine kinase 3 OS=Arabidopsis thaliana GN=AHK3 PE=1 SV=1	PF00072//PF01151//PF00512//PF01855//PF01256	Response regulator receiver domain//GNS1/SUR4 family//His Kinase A (phospho-acceptor) domain//Pyruvate flavodoxin/ferredoxin oxidoreductase, thiamine diP-bdg//Carbohydrate kinase	GO:0016310//GO:0007165//GO:0000160//GO:0055114	phosphorylation//signal transduction//phosphorelay signal transduction system//oxidation-reduction process	GO:0052855//GO:0016491//GO:0000155	ADP-dependent NAD(P)H-hydrate dehydratase activity//oxidoreductase activity//phosphorelay sensor kinase activity	GO:0009365//GO:0016021	protein histidine kinase complex//integral component of membrane	--	--	FALSE	-0.033376	1	FALSE	-1.1187	0.83596	FALSE	1.0405	0.42748	UP	2.0564	0.021064	FALSE	-1.1997	1	FALSE	-0.45336	1
1-2k.c36557/1/1665.2	12.9933	21.86	14.3533	19.4	46.2033	124.097	156.177	590	6692693	AAF24827.1	863	9.5e-91	F12K11.6 [Arabidopsis thaliana]	--	--	--	--	Q9C5K7	845	1.6e-89	1-aminocyclopropane-1-carboxylate oxidase homolog 2 OS=Arabidopsis thaliana GN=At1g06640 PE=2 SV=1	--	--	--	--	--	--	--	--	--	--	FALSE	-0.097533	1	FALSE	-1.9196	0.088495	FALSE	-0.66402	0.78097	FALSE	0.66179	1	FALSE	-0.42255	1	FALSE	-0.70841	1
2-3k.c24155/1/3101.1	19.5567	9.61	3.17667	1.62667	0.34	1.95	2.64	2200	727493828	XP_010422955.1	2692	2.9e-302	PREDICTED: probable WRKY transcription factor 19 [Camelina sativa]>gi|727493830|ref|XP_010422956.1| PREDICTED: probable WRKY transcription factor 19 [Camelina sativa]	--	--	--	--	Q9SZ67	638	6.2e-65	Probable WRKY transcription factor 19 OS=Arabidopsis thaliana GN=WRKY19 PE=2 SV=1	PF10541//PF07382	Nuclear envelope localisation domain//Histone H1-like nucleoprotein HC2	GO:0030261	chromosome condensation	GO:0003677	DNA binding	GO:0016021	integral component of membrane	--	--	FALSE	0.41324	1	UP	Inf	0.012173	UP	Inf	0.0032134	FALSE	#NAME?	0.76234	UP	Inf	0.0028938	FALSE	1.5948	1
1-2k.c4253/4/1820	0.243333	0.223333	2.44333	0.333333	0.16	10.5967	9.12	1791	30698926	NP_565059.2	2318	5.6e-259	organic cation/carnitine transporter1 [Arabidopsis thaliana]>gi|75262291|sp|Q9CAT6.1|OCT1_ARATH RecName: Full=Organic cation/carnitine transporter 1; Short=AtOCT1>gi|12324316|gb|AAG52125.1|AC010556_7 putative transporter; 29320-27598 [Arabidopsis thaliana]>gi|27311699|gb|AAO00815.1| putative transporter [Arabidopsis thaliana]>gi|31711954|gb|AAP68333.1| At1g73220 [Arabidopsis thaliana]>gi|33219731…	--	--	--	--	Q9CAT6	2318	7.8e-260	Organic cation/carnitine transporter 1 OS=Arabidopsis thaliana GN=OCT1 PE=2 SV=1	PF00083//PF07690	Sugar (and other) transporter//Major Facilitator Superfamily	GO:0055085	transmembrane transport	GO:0022857	transmembrane transporter activity	GO:0016021	integral component of membrane	KOG0255	Synaptic vesicle transporter SVOP and related transporters (major facilitator superfamily)	FALSE	3.3781	1	FALSE	4.1864	0.77312	FALSE	1.5295	0.72981	FALSE	1.9926	0.34455	FALSE	0.80446	1	FALSE	3.3667	0.41727
2-3k.c18516/1/2912	25.51	20.4633	15.1567	14.96	8.51667	11.05	11.83	2925	727630873	XP_010486429.1	2081	2.8e-231	PREDICTED: uncharacterized protein LOC104764573 isoform X2 [Camelina sativa]	--	--	--	--	Q0SNW3	272	2.3e-22	D-alanine--D-alanine ligase OS=Borrelia afzelii (strain PKo) GN=ddl PE=3 SV=1	PF07478	D-ala D-ala ligase C-terminus	GO:0009252//GO:0046436	peptidoglycan biosynthetic process//D-alanine metabolic process	GO:0008716	D-alanine-D-alanine ligase activity	--	--	--	--	FALSE	-1.3832	1	FALSE	-2.5789	0.11357	FALSE	-1.4396	0.44091	FALSE	-2.7941	0.56418	FALSE	2.1055	0.9293	FALSE	-1.3392	1
3-6k.c11153/2/4110	7.47333	7.74	17.6233	18.1933	20.4933	8.35333	9.55	4111	727516618	XP_010434684.1	4904	0	PREDICTED: uncharacterized protein LOC104718611 [Camelina sativa]	--	--	--	--	--	--	--	--	--	--	--	--	--	--	--	--	--	--	FALSE	-5.2303	0.30366	DOWN	-5.3069	1.7356e-05	FALSE	-1.3935	0.64303	FALSE	0.32479	1	FALSE	-1.5252	1	FALSE	-0.61792	1
1-2k.c37229/1/1365	0	3.13	4.42	9.37667	0.00333333	13.2067	9.04	1361	565495028	XP_006305153.1	1334	5.3e-145	hypothetical protein CARUB_v10009520mg, partial [Capsella rubella]>gi|482573864|gb|EOA38051.1| hypothetical protein CARUB_v10009520mg, partial [Capsella rubella]	K14503	BZR1_2	brassinosteroid resistant 1/2	http://www.genome.jp/dbget-bin/www_bget?ko:K14503	Q9LN63	1257	6.4e-137	Protein BRASSINAZOLE-RESISTANT 2 OS=Arabidopsis thaliana GN=BZR2 PE=1 SV=1	--	--	--	--	--	--	--	--	--	--	FALSE	-0.57194	1	FALSE	-1.4916	0.23765	FALSE	-0.82089	0.5907	FALSE	-0.38932	1	FALSE	0.12644	1	FALSE	-0.51974	1
2-3k.c15976/1/3255	5.55333	3.64	0.12	0.913333	1.41	0.163333	0.0266667	3269	565471674	XP_006293639.1	3148	0	hypothetical protein CARUB_v10022595mg [Capsella rubella]>gi|482562347|gb|EOA26537.1| hypothetical protein CARUB_v10022595mg [Capsella rubella]	--	--	--	--	O22864	3103	0	Protein NLP8 OS=Arabidopsis thaliana GN=NLP8 PE=2 SV=1	PF00564	PB1 domain	--	--	GO:0005515	protein binding	--	--	--	--	FALSE	0.13914	1	UP	Inf	0.010119	UP	Inf	0.0082832	FALSE	#NAME?	0.7801	UP	Inf	0.015257	FALSE	1.0173	1
3-6k.c21033/1/4116	0.586667	2.79333	3.11333	10.8667	10.6733	5.52333	3.72667	4134	727455856	XP_010509837.1	4034	0	PREDICTED: probable ubiquitin-conjugating enzyme E2 24 [Camelina sativa]>gi|727455858|ref|XP_010509838.1| PREDICTED: probable ubiquitin-conjugating enzyme E2 24 [Camelina sativa]	K10581	UBE2O	ubiquitin-conjugating enzyme E2 O	http://www.genome.jp/dbget-bin/www_bget?ko:K10581	Q8VY10	3960	0	Probable ubiquitin-conjugating enzyme E2 24 OS=Arabidopsis thaliana GN=UBC24 PE=2 SV=1	PF05743	UEV domain	GO:0006464//GO:0015031	cellular protein modification process//protein transport	--	--	--	--	KOG0895	Ubiquitin-conjugating enzyme	FALSE	-0.78033	1	FALSE	5.2781	0.069576	UP	7.2792	0.040155	FALSE	-4.7271	1	FALSE	5.3578	0.67171	FALSE	Inf	0.1611
1-2k.c7019/1/1714	112.77	104.157	82.24	42.3867	31.0033	18.3667	15.1533	1694	30695448	NP_564623.2	2141	1.8e-238	Na+/Ca 2+ exchanger-like protein [Arabidopsis thaliana]>gi|20466169|gb|AAM20402.1| unknown protein [Arabidopsis thaliana]>gi|332194787|gb|AEE32908.1| sodium/calcium exchanger family protein / calcium-binding EF hand family protein [Arabidopsis thaliana]	--	--	--	--	--	--	--	--	PF13202//PF13833//PF00036//PF13405//PF13499//PF01699//PF10591	EF hand//EF-hand domain pair//EF hand//EF-hand domain//EF-hand domain pair//Sodium/calcium exchanger protein//Secreted protein acidic and rich in cysteine Ca binding region	GO:0007030//GO:0007033//GO:0007165//GO:0042744//GO:0055085	Golgi organization//vacuole organization//signal transduction//hydrogen peroxide catabolic process//transmembrane transport	GO:0005509	calcium ion binding	GO:0016021//GO:0005578//GO:0009507//GO:0000325//GO:0005774//GO:0009506	integral component of membrane//proteinaceous extracellular matrix//chloroplast//plant-type vacuole//vacuolar membrane//plasmodesma	--	--	FALSE	-1.1174	1	FALSE	-2.1775	0.25638	FALSE	0.47531	1	FALSE	-0.52772	1	FALSE	-2.1666	0.86135	DOWN	-4.6398	0.043321
1-2k.c17328/1/1704	188.837	137.807	83.3	78.3433	98.68	35.15	35.9833	1600	727466754	XP_010515235.1	1770	1.7e-195	PREDICTED: oxalate--CoA ligase-like [Camelina sativa]	--	--	--	--	Q9SMT7	1759	4.6e-195	Oxalate--CoA ligase OS=Arabidopsis thaliana GN=AAE3 PE=1 SV=1	PF00501	AMP-binding enzyme	GO:0008152	metabolic process	GO:0003824	catalytic activity	--	--	KOG1176	Acyl-CoA synthetase	FALSE	0.76196	1	FALSE	1.584	0.42277	FALSE	1.2508	0.21405	FALSE	0.65794	0.95795	FALSE	-0.4457	1	FALSE	0.98631	1
2-3k.c7327/1/2906.2	29.6833	23.9533	19.1633	16.86	7.01667	9.24333	9.76	654	9957053	AAG09191.1	699	1.1e-71	sucrose transporter SUT4 [Arabidopsis thaliana]>gi|9957055|gb|AAG09192.1|AF175322_1 sucrose transporter SUT4 [Arabidopsis thaliana]	K15378	SLC45A1_2_4	solute carrier family 45, member 1/2/4	http://www.genome.jp/dbget-bin/www_bget?ko:K15378	Q9FE59	695	4.5e-72	Sucrose transport protein SUC4 OS=Arabidopsis thaliana GN=SUC4 PE=1 SV=2	PF07690	Major Facilitator Superfamily	GO:0055085	transmembrane transport	--	--	GO:0016021	integral component of membrane	--	--	FALSE	-0.15541	1	FALSE	2.4153	0.82543	FALSE	2.9927	0.62071	FALSE	0.99762	0.99615	FALSE	-1.304	0.82079	FALSE	-0.2041	1
2-3k.c7327/1/2906.1	0.816667	2.53333	14.4667	15.3133	24.5433	10.16	4.76333	1464	15218362	NP_172467.1	1614	2e-177	sucrose transporter 4 [Arabidopsis thaliana]>gi|83305837|sp|Q9FE59.2|SUC4_ARATH RecName: Full=Sucrose transport protein SUC4; AltName: Full=Sucrose permease 4; AltName: Full=Sucrose transporter 4; AltName: Full=Sucrose-proton symporter 4>gi|8052192|emb|CAB92308.1| sucrose transporter [Arabidopsis thaliana]>gi|18175712|gb|AAL59915.1| putative sucrose/H+ symporter protein [Arabidopsis thaliana]>gi|…	K15378	SLC45A1_2_4	solute carrier family 45, member 1/2/4	http://www.genome.jp/dbget-bin/www_bget?ko:K15378	Q9FE59	1614	2.7e-178	Sucrose transport protein SUC4 OS=Arabidopsis thaliana GN=SUC4 PE=1 SV=2	--	--	GO:0015770//GO:0006812//GO:0055085	sucrose transport//cation transport//transmembrane transport	GO:0008506	sucrose:proton symporter activity	GO:0005887//GO:0005773	integral component of plasma membrane//vacuole	--	--	FALSE	-0.40164	1	FALSE	2.4167	0.12361	UP	3.3019	0.00052007	FALSE	-0.22824	1	FALSE	-0.51019	1	FALSE	-1.0265	1
2-3k.c9550/1/2753.1	8.50333	8.05	11.6067	18.0133	27.05	21.5267	21.6967	2588	565458247	XP_006287123.1	3275	0	hypothetical protein CARUB_v10000295mg [Capsella rubella]>gi|482555829|gb|EOA20021.1| hypothetical protein CARUB_v10000295mg [Capsella rubella]	--	--	--	--	Q93YS4	3221	0	ABC transporter G family member 22 OS=Arabidopsis thaliana GN=ABCG22 PE=1 SV=1	PF00437//PF13304//PF03193//PF01061//PF00005//PF00910//PF03266	Type II/IV secretion system protein//AAA domain, putative AbiEii toxin, Type IV TA system//Protein of unknown function, DUF258//ABC-2 type transporter//ABC transporter//RNA helicase//NTPase	GO:0006810	transport	GO:0005525//GO:0016887//GO:0098519//GO:0003724//GO:0005524//GO:0003924//GO:0003723	GTP binding//ATPase activity//nucleotide phosphatase activity, acting on free nucleotides//RNA helicase activity//ATP binding//GTPase activity//RNA binding	GO:0016020	membrane	KOG0061	Transporter, ABC superfamily (Breast cancer resistance protein)	FALSE	0.19706	1	FALSE	1.3942	0.35463	UP	1.762	0.033998	FALSE	0.83314	0.70929	FALSE	-0.14006	1	FALSE	1.9624	0.6286
3-6k.c15882/1/3908	2.67	17.2033	20.5067	28.2733	0.183333	20.99	50.0667	3841	297832756	XP_002884260.1	5211	0	hypothetical protein ARALYDRAFT_477337 [Arabidopsis lyrata subsp. lyrata]>gi|297330100|gb|EFH60519.1| hypothetical protein ARALYDRAFT_477337 [Arabidopsis lyrata subsp. lyrata]	--	--	--	--	F4J8D3	5203	0	Protein TPLATE OS=Arabidopsis thaliana GN=TPLATE PE=1 SV=1	PF02724//PF04857//PF05793//PF02862//PF06459//PF07718	CDC45-like protein//CAF1 family ribonuclease//Transcription initiation factor IIF, alpha subunit (TFIIF-alpha)//DDHD domain//Ryanodine Receptor TM 4-6//Coatomer beta C-terminal region	GO:0006874//GO:0016192//GO:0006270//GO:0006367//GO:0006886//GO:0006816//GO:0032968	cellular calcium ion homeostasis//vesicle-mediated transport//DNA replication initiation//transcription initiation from RNA polymerase II promoter//intracellular protein transport//calcium ion transport//positive regulation of transcription elongation from RNA polymerase II promoter	GO:0005219//GO:0046872//GO:0005198//GO:0003677	ryanodine-sensitive calcium-release channel activity//metal ion binding//structural molecule activity//DNA binding	GO:0016021//GO:0030126//GO:0005622//GO:0005634	integral component of membrane//COPI vesicle coat//intracellular//nucleus	--	--	FALSE	4.6744	0.37464	FALSE	0.41472	1	FALSE	0.40235	1	UP	5.2452	1.1466e-06	FALSE	0.16446	1	FALSE	4.2523	0.1407
2-3k.c22086/1/3207	2.51	7.12667	8.56	13.3267	6.54333	16.3167	16.75	3236	674913043	CDY20161.1	4793	0	BnaA01g28410D [Brassica napus]	--	--	--	--	Q27GK7	4908	0	Topless-related protein 4 OS=Arabidopsis thaliana GN=TPR4 PE=1 SV=2	PF00400	WD domain, G-beta repeat	--	--	GO:0005515	protein binding	--	--	--	--	FALSE	-0.79967	1	FALSE	Inf	0.47577	UP	Inf	0.013119	FALSE	#NAME?	0.80826	FALSE	Inf	0.70356	FALSE	-0.011491	1
2-3k.c10909/1/2750	348.713	772.717	986.417	1011.75	1410.54	490.663	314.557	2731	145327227	NP_001077815.1	1747	1.4e-192	protein phosphatase 2C 16 [Arabidopsis thaliana]>gi|110740163|dbj|BAF01980.1| protein phosphatase 2C [Arabidopsis thaliana]>gi|332197250|gb|AEE35371.1| protein phosphatase 2C 16 [Arabidopsis thaliana]	K14497	PP2C	protein phosphatase 2C	http://www.genome.jp/dbget-bin/www_bget?ko:K14497	Q9CAJ0	1727	4e-191	Protein phosphatase 2C 16 OS=Arabidopsis thaliana GN=HAB1 PE=1 SV=1	PF00481	Protein phosphatase 2C	GO:0006470//GO:0009610//GO:0010029	protein dephosphorylation//response to symbiotic fungus//regulation of seed germination	GO:0003824//GO:0004722//GO:0005515	catalytic activity//protein serine/threonine phosphatase activity//protein binding	GO:0008287	protein serine/threonine phosphatase complex	--	--	FALSE	-1.1332	1	FALSE	Inf	0.40239	UP	Inf	0.030443	FALSE	-0.96617	1	FALSE	-0.95846	1	FALSE	0.08537	1
3-6k.c17321/1/4192.2	0	5.79667	4.51667	9.93333	0	10.4333	9.25	795	727539268	XP_010443420.1	789	4.9e-82	PREDICTED: ATPase 3, plasma membrane-type [Camelina sativa]	K01535	E3.6.3.6	H+-transporting ATPase	http://www.genome.jp/dbget-bin/www_bget?ko:K01535	P20431	786	1.5e-82	ATPase 3, plasma membrane-type OS=Arabidopsis thaliana GN=AHA3 PE=1 SV=2	--	--	--	--	--	--	--	--	--	--	FALSE	1.2144	1	FALSE	1.3907	1	FALSE	0.3342	1	FALSE	2.2487	0.13135	FALSE	-2.5234	0.15892	FALSE	-0.079927	1
2-3k.c10436/1/1232	1.61667	1.99333	7.14667	34.9833	27.29	55.7067	74.41	1244	727587712	XP_010466868.1	1173	2.3e-126	PREDICTED: heat stress transcription factor C-1 [Camelina sativa]	K09419	HSFF	heat shock transcription factor, other eukaryote	http://www.genome.jp/dbget-bin/www_bget?ko:K09419	Q6EUG4	495	1.3e-48	Heat stress transcription factor C-2a OS=Oryza sativa subsp. japonica GN=HSFC2A PE=2 SV=1	PF00447//PF03967//PF13851//PF04977//PF03310	HSF-type DNA-binding//Photosynthetic reaction centre, H-chain N-terminal region//Growth-arrest specific micro-tubule binding//Septum formation initiator//Caulimovirus DNA-binding protein	GO:0006118//GO:0007049//GO:0019684//GO:0006355//GO:0048870	obsolete electron transport//cell cycle//photosynthesis, light reaction//regulation of transcription, DNA-templated//cell motility	GO:0003677//GO:0045156//GO:0043565//GO:0003700	DNA binding//electron transporter, transferring electrons within the cyclic electron transport pathway of photosynthesis activity//sequence-specific DNA binding//transcription factor activity, sequence-specific DNA binding	GO:0005634//GO:0005667//GO:0031514//GO:0030077	nucleus//transcription factor complex//motile cilium//plasma membrane light-harvesting complex	--	--	FALSE	-2.2617	0.29365	FALSE	-0.05144	1	UP	2.6784	0.00031381	FALSE	0.56833	1	FALSE	-1.6716	0.6959	FALSE	-0.61592	1
2-3k.c6885/1/4116.2	4.57333	2.8	3.13667	3.36667	14.2233	8.27	9.31	1697	334187550	NP_001190267.1	2361	5.5e-264	calmodulin-binding transcription activator 1 [Arabidopsis thaliana]>gi|332004007|gb|AED91390.1| calmodulin-binding transcription activator 1 [Arabidopsis thaliana]	--	--	--	--	Q9FY74	2361	7.6e-265	Calmodulin-binding transcription activator 1 OS=Arabidopsis thaliana GN=CMTA1 PE=2 SV=2	PF00023//PF13606//PF00612	Ankyrin repeat//Ankyrin repeat//IQ calmodulin-binding motif	GO:0050826//GO:0045893	response to freezing//positive regulation of transcription, DNA-templated	GO:0003677//GO:0005515//GO:0005516	DNA binding//protein binding//calmodulin binding	GO:0005634	nucleus	--	--	FALSE	#NAME?	0.56597	FALSE	#NAME?	0.066149	FALSE	-0.60324	1	FALSE	#NAME?	0.24125	FALSE	Inf	1	FALSE	-5.8511	0.46686
2-3k.c23587/1/1147	8.97667	32.6733	10.6767	8.90667	5.22667	3.06667	0.376667	1146	297810999	XP_002873383.1	1412	4.1e-154	hypothetical protein ARALYDRAFT_908859 [Arabidopsis lyrata subsp. lyrata]>gi|297319220|gb|EFH49642.1| hypothetical protein ARALYDRAFT_908859 [Arabidopsis lyrata subsp. lyrata]	--	--	--	--	Q9C598	1403	6.3e-154	Protein ATAF2 OS=Arabidopsis thaliana GN=NAC081 PE=1 SV=1	PF02365	No apical meristem (NAM) protein	GO:0006355	regulation of transcription, DNA-templated	GO:0003677	DNA binding	--	--	--	--	FALSE	1.0604	1	FALSE	-0.11841	1	FALSE	-1.0346	0.31857	FALSE	-0.13887	1	FALSE	0.48526	1	FALSE	-0.47921	1
1-2k.c10851/1/2158	21.7133	27.0833	35.4767	39.96	49.8833	43.6267	52.4633	2147	727517788	XP_010435287.1	1858	1.5e-205	PREDICTED: leucine-rich repeat extensin-like protein 3 [Camelina sativa]	--	--	--	--	Q9T0K5	1852	1e-205	Leucine-rich repeat extensin-like protein 3 OS=Arabidopsis thaliana GN=LRX3 PE=1 SV=1	PF00560//PF13855	Leucine Rich Repeat//Leucine rich repeat	--	--	GO:0005515	protein binding	--	--	--	--	FALSE	2.6983	0.49554	FALSE	2.357	0.15326	FALSE	0.45749	1	FALSE	3.1809	0.064461	FALSE	-1.035	1	FALSE	1.2437	1
2-3k.c7572/1/2806	14.4933	13.4233	27.3133	25.8633	47.39	31.8067	39.32	2775	727447312	XP_010505251.1	963	1.1e-101	PREDICTED: uncharacterized protein LOC104782119 [Camelina sativa]	--	--	--	--	--	--	--	--	PF01075	Glycosyltransferase family 9 (heptosyltransferase)	GO:0008152	metabolic process	GO:0016757	transferase activity, transferring glycosyl groups	--	--	--	--	FALSE	-1.6054	1	FALSE	-2.237	0.090446	FALSE	-1.8627	0.10886	FALSE	-1.0564	1	FALSE	-1.3792	0.9621	FALSE	-2.0593	1
3-6k.c21505/1/4236.1	1.16333	2.64	4.25667	4.92667	2.09333	15.1333	9.36667	2352	565441049	XP_006283043.1	2558	1.1e-286	hypothetical protein CARUB_v10004035mg [Capsella rubella]>gi|482551748|gb|EOA15941.1| hypothetical protein CARUB_v10004035mg [Capsella rubella]	--	--	--	--	F4JS25	2529	3.5e-284	Suppressor of RPS4-RLD 1 OS=Arabidopsis thaliana GN=SRFR1 PE=1 SV=1	PF13176//PF13174//PF13181//PF13374//PF13371//PF13414//PF00515//PF02259	Tetratricopeptide repeat//Tetratricopeptide repeat//Tetratricopeptide repeat//Tetratricopeptide repeat//Tetratricopeptide repeat//TPR repeat//Tetratricopeptide repeat//FAT domain	--	--	GO:0005515	protein binding	--	--	--	--	FALSE	#NAME?	0.097072	DOWN	#NAME?	0.00033455	FALSE	-1.7873	0.61521	FALSE	0.089755	1	FALSE	0.43286	1	FALSE	1.1579	1
2-3k.c8028/1/3564	26.6767	13.0333	15.6633	8.77667	27.67	7.16333	6.63667	3586	565431330	XP_006279944.1	3817	0	hypothetical protein CARUB_v10025809mg [Capsella rubella]>gi|482548648|gb|EOA12842.1| hypothetical protein CARUB_v10025809mg [Capsella rubella]	K00826	E2.6.1.42, ilvE	branched-chain amino acid aminotransferase	http://www.genome.jp/dbget-bin/www_bget?ko:K00826	Q9FLH0	3751	0	Protein CROWDED NUCLEI 4 OS=Arabidopsis thaliana GN=CRWN4 PE=1 SV=2	--	--	--	--	--	--	--	--	--	--	FALSE	-1.5803	1	DOWN	-2.8063	0.011583	DOWN	-2.2547	0.015711	FALSE	-0.27274	1	FALSE	-0.53659	1	FALSE	-0.99271	1
3-6k.c4347/1/4135	21.7833	52.8433	52.8233	63.5133	21.6767	11.27	5.88333	4176	565441002	XP_006283029.1	5358	0	hypothetical protein CARUB_v10004021mg [Capsella rubella]>gi|482551734|gb|EOA15927.1| hypothetical protein CARUB_v10004021mg [Capsella rubella]	--	--	--	--	Q54G05	139	8.5e-07	Putative leucine-rich repeat-containing protein DDB_G0290503 OS=Dictyostelium discoideum GN=DDB_G0290503 PE=3 SV=1	PF04108//PF03854//PF04508//PF12179	Autophagy protein Apg17//P-11 zinc finger//Viral A-type inclusion protein repeat//I-kappa-kinase-beta NEMO binding domain	GO:0016310//GO:0006914//GO:0016032//GO:0009069	phosphorylation//autophagy//viral process//serine family amino acid metabolic process	GO:0008384//GO:0003723//GO:0008270	IkappaB kinase activity//RNA binding//zinc ion binding	GO:0008385	IkappaB kinase complex	--	--	FALSE	1.0989	1	FALSE	Inf	0.50243	UP	Inf	0.0069965	FALSE	#NAME?	0.95519	UP	Inf	0.035406	FALSE	1.9096	1
1-2k.c21783/1/2287	38.3367	36.3267	53.5267	70.13	79.2467	43.3233	49.0567	2289	565472440	XP_006294022.1	2327	6.4e-260	hypothetical protein CARUB_v10023015mg [Capsella rubella]>gi|482562730|gb|EOA26920.1| hypothetical protein CARUB_v10023015mg [Capsella rubella]	K12614	DDX6, RCK, DHH1	ATP-dependent RNA helicase DDX6/DHH1	http://www.genome.jp/dbget-bin/www_bget?ko:K12614	Q9M2E0	2104	6.5e-235	DEAD-box ATP-dependent RNA helicase 12 OS=Arabidopsis thaliana GN=RH12 PE=2 SV=1	PF00270	DEAD/DEAH box helicase	--	--	GO:0005524//GO:0003676	ATP binding//nucleic acid binding	--	--	KOG0326	ATP-dependent RNA helicase	FALSE	-0.4059	1	FALSE	-1.1622	0.49474	FALSE	-0.75521	0.68751	FALSE	-0.4668	1	FALSE	0.077046	1	FALSE	-0.60916	1
1-2k.c29587/1/1754	9.15	20.4967	10.1367	4.73667	0	0	0	1771	727555578	XP_010449959.1	2469	1.7e-276	PREDICTED: beta-amylase 5-like [Camelina sativa]	--	--	--	--	P25853	2492	5.1e-280	Beta-amylase 5 OS=Arabidopsis thaliana GN=BAM5 PE=2 SV=1	PF01373	Glycosyl hydrolase family 14	GO:0005982//GO:0005985//GO:0000272	starch metabolic process//sucrose metabolic process//polysaccharide catabolic process	GO:0016161	beta-amylase activity	--	--	--	--	FALSE	1.4353	1	FALSE	0.25719	1	FALSE	-0.092558	1	UP	2.0611	0.018844	FALSE	-1.5887	0.25116	FALSE	-0.19297	1
3-6k.c14008/1/3801	1.16667	0.893333	2.25333	2.74333	10.19	4.66	4.15	3812	357474241	XP_003607405.1	4437	0	Exportin-1 [Medicago truncatula]	K14290	XPO1, CRM1	exportin-1	http://www.genome.jp/dbget-bin/www_bget?ko:K14290	Q9SMV6	3351	0	Protein EXPORTIN 1A OS=Arabidopsis thaliana GN=XPO1 PE=1 SV=1	PF03810//PF01602	Importin-beta N-terminal domain//Adaptin N terminal region	GO:0006886//GO:0016192	intracellular protein transport//vesicle-mediated transport	GO:0008536	Ran GTPase binding	GO:0030117	membrane coat	KOG2020	Nuclear transport receptor CRM1/MSN5 (importin beta superfamily)	FALSE	1.7419	1	FALSE	2.8058	0.47689	FALSE	2.0819	0.62535	FALSE	-8.2407	0.89365	UP	10.22	0.006668	FALSE	1.2321	1
1-2k.c21705/1/2164	3.37667	10.2533	34.8167	32.0833	17.8	8.73	6.23667	2198	565492764	XP_006304021.1	2711	1.8e-304	hypothetical protein CARUB_v10011481mg [Capsella rubella]>gi|482572732|gb|EOA36919.1| hypothetical protein CARUB_v10011481mg [Capsella rubella]	K16732	PRC1	protein regulator of cytokinesis 1	http://www.genome.jp/dbget-bin/www_bget?ko:K16732	Q9C7G0	2571	4.4e-289	65-kDa microtubule-associated protein 8 OS=Arabidopsis thaliana GN=MAP65-8 PE=1 SV=2	PF03999	Microtubule associated protein (MAP65/ASE1 family)	GO:0000226//GO:0000910	microtubule cytoskeleton organization//cytokinesis	GO:0008017	microtubule binding	GO:0045298	tubulin complex	--	--	FALSE	Inf	0.92152	FALSE	0.9694	1	FALSE	1.7658	1	UP	Inf	1.462e-06	FALSE	-1.2852	0.86366	FALSE	Inf	0.10993
3-6k.c3814/2/4252	15.5067	7.19667	6.50667	4.19	3.36667	4.38333	2.24667	4222	727499403	XP_010425785.1	5790	0	PREDICTED: WD repeat-containing protein 11-like [Camelina sativa]	--	--	--	--	Q8K1X1	324	3e-28	WD repeat-containing protein 11 OS=Mus musculus GN=Wdr11 PE=2 SV=1	PF05192//PF03362	MutS domain III//Herpesvirus UL47 protein	GO:0006355//GO:0006298	regulation of transcription, DNA-templated//mismatch repair	GO:0030983//GO:0005524	mismatched DNA binding//ATP binding	--	--	KOG1912	WD40 repeat protein	FALSE	-0.54046	1	FALSE	-0.044734	1	FALSE	-6.104	0.65859	FALSE	0.17224	1	FALSE	-0.91631	1	FALSE	0.49607	1
2-3k.c5860/1/5395	4.91	10.1167	6.99667	10.15	10.9067	1.76	1.93333	2658	565431392	XP_006279965.1	3697	0	hypothetical protein CARUB_v10025832mg [Capsella rubella]>gi|482548669|gb|EOA12863.1| hypothetical protein CARUB_v10025832mg [Capsella rubella]	K15728	LPIN	phosphatidate phosphatase LPIN	http://www.genome.jp/dbget-bin/www_bget?ko:K15728	Q9FMN2	3521	0	Phosphatidate phosphatase PAH2 OS=Arabidopsis thaliana GN=PAH2 PE=1 SV=1	PF03767//PF03784	HAD superfamily, subfamily IIIB (Acid phosphatase)//Cyclotide family	GO:0006952//GO:0006771//GO:0019497	defense response//riboflavin metabolic process//hexachlorocyclohexane metabolic process	GO:0003993	acid phosphatase activity	--	--	KOG2116	Protein involved in plasmid maintenance/nuclear protein involved in lipid metabolism	FALSE	1.8156	1	FALSE	-2.4487	0.45445	FALSE	-3.1403	0.30262	FALSE	#NAME?	1	FALSE	Inf	0.80161	FALSE	-0.43527	1
2-3k.c866/15/2883	7.59	11.0267	24.27	33.1933	31.0767	32.9433	25.2367	2856	297849938	XP_002892850.1	3347	0	hydroxyproline-rich glycoprotein family protein [Arabidopsis lyrata subsp. lyrata]>gi|297338692|gb|EFH69109.1| hydroxyproline-rich glycoprotein family protein [Arabidopsis lyrata subsp. lyrata]	K12200	PDCD6IP, ALIX, RIM20	programmed cell death 6-interacting protein	http://www.genome.jp/dbget-bin/www_bget?ko:K12200	Q8T7K0	644	1.6e-65	ALG-2 interacting protein X OS=Dictyostelium discoideum GN=alxA PE=1 SV=1	PF04048//PF01311//PF13949	Sec8 exocyst complex component specific domain//Bacterial export proteins, family 1//ALIX V-shaped domain binding to HIV	GO:0006605//GO:0015031//GO:0006904	protein targeting//protein transport//vesicle docking involved in exocytosis	GO:0005515	protein binding	GO:0016020//GO:0000145	membrane//exocyst	KOG2220	Predicted signal transduction protein	FALSE	-1.6986	1	FALSE	-0.66949	0.93126	FALSE	0.42081	1	FALSE	0.4649	1	FALSE	-1.7959	0.081297	FALSE	-0.69573	1
1-2k.c9577/4/1859	85.8133	85.6067	52.35	43.2367	26.33	43.6567	49.8333	1804	727583280	XP_010464592.1	1206	4.9e-130	PREDICTED: uncharacterized protein LOC104745116 [Camelina sativa]	--	--	--	--	--	--	--	--	PF04632//PF11744	Fusaric acid resistance protein family//Aluminium activated malate transporter	GO:0006810//GO:0015743	transport//malate transport	--	--	GO:0005886	plasma membrane	--	--	FALSE	1.4207	1	FALSE	2.2573	0.11976	FALSE	2.1925	0.078471	FALSE	1.2429	0.74632	FALSE	-0.060633	1	FALSE	2.0055	0.98066
2-3k.c17249/2/3217	0	5.5	2.7	2.99667	0.0233333	6.09333	6.53667	3210	565499952	XP_006307615.1	1197	9.7e-129	hypothetical protein CARUB_v10009243mg [Capsella rubella]>gi|565499954|ref|XP_006307616.1| hypothetical protein CARUB_v10009243mg [Capsella rubella]>gi|482576326|gb|EOA40513.1| hypothetical protein CARUB_v10009243mg [Capsella rubella]>gi|482576327|gb|EOA40514.1| hypothetical protein CARUB_v10009243mg [Capsella rubella]	K12741	HNRNPA1_3	heterogeneous nuclear ribonucleoprotein A1/A3	http://www.genome.jp/dbget-bin/www_bget?ko:K12741	Q9LKA4	1041	1.7e-111	UBP1-associated protein 2C OS=Arabidopsis thaliana GN=UBA2C PE=2 SV=1	PF08559//PF16367//PF02883//PF00076//PF01006	Cut8, nuclear proteasome tether protein//RNA recognition motif//Adaptin C-terminal domain//RNA recognition motif. (a.k.a. RRM, RBD, or RNP domain)//Hepatitis C virus non-structural protein NS4a	GO:0006886//GO:0031144//GO:0071630//GO:0016032//GO:0016192	intracellular protein transport//proteasome localization//nucleus-associated proteasomal ubiquitin-dependent protein catabolic process//viral process//vesicle-mediated transport	GO:0003676	nucleic acid binding	GO:0005634//GO:0030131//GO:0019012	nucleus//clathrin adaptor complex//virion	--	--	FALSE	0.30019	1	FALSE	-1.0134	0.69478	FALSE	-0.45772	1	FALSE	-0.49124	1	FALSE	0.77414	1	FALSE	-0.94763	1
3-6k.c2318/2/3664	0	0.34	1.21667	3.03	0.04	2.99333	2.11333	3704	674933911	CDX99365.1	2664	8.7e-299	BnaC01g11870D [Brassica napus]	--	--	--	--	Q9SZ67	1133	4.1e-122	Probable WRKY transcription factor 19 OS=Arabidopsis thaliana GN=WRKY19 PE=2 SV=1	PF13855//PF02362//PF00931//PF01582	Leucine rich repeat//B3 DNA binding domain//NB-ARC domain//TIR domain	GO:0007165	signal transduction	GO:0003677//GO:0043531//GO:0005515	DNA binding//ADP binding//protein binding	--	--	--	--	FALSE	#NAME?	0.12797	FALSE	#NAME?	0.15147	FALSE	-2.8327	0.86059	FALSE	-0.54578	1	FALSE	-2.3462	0.86673	FALSE	-2.149	1
3-6k.c15916/2/4158	1.16667	9.76667	0.416667	6.67333	0.0566667	2.05	0.536667	4159	565497394	XP_006306336.1	5665	0	hypothetical protein CARUB_v10012213mg [Capsella rubella]>gi|482575047|gb|EOA39234.1| hypothetical protein CARUB_v10012213mg [Capsella rubella]	K12124	GI	GIGANTEA	http://www.genome.jp/dbget-bin/www_bget?ko:K12124	Q9SQI2	5639	0	Protein GIGANTEA OS=Arabidopsis thaliana GN=GI PE=1 SV=2	--	--	--	--	--	--	--	--	--	--	FALSE	1.4767	1	FALSE	-1.5968	0.50255	DOWN	#NAME?	6.4214e-08	FALSE	#NAME?	0.94065	UP	Inf	0.00041468	FALSE	-0.86693	1
3-6k.c10159/1/4127.1	129.417	116.777	65.2233	55.33	20.57	43.69	43.6667	1989	334184310	NP_001189555.1	2675	2.5e-300	nucleotide-diphospho-sugar transferases superfamily protein [Arabidopsis thaliana]>gi|330251844|gb|AEC06938.1| nucleotide-diphospho-sugar transferases superfamily protein [Arabidopsis thaliana]>gi|661492768|gb|AIE13823.1| AT2G19880.2, partial [Arabidopsis thaliana]	--	--	--	--	--	--	--	--	PF13506	Glycosyl transferase family 21	GO:0006687	glycosphingolipid metabolic process	GO:0016757//GO:0008120	transferase activity, transferring glycosyl groups//ceramide glucosyltransferase activity	GO:0005794	Golgi apparatus	--	--	FALSE	0.24895	1	FALSE	1.0775	0.62299	FALSE	0.88821	0.66888	FALSE	0.56669	1	FALSE	-0.63101	1	FALSE	0.34549	1
1-2k.c9453/1/1934	15.6133	23.4367	27.2667	41.7933	32.6767	49.3967	54.2767	1935	565487915	XP_006301597.1	2920	0	hypothetical protein CARUB_v10022036mg [Capsella rubella]>gi|482570307|gb|EOA34495.1| hypothetical protein CARUB_v10022036mg [Capsella rubella]	K12116	FKF1	flavin-binding kelch repeat F-box protein 1	http://www.genome.jp/dbget-bin/www_bget?ko:K12116	Q9C9W9	2898	0	Adagio protein 3 OS=Arabidopsis thaliana GN=ADO3 PE=1 SV=1	PF07646//PF12937//PF08447//PF00989//PF00646//PF01344	Kelch motif//F-box-like//PAS fold//PAS fold//F-box domain//Kelch motif	GO:0006355	regulation of transcription, DNA-templated	GO:0005515	protein binding	--	--	--	--	FALSE	-0.77808	1	FALSE	0.25361	1	UP	7.4733	0.015633	FALSE	#NAME?	1	FALSE	Inf	0.77565	FALSE	-1.0856	1
3-6k.c21255/1/4337	7.38	9.93333	2.36	1.53	1.96	0.716667	1.55	4323	727605797	XP_010475970.1	3840	0	PREDICTED: alpha-glucan water dikinase 1, chloroplastic-like [Camelina sativa]	K08244	E2.7.9.4	alpha-glucan, water dikinase	http://www.genome.jp/dbget-bin/www_bget?ko:K08244	Q9SAC6	3770	0	Alpha-glucan water dikinase 1, chloroplastic OS=Arabidopsis thaliana GN=GWD1 PE=1 SV=2	PF16760//PF01326	Starch/carbohydrate-binding module (family 53)//Pyruvate phosphate dikinase, PEP/pyruvate binding domain	GO:0016310	phosphorylation	GO:2001070//GO:0005524//GO:0016301	starch binding//ATP binding//kinase activity	--	--	--	--	FALSE	-3.3585	0.81854	DOWN	-3.7627	0.0065458	FALSE	-2.7934	0.071559	FALSE	-1.2359	1	FALSE	-2.2615	0.79307	FALSE	-2.9501	1
1-2k.c2199/1/1950	0.513333	0.833333	0.35	0.993333	0	1.11667	1.59667	1965	565479898	XP_006297589.1	1925	2.3e-213	hypothetical protein CARUB_v10013611mg [Capsella rubella]>gi|482566298|gb|EOA30487.1| hypothetical protein CARUB_v10013611mg [Capsella rubella]	--	--	--	--	Q9LDG2	1915	4.6e-213	Protein trichome birefringence-like 10 OS=Arabidopsis thaliana GN=TBL10 PE=2 SV=1	--	--	--	--	--	--	--	--	--	--	FALSE	-0.97867	1	FALSE	-2.2973	0.21157	FALSE	-1.3168	0.54216	FALSE	-1.045	1	FALSE	0.23628	1	FALSE	-1.4328	1
1-2k.c777/20/1701	26.5567	41.6633	14.3	50.41	9.59	10.82	18.27	1687	565459928	XP_006287963.1	1773	8.2e-196	hypothetical protein CARUB_v10001198mg [Capsella rubella]>gi|482556669|gb|EOA20861.1| hypothetical protein CARUB_v10001198mg [Capsella rubella]	--	--	--	--	Q9X0Y1	182	3.5e-12	Phosphorylated carbohydrates phosphatase TM_1254 OS=Thermotoga maritima (strain ATCC 43589 / MSB8 / DSM 3109 / JCM 10099) GN=TM_1254 PE=1 SV=1	--	--	--	--	--	--	--	--	--	--	FALSE	-0.77838	1	FALSE	0.28049	1	FALSE	1.0735	0.23806	FALSE	0.049652	1	FALSE	-0.87158	0.65872	FALSE	-0.44653	1
1-2k.c14213/2/1619	3.52667	2.21667	7.76	14.42	18.1333	18.1433	16.8267	1613	727414636	XP_010506935.1	2199	3.2e-245	PREDICTED: protein ASPARTIC PROTEASE IN GUARD CELL 1 [Camelina sativa]	--	--	--	--	Q9LS40	2173	4.6e-243	Protein ASPARTIC PROTEASE IN GUARD CELL 1 OS=Arabidopsis thaliana GN=ASPG1 PE=1 SV=1	PF00026	Eukaryotic aspartyl protease	GO:0006508	proteolysis	GO:0004190	aspartic-type endopeptidase activity	--	--	--	--	FALSE	-2.3266	0.81731	DOWN	-2.2483	0.029236	FALSE	0.13146	1	FALSE	-1.659	0.72809	FALSE	1.1596	0.4596	FALSE	-0.26983	1
1-2k.c16668/1/1729	82.3367	33.2633	43.3633	15.4867	14.7867	50.8467	31.5733	1729	565482766	XP_006299023.1	1736	1.7e-191	hypothetical protein CARUB_v10015160mg [Capsella rubella]>gi|482567732|gb|EOA31921.1| hypothetical protein CARUB_v10015160mg [Capsella rubella]	K01611	speD, AMD1	S-adenosylmethionine decarboxylase	http://www.genome.jp/dbget-bin/www_bget?ko:K01611	Q96286	1687	1.1e-186	S-adenosylmethionine decarboxylase proenzyme 1 OS=Arabidopsis thaliana GN=SAMDC1 PE=1 SV=2	PF01536	Adenosylmethionine decarboxylase	GO:0006597//GO:0008295//GO:0006525//GO:0006560	spermine biosynthetic process//spermidine biosynthetic process//arginine metabolic process//proline metabolic process	GO:0004014	adenosylmethionine decarboxylase activity	--	--	KOG0788	S-adenosylmethionine decarboxylase	FALSE	1.1999	1	UP	12.851	6.0655e-05	UP	12.63	4.3923e-05	FALSE	#NAME?	0.2205	UP	Inf	1.2979e-06	FALSE	1.6911	1
1-2k.c20046/5/2186	13.23	17.0967	29.4133	34.1033	69.9233	31.8233	30.3433	2134	567218936	XP_006413097.1	3072	0	hypothetical protein EUTSA_v10024696mg [Eutrema salsugineum]>gi|312283481|dbj|BAJ34606.1| unnamed protein product [Thellungiella halophila]>gi|557114267|gb|ESQ54550.1| hypothetical protein EUTSA_v10024696mg [Eutrema salsugineum]	K14487	GH3	auxin responsive GH3 gene family	http://www.genome.jp/dbget-bin/www_bget?ko:K14487	O81829	3122	0	Indole-3-acetic acid-amido synthetase GH3.5 OS=Arabidopsis thaliana GN=GH3.5 PE=1 SV=1	--	--	--	--	--	--	--	--	--	--	FALSE	0.34969	1	FALSE	1.8673	0.082495	UP	2.2801	0.0058015	FALSE	0.89493	0.56904	FALSE	-0.19295	1	FALSE	1.2923	0.9882
3-6k.c4748/1/5404	4.77333	2.11	2.53333	0.663333	0.123333	0.71	0.69	2674	565452774	XP_006286350.1	4321	0	hypothetical protein CARUB_v10000079mg [Capsella rubella]>gi|565452778|ref|XP_006286351.1| hypothetical protein CARUB_v10000079mg [Capsella rubella]>gi|482555056|gb|EOA19248.1| hypothetical protein CARUB_v10000079mg [Capsella rubella]>gi|482555057|gb|EOA19249.1| hypothetical protein CARUB_v10000079mg [Capsella rubella]	--	--	--	--	Q9LFL0	4226	0	Cellulose synthase-like protein D2 OS=Arabidopsis thaliana GN=CSLD2 PE=3 SV=1	PF03552	Cellulose synthase	GO:0006011//GO:0005982//GO:0005985//GO:0030244	UDP-glucose metabolic process//starch metabolic process//sucrose metabolic process//cellulose biosynthetic process	GO:0016760	cellulose synthase (UDP-forming) activity	GO:0016020	membrane	--	--	FALSE	1.2521	1	UP	8.177	0.039108	UP	6.8093	0.019141	FALSE	#NAME?	0.70751	UP	Inf	0.012717	UP	Inf	0.044609
1-2k.c1870/5/1766	0	1.46	3.42	6.30333	0	7.79333	4.06	1716	240256160	NP_195174.6	2222	7.2e-248	glucan endo-1,3-beta-glucosidase 7 [Arabidopsis thaliana]>gi|259016223|sp|Q9M069.2|E137_ARATH RecName: Full=Glucan endo-1,3-beta-glucosidase 7; AltName: Full=(1->3)-beta-glucan endohydrolase 7; Short=(1->3)-beta-glucanase 7; AltName: Full=Beta-1,3-endoglucanase 7; Short=Beta-1,3-glucanase 7; Flags: Precursor>gi|332660984|gb|AEE86384.1| glucan endo-1,3-beta-glucosidase 7 [Arabidopsis thaliana]	--	--	--	--	Q9M069	2222	1e-248	Glucan endo-1,3-beta-glucosidase 7 OS=Arabidopsis thaliana GN=At4g34480 PE=1 SV=2	PF00332	Glycosyl hydrolases family 17	GO:0005975	carbohydrate metabolic process	GO:0043169//GO:0004553	cation binding//hydrolase activity, hydrolyzing O-glycosyl compounds	GO:0009507	chloroplast	--	--	FALSE	-2.7306	0.41432	DOWN	-2.9312	0.027308	FALSE	-0.38866	1	FALSE	-1.1051	0.91656	FALSE	1.937	0.098302	FALSE	2.8801	0.21329
1-2k.c17272/1/1436.1	2.83667	5.28333	5.33333	7.15667	10.1467	8.55333	10.3433	997	18408618	NP_566902.1	608	6e-61	TAC1-mediated telomerase activation pathway protein BT2 [Arabidopsis thaliana]>gi|75306349|sp|Q94BN0.1|BT2_ARATH RecName: Full=BTB/POZ and TAZ domain-containing protein 2; AltName: Full=BTB and TAZ domain protein 2>gi|14532782|gb|AAK64172.1| unknown protein [Arabidopsis thaliana]>gi|19310817|gb|AAL85139.1| unknown protein [Arabidopsis thaliana]>gi|23397078|gb|AAN31824.1| unknown protein [Arabidop…	K00517	E1.14.-.-	--	http://www.genome.jp/dbget-bin/www_bget?ko:K00517	Q94BN0	608	8.4e-62	BTB/POZ and TAZ domain-containing protein 2 OS=Arabidopsis thaliana GN=BT2 PE=1 SV=1	PF00651	BTB/POZ domain	GO:0010182//GO:0009651//GO:0051973//GO:0009734//GO:0009753//GO:0009738//GO:0009751//GO:0009555//GO:0009409//GO:0080134//GO:0010167//GO:0042967//GO:0042542//GO:0006355//GO:0009553//GO:0009611//GO:0007623	sugar mediated signaling pathway//response to salt stress//positive regulation of telomerase activity//auxin-activated signaling pathway//response to jasmonic acid//abscisic acid-activated signaling pathway//response to salicylic acid//pollen development//response to cold//regulation of response to stress//response to nitrate//acyl-carrier-protein biosynthetic process//response to hydrogen peroxi…	GO:0005515//GO:0004402//GO:0008270//GO:0003712//GO:0005516	protein binding//histone acetyltransferase activity//zinc ion binding//transcription cofactor activity//calmodulin binding	GO:0005634//GO:0005667//GO:0005737//GO:0000123	nucleus//transcription factor complex//cytoplasm//histone acetyltransferase complex	--	--	FALSE	-1.1946	1	FALSE	-0.84376	0.9707	FALSE	0.6662	1	FALSE	0.066533	1	DOWN	-3.3409	0.011653	FALSE	-1.4514	1
2-3k.c1046/14/3001	0	7.00667	0	1.52667	4.29667	0.89	0	2991	727457630	XP_010510709.1	3570	0	PREDICTED: uncharacterized protein LOC104786930 [Camelina sativa]	--	--	--	--	Q24746	137	1e-06	Protein neuralized OS=Drosophila virilis GN=neur PE=3 SV=1	PF14634//PF13639//PF03854	zinc-RING finger domain//Ring finger domain//P-11 zinc finger	--	--	GO:0003723//GO:0005515//GO:0008270	RNA binding//protein binding//zinc ion binding	--	--	KOG4172	Predicted E3 ubiquitin ligase	FALSE	-1.5074	1	FALSE	-0.70121	0.97142	FALSE	0.0019612	1	FALSE	0.58223	1	FALSE	-1.5765	0.40471	FALSE	-0.60911	1
2-3k.c7418/1/2739	2.02667	3.82667	7.60333	11.3033	0.0833333	11.9967	13.34	2744	727623112	XP_010482409.1	3824	0	PREDICTED: chaperone protein ClpC1, chloroplastic [Camelina sativa]	K03696	clpC	ATP-dependent Clp protease ATP-binding subunit ClpC	http://www.genome.jp/dbget-bin/www_bget?ko:K03696	Q9FI56	3818	0	Chaperone protein ClpC1, chloroplastic OS=Arabidopsis thaliana GN=CLPC1 PE=1 SV=1	PF03193//PF06414//PF00005//PF00910//PF08477//PF00158//PF07724//PF06068//PF07728//PF07726//PF02151//PF01695//PF00004//PF02367//PF04851//PF05496//PF02861//PF00437//PF06309	Protein of unknown function, DUF258//Zeta toxin//ABC transporter//RNA helicase//Ras of Complex, Roc, domain of DAPkinase//Sigma-54 interaction domain//AAA domain (Cdc48 subfamily)//TIP49 C-terminus//AAA domain (dynein-related subfamily)//ATPase family associated with various cellular activities (AAA)//UvrB/uvrC motif//IstB-like ATP binding protein//ATPase family associated with various cellular a…	GO:0002949//GO:0006310//GO:0006281//GO:0006810//GO:0007264//GO:0019538//GO:0006355	tRNA threonylcarbamoyladenosine modification//DNA recombination//DNA repair//transport//small GTPase mediated signal transduction//protein metabolic process//regulation of transcription, DNA-templated	GO:0016301//GO:0005515//GO:0016887//GO:0008134//GO:0009378//GO:0003677//GO:0005525//GO:0003723//GO:0003924//GO:0003724//GO:0003678//GO:0005524//GO:0016787	kinase activity//protein binding//ATPase activity//transcription factor binding//four-way junction helicase activity//DNA binding//GTP binding//RNA binding//GTPase activity//RNA helicase activity//DNA helicase activity//ATP binding//hydrolase activity	GO:0005667//GO:0005657//GO:0009379	transcription factor complex//replication fork//Holliday junction helicase complex	KOG1051	Chaperone HSP104 and related ATP-dependent Clp proteases	UP	3.2998	0.041565	UP	Inf	1.1134e-13	UP	Inf	2.9307e-07	FALSE	#NAME?	0.85055	UP	Inf	1.1842e-06	UP	4.5779	0.030019
2-3k.c16424/1/2514	4.54667	2.28333	2.92333	0	0	1.99667	0.4	2520	565488661	XP_006301970.1	3691	0	hypothetical protein CARUB_v10022450mg [Capsella rubella]>gi|482570680|gb|EOA34868.1| hypothetical protein CARUB_v10022450mg [Capsella rubella]	--	--	--	--	Q54DU5	246	2e-19	von Willebrand factor A domain-containing protein DDB_G0292028 OS=Dictyostelium discoideum GN=DDB_G0292028 PE=3 SV=1	--	--	--	--	--	--	--	--	--	--	FALSE	-0.55199	1	FALSE	-1.5158	0.20042	FALSE	-1.5026	0.078934	FALSE	-0.68846	1	FALSE	1.0028	0.82088	FALSE	-0.48184	1
2-3k.c12861/2/1131	0.0666667	12.26	8.25667	9.33667	11.9	16.3533	12.46	1132	565433232	XP_006280562.1	686	6.1e-70	hypothetical protein CARUB_v10026503mg, partial [Capsella rubella]>gi|482549266|gb|EOA13460.1| hypothetical protein CARUB_v10026503mg, partial [Capsella rubella]	--	--	--	--	Q9T076	452	1.2e-43	Early nodulin-like protein 2 OS=Arabidopsis thaliana GN=At4g27520 PE=1 SV=1	PF02298	Plastocyanin-like domain	GO:0006118	obsolete electron transport	GO:0009055	electron carrier activity	--	--	--	--	FALSE	-1.5388	0.77655	FALSE	0.88921	0.67951	UP	2.3209	0.00028312	FALSE	-0.28527	1	FALSE	-0.68482	1	FALSE	0.021591	1
1-2k.c24667/1/2049	12.1833	10.23	0.873333	1.59667	1.65333	0.623333	0.146667	2014	2052508	AAB96826.1	2054	2.6e-228	lysine-ketoglutarate reductase/saccharopine dehydrogenase bifunctional enzyme [Arabidopsis thaliana]	K14157	AASS	alpha-aminoadipic semialdehyde synthase	http://www.genome.jp/dbget-bin/www_bget?ko:K14157	Q9SMZ4	2050	1e-228	Alpha-aminoadipic semialdehyde synthase OS=Arabidopsis thaliana GN=LKR/SDH PE=1 SV=1	PF00899//PF03435	ThiF family//Saccharopine dehydrogenase NADP binding domain	GO:0055114	oxidation-reduction process	GO:0016491//GO:0008641	oxidoreductase activity//small protein activating enzyme activity	--	--	KOG0172	Lysine-ketoglutarate reductase/saccharopine dehydrogenase	FALSE	-1.3464	1	FALSE	-0.6939	0.98157	FALSE	0.351	1	FALSE	-0.42937	1	DOWN	#NAME?	0.010023	DOWN	#NAME?	0.0002891
1-2k.c3444/1/1774	52.3933	35.82	38.0133	28.2133	18.1733	20.5067	24.18	1773	297845142	XP_002890452.1	2877	0	hypothetical protein ARALYDRAFT_472406 [Arabidopsis lyrata subsp. lyrata]>gi|297336294|gb|EFH66711.1| hypothetical protein ARALYDRAFT_472406 [Arabidopsis lyrata subsp. lyrata]	--	--	--	--	Q926C2	227	2.3e-17	Protein TolB OS=Rhizobium meliloti (strain 1021) GN=tolB PE=3 SV=1	PF14583//PF00930	Oligogalacturonate lyase//Dipeptidyl peptidase IV (DPP IV) N-terminal region	GO:0006508//GO:0045490	proteolysis//pectin catabolic process	GO:0047487	oligogalacturonide lyase activity	--	--	--	--	FALSE	#NAME?	0.45751	DOWN	#NAME?	0.0055345	DOWN	#NAME?	0.0042975	FALSE	-3.0112	1	FALSE	#NAME?	0.31583	DOWN	#NAME?	0.00012579
1-2k.c6169/2/1647	48.93	89.5633	39.87	95.3433	58.47	9.36667	15.5333	1646	727647298	XP_010494238.1	2141	1.7e-238	PREDICTED: inositol-pentakisphosphate 2-kinase [Camelina sativa]	K10572	IPPK	inositol-pentakisphosphate 2-kinase	http://www.genome.jp/dbget-bin/www_bget?ko:K10572	Q93YN9	2118	1.1e-236	Inositol-pentakisphosphate 2-kinase OS=Arabidopsis thaliana GN=IPK1 PE=1 SV=1	PF06090	Inositol-pentakisphosphate 2-kinase	--	--	GO:0005524//GO:0035299	ATP binding//inositol pentakisphosphate 2-kinase activity	--	--	KOG4749	Inositol polyphosphate kinase	FALSE	-0.41557	1	FALSE	0.4	1	FALSE	1.385	0.10519	FALSE	0.45744	1	FALSE	-0.63279	1	FALSE	-0.040666	1
1-2k.c15246/3/1783	64.5833	198.537	54.6233	144.653	80.9967	14.9867	20.52	1784	297809635	XP_002872701.1	2097	2.3e-233	hypothetical protein ARALYDRAFT_911717 [Arabidopsis lyrata subsp. lyrata]>gi|297318538|gb|EFH48960.1| hypothetical protein ARALYDRAFT_911717 [Arabidopsis lyrata subsp. lyrata]	K05907	APR	adenylyl-sulfate reductase (glutathione)	http://www.genome.jp/dbget-bin/www_bget?ko:K05907	P92979	2130	4.9e-238	5'-adenylylsulfate reductase 1, chloroplastic OS=Arabidopsis thaliana GN=APR1 PE=1 SV=2	PF00578//PF00462//PF08534//PF00085//PF01507	AhpC/TSA family//Glutaredoxin//Redoxin//Thioredoxin//Phosphoadenosine phosphosulfate reductase family	GO:0055114//GO:0045454//GO:0006118//GO:0008152//GO:0019419	oxidation-reduction process//cell redox homeostasis//obsolete electron transport//metabolic process//sulfate reduction	GO:0003824//GO:0016671//GO:0016491//GO:0016209//GO:0009055//GO:0015035	catalytic activity//oxidoreductase activity, acting on a sulfur group of donors, disulfide as acceptor//oxidoreductase activity//antioxidant activity//electron carrier activity//protein disulfide oxidoreductase activity	--	--	--	--	FALSE	0.20083	1	FALSE	-1.3527	0.23322	DOWN	-1.9503	0.0025147	FALSE	0.66998	1	FALSE	-0.29843	1	FALSE	-0.49636	1
3-6k.c12361/5/4572	3.95667	5.2	4.63667	5.17333	13.0867	8.47	14.5367	4574	297817318	XP_002876542.1	6194	0	hypothetical protein ARALYDRAFT_907545 [Arabidopsis lyrata subsp. lyrata]>gi|297322380|gb|EFH52801.1| hypothetical protein ARALYDRAFT_907545 [Arabidopsis lyrata subsp. lyrata]	K03260	EIF4G	translation initiation factor 4G	http://www.genome.jp/dbget-bin/www_bget?ko:K03260	Q76E23	5921	0	Eukaryotic translation initiation factor 4G OS=Arabidopsis thaliana GN=EIF4G PE=1 SV=2	PF01412//PF02854	Putative GTPase activating protein for Arf//MIF4G domain	GO:0016070	RNA metabolic process	GO:0003723//GO:0005515//GO:0003677//GO:0005096	RNA binding//protein binding//DNA binding//GTPase activator activity	--	--	KOG0401	Translation initiation factor 4F, ribosome/mRNA-bridging subunit (eIF-4G)	FALSE	-0.8095	1	FALSE	-1.2543	0.58185	FALSE	-1.5412	0.38295	FALSE	1.1988	0.53918	FALSE	-1.6736	0.56022	FALSE	-0.82458	1
1-2k.c30298/1/1607	19.13	13.5367	10.5433	3.20333	5.81667	11.1633	18.43	1605	297806025	XP_002870896.1	1908	1.7e-211	hypothetical protein ARALYDRAFT_486886 [Arabidopsis lyrata subsp. lyrata]>gi|297316733|gb|EFH47155.1| hypothetical protein ARALYDRAFT_486886 [Arabidopsis lyrata subsp. lyrata]	--	--	--	--	Q9LZW4	1873	2.8e-208	CBL-interacting serine/threonine-protein kinase 14 OS=Arabidopsis thaliana GN=CIPK14 PE=1 SV=1	PF06293//PF00069//PF07714//PF03822	Lipopolysaccharide kinase (Kdo/WaaP) family//Protein kinase domain//Protein tyrosine kinase//NAF domain	GO:0009069//GO:0006468//GO:0007165//GO:0016310	serine family amino acid metabolic process//protein phosphorylation//signal transduction//phosphorylation	GO:0004674//GO:0004672//GO:0005524//GO:0016773	protein serine/threonine kinase activity//protein kinase activity//ATP binding//phosphotransferase activity, alcohol group as acceptor	GO:0016020	membrane	--	--	FALSE	-0.37446	1	FALSE	1.9165	0.17587	UP	2.12	0.036864	FALSE	-0.83319	1	FALSE	0.30448	1	FALSE	-0.51714	1
[truncated: 7,616 more rows]
[truncated: 46 more columns]
