# Supplementary material for: Full-length transcriptome sequences of ephemeral plant Arabidopsis pumila provides insight into gene expression dynamics during continuous salt stress
Source: BMC Genomics. 2018 Sep 27;19:717. doi: 10.1186/s12864-018-5106-y (PMC6161380; doi:10.1186/s12864-018-5106-y)
Supplement: Supplementary file 8 — Information on 4425 osmosis-related DEGs and 680 ion-related DEGs. (XLSX 4735 kb) [file 12864_2018_5106_MOESM8_ESM.xlsx]

## Sheet: Osmosis-related genes 
gene_id	S0h FPKM	S30min FPKM	S3h FPKM	S6h FPKM	S12h FPKM	S24h FPKM	S48h FPKM	Gene Length	NR GI	NR ID	NR Score	NR Evalue	NR Description	KO ID	KO Name	KO Description	Http Link	Swissprot ID	Swissprot Score	Swissprot Evalue	Swissprot Description	PFAM ID	PFAM description	Gene Ontology Biological Pathway	BP Description	Gene Ontology Molecular Function	MF Description	Gene Ontology Cellular Component	CC Description	KOG ID	KOG Description	UP_DOWN_REGULATION(S48hvsS3h)	log2ratio(S48hvsS3h)	q value(S48hvsS3h)	UP_DOWN_REGULATION(S48hvsS0h)	log2ratio(S48hvsS0h)	q value(S48hvsS0h)	UP_DOWN_REGULATION(S6hvsS0h)	log2ratio(S6hvsS0h)	q value(S6hvsS0h)	UP_DOWN_REGULATION(S12hvsS3h)	log2ratio(S12hvsS3h)	q value(S12hvsS3h)	UP_DOWN_REGULATION(S24hvsS12h)	log2ratio(S24hvsS12h)	q value(S24hvsS12h)	UP_DOWN_REGULATION(S24hvsS30min)	log2ratio(S24hvsS30min)	q value(S24hvsS30min)
2-3k.c16944/1/2975	423.687	374.283	257.66	194.76	52.0833	52.5467	48.2	2956	674964025	CDX70257.1	4561	0	BnaA10g26060D [Brassica napus]	K00284	E1.4.7.1	glutamate synthase (ferredoxin)	http://www.genome.jp/dbget-bin/www_bget?ko:K00284	Q9ZNZ7	4584	0	Ferredoxin-dependent glutamate synthase 1, chloroplastic/mitochondrial OS=Arabidopsis thaliana GN=GLU1 PE=1 SV=3	PF01493//PF01645//PF01070//PF04898	GXGXG motif//Conserved region in glutamate synthase//FMN-dependent dehydrogenase//Glutamate synthase central domain	GO:0055114//GO:0008152//GO:0006537//GO:0006807	oxidation-reduction process//metabolic process//glutamate biosynthetic process//nitrogen compound metabolic process	GO:0016491//GO:0015930//GO:0016638	oxidoreductase activity//glutamate synthase activity//oxidoreductase activity, acting on the CH-NH2 group of donors	--	--	KOG0399	Glutamate synthase	FALSE	0.2227	1	FALSE	0.30436	1	FALSE	-1.4403	0.30233	FALSE	1.1817	0.17049	DOWN	-2.4341	0.0025406	FALSE	-1.5071	0.99396
2-3k.c17042/1/915	0.106667	5.31667	2.23333	6.68667	0.133333	18.46	16.47	916	--	--	--	--	--	--	--	--	--	--	--	--	--	PF05510	Sarcoglycan alpha/epsilon	--	--	--	--	GO:0016012	sarcoglycan complex	--	--	FALSE	0.09439	1	FALSE	1.0036	0.48889	FALSE	1.2411	0.087679	FALSE	0.12032	1	FALSE	-0.139	1	FALSE	0.064098	1
2-3k.c17060/1/3082.2	0.03	1.22667	0.0433333	1.19667	0.4	1.11667	3.17667	1385	240254315	NP_001117543.4	2268	2.7e-253	peptidase M1 family protein [Arabidopsis thaliana]>gi|332196024|gb|AEE34145.1| peptidase M1 family protein [Arabidopsis thaliana]	K01256	pepN	aminopeptidase N	http://www.genome.jp/dbget-bin/www_bget?ko:K01256	Q8H0S9	1999	5.9e-223	Puromycin-sensitive aminopeptidase OS=Arabidopsis thaliana GN=MPA1 PE=2 SV=1	PF00918//PF01433	Gastrin/cholecystokinin family//Peptidase family M1	GO:0006508//GO:0007165//GO:0046686//GO:0019243	proteolysis//signal transduction//response to cadmium ion//methylglyoxal catabolic process to D-lactate via S-lactoyl-glutathione	GO:0005179//GO:0008237//GO:0008270	hormone activity//metallopeptidase activity//zinc ion binding	GO:0005829//GO:0005576//GO:0048046//GO:0009941//GO:0005886//GO:0005773//GO:0009570	cytosol//extracellular region//apoplast//chloroplast envelope//plasma membrane//vacuole//chloroplast stroma	KOG1046	Puromycin-sensitive aminopeptidase and related aminopeptidases	FALSE	-0.31034	1	FALSE	-0.49368	1	FALSE	0.22024	1	FALSE	-1.8797	0.49632	FALSE	1.1294	1	FALSE	-1.0514	1
2-3k.c17134/1/3195	62.62	69.4667	124.673	197.953	166.217	84.45	71.76	3142	568404531	AHD26983.1	1064	2.5e-113	ESM1 [Pachycladon enysii]	--	--	--	--	Q9LJG3	985	5.1e-105	GDSL esterase/lipase ESM1 OS=Arabidopsis thaliana GN=ESM1 PE=1 SV=1	PF00112//PF00657//PF03051	Papain family cysteine protease//GDSL-like Lipase/Acylhydrolase//Peptidase C1-like family	GO:0006508	proteolysis	GO:0008234//GO:0004197//GO:0016788	cysteine-type peptidase activity//cysteine-type endopeptidase activity//hydrolase activity, acting on ester bonds	--	--	--	--	FALSE	-0.62745	1	FALSE	-2.7849	0.14942	FALSE	-1.1008	0.78804	FALSE	-0.99911	1	FALSE	1.9152	0.96071	FALSE	-0.61116	1
2-3k.c17198/3/3105	13.82	4.89	7.42667	1.51667	8.50333	7.87333	6.03667	3110	727471108	XP_010517527.1	4726	0	PREDICTED: 4-alpha-glucanotransferase DPE2-like [Camelina sativa]	K00705	malQ	4-alpha-glucanotransferase	http://www.genome.jp/dbget-bin/www_bget?ko:K00705	Q8RXD9	4723	0	4-alpha-glucanotransferase DPE2 OS=Arabidopsis thaliana GN=DPE2 PE=1 SV=1	PF02446//PF00686	4-alpha-glucanotransferase//Starch binding domain	GO:0005985//GO:0005975//GO:0005982	sucrose metabolic process//carbohydrate metabolic process//starch metabolic process	GO:0004134//GO:2001070	4-alpha-glucanotransferase activity//starch binding	--	--	--	--	FALSE	-0.54311	1	FALSE	-1.5975	0.1426	FALSE	-1.2059	0.26494	FALSE	-0.83412	0.81751	FALSE	0.9967	0.67328	FALSE	-0.57061	1
2-3k.c17220/1/2913	0.676667	2.26333	5.76	9.47333	12.9633	8.71	10.51	2875	240254006	NP_171870.4	1925	3.3e-213	protein kinase [Arabidopsis thaliana]>gi|9280653|gb|AAF86522.1|AC002560_15 F21B7.34 [Arabidopsis thaliana]>gi|13430452|gb|AAK25848.1|AF360138_1 putative protein kinase [Arabidopsis thaliana]>gi|14532736|gb|AAK64069.1| putative protein kinase [Arabidopsis thaliana]>gi|332189483|gb|AEE27604.1| protein kinase domain-containing protein [Arabidopsis thaliana]	--	--	--	--	Q9ZVM9	752	4.9e-78	Probable serine/threonine-protein kinase At1g54610 OS=Arabidopsis thaliana GN=At1g54610 PE=1 SV=1	PF07714//PF00069	Protein tyrosine kinase//Protein kinase domain	GO:0002237//GO:0009069//GO:0006468//GO:0016310	response to molecule of bacterial origin//serine family amino acid metabolic process//protein phosphorylation//phosphorylation	GO:0004674//GO:0004713//GO:0005524//GO:0004672	protein serine/threonine kinase activity//protein tyrosine kinase activity//ATP binding//protein kinase activity	GO:0005634	nucleus	--	--	FALSE	0.027621	1	FALSE	-0.88068	0.83865	FALSE	-1.5216	0.34442	FALSE	-2.0136	0.70256	FALSE	1.3962	1	FALSE	-0.21071	1
2-3k.c17287/1/799	0.04	2.09667	0.676667	1.55333	0.29	0.676667	0	798	727576604	XP_010460962.1	1046	7.8e-112	PREDICTED: photosystem I reaction center subunit III, chloroplastic [Camelina sativa]>gi|727611500|ref|XP_010478883.1| PREDICTED: photosystem I reaction center subunit III, chloroplastic [Camelina sativa]	K02694	psaF	photosystem I subunit III	http://www.genome.jp/dbget-bin/www_bget?ko:K02694	Q9SHE8	1024	3.9e-110	Photosystem I reaction center subunit III, chloroplastic OS=Arabidopsis thaliana GN=PSAF PE=1 SV=1	PF02507	Photosystem I reaction centre subunit III	GO:0015979	photosynthesis	--	--	GO:0009538//GO:0009522	photosystem I reaction center//photosystem I	--	--	FALSE	-0.77128	1	FALSE	-1.5538	0.16696	FALSE	-1.1859	0.25793	FALSE	-1.1386	0.36526	FALSE	0.14944	1	FALSE	-1.4333	0.85644
2-3k.c17295/1/3119.1	61.1867	73.1033	109.29	141.077	141.9	76.41	62.5967	2109	727567013	XP_010455893.1	2170	9.5e-242	PREDICTED: protein STRUBBELIG-RECEPTOR FAMILY 3-like isoform X1 [Camelina sativa]>gi|727567015|ref|XP_010455894.1| PREDICTED: protein STRUBBELIG-RECEPTOR FAMILY 3-like isoform X1 [Camelina sativa]	--	--	--	--	Q6R2K3	2101	1.3e-234	Protein STRUBBELIG-RECEPTOR FAMILY 3 OS=Arabidopsis thaliana GN=SRF3 PE=2 SV=1	PF00069//PF07714//PF06682	Protein kinase domain//Protein tyrosine kinase//SOCE-associated regulatory factor of calcium homoeostasis	GO:0006468//GO:2001256	protein phosphorylation//regulation of store-operated calcium entry	GO:0004672//GO:0005524	protein kinase activity//ATP binding	GO:0030176	integral component of endoplasmic reticulum membrane	--	--	FALSE	0.38913	1	FALSE	1.2497	0.40311	FALSE	1.4018	0.12165	FALSE	0.55376	1	FALSE	-0.097868	1	FALSE	0.72332	1
2-3k.c17448/1/2641	1.51	0	0	0.316667	0.61	0.703333	0	2586	727491854	XP_010421968.1	3112	0	PREDICTED: subtilisin-like protease SBT3.3 [Camelina sativa]	--	--	--	--	Q9MAP5	2435	3.1e-273	Subtilisin-like protease SBT3.3 OS=Arabidopsis thaliana GN=SBT3.3 PE=2 SV=1	PF00082//PF08254	Subtilase family//Threonine leader peptide	GO:0031554//GO:0031556//GO:0009088//GO:0006508	regulation of DNA-templated transcription, termination//transcriptional attenuation by ribosome//threonine biosynthetic process//proteolysis	GO:0004252	serine-type endopeptidase activity	--	--	--	--	FALSE	-1.216	1	FALSE	-0.82517	0.70929	FALSE	-0.61252	0.78352	FALSE	-1.8379	0.70009	FALSE	0.99894	0.58504	FALSE	0.39899	1
2-3k.c17488/1/3145	3.25	1.54667	2.44333	0.413333	0.973333	0.233333	0.25	3101	264664531	C0LGG8.1	3433	0	RecName: Full=Probable LRR receptor-like serine/threonine-protein kinase At1g53430; Flags: Precursor>gi|224589438|gb|ACN59253.1| leucine-rich repeat receptor-like protein kinase [Arabidopsis thaliana]	--	--	--	--	C0LGG8	3433	0	Probable LRR receptor-like serine/threonine-protein kinase At1g53430 OS=Arabidopsis thaliana GN=At1g53430 PE=1 SV=1	PF00560//PF00069//PF13855//PF07714	Leucine Rich Repeat//Protein kinase domain//Leucine rich repeat//Protein tyrosine kinase	GO:0006468	protein phosphorylation	GO:0004672//GO:0005515//GO:0005524	protein kinase activity//protein binding//ATP binding	--	--	--	--	FALSE	-0.34676	1	FALSE	-1.0902	0.57294	FALSE	-1.5023	0.26365	FALSE	-1.2217	0.94439	FALSE	0.34053	1	FALSE	-1.2957	1
2-3k.c17638/1/3220.2	4.57333	47.5967	82.71	111.263	147.737	42.36	43.9467	1455	729305898	XP_010528398.1	2030	1.1e-225	PREDICTED: alpha-glucan phosphorylase 1 [Tarenaya hassleriana]	K00688	E2.4.1.1, glgP, PYG	starch phosphorylase	http://www.genome.jp/dbget-bin/www_bget?ko:K00688	Q9LIB2	2245	1.8e-251	Alpha-glucan phosphorylase 1 OS=Arabidopsis thaliana GN=PHS1 PE=2 SV=1	PF00343	Carbohydrate phosphorylase	GO:0005975	carbohydrate metabolic process	GO:0008184	glycogen phosphorylase activity	--	--	KOG2099	Glycogen phosphorylase	FALSE	-0.080676	1	FALSE	-1.0087	0.63059	FALSE	-1.8989	0.067261	FALSE	-1.1503	0.93489	FALSE	0.94151	1	FALSE	-0.81408	1
2-3k.c17676/1/1609	60.1133	117.723	71.6133	59.4867	30.44	26.9533	13.3567	1631	727455976	XP_010509900.1	407	2e-37	PREDICTED: probable peroxygenase 3 [Camelina sativa]	K17991	PXG	peroxygenase	http://www.genome.jp/dbget-bin/www_bget?ko:K17991	O22788	340	1.6e-30	Probable peroxygenase 3 OS=Arabidopsis thaliana GN=PXG3 PE=1 SV=1	PF13597	Anaerobic ribonucleoside-triphosphate reductase	GO:0006260//GO:0055114//GO:0006206	DNA replication//oxidation-reduction process//pyrimidine nucleobase metabolic process	GO:0008998//GO:0016491	ribonucleoside-triphosphate reductase activity//oxidoreductase activity	--	--	--	--	FALSE	-0.87959	1	FALSE	0.36854	1	FALSE	1.0942	0.82671	FALSE	0.099496	1	FALSE	-0.88079	0.82786	FALSE	-0.8283	1
2-3k.c17700/1/3000.1	0	16.4567	0.336667	2.22	1.39	0.456667	1.36	2057	727458986	XP_010511335.1	1600	1.2e-175	PREDICTED: protein SUPPRESSOR OF npr1-1, CONSTITUTIVE 1-like isoform X1 [Camelina sativa]	--	--	--	--	Q9FI14	1424	4.1e-156	Disease resistance protein TAO1 OS=Arabidopsis thaliana GN=TAO1 PE=3 SV=1	PF13855//PF00560	Leucine rich repeat//Leucine Rich Repeat	--	--	GO:0005515	protein binding	--	--	--	--	FALSE	-0.83868	1	FALSE	-1.9874	0.19068	FALSE	-1.262	0.43667	FALSE	-0.58614	1	FALSE	0.83912	1	FALSE	-0.40891	1
2-3k.c17755/1/2052.1	0	5.53	3.00667	4.25333	0	7.26667	7.5	1427	727624625	XP_010483154.1	1762	1.3e-194	PREDICTED: pollen-specific protein SF21-like isoform X1 [Camelina sativa]	--	--	--	--	O23969	1244	2.1e-135	Pollen-specific protein SF21 OS=Helianthus annuus GN=SF21 PE=2 SV=1	--	--	--	--	--	--	--	--	KOG2931	Differentiation-related gene 1 protein (NDR1 protein), related proteins	FALSE	1.7293	0.73602	FALSE	1.8758	0.082091	FALSE	0.87973	0.6156	FALSE	1.0878	0.49012	FALSE	0.11669	1	FALSE	1.1476	1
2-3k.c17808/1/2952.1	0.54	0	0	0	0	0.0333333	0	2653	727593591	XP_010469824.1	4001	0	PREDICTED: BTB/POZ domain-containing protein At2g30600-like isoform X1 [Camelina sativa]	--	--	--	--	Q8LEV3	4055	0	BTB/POZ domain-containing protein At2g30600 OS=Arabidopsis thaliana GN=At2g30600/At2g30610 PE=2 SV=1	PF00651	BTB/POZ domain	--	--	GO:0005515	protein binding	--	--	KOG4441	Proteins containing BTB/POZ and Kelch domains, involved in regulatory/signal transduction processes	FALSE	0.80982	1	FALSE	-0.35535	1	FALSE	-1.3525	0.23168	FALSE	-0.70667	1	FALSE	0.87583	1	FALSE	-0.32813	1
2-3k.c17811/1/661	0.753333	3.00667	4.99333	14.8433	10.36	9.22333	11.95	656	727600779	XP_010473361.1	782	2.6e-81	PREDICTED: chlorophyll a-b binding protein 8, chloroplastic-like [Camelina sativa]	K08909	LHCA3	light-harvesting complex I chlorophyll a/b binding protein 3	http://www.genome.jp/dbget-bin/www_bget?ko:K08909	P27522	735	1e-76	Chlorophyll a-b binding protein 8, chloroplastic OS=Solanum lycopersicum GN=CAB8 PE=3 SV=1	--	--	--	--	--	--	--	--	--	--	FALSE	-1.1841	1	FALSE	-2.4183	0.12677	FALSE	-2.047	0.18316	DOWN	-2.7077	7.0019e-08	FALSE	1.7269	0.28418	FALSE	-1.6619	0.87705
2-3k.c17845/1/1019	1.73	3.38667	5.00667	6.32667	14.87	8.91667	7.6	1031	15235882	NP_193411.1	1077	2.6e-115	homeobox protein 2 [Arabidopsis thaliana]>gi|462281|sp|Q05466.1|HAT4_ARATH RecName: Full=Homeobox-leucine zipper protein HAT4; AltName: Full=HD-ZIP protein ATHB-2; AltName: Full=Homeodomain transcription factor ATHB-2; AltName: Full=Homeodomain-leucine zipper protein HAT4; Short=HD-ZIP protein 4>gi|14030725|gb|AAK53037.1|AF375453_1 AT4g16780/dl4415w [Arabidopsis thaliana]>gi|16180|emb|CAA48246.1|…	K09338	HD-ZIP	homeobox-leucine zipper protein	http://www.genome.jp/dbget-bin/www_bget?ko:K09338	Q05466	1077	3.6e-116	Homeobox-leucine zipper protein HAT4 OS=Arabidopsis thaliana GN=HAT4 PE=1 SV=1	PF04618//PF05920//PF00046//PF02183	HD-ZIP protein N terminus//Homeobox KN domain//Homeobox domain//Homeobox associated leucine zipper	GO:0009641//GO:0009735//GO:0048364//GO:0009733//GO:0008283//GO:0045892//GO:0010218//GO:0010016//GO:0009826//GO:0010017//GO:0006355	shade avoidance//response to cytokinin//root development//response to auxin//cell proliferation//negative regulation of transcription, DNA-templated//response to far red light//shoot system morphogenesis//unidimensional cell growth//red or far-red light signaling pathway//regulation of transcription, DNA-templated	GO:0042803//GO:0003700//GO:0003677//GO:0043565	protein homodimerization activity//transcription factor activity, sequence-specific DNA binding//DNA binding//sequence-specific DNA binding	GO:0005667//GO:0005634	transcription factor complex//nucleus	--	--	FALSE	-0.57786	1	FALSE	-1.2502	0.48553	FALSE	-1.7736	0.076226	FALSE	-0.70093	1	FALSE	0.59766	1	FALSE	-1.096	1
2-3k.c17859/1/2407	14.1167	42.06	51.54	72.2833	58.4433	32.9867	33.4167	2413	334187452	NP_001190236.1	3159	0	Importin-beta, N-terminal domain-containing protein [Arabidopsis thaliana]>gi|334187454|ref|NP_001190237.1| Importin-beta, N-terminal domain-containing protein [Arabidopsis thaliana]>gi|332003588|gb|AED90971.1| Importin-beta, N-terminal domain-containing protein [Arabidopsis thaliana]>gi|332003589|gb|AED90972.1| Importin-beta, N-terminal domain-containing protein [Arabidopsis thaliana]	K18460	XPO7, EXP7	exportin-7	http://www.genome.jp/dbget-bin/www_bget?ko:K18460	Q9EPK7	1231	1.2e-133	Exportin-7 OS=Mus musculus GN=Xpo7 PE=2 SV=3	--	--	GO:0015031//GO:0009630//GO:0000059//GO:0006486	protein transport//gravitropism//protein import into nucleus, docking//protein glycosylation	GO:0008565	protein transporter activity	GO:0005739//GO:0005643	mitochondrion//nuclear pore	KOG1410	Nuclear transport receptor RanBP16 (importin beta superfamily)	FALSE	-0.443	1	FALSE	0.29387	1	FALSE	1.7658	0.13331	UP	2.065	0.0094691	FALSE	-1.6725	0.13675	FALSE	1.8438	1
2-3k.c17862/1/3172.1	1.05333	1.65333	2.32667	3.51	5.04333	13.1967	17.3133	2162	297798740	XP_002867254.1	3109	0	ATPANK2 [Arabidopsis lyrata subsp. lyrata]>gi|297313090|gb|EFH43513.1| ATPANK2 [Arabidopsis lyrata subsp. lyrata]	K09680	coaW	type II pantothenate kinase	http://www.genome.jp/dbget-bin/www_bget?ko:K09680	Q8L5Y9	3054	0	Pantothenate kinase 2 OS=Arabidopsis thaliana GN=PANK2 PE=1 SV=2	PF03630	Fumble	GO:0015937//GO:0015940	coenzyme A biosynthetic process//pantothenate biosynthetic process	GO:0005524//GO:0004594	ATP binding//pantothenate kinase activity	--	--	KOG2201	Pantothenate kinase PanK and related proteins	FALSE	Inf	1	FALSE	Inf	0.5679	FALSE	Inf	0.51362	UP	Inf	0.029449	DOWN	#NAME?	0.016643	FALSE	#NAME?	1
2-3k.c17864/1/1011	11.25	11.73	16.81	16.5533	27.6867	20.2733	29.0433	1016	297794491	XP_002865130.1	1518	1.8e-166	predicted protein [Arabidopsis lyrata subsp. lyrata]>gi|297310965|gb|EFH41389.1| predicted protein [Arabidopsis lyrata subsp. lyrata]	--	--	--	--	Q8L7W2	1498	5.4e-165	Nudix hydrolase 8 OS=Arabidopsis thaliana GN=NUDT8 PE=2 SV=2	PF00293	NUDIX domain	--	--	GO:0016787	hydrolase activity	--	--	KOG0648	Predicted NUDIX hydrolase FGF-2 and related proteins	FALSE	-1.1546	1	FALSE	-1.8789	0.12407	FALSE	-0.97705	0.50804	FALSE	-1.917	0.092185	FALSE	0.85071	1	FALSE	-2.0714	0.54221
2-3k.c17865/1/4153	11.9233	6.61	5.18333	4.59333	2.84	3.06	3.47333	2058	255572957	XP_002527409.1	2803	0	beta-galactosidase, putative [Ricinus communis]>gi|223533219|gb|EEF34975.1| beta-galactosidase, putative [Ricinus communis]	--	--	--	--	Q9SCW1	3188	0	Beta-galactosidase 1 OS=Arabidopsis thaliana GN=BGAL1 PE=1 SV=1	PF02449//PF02837	Beta-galactosidase//Glycosyl hydrolases family 2, sugar binding domain	GO:0005975//GO:0006027//GO:0006012//GO:0046486//GO:0006687	carbohydrate metabolic process//glycosaminoglycan catabolic process//galactose metabolic process//glycerolipid metabolic process//glycosphingolipid metabolic process	GO:0030246//GO:0043169//GO:0004553//GO:0004565	carbohydrate binding//cation binding//hydrolase activity, hydrolyzing O-glycosyl compounds//beta-galactosidase activity	GO:0009341	beta-galactosidase complex	--	--	FALSE	0.33163	1	FALSE	-0.74489	1	FALSE	-0.17567	1	FALSE	-3.5657	0.1031	FALSE	3.418	1	FALSE	1.2966	1
2-3k.c18022/5/3308	7.66333	10.2533	16.6467	26.5833	66.2567	97.9067	108.757	3243	727567013	XP_010455893.1	3177	0	PREDICTED: protein STRUBBELIG-RECEPTOR FAMILY 3-like isoform X1 [Camelina sativa]>gi|727567015|ref|XP_010455894.1| PREDICTED: protein STRUBBELIG-RECEPTOR FAMILY 3-like isoform X1 [Camelina sativa]	--	--	--	--	Q6R2K3	3132	0	Protein STRUBBELIG-RECEPTOR FAMILY 3 OS=Arabidopsis thaliana GN=SRF3 PE=2 SV=1	PF13855//PF07714//PF00069	Leucine rich repeat//Protein tyrosine kinase//Protein kinase domain	GO:0006468	protein phosphorylation	GO:0005515//GO:0004672//GO:0005524	protein binding//protein kinase activity//ATP binding	--	--	--	--	FALSE	1.1059	1	FALSE	1.8489	0.18064	FALSE	1.4995	0.41439	FALSE	1.1135	0.61135	FALSE	0.31062	1	FALSE	1.371	1
2-3k.c18135/1/760	0.113333	0.53	0.743333	2.15	0.233333	2.21	2.42	761	727567017	XP_010455895.1	529	6.6e-52	PREDICTED: protein STRUBBELIG-RECEPTOR FAMILY 3-like isoform X2 [Camelina sativa]	--	--	--	--	Q6R2K3	515	3.9e-51	Protein STRUBBELIG-RECEPTOR FAMILY 3 OS=Arabidopsis thaliana GN=SRF3 PE=2 SV=1	PF07714//PF00069	Protein tyrosine kinase//Protein kinase domain	GO:0006468	protein phosphorylation	GO:0004672//GO:0005524	protein kinase activity//ATP binding	--	--	--	--	FALSE	1.0017	1	FALSE	1.6348	0.36117	FALSE	1.7138	0.18613	FALSE	1.1651	0.80826	FALSE	-0.13956	1	FALSE	1.8409	1
2-3k.c18150/1/3052	0.196667	4.71	0.383333	0	2.36	11.9667	1.81667	2984	9280673	AAF86542.1	3611	0	F2E2.1 [Arabidopsis thaliana]	K00889	PIP5K	1-phosphatidylinositol-4-phosphate 5-kinase	http://www.genome.jp/dbget-bin/www_bget?ko:K00889	Q56YP2	3471	0	Phosphatidylinositol 4-phosphate 5-kinase 1 OS=Arabidopsis thaliana GN=PIP5K1 PE=1 SV=1	PF07782//PF01504	DC-STAMP-like protein//Phosphatidylinositol-4-phosphate 5-Kinase	GO:0046488	phosphatidylinositol metabolic process	GO:0016307	phosphatidylinositol phosphate kinase activity	GO:0016021	integral component of membrane	--	--	FALSE	0.57976	1	FALSE	0.58748	0.99701	FALSE	0.12745	1	FALSE	1.2087	0.20035	FALSE	-0.76912	0.93133	FALSE	0.394	1
2-3k.c18151/1/758	0	0	3.71333	4.32333	0	4.47667	4.72667	760	15232652	NP_190267.1	868	3.2e-91	Ras-related protein RABA2c [Arabidopsis thaliana]>gi|297819266|ref|XP_002877516.1| hypothetical protein ARALYDRAFT_485055 [Arabidopsis lyrata subsp. lyrata]>gi|565467882|ref|XP_006291821.1| hypothetical protein CARUB_v10017997mg [Capsella rubella]>gi|3915842|sp|Q96283.4|RAA2C_ARATH RecName: Full=Ras-related protein RABA2c; Short=AtRABA2c; AltName: Full=Ras-related protein Rab11A; Short=AtRab11A>g…	K07904	RAB11A	Ras-related protein Rab-11A	http://www.genome.jp/dbget-bin/www_bget?ko:K07904	Q96283	868	4.5e-92	Ras-related protein RABA2c OS=Arabidopsis thaliana GN=RABA2C PE=2 SV=4	PF00025//PF00071//PF08477	ADP-ribosylation factor family//Ras family//Ras of Complex, Roc, domain of DAPkinase	GO:0015031//GO:0016192//GO:0007264	protein transport//vesicle-mediated transport//small GTPase mediated signal transduction	GO:0005525	GTP binding	GO:0005768//GO:0005886//GO:0005829//GO:0009504//GO:0005794//GO:0009506	endosome//plasma membrane//cytosol//cell plate//Golgi apparatus//plasmodesma	KOG0087	GTPase Rab11/YPT3, small G protein superfamily	FALSE	-0.25323	1	FALSE	0.78689	0.8061	FALSE	1.2203	0.25305	FALSE	0.6246	0.97258	FALSE	-0.64354	1	FALSE	0.28305	1
2-3k.c18160/1/966	2.06	5.58667	2.74333	3.60333	5.72667	12.06	16.06	964	685335969	XP_009105339.1	349	6.2e-31	PREDICTED: histidine-rich glycoprotein-like [Brassica rapa]	--	--	--	--	--	--	--	--	PF07646	Kelch motif	--	--	GO:0005515	protein binding	--	--	--	--	FALSE	-1.7394	0.57609	FALSE	-1.3102	0.27805	FALSE	-0.37095	0.98265	DOWN	-1.3376	0.014395	FALSE	-0.13974	1	FALSE	-0.82611	1
2-3k.c18199/1/1560	0.87	4.13333	6.06333	6.93333	7.15333	16.2067	22.1833	1551	297836742	XP_002886253.1	1818	4.6e-201	predicted protein [Arabidopsis lyrata subsp. lyrata]>gi|297332093|gb|EFH62512.1| predicted protein [Arabidopsis lyrata subsp. lyrata]	K09833	HPT, HGGT, ubiA	homogentisate phytyltransferase / homogentisate geranylgeranyltransferase	http://www.genome.jp/dbget-bin/www_bget?ko:K09833	Q8VWJ1	1809	7.1e-201	Homogentisate phytyltransferase 1, chloroplastic OS=Arabidopsis thaliana GN=HPT1 PE=1 SV=1	PF09258//PF07967//PF01040	Glycosyl transferase family 64 domain//C3HC zinc finger-like//UbiA prenyltransferase family	GO:0015012//GO:0006024	heparan sulfate proteoglycan biosynthetic process//glycosaminoglycan biosynthetic process	GO:0004659//GO:0008270	prenyltransferase activity//zinc ion binding	GO:0005634//GO:0016021	nucleus//integral component of membrane	--	--	FALSE	-0.22809	1	FALSE	0.54111	0.91955	FALSE	1.197	0.1621	FALSE	0.51192	1	FALSE	-0.67127	0.93749	FALSE	-0.0072145	1
2-3k.c18244/1/3397	12.68	0.183333	11.1	32.62	0	21.9167	25.74	3398	814071999	YP_009123570.1	1424	4.9e-155	NADH-plastoquinone oxidoreductase subunit 2 (plastid) [Physalis peruviana]>gi|814072015|ref|YP_009123586.1| NADH-plastoquinone oxidoreductase subunit 2 (plastid) [Physalis peruviana]>gi|757173536|gb|AJN90351.1| NADH-plastoquinone oxidoreductase subunit 2 [Physalis peruviana]>gi|757173552|gb|AJN90367.1| NADH-plastoquinone oxidoreductase subunit 2 [Physalis peruviana]>gi|766544129|gb|AJS14380.1| NA…	K05573	ndhB	NAD(P)H-quinone oxidoreductase subunit 2	http://www.genome.jp/dbget-bin/www_bget?ko:K05573	P0CC48	1370	1.3e-149	NAD(P)H-quinone oxidoreductase subunit 2 A, chloroplastic OS=Coffea arabica GN=ndhB1 PE=3 SV=1	--	--	--	--	--	--	--	--	--	--	FALSE	0.14426	1	FALSE	-0.83086	1	FALSE	0.0093144	1	FALSE	#NAME?	0.050352	UP	Inf	0.047742	FALSE	-0.7819	1
2-3k.c18370/1/1892.1	0	8.53667	10.7467	15.1367	1.43667	12.96	17.52	1171	145322887	NP_001030683.2	880	2e-92	no apical meristem-domain containing transcriptional regulator [Arabidopsis thaliana]>gi|15795128|dbj|BAB02506.1| NAM (no apical meristem) protein-like [Arabidopsis thaliana]>gi|332641748|gb|AEE75269.1| no apical meristem-domain containing transcriptional regulator [Arabidopsis thaliana]	--	--	--	--	Q84TE6	671	4.9e-69	NAC domain-containing protein 21/22 OS=Arabidopsis thaliana GN=NAC021 PE=1 SV=2	PF02365	No apical meristem (NAM) protein	GO:0006355	regulation of transcription, DNA-templated	GO:0003677	DNA binding	GO:0005634	nucleus	--	--	FALSE	-2.1011	1	FALSE	-2.854	0.13569	FALSE	-1.0464	0.79036	FALSE	-2.4839	0.66006	FALSE	1.0178	1	FALSE	-1.7197	1
2-3k.c18452/1/2595	41.29	44.2633	27.78	27.54	105.373	47.55	29.2533	2580	297835458	XP_002885611.1	3686	0	ABC1 family protein [Arabidopsis lyrata subsp. lyrata]>gi|297331451|gb|EFH61870.1| ABC1 family protein [Arabidopsis lyrata subsp. lyrata]	K08869	ADCK, ABC1	aarF domain-containing kinase	http://www.genome.jp/dbget-bin/www_bget?ko:K08869	Q55680	1082	2.4e-116	Uncharacterized protein sll0005 OS=Synechocystis sp. (strain PCC 6803 / Kazusa) GN=sll0005 PE=3 SV=1	PF00069//PF01667	Protein kinase domain//Ribosomal protein S27	GO:0006412//GO:0006468//GO:0042254	translation//protein phosphorylation//ribosome biogenesis	GO:0003735//GO:0004672//GO:0005524	structural constituent of ribosome//protein kinase activity//ATP binding	GO:0005622//GO:0005840	intracellular//ribosome	--	--	FALSE	1.0274	1	FALSE	1.1437	0.43296	FALSE	0.67073	0.74506	UP	1.3138	0.04792	FALSE	-0.48919	1	FALSE	1.2322	0.99396
2-3k.c18455/1/1833	12.1	9.74	6.57333	0.166667	0	6.19	1.92	1790	727561084	XP_010452770.1	2275	5.4e-254	PREDICTED: flavonoid 3'-monooxygenase [Camelina sativa]	K05280	E1.14.13.21	flavonoid 3'-monooxygenase	http://www.genome.jp/dbget-bin/www_bget?ko:K05280	Q9SD85	2245	2.3e-251	Flavonoid 3'-monooxygenase OS=Arabidopsis thaliana GN=CYP75B1 PE=1 SV=1	PF00067	Cytochrome P450	GO:0055114	oxidation-reduction process	GO:0016705//GO:0005506//GO:0020037	oxidoreductase activity, acting on paired donors, with incorporation or reduction of molecular oxygen//iron ion binding//heme binding	--	--	--	--	FALSE	3.8552	1	FALSE	2.6468	0.75658	FALSE	1.3657	0.8299	UP	4.2811	0.00039116	FALSE	-0.76816	1	FALSE	2.1599	1
2-3k.c18456/2/2876.2	8.54	16.7633	30.79	42.4	22.84	13.4767	8.30667	624	186493771	NP_001117565.1	593	2e-59	RING/U-box domain-containing protein [Arabidopsis thaliana]>gi|332196588|gb|AEE34709.1| RING/U-box domain-containing protein [Arabidopsis thaliana]	K16285	XERICO	RING/U-box domain-containing protein	http://www.genome.jp/dbget-bin/www_bget?ko:K16285	Q9SI09	172	1.9e-11	Probable E3 ubiquitin-protein ligase XERICO OS=Arabidopsis thaliana GN=XERICO PE=1 SV=1	PF17123//PF14634//PF17122//PF12906//PF13639//PF00097//PF12861//PF12678	RING-like zinc finger//zinc-RING finger domain//Zinc-finger//RING-variant domain//Ring finger domain//Zinc finger, C3HC4 type (RING finger)//Anaphase-promoting complex subunit 11 RING-H2 finger//RING-H2 zinc finger	GO:0016567	protein ubiquitination	GO:0004842//GO:0008270//GO:0005515//GO:0046872	ubiquitin-protein transferase activity//zinc ion binding//protein binding//metal ion binding	GO:0005634//GO:0005680	nucleus//anaphase-promoting complex	--	--	FALSE	-0.81477	1	FALSE	2.0847	0.18189	UP	4.2355	0.00011404	FALSE	0.64879	0.98727	FALSE	-0.55654	1	FALSE	-0.35559	1
2-3k.c18473/1/1296	1.42667	0.193333	1.33333	0.113333	0.84	0	0.236667	1308	727608013	XP_010477122.1	1027	2e-109	PREDICTED: protein TIFY 10A-like [Camelina sativa]	--	--	--	--	Q9LMA8	1011	2e-108	Protein TIFY 10A OS=Arabidopsis thaliana GN=TIFY10A PE=1 SV=1	PF06203//PF09307	CCT motif//CLIP, MHC2 interacting	GO:0006955//GO:0007165//GO:0006886//GO:0019882	immune response//signal transduction//intracellular protein transport//antigen processing and presentation	GO:0005515//GO:0042289	protein binding//MHC class II protein binding	GO:0042613//GO:0016020	MHC class II protein complex//membrane	--	--	FALSE	-0.42363	1	FALSE	1.0165	0.50498	UP	1.7713	0.0068214	FALSE	-0.25652	1	FALSE	-0.34546	1	FALSE	-0.83669	1
2-3k.c18633/3/2621	57.52	27.49	27.8167	3.64667	19.1667	90.6633	6.64667	2620	297793913	XP_002864841.1	2696	1.2e-302	MA3 domain-containing protein [Arabidopsis lyrata subsp. lyrata]>gi|297310676|gb|EFH41100.1| MA3 domain-containing protein [Arabidopsis lyrata subsp. lyrata]	--	--	--	--	Q98TX3	385	1.6e-35	Programmed cell death protein 4 OS=Gallus gallus GN=PDCD4 PE=2 SV=1	PF01174//PF01757	SNO glutamine amidotransferase family//Acyltransferase family	GO:0042823//GO:0042819//GO:0006541//GO:0016070	pyridoxal phosphate biosynthetic process//vitamin B6 biosynthetic process//glutamine metabolic process//RNA metabolic process	GO:0004359//GO:0016747	glutaminase activity//transferase activity, transferring acyl groups other than amino-acyl groups	--	--	KOG0403	Neoplastic transformation suppressor Pdcd4/MA-3, contains MA3 domain	FALSE	0.0095582	1	FALSE	-0.61527	0.93307	FALSE	-0.20973	1	FALSE	-1.8494	0.45965	FALSE	1.4893	1	FALSE	-0.63439	1
2-3k.c18656/1/3181.1	5.79	2.44667	10.5433	20.5967	9.54667	7.94	7.43333	1990	727487197	XP_010419627.1	2662	8e-299	PREDICTED: homeobox-leucine zipper protein ANTHOCYANINLESS 2-like [Camelina sativa]>gi|727487199|ref|XP_010419628.1| PREDICTED: homeobox-leucine zipper protein ANTHOCYANINLESS 2-like [Camelina sativa]	--	--	--	--	Q0WV12	2641	3e-297	Homeobox-leucine zipper protein ANTHOCYANINLESS 2 OS=Arabidopsis thaliana GN=ANL2 PE=2 SV=1	PF00046//PF05920//PF00060//PF01852	Homeobox domain//Homeobox KN domain//Ligand-gated ion channel//START domain	GO:0007165//GO:0006811//GO:0007268//GO:0006355	signal transduction//ion transport//synaptic transmission//regulation of transcription, DNA-templated	GO:0003677//GO:0004970//GO:0008289	DNA binding//ionotropic glutamate receptor activity//lipid binding	GO:0016020	membrane	--	--	FALSE	1.0125	1	FALSE	Inf	0.23407	FALSE	NA	NA	FALSE	1.9244	1	FALSE	-1.2674	1	FALSE	-0.97622	1
2-3k.c18666/1/2798	1.19667	3.15333	7.54333	15.4967	16.5767	7.24333	8.06667	2905	30683905	NP_850121.1	4259	0	beta-galactosidase 8 [Arabidopsis thaliana]>gi|152013364|sp|Q9SCV4.2|BGAL8_ARATH RecName: Full=Beta-galactosidase 8; Short=Lactase 8; AltName: Full=Protein AR782; Flags: Precursor>gi|330253033|gb|AEC08127.1| beta-galactosidase 8 [Arabidopsis thaliana]	--	--	--	--	Q9SCV4	4259	0	Beta-galactosidase 8 OS=Arabidopsis thaliana GN=BGAL8 PE=2 SV=2	PF02140//PF00150//PF02449//PF02837	Galactose binding lectin domain//Cellulase (glycosyl hydrolase family 5)//Beta-galactosidase//Glycosyl hydrolases family 2, sugar binding domain	GO:0005975//GO:0006027//GO:0046486//GO:0006687//GO:0006012	carbohydrate metabolic process//glycosaminoglycan catabolic process//glycerolipid metabolic process//glycosphingolipid metabolic process//galactose metabolic process	GO:0030246//GO:0043169//GO:0004553//GO:0004565	carbohydrate binding//cation binding//hydrolase activity, hydrolyzing O-glycosyl compounds//beta-galactosidase activity	GO:0005618//GO:0005576//GO:0009341	cell wall//extracellular region//beta-galactosidase complex	--	--	FALSE	-0.10466	1	FALSE	0.29727	1	FALSE	0.39336	1	FALSE	1.4203	0.094956	FALSE	-1.734	0.41802	FALSE	-0.11415	1
2-3k.c18887/2/2987	9.23667	14.01	0.483333	1	1.91667	3.07	2.93667	2976	727460405	XP_010512041.1	4003	0	PREDICTED: alpha-amylase 3, chloroplastic [Camelina sativa]	--	--	--	--	Q94A41	3986	0	Alpha-amylase 3, chloroplastic OS=Arabidopsis thaliana GN=AMY3 PE=2 SV=1	PF02324//PF16760//PF07821//PF04055//PF00128	Glycosyl hydrolase family 70//Starch/carbohydrate-binding module (family 53)//Alpha-amylase C-terminal beta-sheet domain//Radical SAM superfamily//Alpha amylase, catalytic domain	GO:0005985//GO:0005975//GO:0009250//GO:0005982	sucrose metabolic process//carbohydrate metabolic process//glucan biosynthetic process//starch metabolic process	GO:0004556//GO:2001070//GO:0051536//GO:0046527//GO:0003824//GO:0043169//GO:0005509	alpha-amylase activity//starch binding//iron-sulfur cluster binding//glucosyltransferase activity//catalytic activity//cation binding//calcium ion binding	--	--	KOG0471	Alpha-amylase	FALSE	-0.35855	1	FALSE	-1.287	0.42068	FALSE	-1.1188	0.35287	FALSE	-1.0038	0.86458	FALSE	0.99339	0.82616	FALSE	-0.38264	1
2-3k.c18971/1/3338	162.48	72.17	54.7633	24.3567	31.6933	14.7667	11.0533	3335	255572957	XP_002527409.1	2881	0	beta-galactosidase, putative [Ricinus communis]>gi|223533219|gb|EEF34975.1| beta-galactosidase, putative [Ricinus communis]	--	--	--	--	Q9SCW1	3285	0	Beta-galactosidase 1 OS=Arabidopsis thaliana GN=BGAL1 PE=1 SV=1	PF02449//PF02837//PF02251//PF02140	Beta-galactosidase//Glycosyl hydrolases family 2, sugar binding domain//Proteasome activator pa28 alpha subunit//Galactose binding lectin domain	GO:0005975//GO:0006027//GO:0006687//GO:0046486//GO:0006012	carbohydrate metabolic process//glycosaminoglycan catabolic process//glycosphingolipid metabolic process//glycerolipid metabolic process//galactose metabolic process	GO:0030246//GO:0043169//GO:0004565//GO:0004553	carbohydrate binding//cation binding//beta-galactosidase activity//hydrolase activity, hydrolyzing O-glycosyl compounds	GO:0009341//GO:0008537	beta-galactosidase complex//proteasome activator complex	--	--	FALSE	-0.25868	1	FALSE	-2.0763	0.4417	FALSE	-1.3515	0.69606	FALSE	-1.9523	1	FALSE	0.98237	1	FALSE	0.076766	1
2-3k.c18986/1/2995.1	3.82333	5.93667	9.20667	13.6367	8.60333	10.1567	11.9733	1224	297798736	XP_002867252.1	827	3e-86	kinase family protein [Arabidopsis lyrata subsp. lyrata]>gi|297313088|gb|EFH43511.1| kinase family protein [Arabidopsis lyrata subsp. lyrata]	--	--	--	--	Q9FY48	141	1.5e-07	E3 ubiquitin-protein ligase KEG OS=Arabidopsis thaliana GN=KEG PE=1 SV=2	PF07714//PF00069	Protein tyrosine kinase//Protein kinase domain	GO:0006468	protein phosphorylation	GO:0004672//GO:0005524	protein kinase activity//ATP binding	--	--	--	--	FALSE	0.16922	1	FALSE	2.0483	0.55896	FALSE	2.0359	0.53527	FALSE	0.83845	1	FALSE	-0.55233	1	FALSE	0.71263	1
2-3k.c19039/1/3387.1	86.5467	88.1367	159.963	194.057	198.08	113.003	94.1533	3229	727411555	XP_010441245.1	2211	2.6e-246	PREDICTED: beta-glucosidase-like SFR2, chloroplastic [Camelina sativa]	--	--	--	--	Q93Y07	2189	1.3e-244	Beta-glucosidase-like SFR2, chloroplastic OS=Arabidopsis thaliana GN=SFR2 PE=1 SV=1	PF02472//PF00232	Biopolymer transport protein ExbD/TolR//Glycosyl hydrolase family 1	GO:0006810//GO:0005975	transport//carbohydrate metabolic process	GO:0004553//GO:0005215	hydrolase activity, hydrolyzing O-glycosyl compounds//transporter activity	GO:0016020	membrane	--	--	FALSE	3.0841	1	FALSE	Inf	0.12018	FALSE	Inf	0.39597	FALSE	5.5137	0.27084	FALSE	-4.5525	0.29479	FALSE	-2.3393	1
2-3k.c19206/1/2787	19.3333	51.62	74.3833	116.813	153.14	128.653	166.7	2793	297829190	XP_002882477.1	2070	5e-230	agenet domain-containing protein [Arabidopsis lyrata subsp. lyrata]>gi|297328317|gb|EFH58736.1| agenet domain-containing protein [Arabidopsis lyrata subsp. lyrata]	--	--	--	--	Q93Y07	906	6.5e-96	Beta-glucosidase-like SFR2, chloroplastic OS=Arabidopsis thaliana GN=SFR2 PE=1 SV=1	PF00018//PF02472//PF00232	SH3 domain//Biopolymer transport protein ExbD/TolR//Glycosyl hydrolase family 1	GO:0006810//GO:0005975	transport//carbohydrate metabolic process	GO:0005515//GO:0004553//GO:0005215	protein binding//hydrolase activity, hydrolyzing O-glycosyl compounds//transporter activity	GO:0016020	membrane	--	--	FALSE	-4.0249	1	FALSE	-2.2465	0.97533	FALSE	#NAME?	0.68839	FALSE	1.6795	0.9986	DOWN	-4.2463	0.032525	FALSE	-0.85922	1
2-3k.c19330/1/2838.1	0.223333	0.156667	1.48333	0.913333	0	1.09667	1.14	686	727559306	XP_010451939.1	875	4.5e-92	PREDICTED: protein LURP-one-related 15-like [Camelina sativa]	--	--	--	--	Q9LZX1	855	1.3e-90	Protein LURP-one-related 15 OS=Arabidopsis thaliana GN=At5g01750 PE=1 SV=1	PF03814	Potassium-transporting ATPase A subunit	GO:0006813	potassium ion transport	GO:0008556	potassium-transporting ATPase activity	GO:0005886	plasma membrane	--	--	FALSE	-0.23269	1	FALSE	0.092683	1	FALSE	-0.086487	1	FALSE	-1.4216	0.383	FALSE	0.82994	0.85769	FALSE	-0.98462	1
2-3k.c19632/1/3025	0	0.94	7.89	22.03	17.4767	83.4233	138.797	2996	297808579	XP_002872173.1	1550	1.1e-169	zinc finger family protein [Arabidopsis lyrata subsp. lyrata]>gi|297318010|gb|EFH48432.1| zinc finger family protein [Arabidopsis lyrata subsp. lyrata]	K10144	RCHY1, PIRH2	RING finger and CHY zinc finger domain-containing protein 1	http://www.genome.jp/dbget-bin/www_bget?ko:K10144	Q96PM5	594	1.1e-59	RING finger and CHY zinc finger domain-containing protein 1 OS=Homo sapiens GN=RCHY1 PE=1 SV=1	PF05495//PF14634//PF13639//PF00097	CHY zinc finger//zinc-RING finger domain//Ring finger domain//Zinc finger, C3HC4 type (RING finger)	--	--	GO:0005515//GO:0046872//GO:0008270	protein binding//metal ion binding//zinc ion binding	--	--	KOG1940	Zn-finger protein	FALSE	-0.22948	1	FALSE	0.8186	0.83991	FALSE	1.2704	0.32037	FALSE	0.34731	1	FALSE	-0.68632	1	FALSE	-0.56096	1
2-3k.c19667/1/790	0.343333	0.463333	0.936667	1.29	1.00333	16.7767	15.7067	788	727517922	XP_010435345.1	867	4.4e-91	PREDICTED: photosystem I reaction center subunit XI, chloroplastic-like [Camelina sativa]	K02699	psaL	photosystem I subunit XI	http://www.genome.jp/dbget-bin/www_bget?ko:K02699	Q9SUI4	857	8.9e-91	Photosystem I reaction center subunit XI, chloroplastic OS=Arabidopsis thaliana GN=PSAL PE=1 SV=2	PF02605	Photosystem I reaction centre subunit XI	GO:0015979	photosynthesis	--	--	GO:0009522//GO:0009538	photosystem I//photosystem I reaction center	--	--	FALSE	-0.28734	1	FALSE	-1.162	0.42422	FALSE	-1.1542	0.16298	FALSE	-0.93266	0.66888	FALSE	0.38626	1	FALSE	-1.1341	1
2-3k.c20106/3/3127	0	9.40333	4.67	2.79	0	8.49333	5.88	3111	729454412	XP_010524060.1	4596	0	PREDICTED: phosphoenolpyruvate carboxylase 2 [Tarenaya hassleriana]	K01595	ppc	phosphoenolpyruvate carboxylase	http://www.genome.jp/dbget-bin/www_bget?ko:K01595	Q5GM68	4885	0	Phosphoenolpyruvate carboxylase 2 OS=Arabidopsis thaliana GN=PPC2 PE=1 SV=2	PF00311//PF14010	Phosphoenolpyruvate carboxylase//Phosphoenolpyruvate carboxylase	GO:0015977//GO:0006099//GO:0006094//GO:0019643	carbon fixation//tricarboxylic acid cycle//gluconeogenesis//reductive tricarboxylic acid cycle	GO:0008964	phosphoenolpyruvate carboxylase activity	--	--	--	--	FALSE	-1.2177	1	FALSE	-0.75093	0.81975	FALSE	1.0344	0.25876	FALSE	1.0627	0.18006	DOWN	-2.1577	0.0021729	FALSE	0.044315	1
2-3k.c20686/24/2954	5.98	11.6967	18.7833	25.6867	29.6367	18.4833	17.7833	2956	727525155	XP_010438238.1	3696	0	PREDICTED: TBC1 domain family member 5 homolog A [Camelina sativa]	K18469	TBC1D5	TBC1 domain family member 5	http://www.genome.jp/dbget-bin/www_bget?ko:K18469	Q54VM3	316	1.8e-27	TBC1 domain family member 5 homolog A OS=Dictyostelium discoideum GN=tbc1d5A PE=1 SV=1	PF03106//PF10461	WRKY DNA -binding domain//Peptidase S68	GO:0006915//GO:0006974//GO:0006355	apoptotic process//cellular response to DNA damage stimulus//regulation of transcription, DNA-templated	GO:0003700//GO:0043565	transcription factor activity, sequence-specific DNA binding//sequence-specific DNA binding	GO:0005667	transcription factor complex	KOG1091	Ypt/Rab-specific GTPase-activating protein GYP6	FALSE	-4.7449	0.75527	FALSE	-3.4373	0.32001	FALSE	0.81216	1	FALSE	1.4721	0.19796	DOWN	-3.7178	1.8178e-06	FALSE	-1.7421	1
2-3k.c20984/5/3271	0.633333	0	0.0866667	0.226667	0	0.846667	0.693333	3268	297795893	XP_002865831.1	4299	0	heat shock protein 93-V [Arabidopsis lyrata subsp. lyrata]>gi|297311666|gb|EFH42090.1| heat shock protein 93-V [Arabidopsis lyrata subsp. lyrata]	K03696	clpC	ATP-dependent Clp protease ATP-binding subunit ClpC	http://www.genome.jp/dbget-bin/www_bget?ko:K03696	Q9FI56	4288	0	Chaperone protein ClpC1, chloroplastic OS=Arabidopsis thaliana GN=CLPC1 PE=1 SV=1	PF00004//PF01695//PF02151//PF07726//PF07728//PF06068//PF08477//PF00158//PF07724//PF00005//PF00910//PF06414//PF03193//PF06309//PF00437//PF05496//PF02861//PF04851//PF02367	ATPase family associated with various cellular activities (AAA)//IstB-like ATP binding protein//UvrB/uvrC motif//ATPase family associated with various cellular activities (AAA)//AAA domain (dynein-related subfamily)//TIP49 C-terminus//Ras of Complex, Roc, domain of DAPkinase//Sigma-54 interaction domain//AAA domain (Cdc48 subfamily)//ABC transporter//RNA helicase//Zeta toxin//Protein of unknown f…	GO:0007264//GO:0006810//GO:0006950//GO:0019538//GO:0006355//GO:0002949//GO:0006281//GO:0006310	small GTPase mediated signal transduction//transport//response to stress//protein metabolic process//regulation of transcription, DNA-templated//tRNA threonylcarbamoyladenosine modification//DNA repair//DNA recombination	GO:0005525//GO:0003677//GO:0003724//GO:0003678//GO:0003924//GO:0005524//GO:0003723//GO:0016787//GO:0016301//GO:0017111//GO:0005515//GO:0009378//GO:0008134//GO:0016887	GTP binding//DNA binding//RNA helicase activity//DNA helicase activity//GTPase activity//ATP binding//RNA binding//hydrolase activity//kinase activity//nucleoside-triphosphatase activity//protein binding//four-way junction helicase activity//transcription factor binding//ATPase activity	GO:0005657//GO:0005667//GO:0009379	replication fork//transcription factor complex//Holliday junction helicase complex	KOG1051	Chaperone HSP104 and related ATP-dependent Clp proteases	FALSE	0.22307	1	FALSE	0.56381	0.90704	FALSE	0.14426	1	FALSE	0.75178	0.78907	FALSE	-0.45186	1	FALSE	2.0648	0.43213
2-3k.c20992/3/3385	23.6367	18.1333	5.18667	5.79	4.93	5.76	4.91333	3313	727571014	XP_010458050.1	4430	0	PREDICTED: vacuolar protein sorting-associated protein 41 homolog [Camelina sativa]	--	--	--	--	P93043	4401	0	Vacuolar protein sorting-associated protein 41 homolog OS=Arabidopsis thaliana GN=VPS41 PE=3 SV=3	PF05432//PF00637//PF09026//PF00527//PF17123//PF13639//PF00400	Bone sialoprotein II (BSP-II)//Region in Clathrin and VPS//Centromere protein B dimerisation domain//E7 protein, Early protein//RING-like zinc finger//Ring finger domain//WD domain, G-beta repeat	GO:0006355//GO:0001503//GO:0016192//GO:0006886//GO:0007155	regulation of transcription, DNA-templated//ossification//vesicle-mediated transport//intracellular protein transport//cell adhesion	GO:0005515//GO:0008270//GO:0003700//GO:0003682//GO:0003677	protein binding//zinc ion binding//transcription factor activity, sequence-specific DNA binding//chromatin binding//DNA binding	GO:0000775//GO:0005576//GO:0000785//GO:0005634//GO:0005667	chromosome, centromeric region//extracellular region//chromatin//nucleus//transcription factor complex	KOG2066	Vacuolar assembly/sorting protein VPS41	FALSE	-0.93865	1	FALSE	-1.0676	0.7347	FALSE	-0.65208	1	FALSE	1.1823	0.39724	FALSE	-2.1086	0.051767	FALSE	-0.53706	1
2-3k.c21140/25/2963	0.636667	0	0	0.206667	0	0	0.236667	2885	297813977	XP_002874872.1	2789	0	leucine-rich repeat family protein [Arabidopsis lyrata subsp. lyrata]>gi|297320709|gb|EFH51131.1| leucine-rich repeat family protein [Arabidopsis lyrata subsp. lyrata]	--	--	--	--	Q3UM45	185	2.7e-12	Protein phosphatase 1 regulatory subunit 7 OS=Mus musculus GN=Ppp1r7 PE=1 SV=2	PF00560//PF13855//PF10503//PF03742	Leucine Rich Repeat//Leucine rich repeat//Esterase PHB depolymerase//PetN	GO:0006118//GO:0017004	obsolete electron transport//cytochrome complex assembly	GO:0045158//GO:0005515	electron transporter, transferring electrons within cytochrome b6/f complex of photosystem II activity//protein binding	GO:0005576//GO:0009512	extracellular region//cytochrome b6f complex	KOG0531	Protein phosphatase 1, regulatory subunit, and related proteins	FALSE	0.30651	1	FALSE	0.93521	0.58818	FALSE	0.8173	0.52534	FALSE	0.45013	1	FALSE	-0.36404	1	FALSE	0.57246	1
2-3k.c21214/18/3053	1.19667	3.42333	5.38	10.1533	9.11	14.9967	25.5467	3037	15221314	NP_174901.1	4539	0	nitrate reductase [NADH] 2 [Arabidopsis thaliana]>gi|128188|sp|P11035.1|NIA2_ARATH RecName: Full=Nitrate reductase [NADH] 2; Short=NR2>gi|6623972|gb|AAF19225.1|AC007505_1 nitrate reductase [Arabidopsis thaliana]>gi|14194133|gb|AAK56261.1|AF367272_1 At1g37130/F28L22_2 [Arabidopsis thaliana]>gi|16930703|gb|AAL32017.1|AF436835_1 At1g37130/F28L22_2 [Arabidopsis thaliana]>gi|166782|gb|AAA32830.1| nitr…	K10534	NR	nitrate reductase (NAD(P)H)	http://www.genome.jp/dbget-bin/www_bget?ko:K10534	P11035	4539	0	Nitrate reductase [NADH] 2 OS=Arabidopsis thaliana GN=NIA2 PE=1 SV=1	PF03404//PF00175//PF00174//PF08030	Mo-co oxidoreductase dimerisation domain//Oxidoreductase NAD-binding domain//Oxidoreductase molybdopterin binding domain//Ferric reductase NAD binding domain	GO:0006118//GO:0006809//GO:0048767//GO:0055114//GO:0009610//GO:0009416//GO:0042128//GO:0044242//GO:0006807	obsolete electron transport//nitric oxide biosynthetic process//root hair elongation//oxidation-reduction process//response to symbiotic fungus//response to light stimulus//nitrate assimilation//cellular lipid catabolic process//nitrogen compound metabolic process	GO:0016491//GO:0030151//GO:0043546//GO:0009055//GO:0005506//GO:0020037//GO:0009703//GO:0050660	oxidoreductase activity//molybdenum ion binding//molybdopterin cofactor binding//electron carrier activity//iron ion binding//heme binding//nitrate reductase (NADH) activity//flavin adenine dinucleotide binding	GO:0005829//GO:0005739//GO:0005886//GO:0005773//GO:0009325	cytosol//mitochondrion//plasma membrane//vacuole//nitrate reductase complex	KOG0534	NADH-cytochrome b-5 reductase	FALSE	1.1509	1	FALSE	1.7685	0.5028	FALSE	0.99117	0.30739	UP	1.3163	0.015644	FALSE	-1.4329	0.07846	FALSE	2.1064	0.97249
2-3k.c21371/2/3624	1.65333	1.86333	1.45667	2.09333	6.36667	0.776667	0.513333	3638	2052508	AAB96826.1	4886	0	lysine-ketoglutarate reductase/saccharopine dehydrogenase bifunctional enzyme [Arabidopsis thaliana]	K14157	AASS	alpha-aminoadipic semialdehyde synthase	http://www.genome.jp/dbget-bin/www_bget?ko:K14157	Q9SMZ4	4867	0	Alpha-aminoadipic semialdehyde synthase OS=Arabidopsis thaliana GN=LKR/SDH PE=1 SV=1	PF00899//PF03435	ThiF family//Saccharopine dehydrogenase NADP binding domain	GO:0055114	oxidation-reduction process	GO:0016491//GO:0008641	oxidoreductase activity//small protein activating enzyme activity	--	--	KOG0172	Lysine-ketoglutarate reductase/saccharopine dehydrogenase	FALSE	-0.64819	1	FALSE	1.6367	0.9966	FALSE	2.2767	0.5731	FALSE	0.14669	1	FALSE	-1.1857	0.8069	FALSE	0.58972	1
2-3k.c21606/1/5699.2	63.0367	138.35	171.597	444.997	698.97	777.08	1291.6	1558	15234709	NP_194764.1	1966	3.2e-218	double Clp-N motif-containing P-loop nucleoside triphosphate hydrolases superfamily protein [Arabidopsis thaliana]>gi|7269935|emb|CAB81028.1| putative protein [Arabidopsis thaliana]>gi|332660355|gb|AEE85755.1| double Clp-N motif-containing P-loop nucleoside triphosphate hydrolases superfamily protein [Arabidopsis thaliana]	--	--	--	--	Q6F2Y7	137	5.4e-07	Chaperone protein ClpB1 OS=Oryza sativa subsp. japonica GN=CLPB1 PE=2 SV=1	PF02861	Clp amino terminal domain, pathogenicity island component	GO:0019538//GO:0007623	protein metabolic process//circadian rhythm	--	--	GO:0005737	cytoplasm	--	--	FALSE	-1.1628	1	FALSE	0.98205	1	FALSE	2.5032	0.25064	FALSE	0.63907	1	FALSE	-1.2637	0.84238	FALSE	1.3781	1
2-3k.c21626/1/3447.2	0.63	0.02	0.193333	0	0.893333	0	0	656	727453890	XP_010508798.1	861	1.8e-90	PREDICTED: 4-alpha-glucanotransferase DPE2 [Camelina sativa]	K00705	malQ	4-alpha-glucanotransferase	http://www.genome.jp/dbget-bin/www_bget?ko:K00705	Q8RXD9	844	2.4e-89	4-alpha-glucanotransferase DPE2 OS=Arabidopsis thaliana GN=DPE2 PE=1 SV=1	PF02446	4-alpha-glucanotransferase	GO:0005985//GO:0005982//GO:0005975	sucrose metabolic process//starch metabolic process//carbohydrate metabolic process	GO:0004134	4-alpha-glucanotransferase activity	--	--	--	--	FALSE	-0.68825	1	FALSE	-1.7959	0.19314	FALSE	-1.3117	0.30372	FALSE	-0.98961	1	FALSE	1.0653	0.91405	FALSE	-0.42436	1
2-3k.c21676/1/2712	220.877	108.613	112.257	48.8033	88.7667	52.46	39.4167	2260	727596033	XP_010470990.1	2557	1.4e-286	PREDICTED: protein NRT1/ PTR FAMILY 2.13 [Camelina sativa]	--	--	--	--	Q8RX77	2534	8.8e-285	Protein NRT1/ PTR FAMILY 2.13 OS=Arabidopsis thaliana GN=NPF2.13 PE=1 SV=1	PF00854	POT family	GO:0006810	transport	GO:0005215	transporter activity	GO:0016020	membrane	--	--	FALSE	-0.44871	1	FALSE	0.028571	1	FALSE	0.28714	1	FALSE	0.97242	0.81751	FALSE	-1.5237	0.65475	FALSE	-0.27387	1
2-3k.c21686/1/3060	0	0.94	0.993333	2.36333	0	3.04333	2.63333	3057	727473104	XP_010518496.1	4239	0	PREDICTED: ABC transporter C family member 4 [Camelina sativa]	--	--	--	--	Q7DM58	4182	0	ABC transporter C family member 4 OS=Arabidopsis thaliana GN=ABCC4 PE=2 SV=2	PF01926//PF00270//PF01580//PF00664//PF13304//PF00437//PF03266//PF00931//PF00005//PF03193//PF06414	50S ribosome-binding GTPase//DEAD/DEAH box helicase//FtsK/SpoIIIE family//ABC transporter transmembrane region//AAA domain, putative AbiEii toxin, Type IV TA system//Type II/IV secretion system protein//NTPase//NB-ARC domain//ABC transporter//Protein of unknown function, DUF258//Zeta toxin	GO:0055085//GO:0006810	transmembrane transport//transport	GO:0005525//GO:0003677//GO:0016301//GO:0043531//GO:0042626//GO:0098519//GO:0016887//GO:0003676//GO:0005524//GO:0000166//GO:0003924	GTP binding//DNA binding//kinase activity//ADP binding//ATPase activity, coupled to transmembrane movement of substances//nucleotide phosphatase activity, acting on free nucleotides//ATPase activity//nucleic acid binding//ATP binding//nucleotide binding//GTPase activity	GO:0016021	integral component of membrane	KOG0054	Multidrug resistance-associated protein/mitoxantrone resistance protein, ABC superfamily	FALSE	2.1798	1	FALSE	3.1079	0.89504	FALSE	#NAME?	0.8589	FALSE	2.7471	0.32183	FALSE	2.1791	1	FALSE	1.171	1
2-3k.c21799/1/904	102.397	253.983	479.787	582.657	733.303	344.693	261.963	904	727419813	XP_010428660.1	1343	3.2e-146	PREDICTED: chitinase 10-like [Camelina sativa]	--	--	--	--	Q5NB11	926	1e-98	Chitinase 10 OS=Oryza sativa subsp. japonica GN=Cht10 PE=2 SV=1	PF00182	Chitinase class I	GO:0016998//GO:0006032	cell wall macromolecule catabolic process//chitin catabolic process	GO:0004568	chitinase activity	--	--	--	--	FALSE	-0.036934	1	FALSE	-0.77736	0.82177	FALSE	-1.2039	0.30493	FALSE	-0.96701	0.91592	FALSE	0.4698	1	FALSE	-0.75225	1
2-3k.c21843/1/1045	45.9367	43.1067	46.61	73.5267	214.723	154.697	166.5	1045	297839945	XP_002887854.1	1226	1.4e-132	ATMBAC2/BAC2 [Arabidopsis lyrata subsp. lyrata]>gi|297333695|gb|EFH64113.1| ATMBAC2/BAC2 [Arabidopsis lyrata subsp. lyrata]	K15109	SLC25A20_29, CACT, CACL, CRC1	solute carrier family 25 (mitochondrial carnitine/acylcarnitine transporter), member 20/29	http://www.genome.jp/dbget-bin/www_bget?ko:K15109	Q9CA93	1201	1.5e-130	Mitochondrial arginine transporter BAC2 OS=Arabidopsis thaliana GN=BAC2 PE=1 SV=1	--	--	GO:0055085	transmembrane transport	--	--	GO:0016021	integral component of membrane	KOG0762	Mitochondrial carrier protein	FALSE	-0.21244	1	FALSE	1.3548	0.36743	FALSE	1.6056	0.052583	FALSE	0.0071829	1	FALSE	-0.27218	1	FALSE	0.30778	1
2-3k.c21887/1/2694.1	0.74	0	0	0	0.0133333	0.116667	1.28667	2272	802733669	XP_012086670.1	2931	0	PREDICTED: luminal-binding protein 5-like [Jatropha curcas]>gi|643711827|gb|KDP25255.1| hypothetical protein JCGZ_20411 [Jatropha curcas]	K09490	HSPA5, BIP	heat shock 70kDa protein 5	http://www.genome.jp/dbget-bin/www_bget?ko:K09490	Q39043	3069	0	Mediator of RNA polymerase II transcription subunit 37f OS=Arabidopsis thaliana GN=MED37F PE=1 SV=2	PF02782//PF06723//PF01968	FGGY family of carbohydrate kinases, C-terminal domain//MreB/Mbl protein//Hydantoinase/oxoprolinase	GO:0005975//GO:0000902	carbohydrate metabolic process//cell morphogenesis	GO:0016787//GO:0016773	hydrolase activity//phosphotransferase activity, alcohol group as acceptor	--	--	KOG0100	Molecular chaperones GRP78/BiP/KAR2, HSP70 superfamily	FALSE	-0.14436	1	FALSE	-0.60136	1	FALSE	-0.37975	1	UP	2.4911	0.00063332	FALSE	-1.2875	0.44197	FALSE	0.41402	1
2-3k.c22119/2/650	18.0833	8.13667	13.6533	1.67667	7.27667	4.88667	1.43667	650	297841541	XP_002888652.1	707	1.3e-72	universal stress protein family protein [Arabidopsis lyrata subsp. lyrata]>gi|297334493|gb|EFH64911.1| universal stress protein family protein [Arabidopsis lyrata subsp. lyrata]	--	--	--	--	P42297	170	3.4e-11	Universal stress protein YxiE OS=Bacillus subtilis (strain 168) GN=yxiE PE=3 SV=1	PF00582	Universal stress protein family	GO:0006950	response to stress	--	--	--	--	--	--	FALSE	0.17283	1	FALSE	1.0185	0.48509	FALSE	-0.43695	1	FALSE	0.55233	0.94184	FALSE	-1.2074	0.30352	FALSE	0.081847	1
2-3k.c22205/8/3148	1.06333	0.183333	0.72	0.32	0.633333	0.493333	0	3145	727471108	XP_010517527.1	4722	0	PREDICTED: 4-alpha-glucanotransferase DPE2-like [Camelina sativa]	K00705	malQ	4-alpha-glucanotransferase	http://www.genome.jp/dbget-bin/www_bget?ko:K00705	Q8RXD9	4711	0	4-alpha-glucanotransferase DPE2 OS=Arabidopsis thaliana GN=DPE2 PE=1 SV=1	PF00686//PF02446	Starch binding domain//4-alpha-glucanotransferase	GO:0005985//GO:0005975//GO:0005982	sucrose metabolic process//carbohydrate metabolic process//starch metabolic process	GO:0004134//GO:2001070	4-alpha-glucanotransferase activity//starch binding	--	--	--	--	FALSE	-0.14846	1	FALSE	-1.9978	0.34135	FALSE	-2.5929	0.1039	FALSE	-2.4081	0.47088	FALSE	3.3098	0.35694	FALSE	0.42226	1
2-3k.c22272/2/4491	0.173333	0.233333	0.606667	1.03	1.15333	3.16	3.6	2174	727422737	XP_010442828.1	3269	0	PREDICTED: chaperone protein ClpD, chloroplastic-like [Camelina sativa]	K03696	clpC	ATP-dependent Clp protease ATP-binding subunit ClpC	http://www.genome.jp/dbget-bin/www_bget?ko:K03696	P42762	3247	0	Chaperone protein ClpD, chloroplastic OS=Arabidopsis thaliana GN=CLPD PE=1 SV=1	PF10662//PF00448//PF01637//PF06309//PF00931//PF02367//PF04851//PF05496//PF00437//PF02153//PF07726//PF01695//PF00004//PF02562//PF03193//PF06414//PF00910//PF00005//PF07724//PF08477//PF00158//PF07728	Ethanolamine utilisation - propanediol utilisation//SRP54-type protein, GTPase domain//Archaeal ATPase//Torsin//NB-ARC domain//Threonylcarbamoyl adenosine biosynthesis protein TsaE//Type III restriction enzyme, res subunit//Holliday junction DNA helicase ruvB N-terminus//Type II/IV secretion system protein//Prephenate dehydrogenase//ATPase family associated with various cellular activities (AAA)/…	GO:0006576//GO:0006614//GO:0002949//GO:0000162//GO:0006310//GO:0006281//GO:0009094//GO:0006810//GO:0007264//GO:0006571//GO:0006355//GO:0055114	cellular biogenic amine metabolic process//SRP-dependent cotranslational protein targeting to membrane//tRNA threonylcarbamoyladenosine modification//tryptophan biosynthetic process//DNA recombination//DNA repair//L-phenylalanine biosynthetic process//transport//small GTPase mediated signal transduction//tyrosine biosynthetic process//regulation of transcription, DNA-templated//oxidation-reductio…	GO:0008977//GO:0004665//GO:0016301//GO:0008134//GO:0016887//GO:0009378//GO:0003677//GO:0005525//GO:0043531//GO:0016787//GO:0003723//GO:0003924//GO:0005524//GO:0003724	prephenate dehydrogenase activity//prephenate dehydrogenase (NADP+) activity//kinase activity//transcription factor binding//ATPase activity//four-way junction helicase activity//DNA binding//GTP binding//ADP binding//hydrolase activity//RNA binding//GTPase activity//ATP binding//RNA helicase activity	GO:0005657//GO:0005667//GO:0009379	replication fork//transcription factor complex//Holliday junction helicase complex	KOG1051	Chaperone HSP104 and related ATP-dependent Clp proteases	FALSE	-0.68515	1	FALSE	-0.43299	0.99253	FALSE	0.11236	1	FALSE	0.79086	0.51598	FALSE	-1.0844	0.46856	FALSE	-0.44312	1
2-3k.c22309/2/2761	10.2967	9.32667	18.8267	15.2367	24.3767	9.66667	4.85333	2756	727513443	XP_010433045.1	3697	0	PREDICTED: TBC1 domain family member 5 homolog A-like [Camelina sativa]	K18469	TBC1D5	TBC1 domain family member 5	http://www.genome.jp/dbget-bin/www_bget?ko:K18469	Q54VM3	307	1.9e-26	TBC1 domain family member 5 homolog A OS=Dictyostelium discoideum GN=tbc1d5A PE=1 SV=1	PF00214	Calcitonin / CGRP / IAPP family	GO:0007165	signal transduction	GO:0005179	hormone activity	GO:0005576	extracellular region	KOG1091	Ypt/Rab-specific GTPase-activating protein GYP6	FALSE	-0.7957	1	FALSE	0.13168	1	FALSE	0.50563	1	FALSE	1.5211	0.15814	FALSE	-2.1583	0.068731	FALSE	1.816	1
2-3k.c22310/1/3015.1	63.87	32.29	16.54	8.10667	6.47333	12	5.68667	2640	339460413	AEJ76925.1	3102	0	auxin transport protein [Capsella bursa-pastoris]	K13947	PIN	auxin efflux carrier family	http://www.genome.jp/dbget-bin/www_bget?ko:K13947	Q9S7Z8	3051	0	Auxin efflux carrier component 3 OS=Arabidopsis thaliana GN=PIN3 PE=1 SV=1	PF03547	Membrane transport protein	GO:0055085	transmembrane transport	--	--	GO:0016021	integral component of membrane	--	--	FALSE	-0.14094	1	FALSE	-1.2647	0.3611	FALSE	-0.83065	0.52985	FALSE	0.0044102	1	FALSE	-0.011817	1	FALSE	-1.1137	1
2-3k.c22499/1/1491	21.5667	15.86	13.3467	20.7233	0.05	0.00333333	0.0266667	1498	674914708	CDY18367.1	1696	6.2e-187	BnaA04g22200D [Brassica napus]	K03453	TC.BASS	bile acid:Na+ symporter, BASS family	http://www.genome.jp/dbget-bin/www_bget?ko:K03453	Q1EBV7	1570	3.5e-173	Sodium/pyruvate cotransporter BASS2, chloroplastic OS=Arabidopsis thaliana GN=BASS2 PE=2 SV=1	PF01758	Sodium Bile acid symporter family	--	--	--	--	GO:0016020	membrane	--	--	FALSE	-0.57185	1	FALSE	-1.1946	0.41686	FALSE	-0.83588	0.51754	FALSE	-0.57424	1	FALSE	-0.14757	1	FALSE	-0.91757	1
2-3k.c22595/1/3552	0.0633333	1.72	1.15667	6.07667	0	3.86333	2.77	3579	358346026	XP_003637074.1	820	5.6e-85	Cell wall-associated hydrolase, partial [Medicago truncatula]	--	--	--	--	Q3BAI2	483	9.4e-47	Uncharacterized protein ORF91 OS=Phalaenopsis aphrodite subsp. formosana PE=4 SV=1	--	--	--	--	--	--	--	--	--	--	FALSE	0.38506	1	FALSE	0.49963	0.91444	FALSE	0.13935	1	FALSE	0.99963	0.16709	FALSE	-0.36787	1	FALSE	0.54503	1
2-3k.c22628/1/1155	10.15	7.34	2.86	0.593333	3.53667	0.623333	0.303333	1175	685300089	XP_009140788.1	1758	3.2e-194	PREDICTED: strictosidine synthase 1-like [Brassica rapa]	--	--	--	--	Q9M1J6	1840	1.4e-204	Protein STRICTOSIDINE SYNTHASE-LIKE 9 OS=Arabidopsis thaliana GN=SSL9 PE=2 SV=1	PF01436//PF03088	NHL repeat//Strictosidine synthase	GO:0042432//GO:0016114//GO:0009058	indole biosynthetic process//terpenoid biosynthetic process//biosynthetic process	GO:0016844//GO:0005515	strictosidine synthase activity//protein binding	--	--	--	--	FALSE	-0.96114	1	FALSE	0.53389	0.96822	FALSE	1.7396	0.46857	UP	1.2794	0.036424	DOWN	-2.0087	0.0075249	FALSE	-0.050983	1
2-3k.c22669/1/2968.1	0	2.00667	2.03667	2.60333	0	2.25667	2.91667	1831	727533900	XP_010441395.1	1860	7.3e-206	PREDICTED: glucan endo-1,3-beta-glucosidase 10-like [Camelina sativa]	--	--	--	--	Q9FHX5	1822	2.6e-202	Glucan endo-1,3-beta-glucosidase 10 OS=Arabidopsis thaliana GN=At5g42100 PE=1 SV=1	PF00332	Glycosyl hydrolases family 17	GO:0005975	carbohydrate metabolic process	GO:0004553	hydrolase activity, hydrolyzing O-glycosyl compounds	--	--	--	--	FALSE	0.64085	1	FALSE	0.86828	0.67657	FALSE	1.174	0.24604	FALSE	0.98314	0.46846	FALSE	-0.22572	1	FALSE	1.2973	1
2-3k.c22688/1/2936.1	16.14	12.2933	12.1633	4.19667	7.55333	5.27667	2.99333	1604	727485022	XP_010418405.1	1633	1.3e-179	PREDICTED: mitogen-activated protein kinase kinase kinase YODA [Camelina sativa]	--	--	--	--	Q9CAD5	1631	3.2e-180	Mitogen-activated protein kinase kinase kinase YODA OS=Arabidopsis thaliana GN=YDA PE=1 SV=1	PF01648//PF07714//PF00069	4'-phosphopantetheinyl transferase superfamily//Protein tyrosine kinase//Protein kinase domain	GO:0006468//GO:0015940	protein phosphorylation//pantothenate biosynthetic process	GO:0008897//GO:0000287//GO:0005524//GO:0004672	holo-[acyl-carrier-protein] synthase activity//magnesium ion binding//ATP binding//protein kinase activity	--	--	--	--	FALSE	0.31188	1	FALSE	-1.4182	0.80793	FALSE	-3.8601	0.15761	FALSE	-2.5622	1	FALSE	0.1364	1	FALSE	-4.0174	1
2-3k.c22853/1/3122.1	0	3.18333	1.95	3.38	0	1.67	1.06667	1320	297843108	XP_002889435.1	2209	1.8e-246	3-methylcrotonyl-CoA carboxylase 1 [Arabidopsis lyrata subsp. lyrata]>gi|297335277|gb|EFH65694.1| 3-methylcrotonyl-CoA carboxylase 1 [Arabidopsis lyrata subsp. lyrata]	K01968	E6.4.1.4A	3-methylcrotonyl-CoA carboxylase alpha subunit	http://www.genome.jp/dbget-bin/www_bget?ko:K01968	Q42523	2198	4.7e-246	Methylcrotonoyl-CoA carboxylase subunit alpha, mitochondrial OS=Arabidopsis thaliana GN=MCCA PE=1 SV=2	PF02655//PF07478//PF02786	ATP-grasp domain//D-ala D-ala ligase C-terminus//Carbamoyl-phosphate synthase L chain, ATP binding domain	GO:0009252//GO:0046436//GO:0008152//GO:0006633	peptidoglycan biosynthetic process//D-alanine metabolic process//metabolic process//fatty acid biosynthetic process	GO:0046872//GO:0005524//GO:0004075//GO:0008716	metal ion binding//ATP binding//biotin carboxylase activity//D-alanine-D-alanine ligase activity	GO:0009343	biotin carboxylase complex	KOG0238	3-Methylcrotonyl-CoA carboxylase, biotin-containing subunit/Propionyl-CoA carboxylase, alpha chain/Acetyl-CoA carboxylase, biotin carboxylase subunit	FALSE	-1.6842	1	FALSE	-1.8988	0.31381	FALSE	-1.8416	0.1785	FALSE	-2.7206	0.68438	FALSE	0.97506	1	FALSE	-2.4413	1
2-3k.c22954/1/3311	0.956667	2.09667	1	2.01	3.24667	8.03	29.51	3323	727643438	XP_010493000.1	3451	0	PREDICTED: protein SMG7 isoform X2 [Camelina sativa]>gi|727643441|ref|XP_010493001.1| PREDICTED: protein SMG7 isoform X2 [Camelina sativa]	K14409	SMG7, EST1C	protein SMG7	http://www.genome.jp/dbget-bin/www_bget?ko:K14409	A9QM73	2974	0	Protein SMG7 OS=Arabidopsis thaliana GN=SMG7 PE=2 SV=1	--	--	--	--	--	--	--	--	--	--	FALSE	0.45369	1	FALSE	1.3642	0.27363	FALSE	0.99868	0.37247	FALSE	0.34775	1	FALSE	-0.12048	1	FALSE	1.1335	1
2-3k.c23125/1/1546	3.33333	15.9167	5.46	1.82	14.3467	0.97	4.73333	1544	297794641	XP_002865205.1	1808	6.6e-200	phosphate/triose-phosphate translocator precursor [Arabidopsis lyrata subsp. lyrata]>gi|297311040|gb|EFH41464.1| phosphate/triose-phosphate translocator precursor [Arabidopsis lyrata subsp. lyrata]	K15283	SLC35E1	solute carrier family 35, member E1	http://www.genome.jp/dbget-bin/www_bget?ko:K15283	Q9ZSR7	1799	1e-199	Triose phosphate/phosphate translocator TPT, chloroplastic OS=Arabidopsis thaliana GN=TPT PE=2 SV=1	PF00892	EamA-like transporter family	GO:0006810	transport	GO:0005215	transporter activity	GO:0016021//GO:0016020	integral component of membrane//membrane	KOG1441	Glucose-6-phosphate/phosphate and phosphoenolpyruvate/phosphate antiporter	FALSE	-0.0097345	1	FALSE	-0.82917	0.76489	FALSE	-0.93927	0.52323	FALSE	-1.9235	0.22727	FALSE	1.8257	0.16897	FALSE	-0.045908	1
2-3k.c23326/1/2867.1	15.5067	15.5133	4.76	5.38	2.50333	74.8067	68.66	2055	297813977	XP_002874872.1	2074	1.3e-230	leucine-rich repeat family protein [Arabidopsis lyrata subsp. lyrata]>gi|297320709|gb|EFH51131.1| leucine-rich repeat family protein [Arabidopsis lyrata subsp. lyrata]	--	--	--	--	--	--	--	--	PF00560//PF10503//PF13855	Leucine Rich Repeat//Esterase PHB depolymerase//Leucine rich repeat	--	--	GO:0005515	protein binding	GO:0005576	extracellular region	KOG0531	Protein phosphatase 1, regulatory subunit, and related proteins	FALSE	0.32303	1	FALSE	1.7806	0.15427	FALSE	1.7558	0.055977	FALSE	0.13263	1	FALSE	-0.055401	1	FALSE	-0.29385	1
2-3k.c23501/1/3163	0	8.20667	6.21667	5.32667	0	10.77	7.26667	3160	685321077	XP_009150553.1	4634	0	PREDICTED: cellulose synthase A catalytic subunit 6 [UDP-forming] [Brassica rapa]	K10999	CESA	cellulose synthase A	http://www.genome.jp/dbget-bin/www_bget?ko:K10999	Q94JQ6	4722	0	Cellulose synthase A catalytic subunit 6 [UDP-forming] OS=Arabidopsis thaliana GN=CESA6 PE=1 SV=2	PF08675//PF03552	RNA binding domain//Cellulose synthase	GO:0006011//GO:0006402//GO:0005985//GO:0051252//GO:0030244//GO:0005982	UDP-glucose metabolic process//mRNA catabolic process//sucrose metabolic process//regulation of RNA metabolic process//cellulose biosynthetic process//starch metabolic process	GO:0003723//GO:0046872//GO:0016760//GO:0004535	RNA binding//metal ion binding//cellulose synthase (UDP-forming) activity//poly(A)-specific ribonuclease activity	GO:0005737//GO:0005634//GO:0016020	cytoplasm//nucleus//membrane	--	--	FALSE	0.28393	1	FALSE	-0.03381	1	FALSE	-0.56488	1	UP	1.8066	0.025371	FALSE	-1.3093	0.98423	FALSE	1.0033	1
2-3k.c23543/1/873	183.573	44.1733	70.1867	25.14	35.2133	68.73	85.05	876	15230534	NP_187864.1	1095	1.8e-117	heat shock protein 70-4 [Arabidopsis thaliana]>gi|75311168|sp|Q9LHA8.1|MD37C_ARATH RecName: Full=Probable mediator of RNA polymerase II transcription subunit 37c; AltName: Full=Heat shock 70 kDa protein 4; AltName: Full=Heat shock cognate 70 kDa protein 4; AltName: Full=Heat shock cognate protein 70-4; Short=AtHsc70-4; AltName: Full=Heat shock protein 70-4; Short=AtHsp70-4>gi|12321973|gb|AAG51030…	K03283	HSPA1_8	heat shock 70kDa protein 1/8	http://www.genome.jp/dbget-bin/www_bget?ko:K03283	Q9LHA8	1095	2.5e-118	Probable mediator of RNA polymerase II transcription subunit 37c OS=Arabidopsis thaliana GN=MED37C PE=1 SV=1	PF13499	EF-hand domain pair	GO:0042542//GO:0009644//GO:0006457//GO:0016567//GO:0009615//GO:0046686//GO:0034976//GO:0009408//GO:0009617	response to hydrogen peroxide//response to high light intensity//protein folding//protein ubiquitination//response to virus//response to cadmium ion//response to endoplasmic reticulum stress//response to heat//response to bacterium	GO:0005524//GO:0005509//GO:0031625	ATP binding//calcium ion binding//ubiquitin protein ligase binding	GO:0005739//GO:0005886//GO:0005829//GO:0005794//GO:0048046//GO:0005618//GO:0005774	mitochondrion//plasma membrane//cytosol//Golgi apparatus//apoplast//cell wall//vacuolar membrane	KOG0101	Molecular chaperones HSP70/HSC70, HSP70 superfamily	FALSE	0.18704	1	FALSE	0.70725	1	FALSE	-1.1448	0.84231	FALSE	1.1748	0.73873	DOWN	-3.2591	0.0020447	FALSE	-1.6217	1
2-3k.c23680/1/2613	5.05	6.71667	11.2033	20.1233	11.8233	11.6033	7.51333	2633	727412369	XP_010478747.1	4088	0	PREDICTED: phosphatidylinositol 4-phosphate 5-kinase 9 [Camelina sativa]	K00889	PIP5K	1-phosphatidylinositol-4-phosphate 5-kinase	http://www.genome.jp/dbget-bin/www_bget?ko:K00889	Q8L850	4059	0	Phosphatidylinositol 4-phosphate 5-kinase 9 OS=Arabidopsis thaliana GN=PIP5K9 PE=1 SV=2	PF01504	Phosphatidylinositol-4-phosphate 5-Kinase	GO:0046488	phosphatidylinositol metabolic process	GO:0016307	phosphatidylinositol phosphate kinase activity	--	--	--	--	FALSE	-0.69996	1	FALSE	-0.51253	1	FALSE	-0.62901	1	FALSE	1.5028	0.35816	FALSE	-2.0525	0.19829	FALSE	0.048508	1
2-3k.c23747/1/2936	0.396667	1.36667	0.903333	2.65333	1.99667	5.01333	5.43333	2902	8778617	AAF79625.1	2450	4.5e-274	F5M15.5 [Arabidopsis thaliana]>gi|8886925|gb|AAF80611.1|AC069251_4 F2D10.11 [Arabidopsis thaliana]	K03781	katE, CAT, catB, srpA	catalase	http://www.genome.jp/dbget-bin/www_bget?ko:K03781	P49315	2037	4.8e-227	Catalase isozyme 1 (Fragment) OS=Nicotiana plumbaginifolia GN=CAT1 PE=2 SV=1	PF12297//PF00199	Ellis van Creveld protein 2 like protein//Catalase	GO:0007224//GO:0055114//GO:0006568//GO:0015947//GO:0006979//GO:0006804	smoothened signaling pathway//oxidation-reduction process//tryptophan metabolic process//methane metabolic process//response to oxidative stress//obsolete peroxidase reaction	GO:0004096//GO:0020037	catalase activity//heme binding	--	--	KOG0047	Catalase	FALSE	-0.36561	1	FALSE	-2.056	0.3323	FALSE	-2.3314	0.1569	FALSE	-1.8633	1	FALSE	0.9978	1	FALSE	-1.5763	1
2-3k.c23854/1/5066	1.03667	1.45333	2.67667	1.88333	2.73667	13.6067	21.05	2204	62319903	BAD93968.1	2750	0	ARF1-binding protein [Arabidopsis thaliana]	--	--	--	--	Q94JM3	2750	7.7e-310	Auxin response factor 2 OS=Arabidopsis thaliana GN=ARF2 PE=1 SV=2	PF02362//PF06507	B3 DNA binding domain//Auxin response factor	GO:0006355//GO:0009725	regulation of transcription, DNA-templated//response to hormone	GO:0003677	DNA binding	GO:0005634	nucleus	--	--	FALSE	-1.2923	1	FALSE	-1.3022	0.46161	FALSE	-0.11093	1	FALSE	-1.6124	0.19571	FALSE	0.77761	1	FALSE	-0.79244	1
2-3k.c23910/1/2990	8.70667	3.34	2.45667	13.5167	0.643333	0.01	0.703333	2928	728632434	AIY68679.1	3276	0	protein inhibitor of activated STAT-like 1 [Arabidopsis thaliana]	K04706	PIAS1	E3 SUMO-protein ligase PIAS1	http://www.genome.jp/dbget-bin/www_bget?ko:K04706	O94451	280	2.7e-23	E3 SUMO-protein ligase pli1 OS=Schizosaccharomyces pombe (strain 972 / ATCC 24843) GN=pli1 PE=1 SV=3	PF02891//PF11789	MIZ/SP-RING zinc finger//Zinc-finger of the MIZ type in Nse subunit	--	--	GO:0008270	zinc ion binding	--	--	KOG2169	Zn-finger transcription factor	FALSE	-1.3511	1	FALSE	-1.9243	0.14486	FALSE	-1.5339	0.16143	FALSE	-1.4091	0.56695	FALSE	0.42713	1	FALSE	-0.93765	1
2-3k.c23915/1/5225	0	20.3567	38.3533	79.9533	0	58.8133	63.7533	2604	727623112	XP_010482409.1	3837	0	PREDICTED: chaperone protein ClpC1, chloroplastic [Camelina sativa]	K03696	clpC	ATP-dependent Clp protease ATP-binding subunit ClpC	http://www.genome.jp/dbget-bin/www_bget?ko:K03696	Q9FI56	3831	0	Chaperone protein ClpC1, chloroplastic OS=Arabidopsis thaliana GN=CLPC1 PE=1 SV=1	PF02367//PF00437//PF02861//PF05496//PF04851//PF06309//PF08477//PF00158//PF07724//PF00005//PF00910//PF06414//PF03193//PF06068//PF07728//PF01695//PF02151//PF07726//PF00004	Threonylcarbamoyl adenosine biosynthesis protein TsaE//Type II/IV secretion system protein//Clp amino terminal domain, pathogenicity island component//Holliday junction DNA helicase ruvB N-terminus//Type III restriction enzyme, res subunit//Torsin//Ras of Complex, Roc, domain of DAPkinase//Sigma-54 interaction domain//AAA domain (Cdc48 subfamily)//ABC transporter//RNA helicase//Zeta toxin//Protei…	GO:0006310//GO:0006281//GO:0002949//GO:0006355//GO:0019538//GO:0006810//GO:0007264	DNA recombination//DNA repair//tRNA threonylcarbamoyladenosine modification//regulation of transcription, DNA-templated//protein metabolic process//transport//small GTPase mediated signal transduction	GO:0016887//GO:0008134//GO:0009378//GO:0005515//GO:0016301//GO:0016787//GO:0003723//GO:0003924//GO:0003678//GO:0003724//GO:0005524//GO:0003677//GO:0005525	ATPase activity//transcription factor binding//four-way junction helicase activity//protein binding//kinase activity//hydrolase activity//RNA binding//GTPase activity//DNA helicase activity//RNA helicase activity//ATP binding//DNA binding//GTP binding	GO:0009379//GO:0005667//GO:0005657	Holliday junction helicase complex//transcription factor complex//replication fork	KOG1051	Chaperone HSP104 and related ATP-dependent Clp proteases	FALSE	-0.49591	1	FALSE	-0.95643	0.62653	FALSE	-0.031768	1	FALSE	-1.3265	0.52648	FALSE	0.19102	1	FALSE	-0.094216	1
2-3k.c24120/1/2719	0.376667	0	0.0433333	0	0.643333	1.06667	0.476667	2710	145327227	NP_001077815.1	1747	1.4e-192	protein phosphatase 2C 16 [Arabidopsis thaliana]>gi|110740163|dbj|BAF01980.1| protein phosphatase 2C [Arabidopsis thaliana]>gi|332197250|gb|AEE35371.1| protein phosphatase 2C 16 [Arabidopsis thaliana]	K14497	PP2C	protein phosphatase 2C	http://www.genome.jp/dbget-bin/www_bget?ko:K14497	Q9CAJ0	1727	4e-191	Protein phosphatase 2C 16 OS=Arabidopsis thaliana GN=HAB1 PE=1 SV=1	PF00481//PF02060//PF08638//PF07462	Protein phosphatase 2C//Slow voltage-gated potassium channel//Mediator complex subunit MED14//Merozoite surface protein 1 (MSP1) C-terminus	GO:0010029//GO:0009610//GO:0006813//GO:0009405//GO:0006470//GO:0006811//GO:0006357	regulation of seed germination//response to symbiotic fungus//potassium ion transport//pathogenesis//protein dephosphorylation//ion transport//regulation of transcription from RNA polymerase II promoter	GO:0005515//GO:0003824//GO:0005249//GO:0004722//GO:0001104	protein binding//catalytic activity//voltage-gated potassium channel activity//protein serine/threonine phosphatase activity//RNA polymerase II transcription cofactor activity	GO:0008076//GO:0016592//GO:0016020//GO:0008287	voltage-gated potassium channel complex//mediator complex//membrane//protein serine/threonine phosphatase complex	--	--	FALSE	-1.3578	1	FALSE	-0.32016	1	FALSE	-0.19373	1	FALSE	0.30182	1	FALSE	-1.0599	0.59815	FALSE	-0.11189	1
2-3k.c24235/1/777	11.3267	11.6233	3.94	1.54667	0.36	1.00667	0.723333	778	727581566	XP_010463670.1	1028	9.3e-110	PREDICTED: mannose-6-phosphate isomerase 1 [Camelina sativa]	K01809	manA, MPI	mannose-6-phosphate isomerase	http://www.genome.jp/dbget-bin/www_bget?ko:K01809	Q9M884	1005	6e-108	Mannose-6-phosphate isomerase 1 OS=Arabidopsis thaliana GN=PMI1 PE=1 SV=1	PF01238//PF02311	Phosphomannose isomerase type I//AraC-like ligand binding domain	GO:0006000//GO:0005975//GO:0006013//GO:0006355	fructose metabolic process//carbohydrate metabolic process//mannose metabolic process//regulation of transcription, DNA-templated	GO:0004476//GO:0008270	mannose-6-phosphate isomerase activity//zinc ion binding	--	--	KOG2757	Mannose-6-phosphate isomerase	FALSE	-0.12746	1	FALSE	-0.16875	1	FALSE	-0.40405	1	FALSE	1.54	0.31533	FALSE	-1.3423	0.92801	FALSE	-0.17956	1
2-3k.c24249/1/3084	0	1.37333	1.13667	3.37667	0	2.51	2.22333	3108	186511959	NP_193467.2	1295	4.1e-140	putative formyltetrahydrofolate deformylase [Arabidopsis thaliana]>gi|558446002|sp|F4JP46.1|PURU2_ARATH RecName: Full=Formyltetrahydrofolate deformylase 2, mitochondrial; Flags: Precursor>gi|332658480|gb|AEE83880.1| putative formyltetrahydrofolate deformylase [Arabidopsis thaliana]	K01433	purU	formyltetrahydrofolate deformylase	http://www.genome.jp/dbget-bin/www_bget?ko:K01433	F4JP46	1295	5.7e-141	Formyltetrahydrofolate deformylase 2, mitochondrial OS=Arabidopsis thaliana GN=PURU2 PE=1 SV=1	PF01842//PF09162//PF00551	ACT domain//Tap, RNA-binding//Formyl transferase	GO:0009853//GO:0000023//GO:0006189//GO:0006406//GO:0006807//GO:0019252//GO:0043085//GO:0009058//GO:0046487//GO:0008152//GO:0046653	photorespiration//maltose metabolic process//'de novo' IMP biosynthetic process//mRNA export from nucleus//nitrogen compound metabolic process//starch biosynthetic process//positive regulation of catalytic activity//biosynthetic process//glyoxylate metabolic process//metabolic process//tetrahydrofolate metabolic process	GO:0008168//GO:0008864//GO:0016742//GO:0003723//GO:0016597	methyltransferase activity//formyltetrahydrofolate deformylase activity//hydroxymethyl-, formyl- and related transferase activity//RNA binding//amino acid binding	GO:0005634//GO:0005739//GO:0005737	nucleus//mitochondrion//cytoplasm	KOG3076	5'-phosphoribosylglycinamide formyltransferase	FALSE	-0.89844	1	FALSE	-2.2377	0.31131	FALSE	-1.431	0.55772	FALSE	-1.245	1	FALSE	0.37869	1	FALSE	-1.4871	1
2-3k.c24338/1/2848.1	9.46	16.5967	5.44	8.22333	1.66	0.77	0.783333	529	727615214	XP_010479767.1	708	8.1e-73	PREDICTED: 26.5 kDa heat shock protein, mitochondrial [Camelina sativa]	K13993	HSP20	HSP20 family protein	http://www.genome.jp/dbget-bin/www_bget?ko:K13993	Q9SSQ8	659	5.4e-68	26.5 kDa heat shock protein, mitochondrial OS=Arabidopsis thaliana GN=HSP26.5 PE=2 SV=1	--	--	--	--	--	--	--	--	--	--	FALSE	-0.77655	1	FALSE	1.8187	0.65102	FALSE	2.8709	0.054642	FALSE	0.10988	1	FALSE	-1.1046	0.98423	FALSE	0.0036457	1
2-3k.c24406/1/1593	6.80333	7.58	6.48333	14.35	12.1533	2.86333	5.22667	1582	727596096	XP_010471019.1	2107	1.4e-234	PREDICTED: protein ALTERED XYLOGLUCAN 4-like [Camelina sativa]	--	--	--	--	O04523	1979	1.4e-220	Protein ALTERED XYLOGLUCAN 4 OS=Arabidopsis thaliana GN=AXY4 PE=1 SV=1	--	--	--	--	--	--	--	--	--	--	FALSE	1.1013	1	FALSE	3.1551	0.20528	FALSE	3.0434	0.1779	FALSE	2.0538	0.39245	FALSE	-1.1723	0.91161	FALSE	1.4159	1
2-3k.c24521/1/1670	46.7533	109.013	103.04	113.127	174.8	205.493	204.967	1669	727414636	XP_010506935.1	2079	2.7e-231	PREDICTED: protein ASPARTIC PROTEASE IN GUARD CELL 1 [Camelina sativa]	--	--	--	--	Q9LS40	2058	1e-229	Protein ASPARTIC PROTEASE IN GUARD CELL 1 OS=Arabidopsis thaliana GN=ASPG1 PE=1 SV=1	PF00026	Eukaryotic aspartyl protease	GO:0006508	proteolysis	GO:0004190	aspartic-type endopeptidase activity	--	--	--	--	FALSE	-1.8771	1	FALSE	-2.149	0.056965	FALSE	-0.1968	1	FALSE	-1.9316	0.91608	FALSE	0.97874	0.9453	FALSE	-1.9338	1
2-3k.c24670/1/2697	1.97	0.523333	0.386667	0.43	2.3	0.36	0	2696	297810367	XP_002873067.1	1099	1.9e-117	pseudo-response regulator 7 [Arabidopsis lyrata subsp. lyrata]>gi|297318904|gb|EFH49326.1| pseudo-response regulator 7 [Arabidopsis lyrata subsp. lyrata]	K12129	PRR7	pseudo-response regulator 7	http://www.genome.jp/dbget-bin/www_bget?ko:K12129	Q93WK5	1071	4.7e-115	Two-component response regulator-like APRR7 OS=Arabidopsis thaliana GN=APRR7 PE=1 SV=1	PF00072//PF06203	Response regulator receiver domain//CCT motif	GO:0000160//GO:0007165	phosphorelay signal transduction system//signal transduction	GO:0005515	protein binding	--	--	--	--	FALSE	0.5584	1	FALSE	0.2703	1	FALSE	-0.93643	0.6698	DOWN	-3.8322	0.00044638	FALSE	4.2341	0.16947	FALSE	-0.89704	1
2-3k.c24811/1/1909	0.523333	0.38	1.23667	2.65	3.77667	1.90667	3.03333	1915	729319026	XP_010532796.1	2303	3.3e-257	PREDICTED: glutathione reductase, cytosolic [Tarenaya hassleriana]	K00383	GSR, gor	glutathione reductase (NADPH)	http://www.genome.jp/dbget-bin/www_bget?ko:K00383	P48641	2469	2.6e-277	Glutathione reductase, cytosolic OS=Arabidopsis thaliana GN=At3g24170 PE=2 SV=1	PF02852//PF01593//PF01266//PF01769//PF01134//PF00070//PF00412//PF07992//PF12831	Pyridine nucleotide-disulphide oxidoreductase, dimerisation domain//Flavin containing amine oxidoreductase//FAD dependent oxidoreductase//Divalent cation transporter//Glucose inhibited division protein A//Pyridine nucleotide-disulphide oxidoreductase//LIM domain//Pyridine nucleotide-disulphide oxidoreductase//FAD dependent oxidoreductase	GO:0045454//GO:0006812//GO:0055114//GO:0008033	cell redox homeostasis//cation transport//oxidation-reduction process//tRNA processing	GO:0016491//GO:0050660//GO:0008324//GO:0008270	oxidoreductase activity//flavin adenine dinucleotide binding//cation transmembrane transporter activity//zinc ion binding	--	--	KOG0405	Pyridine nucleotide-disulphide oxidoreductase	FALSE	0.43243	1	FALSE	1.1477	0.44075	FALSE	1.2987	0.11147	FALSE	0.68207	0.78124	FALSE	-0.38042	1	FALSE	1.2217	1
2-3k.c24830/1/4450	1.76	0.43	3.19333	2.18	4.82333	3.97	4.21667	1804	727439224	XP_010500970.1	2565	1.3e-287	PREDICTED: phosphoenolpyruvate carboxylase 1-like isoform X1 [Camelina sativa]>gi|727439226|ref|XP_010500971.1| PREDICTED: phosphoenolpyruvate carboxylase 1-like isoform X2 [Camelina sativa]>gi|727439228|ref|XP_010500972.1| PREDICTED: phosphoenolpyruvate carboxylase 1-like isoform X3 [Camelina sativa]>gi|727579030|ref|XP_010462211.1| PREDICTED: phosphoenolpyruvate carboxylase 1-like isoform X1 [C…	K01595	ppc	phosphoenolpyruvate carboxylase	http://www.genome.jp/dbget-bin/www_bget?ko:K01595	Q9MAH0	2542	8.3e-286	Phosphoenolpyruvate carboxylase 1 OS=Arabidopsis thaliana GN=PPC1 PE=1 SV=1	PF00311//PF14010	Phosphoenolpyruvate carboxylase//Phosphoenolpyruvate carboxylase	GO:0015977//GO:0006094//GO:0019643//GO:0006099	carbon fixation//gluconeogenesis//reductive tricarboxylic acid cycle//tricarboxylic acid cycle	GO:0008964	phosphoenolpyruvate carboxylase activity	--	--	--	--	FALSE	NA	NA	FALSE	#NAME?	0.11052	FALSE	#NAME?	0.065929	FALSE	NA	NA	FALSE	NA	NA	FALSE	#NAME?	1
2-3k.c24884/1/3120	35.54	32.7933	11.8667	9.52667	10.3067	118.52	118.127	3116	15238726	NP_197900.1	2228	2.6e-248	cytochrome P450 71B14 [Arabidopsis thaliana]>gi|13878372|sp|P58051.1|C71BE_ARATH RecName: Full=Cytochrome P450 71B14>gi|332006026|gb|AED93409.1| cytochrome P450 71B14 [Arabidopsis thaliana]	K00517	E1.14.-.-	--	http://www.genome.jp/dbget-bin/www_bget?ko:K00517	P58051	2228	3.7e-249	Cytochrome P450 71B14 OS=Arabidopsis thaliana GN=CYP71B14 PE=2 SV=1	PF00067//PF04272	Cytochrome P450//Phospholamban	GO:0055114//GO:0006816//GO:0006810//GO:0006118	oxidation-reduction process//calcium ion transport//transport//obsolete electron transport	GO:0016705//GO:0005246//GO:0009055//GO:0005506//GO:0042030//GO:0019825//GO:0020037	oxidoreductase activity, acting on paired donors, with incorporation or reduction of molecular oxygen//calcium channel regulator activity//electron carrier activity//iron ion binding//ATPase inhibitor activity//oxygen binding//heme binding	GO:0009507//GO:0016020	chloroplast//membrane	--	--	FALSE	-0.45008	1	FALSE	1.1874	0.85833	FALSE	0.65403	1	FALSE	0.91942	0.99615	FALSE	-1.2607	0.52801	FALSE	2.3542	1
2-3k.c24898/1/3001	0	2.02	0	17.9467	0	5.24	0	3000	297810367	XP_002873067.1	1882	3.4e-208	pseudo-response regulator 7 [Arabidopsis lyrata subsp. lyrata]>gi|297318904|gb|EFH49326.1| pseudo-response regulator 7 [Arabidopsis lyrata subsp. lyrata]	K12129	PRR7	pseudo-response regulator 7	http://www.genome.jp/dbget-bin/www_bget?ko:K12129	Q93WK5	1866	3.4e-207	Two-component response regulator-like APRR7 OS=Arabidopsis thaliana GN=APRR7 PE=1 SV=1	PF00072//PF06203	Response regulator receiver domain//CCT motif	GO:0000160//GO:0035556//GO:0006355	phosphorelay signal transduction system//intracellular signal transduction//regulation of transcription, DNA-templated	GO:0000156//GO:0005515	phosphorelay response regulator activity//protein binding	GO:0005622	intracellular	--	--	FALSE	0.51755	1	FALSE	-2.9578	0.17198	FALSE	-2.4509	0.20165	FALSE	-0.81426	1	FALSE	3.1334	0.6071	FALSE	-1.5336	1
2-3k.c24902/1/1580	1.63333	2.22333	4.92667	5.11333	8.43667	4.20333	2.97	1567	823152287	XP_012475975.1	1501	2.7e-164	PREDICTED: UDP-glucuronate 4-epimerase 5-like [Gossypium raimondii]>gi|763758318|gb|KJB25649.1| hypothetical protein B456_004G202200 [Gossypium raimondii]	K08679	E5.1.3.6	UDP-glucuronate 4-epimerase	http://www.genome.jp/dbget-bin/www_bget?ko:K08679	Q9STI6	1757	7.7e-195	UDP-glucuronate 4-epimerase 5 OS=Arabidopsis thaliana GN=GAE5 PE=2 SV=1	PF01073//PF01370//PF00106	3-beta hydroxysteroid dehydrogenase/isomerase family//NAD dependent epimerase/dehydratase family//short chain dehydrogenase	GO:0006694//GO:0008209//GO:0008210//GO:0008152//GO:0055114//GO:0008207	steroid biosynthetic process//androgen metabolic process//estrogen metabolic process//metabolic process//oxidation-reduction process//C21-steroid hormone metabolic process	GO:0050662//GO:0016491//GO:0016616//GO:0003824//GO:0003854	coenzyme binding//oxidoreductase activity//oxidoreductase activity, acting on the CH-OH group of donors, NAD or NADP as acceptor//catalytic activity//3-beta-hydroxy-delta5-steroid dehydrogenase activity	--	--	KOG1371	UDP-glucose 4-epimerase/UDP-sulfoquinovose synthase	FALSE	1.0181	1	FALSE	2.5262	0.10767	FALSE	2.1545	0.14823	FALSE	0.77991	1	FALSE	-0.2034	1	FALSE	1.2725	1
2-3k.c24920/1/1483	0.00333333	0	0.41	0	0	0.953333	1.29667	1471	727554862	XP_010449600.1	911	6.5e-96	PREDICTED: H/ACA ribonucleoprotein complex subunit 1 [Camelina sativa]	K13199	SERBP1	plasminogen activator inhibitor 1 RNA-binding protein	http://www.genome.jp/dbget-bin/www_bget?ko:K13199	--	--	--	--	--	--	--	--	--	--	--	--	--	--	FALSE	1.2202	1	FALSE	1.2762	0.32179	FALSE	0.22322	1	FALSE	0.95807	0.32696	FALSE	0.52569	1	FALSE	1.4254	0.87243
2-3k.c25027/1/3133	9.04667	5.41667	8.34	14.86	26.2833	18.9967	34.8767	3137	727468074	XP_010515940.1	3884	0	PREDICTED: RNA-binding protein 5-B-like [Camelina sativa]>gi|727468076|ref|XP_010515941.1| PREDICTED: RNA-binding protein 5-B-like [Camelina sativa]>gi|727468078|ref|XP_010515942.1| PREDICTED: RNA-binding protein 5-B-like [Camelina sativa]	K13094	RBM5_10	RNA-binding protein 5/10	http://www.genome.jp/dbget-bin/www_bget?ko:K13094	A4IGK4	250	8.6e-20	RNA-binding protein 5 OS=Xenopus tropicalis GN=rbm5 PE=2 SV=1	PF00076//PF01585//PF00641	RNA recognition motif. (a.k.a. RRM, RBD, or RNP domain)//G-patch domain//Zn-finger in Ran binding protein and others	--	--	GO:0003676//GO:0008270	nucleic acid binding//zinc ion binding	--	--	KOG0154	RNA-binding protein RBM5 and related proteins, contain G-patch and RRM domains	FALSE	-0.0082921	1	FALSE	-1.4016	0.44075	FALSE	-1.9338	0.097273	FALSE	-0.57264	1	FALSE	0.18277	1	FALSE	-0.81332	1
2-3k.c25098/2/3018	9.98333	13.5333	10.67	15.7	0	0.0366667	5.21	3024	18411740	NP_567217.1	4275	0	sec23/sec24-like transport protein [Arabidopsis thaliana]>gi|27754215|gb|AAO22561.1| putative protein transport factor [Arabidopsis thaliana]>gi|332656680|gb|AEE82080.1| sec23/sec24-like transport protein [Arabidopsis thaliana]	--	--	--	--	A5DA00	369	1.3e-33	Protein transport protein SEC23 OS=Meyerozyma guilliermondii (strain ATCC 6260 / CBS 566 / DSM 6381 / JCM 1539 / NBRC 10279 / NRRL Y-324) GN=SEC23 PE=3 SV=3	PF04811//PF04810//PF04815//PF00641	Sec23/Sec24 trunk domain//Sec23/Sec24 zinc finger//Sec23/Sec24 helical domain//Zn-finger in Ran binding protein and others	GO:0006886//GO:0006888	intracellular protein transport//ER to Golgi vesicle-mediated transport	GO:0008270	zinc ion binding	GO:0030127//GO:0005829	COPII vesicle coat//cytosol	--	--	FALSE	0.83536	1	FALSE	-0.21153	1	FALSE	-0.56808	1	FALSE	-1.9252	1	FALSE	2.1925	1	FALSE	-1.5501	1
2-3k.c25166/1/1634	20.91	14.54	13.6033	10.7033	7.28333	19.5433	12.22	1635	18403574	NP_564592.1	2268	3.2e-253	F-box/kelch-repeat protein [Arabidopsis thaliana]>gi|75169531|sp|Q9C8K7.1|FBK21_ARATH RecName: Full=F-box/kelch-repeat protein At1g51550>gi|12325373|gb|AAG52632.1|AC024261_19 hypothetical protein; 21456-23101 [Arabidopsis thaliana]>gi|115646730|gb|ABJ17097.1| At1g51550 [Arabidopsis thaliana]>gi|332194561|gb|AEE32682.1| F-box/kelch-repeat protein [Arabidopsis thaliana]	--	--	--	--	Q9C8K7	2268	4.5e-254	F-box/kelch-repeat protein At1g51550 OS=Arabidopsis thaliana GN=At1g51550 PE=2 SV=1	PF00646//PF01344//PF07646//PF12937	F-box domain//Kelch motif//Kelch motif//F-box-like	GO:0016567//GO:0006511//GO:0045892	protein ubiquitination//ubiquitin-dependent protein catabolic process//negative regulation of transcription, DNA-templated	GO:0005515//GO:0004842	protein binding//ubiquitin-protein transferase activity	GO:0005634	nucleus	KOG0379	Kelch repeat-containing proteins	FALSE	-0.67402	1	FALSE	-1.3944	0.41673	FALSE	-0.86211	0.67268	FALSE	-0.90859	0.99858	FALSE	0.34712	1	FALSE	-0.79952	1
2-3k.c25244/1/1012	0	8.82	3.05	1.83667	0	7.12667	4.63333	1013	297843466	XP_002889614.1	1129	2.3e-121	oxygen-evolving enhancer protein 2 [Arabidopsis lyrata subsp. lyrata]>gi|297335456|gb|EFH65873.1| oxygen-evolving enhancer protein 2 [Arabidopsis lyrata subsp. lyrata]	K02717	psbP	photosystem II oxygen-evolving enhancer protein 2	http://www.genome.jp/dbget-bin/www_bget?ko:K02717	Q42029	1120	3.6e-121	Oxygen-evolving enhancer protein 2-1, chloroplastic OS=Arabidopsis thaliana GN=PSBP1 PE=1 SV=2	PF01789//PF05757	PsbP//Oxygen evolving enhancer protein 3 (PsbQ)	GO:0015979	photosynthesis	GO:0005509	calcium ion binding	GO:0019898//GO:0009523//GO:0009654	extrinsic component of membrane//photosystem II//photosystem II oxygen evolving complex	--	--	FALSE	-0.52219	1	FALSE	-1.349	0.27115	FALSE	-1.102	0.19182	FALSE	-0.71548	0.68472	FALSE	0.048908	1	FALSE	-1.1515	1
2-3k.c25526/1/3303	13.7767	4.41667	4.02	2.32667	6.5	1.29333	3.53333	3301	727459485	XP_010511574.1	3782	0	PREDICTED: autophagy-related protein 18h isoform X1 [Camelina sativa]>gi|727459487|ref|XP_010511575.1| PREDICTED: autophagy-related protein 18h isoform X2 [Camelina sativa]>gi|727459489|ref|XP_010511576.1| PREDICTED: autophagy-related protein 18h isoform X3 [Camelina sativa]>gi|727459491|ref|XP_010511577.1| PREDICTED: autophagy-related protein 18h isoform X4 [Camelina sativa]	--	--	--	--	Q8H1Q5	3746	0	Autophagy-related protein 18h OS=Arabidopsis thaliana GN=ATG18H PE=2 SV=1	PF00400//PF04647//PF00257	WD domain, G-beta repeat//Accessory gene regulator B//Dehydrin	GO:0009372//GO:0009415//GO:0006950//GO:0009405	quorum sensing//response to water//response to stress//pathogenesis	GO:0008233//GO:0005515	peptidase activity//protein binding	GO:0016021	integral component of membrane	KOG2109	WD40 repeat protein	FALSE	-1.3169	1	FALSE	-0.96054	0.77728	FALSE	1.105	0.3517	FALSE	0.8998	0.92119	FALSE	-1.0202	0.69518	FALSE	0.14861	1
2-3k.c25659/1/1268	0.7	3.51667	3.31333	2.47	7.76	6.18	8.92667	1255	1002803	AAC49176.1	1765	5.2e-195	flavanone 3-hydroxylase [Arabidopsis thaliana]	K00475	E1.14.11.9	naringenin 3-dioxygenase	http://www.genome.jp/dbget-bin/www_bget?ko:K00475	Q9S818	1764	9.5e-196	Naringenin,2-oxoglutarate 3-dioxygenase OS=Arabidopsis thaliana GN=F3H PE=1 SV=1	PF03171	2OG-Fe(II) oxygenase superfamily	GO:0055114	oxidation-reduction process	GO:0016491	oxidoreductase activity	--	--	--	--	FALSE	1.0828	1	FALSE	1.3662	1	FALSE	1.1431	0.41435	UP	2.1633	0.008921	FALSE	-1.2595	0.40152	FALSE	0.78754	1
2-3k.c25700/1/1153	6.57333	4.50333	8.43667	14.0767	29.9667	33.1667	31.1367	1155	255311878	3H7R	1479	7e-162	Chain A, Crystal Structure Of The Plant Stress-Response Enzyme Akr4c8	--	--	--	--	O80944	1479	9.8e-163	Aldo-keto reductase family 4 member C8 OS=Arabidopsis thaliana GN=AKR4C8 PE=1 SV=2	PF05366	Sarcolipin	--	--	GO:0030234	enzyme regulator activity	GO:0016020	membrane	--	--	FALSE	-0.81809	1	FALSE	0.68166	0.87043	FALSE	-0.10092	1	FALSE	0.16682	1	FALSE	-1.535	0.18426	FALSE	-1.0277	1
2-3k.c25765/1/4063	117.743	129.407	189.463	213.953	250.397	171.563	183.633	2022	15231390	NP_188003.1	3075	0	protein ROOT HAIR DEFECTIVE 3 [Arabidopsis thaliana]>gi|75279781|sp|P93042.1|RHD3_ARATH RecName: Full=Protein ROOT HAIR DEFECTIVE 3; AltName: Full=Protein FRAGILE FIBER 4; AltName: Full=Protein SEY1 homolog 1>gi|1839188|gb|AAB58375.1| root hair defective 3 [Arabidopsis thaliana]>gi|20260178|gb|AAM12987.1| unknown protein [Arabidopsis thaliana]>gi|22136246|gb|AAM91201.1| unknown protein [Arabidops…	--	--	--	--	P93042	3075	0	Protein ROOT HAIR DEFECTIVE 3 OS=Arabidopsis thaliana GN=RHD3 PE=1 SV=1	PF02263//PF00005//PF01926//PF03193	Guanylate-binding protein, N-terminal domain//ABC transporter//50S ribosome-binding GTPase//Protein of unknown function, DUF258	GO:0006888//GO:0043069//GO:0009832//GO:0015696//GO:0030243//GO:0010363//GO:0030036//GO:0016051//GO:0009932//GO:0043090//GO:0048527//GO:0006862//GO:0006612//GO:0043269//GO:0015802//GO:0048765	ER to Golgi vesicle-mediated transport//negative regulation of programmed cell death//plant-type cell wall biogenesis//ammonium transport//cellulose metabolic process//regulation of plant-type hypersensitive response//actin cytoskeleton organization//carbohydrate biosynthetic process//cell tip growth//amino acid import//lateral root development//nucleotide transport//protein targeting to membrane…	GO:0005525//GO:0016817//GO:0005524//GO:0003924//GO:0016887	GTP binding//hydrolase activity, acting on acid anhydrides//ATP binding//GTPase activity//ATPase activity	GO:0005886//GO:0005783//GO:0005774//GO:0005634	plasma membrane//endoplasmic reticulum//vacuolar membrane//nucleus	KOG2203	GTP-binding protein	FALSE	0.039561	1	FALSE	0.95495	0.74283	FALSE	1.0011	0.62521	FALSE	0.79982	0.91086	FALSE	-0.35168	1	FALSE	0.80835	1
2-3k.c25886/1/3269	15.02	9.82667	9.56667	6.32333	3.71	16.9567	27.1933	3294	727586167	XP_010466124.1	3896	0	PREDICTED: pre-mRNA-processing protein 40B-like isoform X2 [Camelina sativa]	K12821	PRPF40, PRP40	pre-mRNA-processing factor 40	http://www.genome.jp/dbget-bin/www_bget?ko:K12821	F4JCC1	3714	0	Pre-mRNA-processing protein 40B OS=Arabidopsis thaliana GN=PRP40B PE=1 SV=1	PF00397	WW domain	--	--	GO:0005515	protein binding	--	--	KOG0152	Spliceosomal protein FBP11/Splicing factor PRP40	FALSE	-0.96892	1	FALSE	-1.5828	0.71899	FALSE	-2.9963	0.35792	DOWN	#NAME?	0.018844	FALSE	Inf	0.75653	FALSE	0.060682	1
2-3k.c25909/1/1609	0	0	0	0.103333	0	0.906667	1.20333	1579	727498453	XP_010425317.1	2004	1.3e-222	PREDICTED: cytochrome P450 71B3-like isoform X1 [Camelina sativa]	K00517	E1.14.-.-	--	http://www.genome.jp/dbget-bin/www_bget?ko:K00517	O65785	1963	1e-218	Cytochrome P450 71B3 OS=Arabidopsis thaliana GN=CYP71B3 PE=2 SV=2	PF00067	Cytochrome P450	GO:0055114	oxidation-reduction process	GO:0005506//GO:0016705//GO:0020037	iron ion binding//oxidoreductase activity, acting on paired donors, with incorporation or reduction of molecular oxygen//heme binding	--	--	--	--	FALSE	1.6148	1	FALSE	1.2182	0.74146	FALSE	-1.7548	0.13176	FALSE	-1.8251	0.93088	FALSE	1.6541	0.53985	FALSE	-0.36176	1
2-3k.c25944/1/1615	5.18667	2.26	1.69	0.553333	1.1	0.183333	0	1618	727640654	XP_010491653.1	1171	5.1e-126	PREDICTED: transcription factor TGA4 [Camelina sativa]>gi|727640656|ref|XP_010491654.1| PREDICTED: transcription factor TGA4 [Camelina sativa]	K14431	TGA	transcription factor TGA	http://www.genome.jp/dbget-bin/www_bget?ko:K14431	Q39162	1166	2.7e-126	Transcription factor TGA4 OS=Arabidopsis thaliana GN=TGA4 PE=1 SV=2	PF06457//PF03131//PF07716//PF00170//PF14144	Ectatomin//bZIP Maf transcription factor//Basic region leucine zipper//bZIP transcription factor//Seed dormancy control	GO:0006811//GO:0006355//GO:0006351//GO:0009405	ion transport//regulation of transcription, DNA-templated//transcription, DNA-templated//pathogenesis	GO:0003677//GO:0005216//GO:0003700//GO:0043565	DNA binding//ion channel activity//transcription factor activity, sequence-specific DNA binding//sequence-specific DNA binding	GO:0005634//GO:0005667//GO:0005576	nucleus//transcription factor complex//extracellular region	--	--	FALSE	1.8547	0.89933	FALSE	2.7348	0.078705	FALSE	1.8755	0.21143	FALSE	1.0971	0.94137	FALSE	0.22097	1	FALSE	1.5454	1
2-3k.c26107/1/4843	4.46667	2.29667	1.37667	0.693333	0.21	2.31333	1.87	2436	727437528	XP_010500089.1	3888	0	PREDICTED: nitrate reductase [NADH] 2 [Camelina sativa]	K10534	NR	nitrate reductase (NAD(P)H)	http://www.genome.jp/dbget-bin/www_bget?ko:K10534	P11035	3881	0	Nitrate reductase [NADH] 2 OS=Arabidopsis thaliana GN=NIA2 PE=1 SV=1	PF03404//PF00174	Mo-co oxidoreductase dimerisation domain//Oxidoreductase molybdopterin binding domain	GO:0042128//GO:0055114	nitrate assimilation//oxidation-reduction process	GO:0016491//GO:0030151	oxidoreductase activity//molybdenum ion binding	--	--	KOG0535	Sulfite oxidase, molybdopterin-binding component	FALSE	1.203	1	FALSE	2.0394	0.57096	FALSE	0.9286	0.76866	FALSE	1.2191	0.35725	DOWN	-1.823	0.02608	FALSE	1.4556	1
2-3k.c26185/1/2738	1.24667	7.11333	1.35	0	4	6.74333	2.93667	2728	727524372	XP_010437939.1	2622	4.8e-294	PREDICTED: golgin subfamily A member 6-like protein 1 [Camelina sativa]	--	--	--	--	Q9QR71	155	7.7e-09	Protein ORF73 OS=Human herpesvirus 8 type P (isolate GK18) GN=ORF73 PE=4 SV=1	PF06578	YOP proteins translocation protein K (YscK)	GO:0009405	pathogenesis	--	--	--	--	--	--	FALSE	-0.28161	1	FALSE	0.61714	0.84932	FALSE	1.0881	0.24745	FALSE	0.29539	1	FALSE	-0.39997	1	FALSE	0.77426	1
2-3k.c26188/1/1019	0	2.35667	12.9233	28.3667	0	26.85	23.7367	1013	727442931	XP_010502975.1	911	4.5e-96	PREDICTED: ninja-family protein AFP3 [Camelina sativa]>gi|727442933|ref|XP_010502976.1| PREDICTED: ninja-family protein AFP3 [Camelina sativa]	--	--	--	--	Q94F39	871	2.7e-92	Ninja-family protein AFP3 OS=Arabidopsis thaliana GN=AFP3 PE=1 SV=1	--	--	--	--	--	--	--	--	--	--	FALSE	-0.79492	1	FALSE	-0.14171	1	FALSE	0.62324	1	FALSE	0.57787	1	FALSE	-1.167	0.43049	FALSE	-1.1226	1
2-3k.c26257/1/5617	2.07333	2.55333	7.43	6.22	1.76	4.74	2.71333	2711	22331783	NP_680128.1	4316	0	glycoside hydrolase family 2 protein [Arabidopsis thaliana]>gi|20147224|gb|AAM10327.1| At3g54435 [Arabidopsis thaliana]>gi|332645709|gb|AEE79230.1| glycoside hydrolase family 2 protein [Arabidopsis thaliana]	K01190	lacZ	beta-galactosidase	http://www.genome.jp/dbget-bin/www_bget?ko:K01190	P81650	1400	3.3e-153	Beta-galactosidase OS=Pseudoalteromonas haloplanktis GN=lacZ PE=1 SV=2	PF02836//PF00703//PF02929	Glycosyl hydrolases family 2, TIM barrel domain//Glycosyl hydrolases family 2//Beta galactosidase small chain	GO:0046486//GO:0006687//GO:0006012//GO:0005975//GO:0006027	glycerolipid metabolic process//glycosphingolipid metabolic process//galactose metabolic process//carbohydrate metabolic process//glycosaminoglycan catabolic process	GO:0004553//GO:0004565//GO:0043169//GO:0030246	hydrolase activity, hydrolyzing O-glycosyl compounds//beta-galactosidase activity//cation binding//carbohydrate binding	GO:0005829//GO:0009507//GO:0009341	cytosol//chloroplast//beta-galactosidase complex	KOG2024	Beta-Glucuronidase GUSB (glycosylhydrolase superfamily 2)	FALSE	0.21886	1	FALSE	1.5745	0.28143	FALSE	0.91766	0.96277	FALSE	0.71868	1	FALSE	-1.7816	0.063614	FALSE	-0.18552	1
2-3k.c26320/1/1005	0	21.86	7.74667	21.0833	0	25.7133	15.17	932	15233062	NP_191681.1	1034	2.2e-110	(+)-neomenthol dehydrogenase [Arabidopsis thaliana]>gi|75311801|sp|Q9M2E2.1|SDR1_ARATH RecName: Full=(+)-neomenthol dehydrogenase; AltName: Full=Menthone:neomenthol reductase; AltName: Full=Short-chain dehydrogenase/reductase 1; Short=AtSDR1>gi|6850889|emb|CAB71052.1| putative protein [Arabidopsis thaliana]>gi|15028055|gb|AAK76558.1| unknown protein [Arabidopsis thaliana]>gi|20259057|gb|AAM14244.…	K15095	E1.1.1.208	(+)-neomenthol dehydrogenase	http://www.genome.jp/dbget-bin/www_bget?ko:K15095	Q9M2E2	1034	3.1e-111	(+)-neomenthol dehydrogenase OS=Arabidopsis thaliana GN=SDR1 PE=1 SV=1	PF00106//PF01370	short chain dehydrogenase//NAD dependent epimerase/dehydratase family	GO:0019384//GO:0006094//GO:0055114//GO:0006952//GO:0009744//GO:0080167//GO:0008152//GO:0046486//GO:0010224//GO:0016099//GO:0009813//GO:0006096	caprolactam catabolic process//gluconeogenesis//oxidation-reduction process//defense response//response to sucrose//response to karrikin//metabolic process//glycerolipid metabolic process//response to UV-B//monoterpenoid biosynthetic process//flavonoid biosynthetic process//glycolytic process	GO:0047501//GO:0047504//GO:0050662//GO:0016491//GO:0000166//GO:0003824//GO:0008106	(+)-neomenthol dehydrogenase activity//(-)-menthol dehydrogenase activity//coenzyme binding//oxidoreductase activity//nucleotide binding//catalytic activity//alcohol dehydrogenase (NADP+) activity	GO:0005886//GO:0005829	plasma membrane//cytosol	KOG1208	Dehydrogenases with different specificities (related to short-chain alcohol dehydrogenases)	FALSE	0.95663	1	FALSE	1.8091	0.084935	FALSE	1.3899	0.10098	FALSE	1.2325	0.094785	FALSE	-1.1451	0.3804	FALSE	0.8681	1
2-3k.c26324/1/2802.1	1.58333	3.14333	5.71333	4.77667	1.55333	10.4	6.70667	2598	297791725	XP_002863747.1	3223	0	predicted protein [Arabidopsis lyrata subsp. lyrata]>gi|297309582|gb|EFH40006.1| predicted protein [Arabidopsis lyrata subsp. lyrata]	--	--	--	--	P0DKH6	1782	1.6e-197	Disease resistance protein RPS6 OS=Arabidopsis thaliana GN=RPS6 PE=1 SV=1	PF00005//PF00910//PF01637//PF00931//PF13855//PF05496//PF00004	ABC transporter//RNA helicase//Archaeal ATPase//NB-ARC domain//Leucine rich repeat//Holliday junction DNA helicase ruvB N-terminus//ATPase family associated with various cellular activities (AAA)	GO:0006952//GO:0006310//GO:0006281//GO:0007165	defense response//DNA recombination//DNA repair//signal transduction	GO:0003723//GO:0005524//GO:0003724//GO:0005515//GO:0016887//GO:0009378//GO:0043531	RNA binding//ATP binding//RNA helicase activity//protein binding//ATPase activity//four-way junction helicase activity//ADP binding	GO:0009379//GO:0005657//GO:0005622	Holliday junction helicase complex//replication fork//intracellular	--	--	FALSE	3.8352	1	FALSE	-0.8924	1	FALSE	-0.69051	1	FALSE	#NAME?	1	FALSE	NA	NA	FALSE	#NAME?	1
2-3k.c26586/1/3065	1.92333	0	9.29333	21.71	6.34333	1.65333	6.51	3118	30695748	NP_199787.2	4096	0	leucine-rich repeat protein kinase-like protein [Arabidopsis thaliana]>gi|26449348|dbj|BAC41801.1| putative receptor protein kinase [Arabidopsis thaliana]>gi|30102752|gb|AAP21294.1| At5g49760 [Arabidopsis thaliana]>gi|224589713|gb|ACN59388.1| leucine-rich repeat receptor-like protein kinase [Arabidopsis thaliana]>gi|332008471|gb|AED95854.1| leucine-rich repeat protein kinase-like protein [Arabido…	--	--	--	--	Q9LT96	3194	0	Probable leucine-rich repeat receptor-like protein kinase At5g49770 OS=Arabidopsis thaliana GN=At5g49770 PE=2 SV=1	PF13855//PF00069//PF07714//PF00560	Leucine rich repeat//Protein kinase domain//Protein tyrosine kinase//Leucine Rich Repeat	GO:0009069//GO:0006468//GO:0009684//GO:0070838//GO:0016310//GO:0044242//GO:0006569//GO:0030003	serine family amino acid metabolic process//protein phosphorylation//indoleacetic acid biosynthetic process//divalent metal ion transport//phosphorylation//cellular lipid catabolic process//tryptophan catabolic process//cellular cation homeostasis	GO:0004674//GO:0004672//GO:0005515//GO:0005524	protein serine/threonine kinase activity//protein kinase activity//protein binding//ATP binding	GO:0005886//GO:0005773//GO:0005576	plasma membrane//vacuole//extracellular region	--	--	FALSE	1.5361	1	FALSE	-0.17967	1	FALSE	-2.1638	0.068042	FALSE	-1.2586	1	FALSE	2.2397	0.28745	FALSE	0.096809	1
2-3k.c26636/1/2801	0.09	0	0.203333	2.89667	0.436667	0	0.126667	2883	727438860	XP_010500783.1	3788	0	PREDICTED: probable LRR receptor-like protein kinase At1g51890 [Camelina sativa]	--	--	--	--	C0LGG6	3642	0	Probable LRR receptor-like protein kinase At1g51890 OS=Arabidopsis thaliana GN=At1g51890 PE=2 SV=2	PF00560//PF00069//PF13855//PF07714//PF01741	Leucine Rich Repeat//Protein kinase domain//Leucine rich repeat//Protein tyrosine kinase//Large-conductance mechanosensitive channel, MscL	GO:0006810//GO:0006468//GO:0006811	transport//protein phosphorylation//ion transport	GO:0005216//GO:0004672//GO:0005524//GO:0005515	ion channel activity//protein kinase activity//ATP binding//protein binding	GO:0016021	integral component of membrane	--	--	FALSE	-2.4836	1	FALSE	Inf	1	FALSE	Inf	1	FALSE	1.8985	1	FALSE	-1.1704	1	FALSE	0.95985	1
2-3k.c26684/2/2952	8.4	16.5567	22.5533	25.9767	31.4567	46.33	57.8633	2902	297798762	XP_002867265.1	3345	0	octicosapeptide/Phox/Bem1p domain-containing protein [Arabidopsis lyrata subsp. lyrata]>gi|297313101|gb|EFH43524.1| octicosapeptide/Phox/Bem1p domain-containing protein [Arabidopsis lyrata subsp. lyrata]	--	--	--	--	Q8CGY6	177	2.3e-11	Protein unc-45 homolog B OS=Mus musculus GN=Unc45b PE=1 SV=1	PF13414//PF00515//PF13181//PF05041//PF00564//PF13176	TPR repeat//Tetratricopeptide repeat//Tetratricopeptide repeat//Pecanex protein (C-terminus)//PB1 domain//Tetratricopeptide repeat	--	--	GO:0005515	protein binding	GO:0016021	integral component of membrane	KOG4151	Myosin assembly protein/sexual cycle protein and related proteins	FALSE	0.47745	1	FALSE	1.3437	0.32826	FALSE	1.477	0.078772	FALSE	0.69699	0.88274	FALSE	-0.2302	1	FALSE	1.1859	1
2-3k.c26864/10/3578	0.873333	647.127	1662.93	3518.29	0.09	1369.69	851.497	3574	297793741	XP_002864755.1	4243	0	tudor domain-containing protein [Arabidopsis lyrata subsp. lyrata]>gi|297310590|gb|EFH41014.1| tudor domain-containing protein [Arabidopsis lyrata subsp. lyrata]	K15979	SND1	staphylococcal nuclease domain-containing protein 1	http://www.genome.jp/dbget-bin/www_bget?ko:K15979	Q66X93	988	2.6e-105	Staphylococcal nuclease domain-containing protein 1 OS=Rattus norvegicus GN=Snd1 PE=2 SV=1	--	--	GO:0031047	gene silencing by RNA	GO:0016788//GO:0003676	hydrolase activity, acting on ester bonds//nucleic acid binding	GO:0016442	RISC complex	KOG2039	Transcriptional coactivator p100	FALSE	0.18308	1	FALSE	0.39705	1	FALSE	-0.57136	1	FALSE	0.8401	0.94184	FALSE	-0.91126	0.75179	FALSE	0.30829	1
2-3k.c27082/11/3273	7.01667	2.81333	4.38667	4.27333	1.58667	1.49667	1.27	3273	30692868	NP_198446.3	4423	0	P-loop containing nucleoside triphosphate hydrolases superfamily protein [Arabidopsis thaliana]>gi|332006651|gb|AED94034.1| P-loop containing nucleoside triphosphate hydrolases superfamily protein [Arabidopsis thaliana]	--	--	--	--	Q60560	832	2.9e-87	DNA-binding protein SMUBP-2 OS=Mesocricetus auratus GN=IGHMBP2 PE=1 SV=1	PF03266//PF01443//PF07652//PF00437//PF05970//PF04851//PF01695//PF01637//PF00580//PF00270//PF00004	NTPase//Viral (Superfamily 1) RNA helicase//Flavivirus DEAD domain//Type II/IV secretion system protein//PIF1-like helicase//Type III restriction enzyme, res subunit//IstB-like ATP binding protein//Archaeal ATPase//UvrD/REP helicase N-terminal domain//DEAD/DEAH box helicase//ATPase family associated with various cellular activities (AAA)	GO:0000723//GO:0006281//GO:0019079//GO:0015996//GO:0006810	telomere maintenance//DNA repair//viral genome replication//chlorophyll catabolic process//transport	GO:0098519//GO:0016787//GO:0003676//GO:0003678//GO:0005524//GO:0003677//GO:0008026	nucleotide phosphatase activity, acting on free nucleotides//hydrolase activity//nucleic acid binding//DNA helicase activity//ATP binding//DNA binding//ATP-dependent helicase activity	GO:0009941//GO:0009570//GO:0005657	chloroplast envelope//chloroplast stroma//replication fork	KOG1802	RNA helicase nonsense mRNA reducing factor (pNORF1)	FALSE	-1.3736	1	FALSE	-1.1872	0.60218	FALSE	-0.34352	1	FALSE	0.99889	0.83423	DOWN	-2.2085	0.041084	FALSE	-0.55008	1
2-3k.c27162/16/3026	12.9767	19.0467	14.8233	15.8067	29.3167	18.2233	20.35	3006	18416639	NP_567733.1	3978	0	pumilio 6 [Arabidopsis thaliana]>gi|75168940|sp|Q9C5E7.1|PUM6_ARATH RecName: Full=Pumilio homolog 6, chloroplastic; Short=APUM-6; Short=AtPUM6; Flags: Precursor>gi|13430772|gb|AAK26008.1|AF360298_1 putative pumilio protein [Arabidopsis thaliana]>gi|22136912|gb|AAM91800.1| putative pumilio protein [Arabidopsis thaliana]>gi|227206416|dbj|BAH57263.1| AT4G25880 [Arabidopsis thaliana]>gi|332659727|gb|…	K17943	PUM	pumilio RNA-binding family	http://www.genome.jp/dbget-bin/www_bget?ko:K17943	Q9C5E7	3978	0	Pumilio homolog 6, chloroplastic OS=Arabidopsis thaliana GN=APUM6 PE=1 SV=1	PF00806	Pumilio-family RNA binding repeat	GO:0009165	nucleotide biosynthetic process	GO:0003723//GO:0003729	RNA binding//mRNA binding	--	--	KOG1488	Translational repressor Pumilio/PUF3 and related RNA-binding proteins (Puf superfamily)	FALSE	-0.57818	1	FALSE	-0.93832	0.63769	FALSE	-1.2571	0.2495	FALSE	-1.1199	0.61639	FALSE	1.11	0.68106	FALSE	-0.0095895	1
2-3k.c27189/6/2855	7.65333	5.27	4.44667	6.22	11.9433	2.90667	3.12667	2829	727413461	XP_010501378.1	3736	0	PREDICTED: protein ROOT HAIR DEFECTIVE 3-like [Camelina sativa]	--	--	--	--	P93042	3731	0	Protein ROOT HAIR DEFECTIVE 3 OS=Arabidopsis thaliana GN=RHD3 PE=1 SV=1	PF01926//PF00005//PF02263	50S ribosome-binding GTPase//ABC transporter//Guanylate-binding protein, N-terminal domain	--	--	GO:0003924//GO:0005524//GO:0016887//GO:0005525	GTPase activity//ATP binding//ATPase activity//GTP binding	--	--	KOG2203	GTP-binding protein	FALSE	-1.1336	1	FALSE	-0.5509	1	FALSE	-0.16839	1	FALSE	0.7573	0.9986	FALSE	-1.5473	0.30615	FALSE	-0.39084	1
2-3k.c27857/3/3118	4.11333	0	0	0	0	11.0733	7.39	3118	727570047	XP_010457537.1	3004	0	PREDICTED: ankyrin repeat domain-containing protein 13C-like [Camelina sativa]	--	--	--	--	Q5F259	338	5.3e-30	Ankyrin repeat domain-containing protein 13B OS=Mus musculus GN=Ankrd13b PE=2 SV=1	PF13606//PF15151//PF00023//PF00367	Ankyrin repeat//Response gene to complement 32 protein family//Ankyrin repeat//phosphotransferase system, EIIB	GO:0051726//GO:0008643	regulation of cell cycle//carbohydrate transport	GO:0005515//GO:0008982	protein binding//protein-N(PI)-phosphohistidine-sugar phosphotransferase activity	GO:0009357	protein-N(PI)-phosphohistidine-sugar phosphotransferase complex	KOG0522	Ankyrin repeat protein	FALSE	-0.44165	1	FALSE	0.28471	1	FALSE	-0.73355	1	FALSE	0.76378	1	FALSE	-1.4179	0.95107	FALSE	-0.38362	1
2-3k.c28259/7/3418	18.2	32.6233	39.4633	40.7733	39.87	52.19	59.09	3403	729454412	XP_010524060.1	4605	0	PREDICTED: phosphoenolpyruvate carboxylase 2 [Tarenaya hassleriana]	K01595	ppc	phosphoenolpyruvate carboxylase	http://www.genome.jp/dbget-bin/www_bget?ko:K01595	Q5GM68	4894	0	Phosphoenolpyruvate carboxylase 2 OS=Arabidopsis thaliana GN=PPC2 PE=1 SV=2	PF00311//PF14010	Phosphoenolpyruvate carboxylase//Phosphoenolpyruvate carboxylase	GO:0006099//GO:0006094//GO:0019643//GO:0015977	tricarboxylic acid cycle//gluconeogenesis//reductive tricarboxylic acid cycle//carbon fixation	GO:0008964	phosphoenolpyruvate carboxylase activity	--	--	--	--	FALSE	-0.84461	1	FALSE	0.038864	1	FALSE	0.89006	1	UP	1.27	0.024015	DOWN	-2.1094	0.0024322	FALSE	0.94456	1
2-3k.c28303/1/3207	5.35667	16.83	22.14	30.24	29.6667	19.8767	13.1633	3234	42561789	NP_172244.2	4613	0	leucine-rich repeat transmembrane protein kinase [Arabidopsis thaliana]>gi|264664462|sp|C0LGE0.1|Y1765_ARATH RecName: Full=Probable LRR receptor-like serine/threonine-protein kinase At1g07650; Flags: Precursor>gi|224589382|gb|ACN59225.1| leucine-rich repeat receptor-like protein kinase [Arabidopsis thaliana]>gi|332190034|gb|AEE28155.1| putative LRR receptor-like serine/threonine-protein kinase [A…	--	--	--	--	C0LGE0	4613	0	Probable LRR receptor-like serine/threonine-protein kinase At1g07650 OS=Arabidopsis thaliana GN=At1g07650 PE=1 SV=1	PF13855//PF15234//PF07714//PF00069//PF00560	Leucine rich repeat//Linker for activation of T-cells//Protein tyrosine kinase//Protein kinase domain//Leucine Rich Repeat	GO:0007165//GO:0016310//GO:0009069//GO:0006468//GO:0007169	signal transduction//phosphorylation//serine family amino acid metabolic process//protein phosphorylation//transmembrane receptor protein tyrosine kinase signaling pathway	GO:0005515//GO:0004672//GO:0005524//GO:0004674//GO:0004713	protein binding//protein kinase activity//ATP binding//protein serine/threonine kinase activity//protein tyrosine kinase activity	GO:0016020//GO:0005886	membrane//plasma membrane	--	--	FALSE	NA	NA	FALSE	NA	NA	FALSE	NA	NA	UP	Inf	0.0030927	DOWN	#NAME?	0.0019728	FALSE	#NAME?	0.8439
2-3k.c28493/5/3198	0.413333	0	0	5.17	0	0	0	3200	727487197	XP_010419627.1	3720	0	PREDICTED: homeobox-leucine zipper protein ANTHOCYANINLESS 2-like [Camelina sativa]>gi|727487199|ref|XP_010419628.1| PREDICTED: homeobox-leucine zipper protein ANTHOCYANINLESS 2-like [Camelina sativa]	K09338	HD-ZIP	homeobox-leucine zipper protein	http://www.genome.jp/dbget-bin/www_bget?ko:K09338	Q0WV12	3686	0	Homeobox-leucine zipper protein ANTHOCYANINLESS 2 OS=Arabidopsis thaliana GN=ANL2 PE=2 SV=1	PF00046//PF05920//PF00060//PF01852	Homeobox domain//Homeobox KN domain//Ligand-gated ion channel//START domain	GO:0006355//GO:0007268//GO:0006811//GO:0007165	regulation of transcription, DNA-templated//synaptic transmission//ion transport//signal transduction	GO:0008289//GO:0004970//GO:0003677	lipid binding//ionotropic glutamate receptor activity//DNA binding	GO:0016020	membrane	--	--	FALSE	-0.84931	1	FALSE	-1.5114	0.27547	FALSE	-0.21519	1	FALSE	-0.97297	0.91086	FALSE	0.80279	0.93448	FALSE	-0.47577	1
2-3k.c28926/10/3067	0.11	0.163333	0.17	0.45	2.4	0.673333	1.52333	3064	727465553	XP_010514650.1	4468	0	PREDICTED: alpha-glucan phosphorylase 1-like [Camelina sativa]	K00688	E2.4.1.1, glgP, PYG	starch phosphorylase	http://www.genome.jp/dbget-bin/www_bget?ko:K00688	Q9LIB2	4512	0	Alpha-glucan phosphorylase 1 OS=Arabidopsis thaliana GN=PHS1 PE=2 SV=1	PF00343	Carbohydrate phosphorylase	GO:0005975	carbohydrate metabolic process	GO:0008184	glycogen phosphorylase activity	--	--	KOG2099	Glycogen phosphorylase	FALSE	-0.013337	1	FALSE	-1.1776	0.94694	FALSE	-1.3273	0.97152	DOWN	#NAME?	0.015353	UP	Inf	2.1344e-05	FALSE	-0.62224	1
2-3k.c29013/2/3073	0	0	1.68333	0	0	4.43	5.16	3077	727487197	XP_010419627.1	3624	0	PREDICTED: homeobox-leucine zipper protein ANTHOCYANINLESS 2-like [Camelina sativa]>gi|727487199|ref|XP_010419628.1| PREDICTED: homeobox-leucine zipper protein ANTHOCYANINLESS 2-like [Camelina sativa]	K09338	HD-ZIP	homeobox-leucine zipper protein	http://www.genome.jp/dbget-bin/www_bget?ko:K09338	Q0WV12	3573	0	Homeobox-leucine zipper protein ANTHOCYANINLESS 2 OS=Arabidopsis thaliana GN=ANL2 PE=2 SV=1	PF00046//PF00060//PF05920//PF15898//PF01852	Homeobox domain//Ligand-gated ion channel//Homeobox KN domain//cGMP-dependent protein kinase interacting domain//START domain	GO:0007165//GO:0006811//GO:0006355//GO:0007268	signal transduction//ion transport//regulation of transcription, DNA-templated//synaptic transmission	GO:0019901//GO:0003677//GO:0004970//GO:0008289	protein kinase binding//DNA binding//ionotropic glutamate receptor activity//lipid binding	GO:0016020	membrane	--	--	FALSE	0.69832	1	FALSE	-1.6548	0.36011	FALSE	-1.0602	0.61831	DOWN	#NAME?	0.048627	UP	Inf	0.014429	FALSE	-1.9399	0.9614
3-6k.c1087/14/4787	5.29333	1.8	7.6	1.82	8.24	31.1167	15.1	4788	727437301	XP_010499972.1	6257	0	PREDICTED: putative 1-phosphatidylinositol-3-phosphate 5-kinase FAB1D isoform X4 [Camelina sativa]	K00921	PIKFYVE, FAB1	1-phosphatidylinositol-3-phosphate 5-kinase	http://www.genome.jp/dbget-bin/www_bget?ko:K00921	Q9XID0	6106	0	Putative 1-phosphatidylinositol-3-phosphate 5-kinase FAB1D OS=Arabidopsis thaliana GN=FAB1D PE=3 SV=1	PF01504//PF00118	Phosphatidylinositol-4-phosphate 5-Kinase//TCP-1/cpn60 chaperonin family	GO:0046488	phosphatidylinositol metabolic process	GO:0005524//GO:0016307	ATP binding//phosphatidylinositol phosphate kinase activity	--	--	KOG0230	Phosphatidylinositol-4-phosphate 5-kinase and related FYVE finger-containing proteins	FALSE	-0.61971	1	FALSE	1.0288	0.69199	FALSE	1.4153	0.24689	FALSE	0.58781	1	FALSE	-1.3754	0.32597	FALSE	-0.19187	1
3-6k.c1723/4/3462	46.08	76.8667	100.873	107.113	69.1933	34.64	16.4467	3449	729454412	XP_010524060.1	4596	0	PREDICTED: phosphoenolpyruvate carboxylase 2 [Tarenaya hassleriana]	K01595	ppc	phosphoenolpyruvate carboxylase	http://www.genome.jp/dbget-bin/www_bget?ko:K01595	Q5GM68	4885	0	Phosphoenolpyruvate carboxylase 2 OS=Arabidopsis thaliana GN=PPC2 PE=1 SV=2	PF14010//PF00311	Phosphoenolpyruvate carboxylase//Phosphoenolpyruvate carboxylase	GO:0015977//GO:0019643//GO:0006094//GO:0006099	carbon fixation//reductive tricarboxylic acid cycle//gluconeogenesis//tricarboxylic acid cycle	GO:0008964	phosphoenolpyruvate carboxylase activity	--	--	--	--	FALSE	-0.73885	1	FALSE	-0.33058	0.99923	FALSE	1.0111	0.66858	UP	1.4966	0.0093975	DOWN	-2.2119	0.0040525	FALSE	0.17948	1
3-6k.c1731/6/4033	0	0	0	0.546667	0.653333	0.3	0.663333	3967	240255983	NP_193539.6	5492	0	P-glycoprotein 9 [Arabidopsis thaliana]>gi|378405145|sp|Q9M0M2.2|AB9B_ARATH RecName: Full=ABC transporter B family member 9; Short=ABC transporter ABCB.9; Short=AtABCB9; AltName: Full=Multidrug resistance protein 9; AltName: Full=P-glycoprotein 9>gi|332658588|gb|AEE83988.1| P-glycoprotein 9 [Arabidopsis thaliana]	K05658	ABCB1	ATP-binding cassette, subfamily B (MDR/TAP), member 1	http://www.genome.jp/dbget-bin/www_bget?ko:K05658	Q9M0M2	5492	0	ABC transporter B family member 9 OS=Arabidopsis thaliana GN=ABCB9 PE=3 SV=2	PF00503//PF00004//PF00006//PF00270//PF13304//PF00664//PF01926//PF00485//PF07728//PF06414//PF03193//PF04670//PF00005	G-protein alpha subunit//ATPase family associated with various cellular activities (AAA)//ATP synthase alpha/beta family, nucleotide-binding domain//DEAD/DEAH box helicase//AAA domain, putative AbiEii toxin, Type IV TA system//ABC transporter transmembrane region//50S ribosome-binding GTPase//Phosphoribulokinase / Uridine kinase family//AAA domain (dynein-related subfamily)//Zeta toxin//Protein o…	GO:0007186//GO:0006810//GO:0008152//GO:0007165//GO:0055085	G-protein coupled receptor signaling pathway//transport//metabolic process//signal transduction//transmembrane transport	GO:0005524//GO:0003924//GO:0019001//GO:0005525//GO:0003676//GO:0004871//GO:0016887//GO:0031683//GO:0042626//GO:0016301	ATP binding//GTPase activity//guanyl nucleotide binding//GTP binding//nucleic acid binding//signal transducer activity//ATPase activity//G-protein beta/gamma-subunit complex binding//ATPase activity, coupled to transmembrane movement of substances//kinase activity	GO:0016021	integral component of membrane	--	--	FALSE	9.0986	1	FALSE	4.1212	0.80863	FALSE	1.6163	0.94449	UP	11.109	4.6838e-26	DOWN	-2.9625	0.0020447	FALSE	5.5201	1
3-6k.c1751/7/4191	9.13	5.78667	6.19333	3.04667	2.27333	3.37	2.52333	4147	240255983	NP_193539.6	5492	0	P-glycoprotein 9 [Arabidopsis thaliana]>gi|378405145|sp|Q9M0M2.2|AB9B_ARATH RecName: Full=ABC transporter B family member 9; Short=ABC transporter ABCB.9; Short=AtABCB9; AltName: Full=Multidrug resistance protein 9; AltName: Full=P-glycoprotein 9>gi|332658588|gb|AEE83988.1| P-glycoprotein 9 [Arabidopsis thaliana]	K05658	ABCB1	ATP-binding cassette, subfamily B (MDR/TAP), member 1	http://www.genome.jp/dbget-bin/www_bget?ko:K05658	Q9M0M2	5492	0	ABC transporter B family member 9 OS=Arabidopsis thaliana GN=ABCB9 PE=3 SV=2	PF00485//PF07728//PF06414//PF03193//PF04670//PF00005//PF00503//PF00004//PF00006//PF00270//PF00664//PF13304//PF01926	Phosphoribulokinase / Uridine kinase family//AAA domain (dynein-related subfamily)//Zeta toxin//Protein of unknown function, DUF258//Gtr1/RagA G protein conserved region//ABC transporter//G-protein alpha subunit//ATPase family associated with various cellular activities (AAA)//ATP synthase alpha/beta family, nucleotide-binding domain//DEAD/DEAH box helicase//ABC transporter transmembrane region//…	GO:0007165//GO:0006810//GO:0008152//GO:0007186//GO:0055085	signal transduction//transport//metabolic process//G-protein coupled receptor signaling pathway//transmembrane transport	GO:0005525//GO:0005524//GO:0003924//GO:0019001//GO:0016301//GO:0042626//GO:0003676//GO:0031683//GO:0016887//GO:0004871	GTP binding//ATP binding//GTPase activity//guanyl nucleotide binding//kinase activity//ATPase activity, coupled to transmembrane movement of substances//nucleic acid binding//G-protein beta/gamma-subunit complex binding//ATPase activity//signal transducer activity	GO:0016021	integral component of membrane	--	--	FALSE	1.7021	1	FALSE	2.5886	0.14103	FALSE	0.037175	1	FALSE	2.4976	0.058924	FALSE	-1.0854	0.83189	UP	Inf	0.0005614
3-6k.c1932/4/4792	126.033	60.1833	42.9533	31.5167	103.067	50.7267	50.0933	4791	727603358	XP_010474724.1	6613	0	PREDICTED: clustered mitochondria protein homolog isoform X1 [Camelina sativa]>gi|727603360|ref|XP_010474725.1| PREDICTED: clustered mitochondria protein homolog isoform X1 [Camelina sativa]>gi|727603364|ref|XP_010474727.1| PREDICTED: clustered mitochondria protein homolog isoform X3 [Camelina sativa]	K03255	TIF31, CLU1	protein TIF31	http://www.genome.jp/dbget-bin/www_bget?ko:K03255	F4JKH6	2529	7.1e-284	Protein TSS OS=Arabidopsis thaliana GN=TSS PE=1 SV=1	PF13371//PF00515//PF13374//PF13181//PF13414	Tetratricopeptide repeat//Tetratricopeptide repeat//Tetratricopeptide repeat//Tetratricopeptide repeat//TPR repeat	--	--	GO:0005515	protein binding	--	--	KOG1839	Uncharacterized protein CLU1/cluA/TIF31 involved in mitochondrial morphology/distribution, also found associated with eIF-3	FALSE	0.82133	1	FALSE	1.5991	0.27602	FALSE	0.74784	0.67105	FALSE	0.50233	1	FALSE	-0.13312	1	FALSE	1.0488	1
3-6k.c2110/4/3795	109.303	383.833	432.737	448.937	358.4	237.643	187.233	3796	727437490	XP_010500071.1	5874	0	PREDICTED: acetyl-CoA carboxylase 1 isoform X1 [Camelina sativa]>gi|727437492|ref|XP_010500072.1| PREDICTED: acetyl-CoA carboxylase 1 isoform X2 [Camelina sativa]	K11262	ACACA	acetyl-CoA carboxylase / biotin carboxylase 1	http://www.genome.jp/dbget-bin/www_bget?ko:K11262	Q38970	5877	0	Acetyl-CoA carboxylase 1 OS=Arabidopsis thaliana GN=ACC1 PE=1 SV=1	PF08326	Acetyl-CoA carboxylase, central region	GO:0006090//GO:0006633	pyruvate metabolic process//fatty acid biosynthetic process	GO:0005524//GO:0003989	ATP binding//acetyl-CoA carboxylase activity	GO:0009317	acetyl-CoA carboxylase complex	KOG0368	Acetyl-CoA carboxylase	FALSE	-0.69058	1	FALSE	0.34034	1	FALSE	0.90664	0.79645	FALSE	0.17712	1	DOWN	-2.1962	0.027488	FALSE	-1.8017	1
3-6k.c2240/3/3919	16.0733	4.67	6.36667	2.91	5.66667	2.38333	1.76333	3881	674933911	CDX99365.1	2194	2.9e-244	BnaC01g11870D [Brassica napus]	--	--	--	--	Q9SZ67	1063	5.7e-114	Probable WRKY transcription factor 19 OS=Arabidopsis thaliana GN=WRKY19 PE=2 SV=1	PF02362//PF13855//PF01582//PF00931	B3 DNA binding domain//Leucine rich repeat//TIR domain//NB-ARC domain	GO:0007165	signal transduction	GO:0043531//GO:0005515//GO:0003677	ADP binding//protein binding//DNA binding	--	--	--	--	FALSE	-0.48057	1	FALSE	-2.3314	0.080552	FALSE	-1.0388	0.89026	FALSE	-0.29474	1	FALSE	-0.34302	1	FALSE	-2.4654	1
3-6k.c2461/2/3738	1.33	4.07	3.23	3.62667	5.44667	13.4367	17.4133	3721	685293996	XP_009137889.1	4572	0	PREDICTED: probable helicase MAGATAMA 3 [Brassica rapa]	K10706	SETX, ALS4	senataxin	http://www.genome.jp/dbget-bin/www_bget?ko:K10706	Q00416	709	6.1e-73	Helicase SEN1 OS=Saccharomyces cerevisiae (strain ATCC 204508 / S288c) GN=SEN1 PE=1 SV=2	PF04851	Type III restriction enzyme, res subunit	--	--	GO:0005524//GO:0003677//GO:0016787	ATP binding//DNA binding//hydrolase activity	--	--	KOG1801	tRNA-splicing endonuclease positive effector (SEN1)	FALSE	1.1526	1	FALSE	2.0181	0.62155	FALSE	1.3804	1	FALSE	2.1805	0.44018	FALSE	-1.6284	0.6959	FALSE	1.2516	1
3-6k.c2998/1/3928.1	4.96	11.0833	14.85	29.46	39.8667	17.54	17.98	2834	727634203	XP_010488187.1	2484	5e-278	PREDICTED: protein NRT1/ PTR FAMILY 6.4 [Camelina sativa]	--	--	--	--	Q9LVE0	2482	1.2e-278	Protein NRT1/ PTR FAMILY 6.4 OS=Arabidopsis thaliana GN=NPF6.4 PE=1 SV=1	PF07690//PF07557//PF00854//PF03943	Major Facilitator Superfamily//Shugoshin C terminus//POT family//TAP C-terminal domain	GO:0055085//GO:0006810//GO:0051028//GO:0045132	transmembrane transport//transport//mRNA transport//meiotic chromosome segregation	GO:0005215	transporter activity	GO:0016020//GO:0005634//GO:0000775//GO:0016021	membrane//nucleus//chromosome, centromeric region//integral component of membrane	--	--	FALSE	0.91443	1	FALSE	2.1046	0.11314	FALSE	1.5247	0.30026	FALSE	1.5637	0.13021	FALSE	-0.77278	0.91565	FALSE	1.791	0.97842
3-6k.c3589/1/3825.1	0.103333	9.81667	5.96333	12.8067	0.03	14.14	16.9233	2200	297809915	XP_002872841.1	2910	0	lectin protein kinase family protein [Arabidopsis lyrata subsp. lyrata]>gi|297318678|gb|EFH49100.1| lectin protein kinase family protein [Arabidopsis lyrata subsp. lyrata]	--	--	--	--	O81292	2878	0	L-type lectin-domain containing receptor kinase IV.3 OS=Arabidopsis thaliana GN=LECRK43 PE=2 SV=1	PF00069//PF07714//PF00139	Protein kinase domain//Protein tyrosine kinase//Legume lectin domain	GO:0006468//GO:0009069//GO:0016310	protein phosphorylation//serine family amino acid metabolic process//phosphorylation	GO:0004674//GO:0004672//GO:0005524//GO:0030246	protein serine/threonine kinase activity//protein kinase activity//ATP binding//carbohydrate binding	--	--	--	--	FALSE	0.20435	1	FALSE	-0.27135	1	FALSE	-1.3106	0.30098	FALSE	-1.0487	0.85165	FALSE	1.0836	0.78101	FALSE	-0.17018	1
3-6k.c3795/1/2723	1.06333	0.183333	1.67	1.55	3.48333	2.88333	2.31333	2684	727523963	XP_010437782.1	3723	0	PREDICTED: probable disease resistance protein At4g33300 [Camelina sativa]	--	--	--	--	Q9SZA7	3448	0	Probable disease resistance protein At4g33300 OS=Arabidopsis thaliana GN=At4g33300 PE=2 SV=3	PF13855//PF03623//PF08220//PF00931	Leucine rich repeat//Focal adhesion targeting region//DeoR-like helix-turn-helix domain//NB-ARC domain	GO:0006468//GO:0007165//GO:0006355//GO:0007172	protein phosphorylation//signal transduction//regulation of transcription, DNA-templated//signal complex assembly	GO:0043531//GO:0004713//GO:0003700//GO:0004871//GO:0005515	ADP binding//protein tyrosine kinase activity//transcription factor activity, sequence-specific DNA binding//signal transducer activity//protein binding	GO:0005622//GO:0005667//GO:0005925	intracellular//transcription factor complex//focal adhesion	--	--	FALSE	-0.070986	1	FALSE	-0.6444	0.90166	FALSE	-1.0627	0.51318	FALSE	-1.3132	0.60415	FALSE	1.8089	0.15546	FALSE	1.486	1
3-6k.c3983/1/4154.2	4.21	2.90333	1.68	0.636667	1.82	0.21	0.446667	1726	6449046	AAF08790.1	1618	7.9e-178	downy mildew resistance protein RPP5 [Arabidopsis thaliana]	--	--	--	--	F4JNB7	1617	1.5e-178	Disease resistance protein RPP5 OS=Arabidopsis thaliana GN=RPP5 PE=1 SV=1	PF01583//PF03618//PF01926//PF01582//PF00004//PF03193//PF07825//PF00158//PF13676//PF00931//PF00910//PF00005	Adenylylsulphate kinase//Kinase/pyrophosphorylase//50S ribosome-binding GTPase//TIR domain//ATPase family associated with various cellular activities (AAA)//Protein of unknown function, DUF258//Excisionase-like protein//Sigma-54 interaction domain//TIR domain//NB-ARC domain//RNA helicase//ABC transporter	GO:0006310//GO:0007165//GO:0006355//GO:0000103//GO:0006144	DNA recombination//signal transduction//regulation of transcription, DNA-templated//sulfate assimilation//purine nucleobase metabolic process	GO:0008134//GO:0016887//GO:0005515//GO:0005525//GO:0003677//GO:0016772//GO:0043531//GO:0005524//GO:0003724//GO:0003924//GO:0003723//GO:0004020	transcription factor binding//ATPase activity//protein binding//GTP binding//DNA binding//transferase activity, transferring phosphorus-containing groups//ADP binding//ATP binding//RNA helicase activity//GTPase activity//RNA binding//adenylylsulfate kinase activity	GO:0005667	transcription factor complex	--	--	FALSE	-0.30383	1	FALSE	-1.2376	0.92264	FALSE	-1.8354	0.76074	FALSE	#NAME?	0.6233	FALSE	Inf	1	FALSE	Inf	1
3-6k.c4340/1/4503.1	1.80667	15.9033	12.7533	17.3433	10.84	8.07667	10.1567	2102	6272381	AAF06087.1	272	1.2e-21	Similar to gi|4325351 T25H8.2 TNP2 protein homolog from Arabidopsis thaliana BAC gb|AF128394 [Arabidopsis thaliana]	--	--	--	--	--	--	--	--	--	--	--	--	--	--	--	--	--	--	FALSE	0.34454	1	FALSE	-3.4174	0.060459	FALSE	-3.0563	0.08865	FALSE	-0.54061	1	FALSE	1.4012	1	FALSE	-1.5345	1
3-6k.c4371/1/3975	0.636667	1.05667	0.366667	0.586667	0.826667	8.74	7.76333	3953	727643429	XP_010492997.1	4104	0	PREDICTED: protein SMG7 isoform X1 [Camelina sativa]>gi|727643432|ref|XP_010492998.1| PREDICTED: protein SMG7 isoform X1 [Camelina sativa]>gi|727643435|ref|XP_010492999.1| PREDICTED: protein SMG7 isoform X1 [Camelina sativa]	K14409	SMG7, EST1C	protein SMG7	http://www.genome.jp/dbget-bin/www_bget?ko:K14409	A9QM73	3538	0	Protein SMG7 OS=Arabidopsis thaliana GN=SMG7 PE=2 SV=1	--	--	--	--	--	--	--	--	--	--	FALSE	0.65255	1	FALSE	1.3603	0.32937	FALSE	0.87549	0.56482	FALSE	0.44247	1	FALSE	0.043448	1	FALSE	1.033	1
3-6k.c4488/1/4460.1	118.72	117.897	118.273	80.15	286.733	82.3167	87.3867	1562	716056356	BAP84579.1	1280	1.1e-138	putative disease resistance protein [Arabidopsis thaliana]	--	--	--	--	P0DI18	1252	2.8e-136	Probable disease resistance protein RDL6 OS=Arabidopsis thaliana GN=RDL6 PE=2 SV=1	PF00931//PF03266//PF07728//PF00004	NB-ARC domain//NTPase//AAA domain (dynein-related subfamily)//ATPase family associated with various cellular activities (AAA)	--	--	GO:0016887//GO:0098519//GO:0043531//GO:0005524	ATPase activity//nucleotide phosphatase activity, acting on free nucleotides//ADP binding//ATP binding	--	--	--	--	FALSE	-0.92973	1	FALSE	Inf	0.5546	UP	Inf	0.00051345	FALSE	-0.8522	1	FALSE	1.8343	1	FALSE	Inf	0.93969
3-6k.c4519/1/6423.2	9.67667	17.44	15.0767	9.22	1.49	5.22333	6.97333	2927	727421367	XP_010436295.1	4376	0	PREDICTED: probable LRR receptor-like serine/threonine-protein kinase At4g08850 isoform X2 [Camelina sativa]	--	--	--	--	Q8VZG8	4320	0	Probable LRR receptor-like serine/threonine-protein kinase At4g08850 OS=Arabidopsis thaliana GN=At4g08850 PE=2 SV=3	PF00560//PF00324//PF00069//PF07714//PF13855	Leucine Rich Repeat//Amino acid permease//Protein kinase domain//Protein tyrosine kinase//Leucine rich repeat	GO:0006810//GO:0006468//GO:0055085	transport//protein phosphorylation//transmembrane transport	GO:0005524//GO:0005515//GO:0004672	ATP binding//protein binding//protein kinase activity	GO:0016020	membrane	--	--	FALSE	1.906	1	FALSE	-0.16157	1	FALSE	-1.4405	0.85418	FALSE	#NAME?	0.90788	UP	Inf	0.012583	FALSE	-0.029006	1
3-6k.c4549/4/3975	0.563333	3.99667	4.38333	9.33667	0	12.3833	8.69	3965	727412874	XP_010498433.1	2067	1.6e-229	PREDICTED: kinesin-related protein 4-like isoform X1 [Camelina sativa]	K11498	CENPE	centromeric protein E	http://www.genome.jp/dbget-bin/www_bget?ko:K11498	Q6S001	877	2.1e-92	Kinesin-related protein 11 OS=Dictyostelium discoideum GN=kif11 PE=3 SV=1	PF00225	Kinesin motor domain	GO:0007017//GO:0007018	microtubule-based process//microtubule-based movement	GO:0005524//GO:0008017//GO:0003777	ATP binding//microtubule binding//microtubule motor activity	GO:0045298//GO:0005874	tubulin complex//microtubule	--	--	FALSE	-0.012649	1	FALSE	-1.2498	0.57986	FALSE	-0.32409	1	FALSE	-0.76305	1	FALSE	-0.18761	1	FALSE	-1.4091	1
3-6k.c4551/1/3624	60.7367	76.91	254.743	220.5	351.98	165.763	81.3367	3616	449061867	F4IXW2.2	5551	0	RecName: Full=Brefeldin A-inhibited guanine nucleotide-exchange protein 5; Short=BIG5; AltName: Full=ARF guanine-nucleotide exchange factor BIG5; AltName: Full=Protein BFA-VISUALIZED ENDOCYTIC TRAFFICKING DEFECTIVE 1; Short=Protein BEN1; AltName: Full=Protein HOPM INTERACTOR 7	K13462	MIN7	guanine nucleotide-exchange factor	http://www.genome.jp/dbget-bin/www_bget?ko:K13462	F4IXW2	5551	0	Brefeldin A-inhibited guanine nucleotide-exchange protein 5 OS=Arabidopsis thaliana GN=BIG5 PE=1 SV=2	PF01369	Sec7 domain	GO:0043087//GO:0032012	regulation of GTPase activity//regulation of ARF protein signal transduction	GO:0005086	ARF guanyl-nucleotide exchange factor activity	--	--	KOG0929	Guanine nucleotide exchange factor	FALSE	#NAME?	0.32186	FALSE	NA	NA	FALSE	NA	NA	FALSE	-1.0709	1	FALSE	#NAME?	0.088232	FALSE	#NAME?	0.42993
3-6k.c4609/2/3135	11.42	7.65667	5.06	9.82333	20.2433	7.58667	14.7067	3125	727490778	XP_010421450.1	4400	0	PREDICTED: receptor-like protein kinase 5 [Camelina sativa]	K00924	E2.7.1.-	--	http://www.genome.jp/dbget-bin/www_bget?ko:K00924	P47735	1665	7.1e-184	Receptor-like protein kinase 5 OS=Arabidopsis thaliana GN=RLK5 PE=1 SV=1	PF13516//PF00560//PF00069//PF13855//PF07714	Leucine Rich repeat//Leucine Rich Repeat//Protein kinase domain//Leucine rich repeat//Protein tyrosine kinase	GO:0006468	protein phosphorylation	GO:0004672//GO:0005515//GO:0005524	protein kinase activity//protein binding//ATP binding	--	--	--	--	FALSE	0.79365	1	FALSE	-1.3385	0.61312	FALSE	-0.38957	1	FALSE	0.27547	1	FALSE	1.8049	0.70351	FALSE	-0.58605	1
3-6k.c4947/1/7658	0.913333	2.65667	5.48	8.98667	7.56	13.97	14.05	3786	674954952	CDX78532.1	5851	0	BnaA03g04440D [Brassica napus]	K03403	chlH, bchH	magnesium chelatase subunit H	http://www.genome.jp/dbget-bin/www_bget?ko:K03403	Q9FNB0	6018	0	Magnesium-chelatase subunit ChlH, chloroplastic OS=Arabidopsis thaliana GN=CHLH PE=1 SV=1	PF02514//PF11965//PF09668	CobN/Magnesium Chelatase//Domain of unknown function (DUF3479)//Aspartyl protease	GO:0009058//GO:0006508//GO:0015994	biosynthetic process//proteolysis//chlorophyll metabolic process	GO:0004190//GO:0016851	aspartic-type endopeptidase activity//magnesium chelatase activity	GO:0010007	magnesium chelatase complex	--	--	FALSE	#NAME?	1	FALSE	NA	NA	FALSE	Inf	1	FALSE	4.673	0.45193	DOWN	#NAME?	0.021511	FALSE	NA	NA
3-6k.c4973/1/4474	6.56667	4.64	3.56667	2.61667	0.543333	1.13333	0.06	4475	727600231	XP_010473078.1	6624	0	PREDICTED: dnaJ homolog subfamily C GRV2 isoform X6 [Camelina sativa]	K09533	DNAJC13	DnaJ homolog subfamily C member 13	http://www.genome.jp/dbget-bin/www_bget?ko:K09533	F4IVL6	6666	0	DnaJ homolog subfamily C GRV2 OS=Arabidopsis thaliana GN=GRV2 PE=1 SV=1	PF05206	Methyltransferase TRM13	GO:0008033	tRNA processing	GO:0008168	methyltransferase activity	--	--	KOG0712	Molecular chaperone (DnaJ superfamily)	FALSE	-2.3314	1	FALSE	-1.1281	0.88027	FALSE	0.053184	1	FALSE	0.33219	1	DOWN	-2.4438	0.047481	FALSE	-0.75513	1
3-6k.c5174/2/3818	14.6367	4.68	10.0633	3.01667	1.92333	5.81333	13.8033	3815	2052508	AAB96826.1	4995	0	lysine-ketoglutarate reductase/saccharopine dehydrogenase bifunctional enzyme [Arabidopsis thaliana]	K14157	AASS	alpha-aminoadipic semialdehyde synthase	http://www.genome.jp/dbget-bin/www_bget?ko:K14157	Q9SMZ4	4976	0	Alpha-aminoadipic semialdehyde synthase OS=Arabidopsis thaliana GN=LKR/SDH PE=1 SV=1	PF00899//PF03435	ThiF family//Saccharopine dehydrogenase NADP binding domain	GO:0055114	oxidation-reduction process	GO:0008641//GO:0016491	small protein activating enzyme activity//oxidoreductase activity	--	--	KOG0172	Lysine-ketoglutarate reductase/saccharopine dehydrogenase	UP	6.5387	0.021142	FALSE	1.7424	0.54809	FALSE	-0.54215	1	UP	7.1276	1.3749e-06	FALSE	-0.60448	1	FALSE	1.1256	1
3-6k.c6447/1/6414	0	9.32	0	0	0	0	0	3075	727534740	XP_010441703.1	2892	0	PREDICTED: probable disease resistance protein At5g45510 isoform X1 [Camelina sativa]	--	--	--	--	Q8VZC7	1745	3.7e-193	Probable disease resistance protein At5g45510 OS=Arabidopsis thaliana GN=At5g45510 PE=1 SV=2	PF13855//PF00004//PF00910//PF00931//PF02367//PF00158	Leucine rich repeat//ATPase family associated with various cellular activities (AAA)//RNA helicase//NB-ARC domain//Threonylcarbamoyl adenosine biosynthesis protein TsaE//Sigma-54 interaction domain	GO:0006355//GO:0002949	regulation of transcription, DNA-templated//tRNA threonylcarbamoyladenosine modification	GO:0008134//GO:0005524//GO:0005515//GO:0003724//GO:0003723//GO:0043531	transcription factor binding//ATP binding//protein binding//RNA helicase activity//RNA binding//ADP binding	GO:0005667	transcription factor complex	--	--	FALSE	-1.2364	1	FALSE	0.69371	1	FALSE	1.1387	0.99065	FALSE	0.25992	1	FALSE	-1.2828	0.81474	FALSE	-0.42675	1
3-6k.c6555/1/3730.2	8.28333	6.36	9.80333	13.44	31.4933	21.72	66.7267	1684	297823817	XP_002879791.1	1946	7.2e-216	SAC3/GANP family protein [Arabidopsis lyrata subsp. lyrata]>gi|297325630|gb|EFH56050.1| SAC3/GANP family protein [Arabidopsis lyrata subsp. lyrata]	--	--	--	--	--	--	--	--	PF06687	SUR7/PalI family	--	--	--	--	GO:0005886	plasma membrane	--	--	FALSE	-1.4367	1	FALSE	-1.8368	0.629	FALSE	-1.3163	0.77572	FALSE	-4.042	0.41781	FALSE	0.81404	1	FALSE	-2.4592	1
3-6k.c6686/1/7392	0	0	0	16.6933	0	0.13	0.263333	3659	297828608	XP_002882186.1	2934	0	acid phosphatase [Arabidopsis lyrata subsp. lyrata]>gi|297328026|gb|EFH58445.1| acid phosphatase [Arabidopsis lyrata subsp. lyrata]	K13024	PPIP5K, VIP	inositol-hexakisphosphate/diphosphoinositol-pentakisphosphate 1-kinase	http://www.genome.jp/dbget-bin/www_bget?ko:K13024	Q6ZQB6	1438	1.8e-157	Inositol hexakisphosphate and diphosphoinositol-pentakisphosphate kinase 2 OS=Mus musculus GN=Ppip5k2 PE=1 SV=3	PF10405//PF07127//PF00328	Rad4 beta-hairpin domain 3//Late nodulin protein//Histidine phosphatase superfamily (branch 2)	GO:0006771//GO:0019497//GO:0009878	riboflavin metabolic process//hexachlorocyclohexane metabolic process//nodule morphogenesis	GO:0003677//GO:0003993//GO:0046872	DNA binding//acid phosphatase activity//metal ion binding	--	--	KOG1057	Arp2/3 complex-interacting protein VIP1/Asp1, involved in regulation of actin cytoskeleton	FALSE	-0.196	1	FALSE	-1.8087	0.50312	FALSE	-0.67725	1	FALSE	#NAME?	0.82603	FALSE	Inf	0.18722	FALSE	-1.386	1
1-2k.c4116/10/1762	0.206667	2.23667	1.57667	1.11333	4.25667	0.876667	1.86667	1762	297835714	XP_002885739.1	2421	6.2e-271	glucose-1-phosphate adenylyltransferase [Arabidopsis lyrata subsp. lyrata]>gi|297331579|gb|EFH61998.1| glucose-1-phosphate adenylyltransferase [Arabidopsis lyrata subsp. lyrata]	K00975	glgC	glucose-1-phosphate adenylyltransferase	http://www.genome.jp/dbget-bin/www_bget?ko:K00975	Q9M462	2362	6.1e-265	Glucose-1-phosphate adenylyltransferase small subunit, chloroplastic OS=Brassica napus GN=AGPS1 PE=2 SV=1	PF04901//PF00483//PF08612//PF01536	Receptor activity modifying family//Nucleotidyl transferase//TATA-binding related factor (TRF) of subunit 20 of Mediator complex//Adenosylmethionine decarboxylase	GO:0005978//GO:0008277//GO:0005985//GO:0015031//GO:0006525//GO:0019252//GO:0006597//GO:0008295//GO:0006886//GO:0006560//GO:0005982//GO:0006357//GO:0009058	glycogen biosynthetic process//regulation of G-protein coupled receptor protein signaling pathway//sucrose metabolic process//protein transport//arginine metabolic process//starch biosynthetic process//spermine biosynthetic process//spermidine biosynthetic process//intracellular protein transport//proline metabolic process//starch metabolic process//regulation of transcription from RNA polymerase…	GO:0008878//GO:0008565//GO:0016779//GO:0004014//GO:0001104	glucose-1-phosphate adenylyltransferase activity//protein transporter activity//nucleotidyltransferase activity//adenosylmethionine decarboxylase activity//RNA polymerase II transcription cofactor activity	GO:0016021//GO:0009507//GO:0016592	integral component of membrane//chloroplast//mediator complex	KOG1322	GDP-mannose pyrophosphorylase/mannose-1-phosphate guanylyltransferase	FALSE	-0.663	1	FALSE	-0.98911	0.50668	FALSE	-0.72729	0.59628	FALSE	-0.73763	0.71287	FALSE	0.1867	1	FALSE	-0.60902	1
1-2k.c4221/5/1875.1	1.06	2.36667	4.29333	3.18333	0.02	1.88333	2.53	1429	727647768	XP_010494451.1	1891	1.5e-209	PREDICTED: tetrahydrocannabinolic acid synthase-like isoform X1 [Camelina sativa]	--	--	--	--	Q8GTB6	853	4.7e-90	Tetrahydrocannabinolic acid synthase OS=Cannabis sativa PE=1 SV=1	PF01565	FAD binding domain	GO:0055114	oxidation-reduction process	GO:0016491//GO:0050660	oxidoreductase activity//flavin adenine dinucleotide binding	--	--	--	--	FALSE	2.7217	1	FALSE	1.3708	0.89248	FALSE	-0.94579	0.94256	FALSE	-2.1725	1	FALSE	3.1093	0.7322	FALSE	0.55832	1
1-2k.c4225/1/1779	13.4833	10.99	4.91667	2.11	0.46	0	0.74	1778	727556062	XP_010450199.1	2231	6.8e-249	PREDICTED: ammonium transporter 1 member 1-like [Camelina sativa]	K03320	amt, AMT, MEP	ammonium transporter, Amt family	http://www.genome.jp/dbget-bin/www_bget?ko:K03320	P54144	2227	2.8e-249	Ammonium transporter 1 member 1 OS=Arabidopsis thaliana GN=AMT1-1 PE=1 SV=1	PF03854//PF00909	P-11 zinc finger//Ammonium Transporter Family	GO:0015696	ammonium transport	GO:0003723//GO:0008519//GO:0008270	RNA binding//ammonium transmembrane transporter activity//zinc ion binding	GO:0016020	membrane	KOG0682	Ammonia permease	FALSE	0.30553	1	FALSE	-0.31019	1	FALSE	-1.0898	0.18019	FALSE	-0.64775	1	FALSE	1.1435	0.36961	FALSE	0.52841	1
1-2k.c4245/6/2056	1.89333	2.08	0.95	0.04	0.306667	0.383333	0.476667	2048	727547210	XP_010446666.1	3015	0	PREDICTED: indole-3-acetic acid-amido synthetase GH3.2-like [Camelina sativa]	K14487	GH3	auxin responsive GH3 gene family	http://www.genome.jp/dbget-bin/www_bget?ko:K14487	Q9LQ68	2695	1.7e-303	Indole-3-acetic acid-amido synthetase GH3.4 OS=Arabidopsis thaliana GN=GH3.4 PE=1 SV=1	--	--	--	--	--	--	--	--	--	--	FALSE	1.6246	1	FALSE	0.18194	1	FALSE	-1.3636	0.15877	FALSE	-1.1207	1	FALSE	2.0242	0.50901	FALSE	0.071187	1
1-2k.c4253/4/1820	0.243333	0.223333	2.44333	0.333333	0.16	10.5967	9.12	1791	30698926	NP_565059.2	2318	5.6e-259	organic cation/carnitine transporter1 [Arabidopsis thaliana]>gi|75262291|sp|Q9CAT6.1|OCT1_ARATH RecName: Full=Organic cation/carnitine transporter 1; Short=AtOCT1>gi|12324316|gb|AAG52125.1|AC010556_7 putative transporter; 29320-27598 [Arabidopsis thaliana]>gi|27311699|gb|AAO00815.1| putative transporter [Arabidopsis thaliana]>gi|31711954|gb|AAP68333.1| At1g73220 [Arabidopsis thaliana]>gi|33219731…	--	--	--	--	Q9CAT6	2318	7.8e-260	Organic cation/carnitine transporter 1 OS=Arabidopsis thaliana GN=OCT1 PE=2 SV=1	PF00083//PF07690	Sugar (and other) transporter//Major Facilitator Superfamily	GO:0055085	transmembrane transport	GO:0022857	transmembrane transporter activity	GO:0016021	integral component of membrane	KOG0255	Synaptic vesicle transporter SVOP and related transporters (major facilitator superfamily)	FALSE	3.3781	1	FALSE	4.1864	0.77312	FALSE	1.5295	0.72981	FALSE	1.9926	0.34455	FALSE	0.80446	1	FALSE	3.3667	0.41727
1-2k.c4289/1/1533	69.7933	53.46	111.223	128.76	128.527	109.18	149.867	1525	729455663	XP_010524471.1	2171	5.3e-242	PREDICTED: methylenetetrahydrofolate reductase 1 [Tarenaya hassleriana]	K00297	metF, MTHFR	methylenetetrahydrofolate reductase (NADPH)	http://www.genome.jp/dbget-bin/www_bget?ko:K00297	Q9SE60	2372	3.6e-266	Methylenetetrahydrofolate reductase 1 OS=Arabidopsis thaliana GN=MTHFR1 PE=1 SV=1	PF02219	Methylenetetrahydrofolate reductase	GO:0046653//GO:0055114//GO:0006555	tetrahydrofolate metabolic process//oxidation-reduction process//methionine metabolic process	GO:0004489	methylenetetrahydrofolate reductase (NAD(P)H) activity	--	--	KOG0564	5,10-methylenetetrahydrofolate reductase	FALSE	#NAME?	1	FALSE	#NAME?	0.053433	FALSE	-1.0407	1	FALSE	#NAME?	1	FALSE	NA	NA	DOWN	#NAME?	0.00051906
1-2k.c4309/2/1922.1	19.2533	26.2633	2.36667	0	0	3.69	5.01	1348	145340309	NP_193406.3	2082	9.7e-232	terpene synthase 02 [Arabidopsis thaliana]>gi|332658392|gb|AEE83792.1| terpene synthase 02 [Arabidopsis thaliana]	--	--	--	--	P0CJ43	2082	1.4e-232	(E)-beta-ocimene synthase, chloroplastic OS=Arabidopsis thaliana GN=TPS02 PE=2 SV=1	PF03936//PF01397	Terpene synthase family, metal binding domain//Terpene synthase, N-terminal domain	GO:0008152	metabolic process	GO:0000287//GO:0052578//GO:0034768//GO:0010333//GO:0016829	magnesium ion binding//alpha-farnesene synthase activity//(E)-beta-ocimene synthase activity//terpene synthase activity//lyase activity	GO:0009507	chloroplast	--	--	FALSE	0.42733	1	FALSE	1.8589	0.68438	FALSE	1.5052	1	FALSE	1.9741	0.45438	FALSE	-1.5574	0.61831	FALSE	1.3899	1
1-2k.c4447/1/1722	0.0966667	0.05	8.73333	0.446667	0.22	10.33	16.1467	1697	4928917	AAD33769.1	1996	1.1e-221	zinc finger protein 1 [Arabidopsis thaliana]	--	--	--	--	Q8GXX7	2007	8.5e-224	Zinc finger CCCH domain-containing protein 33 OS=Arabidopsis thaliana GN=ZFN1 PE=1 SV=1	PF00642	Zinc finger C-x8-C-x5-C-x3-H type (and similar)	--	--	GO:0046872	metal ion binding	--	--	--	--	FALSE	0.48109	1	FALSE	0.93271	0.64669	FALSE	1.1923	0.24384	FALSE	1.0544	0.33829	FALSE	-0.81715	0.83167	FALSE	0.79626	1
1-2k.c4573/1/1471	21.3767	40.4967	38.8633	59.66	36.0033	79.0233	87.5567	1437	224381594	ACN41918.1	1976	2e-219	chalcone synthase, partial [Crucihimalaya mollissima]	K00660	CHS	chalcone synthase	http://www.genome.jp/dbget-bin/www_bget?ko:K00660	Q8RVK9	1770	2.2e-196	Naringenin-chalcone synthase OS=Cannabis sativa GN=CHS PE=1 SV=1	PF08541//PF08545//PF08392	3-Oxoacyl-[acyl-carrier-protein (ACP)] synthase III C terminal//3-Oxoacyl-[acyl-carrier-protein (ACP)] synthase III//FAE1/Type III polyketide synthase-like protein	GO:0008610//GO:0042967//GO:0006633	lipid biosynthetic process//acyl-carrier-protein biosynthetic process//fatty acid biosynthetic process	GO:0016747//GO:0004315	transferase activity, transferring acyl groups other than amino-acyl groups//3-oxoacyl-[acyl-carrier-protein] synthase activity	GO:0005835//GO:0016020	fatty acid synthase complex//membrane	--	--	FALSE	4.6241	1	FALSE	3.3686	0.86731	FALSE	1.0816	0.68611	UP	5.1033	1.9097e-14	FALSE	-1.3135	0.30681	FALSE	2.6512	0.81855
1-2k.c4586/2/1567	0	1.59333	4.44	2.42333	0	7.54667	6.57	1561	145335950	NP_173489.2	1931	3.6e-214	protein ALTERED SEED GERMINATION 5 [Arabidopsis thaliana]>gi|8778594|gb|AAF79602.1|AC027665_3 F5M15.3 [Arabidopsis thaliana]>gi|8886951|gb|AAF80637.1|AC069251_30 F2D10.13 [Arabidopsis thaliana]>gi|51971194|dbj|BAD44289.1| unknown protein [Arabidopsis thaliana]>gi|332191880|gb|AEE30001.1| protein ALTERED SEED GERMINATION 5 [Arabidopsis thaliana]	--	--	--	--	Q9FE20	1130	3.9e-122	Serine/threonine-protein kinase PBS1 OS=Arabidopsis thaliana GN=PBS1 PE=1 SV=1	PF00069//PF07714	Protein kinase domain//Protein tyrosine kinase	GO:0009740//GO:0010162//GO:0006468//GO:0009069//GO:0016310	gibberellic acid mediated signaling pathway//seed dormancy process//protein phosphorylation//serine family amino acid metabolic process//phosphorylation	GO:0004674//GO:0005524//GO:0004672	protein serine/threonine kinase activity//ATP binding//protein kinase activity	GO:0005886	plasma membrane	--	--	FALSE	-0.54927	1	FALSE	-1.2681	0.49826	FALSE	-0.48504	0.97791	FALSE	-1.7236	0.96669	FALSE	1.1217	0.87423	FALSE	-0.95874	1
1-2k.c4623/4/1839	15.5867	86.2967	85.4233	91.7633	47.36	54.4	47.8567	1829	727523977	XP_010437787.1	2312	2.8e-258	PREDICTED: probable pectinesterase/pectinesterase inhibitor 44 [Camelina sativa]	K01051	E3.1.1.11	pectinesterase	http://www.genome.jp/dbget-bin/www_bget?ko:K01051	Q9LXK7	1644	1.1e-181	Probable pectinesterase/pectinesterase inhibitor 32 OS=Arabidopsis thaliana GN=PME32 PE=2 SV=1	PF04043//PF01095	Plant invertase/pectin methylesterase inhibitor//Pectinesterase	GO:0042545//GO:0005982//GO:0005985	cell wall modification//starch metabolic process//sucrose metabolic process	GO:0030599//GO:0004857	pectinesterase activity//enzyme inhibitor activity	GO:0005618	cell wall	--	--	FALSE	-0.89173	1	FALSE	-1.6343	0.23996	FALSE	-1.2125	0.29625	FALSE	-0.80835	1	FALSE	0.40498	1	FALSE	-1.3073	1
1-2k.c4665/6/1850	188.31	135.003	107.18	89.05	41.99	54.31	30.6067	1841	685266549	XP_009120474.1	1856	2.1e-205	PREDICTED: probable protein phosphatase 2C 38 [Brassica rapa]>gi|685266551|ref|XP_009120483.1| PREDICTED: probable protein phosphatase 2C 38 [Brassica rapa]>gi|674881801|emb|CDY50535.1| BnaA01g30450D [Brassica napus]	--	--	--	--	Q9LHJ9	1953	1.7e-217	Probable protein phosphatase 2C 38 OS=Arabidopsis thaliana GN=At3g12620 PE=2 SV=1	PF07228//PF00481	Stage II sporulation protein E (SpoIIE)//Protein phosphatase 2C	--	--	GO:0003824	catalytic activity	--	--	--	--	FALSE	1.3023	1	FALSE	1.1328	0.50373	FALSE	0.74022	0.74	FALSE	1.4211	0.12062	FALSE	-0.75759	0.86635	FALSE	0.83306	1
1-2k.c4827/1/950	53.5267	59.5133	101.04	110.403	252.187	169.567	261.047	945	727427263	XP_010463874.1	947	2.8e-100	PREDICTED: ADP-ribosylation factor-like protein 8A [Camelina sativa]	K07955	ARL8	ADP-ribosylation factor-like protein 8	http://www.genome.jp/dbget-bin/www_bget?ko:K07955	Q5ZKQ8	664	2.5e-68	ADP-ribosylation factor-like protein 8A OS=Gallus gallus GN=ARL8A PE=2 SV=1	PF04670//PF01926//PF08477//PF00071//PF00025//PF00503	Gtr1/RagA G protein conserved region//50S ribosome-binding GTPase//Ras of Complex, Roc, domain of DAPkinase//Ras family//ADP-ribosylation factor family//G-protein alpha subunit	GO:0007186//GO:0007165//GO:0007264	G-protein coupled receptor signaling pathway//signal transduction//small GTPase mediated signal transduction	GO:0031683//GO:0019001//GO:0004871//GO:0003924//GO:0005525	G-protein beta/gamma-subunit complex binding//guanyl nucleotide binding//signal transducer activity//GTPase activity//GTP binding	--	--	KOG0075	GTP-binding ADP-ribosylation factor-like protein	FALSE	-0.093546	1	FALSE	-0.7827	0.77233	FALSE	-1.001	0.43778	FALSE	-0.65037	1	FALSE	0.84099	0.85666	FALSE	-1.0874	1
1-2k.c4912/1/1855	19.0867	7.12667	5.86	4.04667	18.0367	14.0233	16.21	1855	727533232	XP_010441165.1	859	8.8e-90	PREDICTED: histone acetyltransferase KAT6B-like [Camelina sativa]	--	--	--	--	--	--	--	--	--	--	--	--	--	--	--	--	--	--	FALSE	-0.13949	1	FALSE	0.2049	1	FALSE	0.35919	1	DOWN	#NAME?	6.4628e-09	FALSE	Inf	0.69452	FALSE	-1.8577	0.95834
1-2k.c4931/2/1780	8.56	3.84	2.11	0.93	0.74	0.443333	0.626667	1780	297830412	XP_002883088.1	2164	4e-241	dihydroorotate dehydrogenase family protein [Arabidopsis lyrata subsp. lyrata]>gi|297328928|gb|EFH59347.1| dihydroorotate dehydrogenase family protein [Arabidopsis lyrata subsp. lyrata]	K00207	DPYD	dihydropyrimidine dehydrogenase (NADP+)	http://www.genome.jp/dbget-bin/www_bget?ko:K00207	Q9LVI9	2149	3.1e-240	Dihydropyrimidine dehydrogenase (NADP(+)), chloroplastic OS=Arabidopsis thaliana GN=PYD1 PE=1 SV=1	PF01207//PF01180	Dihydrouridine synthase (Dus)//Dihydroorotate dehydrogenase	GO:0008033//GO:0055114//GO:0006206//GO:0006222	tRNA processing//oxidation-reduction process//pyrimidine nucleobase metabolic process//UMP biosynthetic process	GO:0050660//GO:0004158//GO:0016627//GO:0017150	flavin adenine dinucleotide binding//dihydroorotate oxidase activity//oxidoreductase activity, acting on the CH-CH group of donors//tRNA dihydrouridine synthase activity	GO:0005737	cytoplasm	KOG1799	Dihydropyrimidine dehydrogenase	FALSE	-1.2311	1	FALSE	-1.0222	0.63778	FALSE	0.19946	1	UP	1.3487	0.048897	DOWN	-2.5742	0.00036648	FALSE	-0.93127	1
1-2k.c4942/1/1896	5.06333	8.11667	4.86667	2.60333	0.353333	0.183333	0.61	1710	727566612	XP_010455684.1	1728	1.4e-190	PREDICTED: probable trehalose-phosphate phosphatase F isoform X1 [Camelina sativa]	K01087	otsB	trehalose 6-phosphate phosphatase	http://www.genome.jp/dbget-bin/www_bget?ko:K01087	Q9SU39	1717	3.7e-190	Probable trehalose-phosphate phosphatase F OS=Arabidopsis thaliana GN=TPPF PE=2 SV=1	PF02358	Trehalose-phosphatase	GO:0005992	trehalose biosynthetic process	GO:0003824	catalytic activity	--	--	--	--	FALSE	-0.38598	1	FALSE	1.217	0.62653	FALSE	2.5382	0.18949	FALSE	1.4703	0.088697	FALSE	-1.1454	0.4336	FALSE	1.2008	1
1-2k.c4945/1/1947	1.46333	0.466667	1.56333	3.31667	7.20333	19.2667	38.6533	1931	727420639	XP_010432424.1	2624	2e-294	PREDICTED: CTP synthase-like isoform X1 [Camelina sativa]	K01937	pyrG, CTPS	CTP synthase	http://www.genome.jp/dbget-bin/www_bget?ko:K01937	Q54V77	1602	8.9e-177	CTP synthase OS=Dictyostelium discoideum GN=ctps PE=3 SV=1	PF07722//PF08414//PF06418	Peptidase C26//Respiratory burst NADPH oxidase//CTP synthase N-terminus	GO:0055114//GO:0006221//GO:0006206//GO:0006541//GO:0006804//GO:0006979	oxidation-reduction process//pyrimidine nucleotide biosynthetic process//pyrimidine nucleobase metabolic process//glutamine metabolic process//obsolete peroxidase reaction//response to oxidative stress	GO:0004601//GO:0016787//GO:0050664//GO:0003883	peroxidase activity//hydrolase activity//oxidoreductase activity, acting on NAD(P)H, oxygen as acceptor//CTP synthase activity	--	--	KOG2387	CTP synthase (UTP-ammonia lyase)	FALSE	-1.3039	1	FALSE	-0.82692	0.72703	FALSE	-0.075678	1	FALSE	-2.1068	0.58881	FALSE	0.92634	1	FALSE	0.0050358	1
1-2k.c4951/5/2039	6.03	4.37667	3.56667	1.58667	3.45	0.763333	0.606667	2026	297842697	XP_002889230.1	2764	1.2e-310	pentatricopeptide repeat-containing protein [Arabidopsis lyrata subsp. lyrata]>gi|297335071|gb|EFH65489.1| pentatricopeptide repeat-containing protein [Arabidopsis lyrata subsp. lyrata]	--	--	--	--	A3KPF8	2708	5.3e-305	Pentatricopeptide repeat-containing protein At1g79080, chloroplastic OS=Arabidopsis thaliana GN=At1g79080 PE=2 SV=1	PF00637	Region in Clathrin and VPS	GO:0016192//GO:0006886	vesicle-mediated transport//intracellular protein transport	--	--	--	--	--	--	FALSE	0.43987	1	FALSE	1.5758	0.27711	FALSE	1.4157	0.22459	FALSE	0.60382	1	FALSE	-0.43326	1	FALSE	0.48158	1
1-2k.c4954/2/2334	10.88	8.66667	5.40333	3.52333	2.20333	4.25333	2.28667	2334	15240578	NP_199802.1	3206	0	heat shock protein 70-2 [Arabidopsis thaliana]>gi|75311568|sp|Q9LTX9.1|HSP7G_ARATH RecName: Full=Heat shock 70 kDa protein 7, chloroplastic; AltName: Full=Chloroplast heat shock protein 70-2; Short=cpHsc70-2; AltName: Full=Heat shock protein 70-7; Short=AtHsp70-7; Flags: Precursor>gi|8777422|dbj|BAA97012.1| heat shock protein 70 [Arabidopsis thaliana]>gi|24030296|gb|AAN41319.1| putative heat shoc…	K03283	HSPA1_8	heat shock 70kDa protein 1/8	http://www.genome.jp/dbget-bin/www_bget?ko:K03283	Q9LTX9	3206	0	Heat shock 70 kDa protein 7, chloroplastic OS=Arabidopsis thaliana GN=HSP70-7 PE=2 SV=1	PF06723//PF02782//PF16326//PF00669//PF01968	MreB/Mbl protein//FGGY family of carbohydrate kinases, C-terminal domain//ABC transporter C-terminal domain//Bacterial flagellin N-terminal helical region//Hydantoinase/oxoprolinase	GO:0000902//GO:0005975//GO:0071973	cell morphogenesis//carbohydrate metabolic process//bacterial-type flagellum-dependent cell motility	GO:0005198//GO:0016773//GO:0003677//GO:0016787	structural molecule activity//phosphotransferase activity, alcohol group as acceptor//DNA binding//hydrolase activity	--	--	KOG0102	Molecular chaperones mortalin/PBP74/GRP75, HSP70 superfamily	FALSE	-1.2333	1	FALSE	-0.3722	0.99741	FALSE	1.0792	0.30247	FALSE	0.45734	1	FALSE	-1.2454	0.42427	FALSE	-0.96521	1
1-2k.c5021/4/2096	24.91	34.8133	77.31	216.23	252.557	611.223	950.16	2096	727562571	XP_010453563.1	3058	0	PREDICTED: probable methyltransferase PMT9 isoform X1 [Camelina sativa]	--	--	--	--	Q8VZV7	3095	0	Probable methyltransferase PMT9 OS=Arabidopsis thaliana GN=At5g14430 PE=2 SV=1	PF08241//PF03141	Methyltransferase domain//Putative S-adenosyl-L-methionine-dependent methyltransferase	GO:0008152	metabolic process	GO:0008168	methyltransferase activity	--	--	--	--	FALSE	0.20794	1	FALSE	-0.37227	1	FALSE	-0.7595	0.81996	FALSE	-1.9746	0.41986	UP	2.5471	0.046741	FALSE	-0.30306	1
1-2k.c5024/2/2095	6.60667	3.36	9.71333	7.69667	16.2367	12.9033	11.0533	2094	727504130	XP_010428131.1	1620	5.6e-178	PREDICTED: exocyst complex component EXO70A1-like [Camelina sativa]	K07195	EXOC7, EXO70	exocyst complex component 7	http://www.genome.jp/dbget-bin/www_bget?ko:K07195	Q9LZD3	610	1e-61	Exocyst complex component EXO70A1 OS=Arabidopsis thaliana GN=EXO70A1 PE=1 SV=1	PF16093//PF03081//PF13176	Proteasome assembly chaperone 4//Exo70 exocyst complex subunit//Tetratricopeptide repeat	GO:0043248//GO:0006887	proteasome assembly//exocytosis	GO:0005515	protein binding	GO:0000145	exocyst	--	--	FALSE	0.42017	1	FALSE	1.7932	0.23607	FALSE	1.8955	0.070387	FALSE	0.7765	0.94129	FALSE	-0.57917	1	FALSE	0.39333	1
1-2k.c5248/1/2095.1	19.53	30.2133	16.91	19.74	4.76	12.8167	6.00333	1649	15224277	NP_181868.1	1362	3.7e-148	electron-transfer flavoprotein--ubiquinone oxidoreductase [Arabidopsis thaliana]>gi|75219160|sp|O22854.1|ETFQO_ARATH RecName: Full=Electron transfer flavoprotein-ubiquinone oxidoreductase, mitochondrial; Short=ETF-QO; Short=ETF-ubiquinone oxidoreductase; Flags: Precursor>gi|2288999|gb|AAB64328.1| putative electron transfer flavoprotein ubiquinone oxidoreductase [Arabidopsis thaliana]>gi|330255167…	K00311	ETFDH	electron-transferring-flavoprotein dehydrogenase	http://www.genome.jp/dbget-bin/www_bget?ko:K00311	O22854	1362	5.1e-149	Electron transfer flavoprotein-ubiquinone oxidoreductase, mitochondrial OS=Arabidopsis thaliana GN=ETFQO PE=2 SV=1	PF05187//PF05401	Electron transfer flavoprotein-ubiquinone oxidoreductase, 4Fe-4S//Nodulation protein S (NodS)	GO:0055114//GO:0009312//GO:0009646//GO:0009228//GO:0019243//GO:0006118//GO:0009877//GO:0006552	oxidation-reduction process//oligosaccharide biosynthetic process//response to absence of light//thiamine biosynthetic process//methylglyoxal catabolic process to D-lactate via S-lactoyl-glutathione//obsolete electron transport//nodulation//leucine catabolic process	GO:0008757//GO:0004174//GO:0009055	S-adenosylmethionine-dependent methyltransferase activity//electron-transferring-flavoprotein dehydrogenase activity//electron carrier activity	GO:0005740	mitochondrial envelope	KOG2415	Electron transfer flavoprotein ubiquinone oxidoreductase	FALSE	#NAME?	0.052583	FALSE	#NAME?	0.12739	FALSE	-0.18426	1	DOWN	#NAME?	0.017836	FALSE	Inf	1	FALSE	-5.1872	0.22923
1-2k.c5364/2/1826.1	20.5067	28.2067	16.6633	9.56	6.60333	15.8867	16.2533	1770	297802398	XP_002869083.1	2088	2.6e-232	kinase family protein [Arabidopsis lyrata subsp. lyrata]>gi|297314919|gb|EFH45342.1| kinase family protein [Arabidopsis lyrata subsp. lyrata]	--	--	--	--	Q45FA5	812	3.3e-85	Serine/threonine-protein kinase SRPK OS=Physarum polycephalum PE=1 SV=1	PF07714//PF00069	Protein tyrosine kinase//Protein kinase domain	GO:0009069//GO:0006468//GO:0016310	serine family amino acid metabolic process//protein phosphorylation//phosphorylation	GO:0004674//GO:0005524//GO:0004672	protein serine/threonine kinase activity//ATP binding//protein kinase activity	--	--	KOG1290	Serine/threonine protein kinase	FALSE	-0.025662	1	FALSE	1.1634	0.53007	FALSE	1.4127	0.16644	FALSE	0.20529	1	FALSE	-0.46504	1	FALSE	-0.16519	1
1-2k.c5507/3/2131	20.9433	10.8467	19.7733	23.35	39.8233	37.4733	47.5333	2130	727582597	XP_010464224.1	3087	0	PREDICTED: beta-glucosidase-like SFR2, chloroplastic [Camelina sativa]	--	--	--	--	Q93Y07	3051	0	Beta-glucosidase-like SFR2, chloroplastic OS=Arabidopsis thaliana GN=SFR2 PE=1 SV=1	PF02472//PF00232//PF00150	Biopolymer transport protein ExbD/TolR//Glycosyl hydrolase family 1//Cellulase (glycosyl hydrolase family 5)	GO:0006810//GO:0005975	transport//carbohydrate metabolic process	GO:0004553//GO:0005215	hydrolase activity, hydrolyzing O-glycosyl compounds//transporter activity	GO:0016020	membrane	--	--	FALSE	0.4634	1	FALSE	0.67017	0.79336	FALSE	0.84757	0.53768	FALSE	1.183	0.31092	DOWN	-2.0577	0.011381	FALSE	-0.32732	1
1-2k.c5513/1/2281	14.01	6.10667	5.54	1.55	0.976667	6.58333	16.27	2243	727599983	XP_010472951.1	2855	0	PREDICTED: ADP,ATP carrier protein 1, chloroplastic-like [Camelina sativa]	K03301	TC.AAA	ATP:ADP antiporter, AAA family	http://www.genome.jp/dbget-bin/www_bget?ko:K03301	Q39002	2844	0	ADP,ATP carrier protein 1, chloroplastic OS=Arabidopsis thaliana GN=AATP1 PE=1 SV=2	PF03219	TLC ATP/ADP transporter	GO:0006810	transport	GO:0005524//GO:0005471	ATP binding//ATP:ADP antiporter activity	GO:0016021	integral component of membrane	--	--	FALSE	0.37712	1	FALSE	1.037	0.62422	FALSE	0.80345	0.68094	FALSE	0.6528	0.94137	FALSE	0.045559	1	FALSE	1.3096	1
1-2k.c5521/2/1695	0.81	0	0.09	0	0.206667	0.16	0.613333	1656	297832030	XP_002883897.1	1980	8e-220	UDP-glucosyl transferase 73B5 [Arabidopsis lyrata subsp. lyrata]>gi|297329737|gb|EFH60156.1| UDP-glucosyl transferase 73B5 [Arabidopsis lyrata subsp. lyrata]	--	--	--	--	Q9ZQG4	1943	2.2e-216	UDP-glycosyltransferase 73B5 OS=Arabidopsis thaliana GN=UGT73B5 PE=2 SV=1	PF04101//PF00201	Glycosyltransferase family 28 C-terminal domain//UDP-glucoronosyl and UDP-glucosyl transferase	GO:0008152	metabolic process	GO:0016758	transferase activity, transferring hexosyl groups	--	--	--	--	FALSE	-0.040023	1	FALSE	2.7224	0.67042	FALSE	1.232	0.91601	FALSE	0.5086	1	FALSE	-0.92189	1	FALSE	2.6165	1
1-2k.c5612/2/1807	1.18333	0.753333	2.51	0	1.90333	1.52	1.81333	1806	727522078	XP_010437110.1	2434	2e-272	PREDICTED: ABC transporter D family member 1-like [Camelina sativa]	--	--	--	--	Q94FB9	2428	1.4e-272	ABC transporter D family member 1 OS=Arabidopsis thaliana GN=ABCC1 PE=1 SV=1	PF00437//PF06472//PF00005//PF00270//PF13304	Type II/IV secretion system protein//ABC transporter transmembrane region 2//ABC transporter//DEAD/DEAH box helicase//AAA domain, putative AbiEii toxin, Type IV TA system	GO:0055085//GO:0006810	transmembrane transport//transport	GO:0016887//GO:0042626//GO:0003676//GO:0005524	ATPase activity//ATPase activity, coupled to transmembrane movement of substances//nucleic acid binding//ATP binding	GO:0016021	integral component of membrane	KOG0060	Long-chain acyl-CoA transporter, ABC superfamily (involved in peroxisome organization and biogenesis)	FALSE	-1.8511	1	FALSE	-1.7666	0.41598	FALSE	-1.8819	0.27289	DOWN	-4.1121	0.0051564	FALSE	1.8586	1	FALSE	-1.7297	1
1-2k.c5644/1/1661	0	8.72	7.45	14.9833	0	7.33	9.95	1662	18421108	NP_568494.1	2151	1.2e-239	sugar transporter ERD6-like 18 [Arabidopsis thaliana]>gi|75332109|sp|Q94CI6.1|EDL18_ARATH RecName: Full=Sugar transporter ERD6-like 18; AltName: Full=Sugar-porter family protein 2>gi|14585701|gb|AAK11721.1| sugar-porter family protein 2 [Arabidopsis thaliana]>gi|332006293|gb|AED93676.1| sugar transporter ERD6-like 18 [Arabidopsis thaliana]	--	--	--	--	Q94CI6	2151	1.7e-240	Sugar transporter ERD6-like 18 OS=Arabidopsis thaliana GN=SFP2 PE=2 SV=1	PF00083//PF07690	Sugar (and other) transporter//Major Facilitator Superfamily	GO:0008643//GO:0055085	carbohydrate transport//transmembrane transport	GO:0005351//GO:0022857	sugar:proton symporter activity//transmembrane transporter activity	GO:0016021//GO:0005886	integral component of membrane//plasma membrane	--	--	FALSE	-0.052154	1	FALSE	1.2565	0.79853	FALSE	2.0161	0.47075	DOWN	#NAME?	0.0070497	UP	Inf	0.00086506	FALSE	-0.10381	1
1-2k.c5713/1/1803.1	9.15667	20.7533	24.3	26.8167	27.1033	31.2167	32.6333	1450	15229084	NP_190480.1	1369	5e-149	peroxidase 33 [Arabidopsis thaliana]>gi|129815|sp|P24101.1|PER33_ARATH RecName: Full=Peroxidase 33; Short=Atperox P33; AltName: Full=ATPCa; AltName: Full=Neutral peroxidase C; Short=PERC; Flags: Precursor>gi|166827|gb|AAA32849.1| peroxidase [Arabidopsis thaliana]>gi|6522555|emb|CAB61999.1| peroxidase [Arabidopsis thaliana]>gi|15146326|gb|AAK83646.1| AT3g49110/T2J13_50 [Arabidopsis thaliana]>gi|15…	K00430	E1.11.1.7	peroxidase	http://www.genome.jp/dbget-bin/www_bget?ko:K00430	Q9SMU8	1394	8.8e-153	Peroxidase 34 OS=Arabidopsis thaliana GN=PER34 PE=1 SV=1	PF00141	Peroxidase	GO:0050832//GO:0009416//GO:0042742//GO:0009826//GO:0006979//GO:0006804//GO:0055114//GO:0052033//GO:0072593	defense response to fungus//response to light stimulus//defense response to bacterium//unidimensional cell growth//response to oxidative stress//obsolete peroxidase reaction//oxidation-reduction process//pathogen-associated molecular pattern dependent induction by symbiont of host innate immune response//reactive oxygen species metabolic process	GO:0020037//GO:0004601	heme binding//peroxidase activity	GO:0009505//GO:0005576//GO:0005773	plant-type cell wall//extracellular region//vacuole	--	--	FALSE	1.9372	0.98929	FALSE	2.7332	0.13504	FALSE	1.0145	0.26851	FALSE	0.65916	0.98213	FALSE	0.14811	1	FALSE	1.6211	0.63182
1-2k.c5770/6/2385	1.44333	0.44	0	0	1.32	0.69	0.396667	2385	727475304	XP_010413456.1	3321	0	PREDICTED: polygalacturonate 4-alpha-galacturonosyltransferase [Camelina sativa]	K13648	GAUT	alpha-1,4-galacturonosyltransferase	http://www.genome.jp/dbget-bin/www_bget?ko:K13648	Q9LE59	3293	0	Polygalacturonate 4-alpha-galacturonosyltransferase OS=Arabidopsis thaliana GN=GAUT1 PE=1 SV=1	PF01501	Glycosyl transferase family 8	--	--	GO:0016757	transferase activity, transferring glycosyl groups	--	--	--	--	FALSE	0.28634	1	FALSE	0.70212	0.816	FALSE	0.80935	0.56981	FALSE	0.78387	0.66079	FALSE	-0.56178	1	FALSE	1.0514	1
1-2k.c5792/1/1215	5.45	32.14	13.19	61.76	17.6467	9.71667	5.43333	1215	727414178	XP_010504613.1	933	1.5e-98	PREDICTED: RING-H2 finger protein ATL2-like [Camelina sativa]	--	--	--	--	Q8L9T5	923	3e-98	RING-H2 finger protein ATL2 OS=Arabidopsis thaliana GN=ATL2 PE=2 SV=2	PF17123//PF14634//PF01972//PF00628//PF01155//PF13639//PF00097//PF12861//PF12906//PF12678	RING-like zinc finger//zinc-RING finger domain//Serine dehydrogenase proteinase//PHD-finger//Hydrogenase/urease nickel incorporation, metallochaperone, hypA//Ring finger domain//Zinc finger, C3HC4 type (RING finger)//Anaphase-promoting complex subunit 11 RING-H2 finger//RING-variant domain//RING-H2 zinc finger	GO:0016567//GO:0006464	protein ubiquitination//cellular protein modification process	GO:0046872//GO:0005515//GO:0008270//GO:0004842//GO:0016151	metal ion binding//protein binding//zinc ion binding//ubiquitin-protein transferase activity//nickel cation binding	GO:0005680//GO:0016021	anaphase-promoting complex//integral component of membrane	--	--	FALSE	-0.56065	1	FALSE	-1.1793	0.48167	FALSE	-1.23	0.27183	FALSE	-0.83855	0.94291	FALSE	0.76092	1	FALSE	-0.2525	1
1-2k.c5888/1/1719	46.1867	50.0133	39.1067	61.1633	41.7867	34.6233	4.41	1720	727611449	XP_010478859.1	2588	2.6e-290	PREDICTED: putative 1-phosphatidylinositol-3-phosphate 5-kinase FAB1D isoform X2 [Camelina sativa]	K00921	PIKFYVE, FAB1	1-phosphatidylinositol-3-phosphate 5-kinase	http://www.genome.jp/dbget-bin/www_bget?ko:K00921	Q9XID0	2526	5.7e-284	Putative 1-phosphatidylinositol-3-phosphate 5-kinase FAB1D OS=Arabidopsis thaliana GN=FAB1D PE=3 SV=1	PF05456//PF01504//PF10541	Eukaryotic translation initiation factor 4E binding protein (EIF4EBP)//Phosphatidylinositol-4-phosphate 5-Kinase//Nuclear envelope localisation domain	GO:0046488//GO:0045947	phosphatidylinositol metabolic process//negative regulation of translational initiation	GO:0008190//GO:0016307	eukaryotic initiation factor 4E binding//phosphatidylinositol phosphate kinase activity	GO:0016021	integral component of membrane	KOG0230	Phosphatidylinositol-4-phosphate 5-kinase and related FYVE finger-containing proteins	FALSE	-2.7041	1	FALSE	-2.2575	0.77554	FALSE	-0.057676	1	FALSE	#NAME?	0.099497	FALSE	Inf	0.92195	FALSE	-1.7752	1
1-2k.c5899/1/2199	2.5	6.87	14.5667	33.9267	40.7033	22.06	12.1167	2189	21593301	AAM65250.1	3003	0	beta-glucosidase, putative [Arabidopsis thaliana]	--	--	--	--	Q93Y07	3023	0	Beta-glucosidase-like SFR2, chloroplastic OS=Arabidopsis thaliana GN=SFR2 PE=1 SV=1	PF00232//PF00150	Glycosyl hydrolase family 1//Cellulase (glycosyl hydrolase family 5)	GO:0005975	carbohydrate metabolic process	GO:0004553	hydrolase activity, hydrolyzing O-glycosyl compounds	--	--	--	--	FALSE	-0.059795	1	FALSE	0.005709	1	FALSE	0.21488	1	FALSE	1.1239	0.12989	FALSE	-1.3702	0.20542	FALSE	0.11549	1
1-2k.c5906/3/1746	0	2.32333	2.79	4.04667	0.0133333	3.99667	1.67667	1705	110739325	BAF01575.1	1900	1.6e-210	polyprenyl diphosphate synthase [Arabidopsis thaliana]	K05356	SPS, sds	all-trans-nonaprenyl-diphosphate synthase	http://www.genome.jp/dbget-bin/www_bget?ko:K05356	Q8S948	1904	7.5e-212	Solanesyl diphosphate synthase 1 OS=Arabidopsis thaliana GN=SPS1 PE=1 SV=1	PF07307//PF00348	Heptaprenyl diphosphate synthase (HEPPP synthase) subunit 1//Polyprenyl synthetase	GO:0008299//GO:0009234	isoprenoid biosynthetic process//menaquinone biosynthetic process	--	--	--	--	KOG0776	Geranylgeranyl pyrophosphate synthase/Polyprenyl synthetase	FALSE	0.5233	1	FALSE	1.2431	0.46984	FALSE	1.0688	0.89761	UP	1.7946	0.0078212	FALSE	-1.4464	0.20397	FALSE	1.251	1
1-2k.c5954/4/1686	35.55	27.4967	26.4233	13.5467	15.8467	7.95667	5.34667	1679	727611989	XP_010479095.1	1297	1.3e-140	PREDICTED: ABSCISIC ACID-INSENSITIVE 5-like protein 5 [Camelina sativa]	K14432	ABF	ABA responsive element binding factor	http://www.genome.jp/dbget-bin/www_bget?ko:K14432	Q9M7Q4	1268	4.2e-138	ABSCISIC ACID-INSENSITIVE 5-like protein 5 OS=Arabidopsis thaliana GN=ABF2 PE=1 SV=1	PF00170//PF07716//PF03131	bZIP transcription factor//Basic region leucine zipper//bZIP Maf transcription factor	GO:0006355	regulation of transcription, DNA-templated	GO:0043565//GO:0003700//GO:0003677	sequence-specific DNA binding//transcription factor activity, sequence-specific DNA binding//DNA binding	GO:0005634//GO:0005667	nucleus//transcription factor complex	--	--	FALSE	-2.3865	1	FALSE	-1.2839	0.60391	FALSE	0.40273	1	FALSE	0.39645	1	DOWN	-2.8844	0.00063998	FALSE	-1.3949	1
1-2k.c6062/3/1837	62.74	63.8067	101.86	167.53	116.777	121.187	146.017	1736	727554480	XP_010449453.1	1686	1e-185	PREDICTED: heat stress transcription factor A-4a [Camelina sativa]>gi|727554483|ref|XP_010449454.1| PREDICTED: heat stress transcription factor A-4a [Camelina sativa]>gi|727554486|ref|XP_010449455.1| PREDICTED: heat stress transcription factor A-4a [Camelina sativa]>gi|727554489|ref|XP_010449456.1| PREDICTED: heat stress transcription factor A-4a [Camelina sativa]	K09419	HSFF	heat shock transcription factor, other eukaryote	http://www.genome.jp/dbget-bin/www_bget?ko:K09419	O49403	1605	3.6e-177	Heat stress transcription factor A-4a OS=Arabidopsis thaliana GN=HSFA4A PE=2 SV=1	PF00447//PF04111	HSF-type DNA-binding//Autophagy protein Apg6	GO:0006914//GO:0006355	autophagy//regulation of transcription, DNA-templated	GO:0003700//GO:0043565	transcription factor activity, sequence-specific DNA binding//sequence-specific DNA binding	GO:0005667//GO:0005634	transcription factor complex//nucleus	--	--	FALSE	0.97617	1	FALSE	0.31434	1	FALSE	-1.7493	0.095547	FALSE	-1.0414	0.93395	FALSE	1.3988	0.54806	FALSE	-0.41705	1
1-2k.c6165/1/1513	137.047	152.127	166.837	219.63	283.81	127.913	197.053	1481	727506135	XP_010429177.1	1162	5.1e-125	PREDICTED: MADS-box protein SVP-like isoform X2 [Camelina sativa]	--	--	--	--	Q9FVC1	1121	4.1e-121	MADS-box protein SVP OS=Arabidopsis thaliana GN=SVP PE=1 SV=1	PF16320//PF06005//PF07688//PF00170//PF01486//PF06156//PF00319//PF04111	Ribosomal protein L7/L12 dimerisation domain//Protein of unknown function (DUF904)//KaiA domain//bZIP transcription factor//K-box region//Protein of unknown function (DUF972)//SRF-type transcription factor (DNA-binding and dimerisation domain)//Autophagy protein Apg6	GO:0007623//GO:0006355//GO:0043093//GO:0006468//GO:0042254//GO:0006260//GO:0006412//GO:0000917//GO:0006914	circadian rhythm//regulation of transcription, DNA-templated//FtsZ-dependent cytokinesis//protein phosphorylation//ribosome biogenesis//DNA replication//translation//barrier septum assembly//autophagy	GO:0043565//GO:0003735//GO:0003677//GO:0003700//GO:0046983	sequence-specific DNA binding//structural constituent of ribosome//DNA binding//transcription factor activity, sequence-specific DNA binding//protein dimerization activity	GO:0005737//GO:0005622//GO:0005840//GO:0005667//GO:0005634	cytoplasm//intracellular//ribosome//transcription factor complex//nucleus	--	--	FALSE	-0.33909	1	FALSE	-1.2671	0.36198	FALSE	-1.3539	0.10584	FALSE	-0.89926	0.6984	FALSE	0.90802	0.77209	FALSE	-0.28633	1
1-2k.c6169/2/1647	48.93	89.5633	39.87	95.3433	58.47	9.36667	15.5333	1646	727647298	XP_010494238.1	2141	1.7e-238	PREDICTED: inositol-pentakisphosphate 2-kinase [Camelina sativa]	K10572	IPPK	inositol-pentakisphosphate 2-kinase	http://www.genome.jp/dbget-bin/www_bget?ko:K10572	Q93YN9	2118	1.1e-236	Inositol-pentakisphosphate 2-kinase OS=Arabidopsis thaliana GN=IPK1 PE=1 SV=1	PF06090	Inositol-pentakisphosphate 2-kinase	--	--	GO:0005524//GO:0035299	ATP binding//inositol pentakisphosphate 2-kinase activity	--	--	KOG4749	Inositol polyphosphate kinase	FALSE	-0.41557	1	FALSE	0.4	1	FALSE	1.385	0.10519	FALSE	0.45744	1	FALSE	-0.63279	1	FALSE	-0.040666	1
1-2k.c6300/1/1727	0.513333	1.16	4.23667	9.15	13.3067	6.17333	7.79333	1702	297832520	XP_002884142.1	2077	4.7e-231	UDP-glucoronosyl/UDP-glucosyl transferase family protein [Arabidopsis lyrata subsp. lyrata]>gi|297329982|gb|EFH60401.1| UDP-glucoronosyl/UDP-glucosyl transferase family protein [Arabidopsis lyrata subsp. lyrata]	--	--	--	--	Q9ZU72	1997	1.2e-222	UDP-glycosyltransferase 72D1 OS=Arabidopsis thaliana GN=UGT72D1 PE=2 SV=1	PF00201	UDP-glucoronosyl and UDP-glucosyl transferase	GO:0008152	metabolic process	GO:0016758	transferase activity, transferring hexosyl groups	--	--	--	--	FALSE	-0.1138	1	FALSE	0.16264	1	FALSE	0.41752	0.96703	FALSE	0.85587	0.62323	FALSE	-1.1089	0.5215	FALSE	-0.11952	1
1-2k.c6382/1/2025	0	3.29667	6.48	6.39	0	5.62333	9.13	2025	727506063	XP_010429138.1	2001	3.6e-222	PREDICTED: inositol-3-phosphate synthase isozyme 2 [Camelina sativa]	K01858	INO1, ISYNA1	myo-inositol-1-phosphate synthase	http://www.genome.jp/dbget-bin/www_bget?ko:K01858	Q38862	1978	2.3e-220	Inositol-3-phosphate synthase isozyme 2 OS=Arabidopsis thaliana GN=IPS2 PE=1 SV=2	PF07994	Myo-inositol-1-phosphate synthase	GO:0008654//GO:0006021//GO:0019872	phospholipid biosynthetic process//inositol biosynthetic process//streptomycin biosynthetic process	GO:0004512	inositol-3-phosphate synthase activity	--	--	KOG0693	Myo-inositol-1-phosphate synthase	FALSE	0.58209	1	FALSE	1.0325	0.91241	FALSE	1.1833	0.84484	FALSE	2.3561	0.12516	FALSE	-1.6333	0.459	FALSE	0.53227	1
1-2k.c6452/1/1742.1	17.3967	11.35	29.2367	29.11	36.2333	28.7533	34.4267	869	727531795	XP_010440680.1	890	1e-93	PREDICTED: phosphoenolpyruvate/phosphate translocator 1, chloroplastic isoform X1 [Camelina sativa]>gi|727531798|ref|XP_010440681.1| PREDICTED: phosphoenolpyruvate/phosphate translocator 1, chloroplastic isoform X2 [Camelina sativa]	K15283	SLC35E1	solute carrier family 35, member E1	http://www.genome.jp/dbget-bin/www_bget?ko:K15283	Q8RXN3	881	1.6e-93	Phosphoenolpyruvate/phosphate translocator 1, chloroplastic OS=Arabidopsis thaliana GN=PPT1 PE=1 SV=1	PF08449//PF00892//PF05418	UAA transporter family//EamA-like transporter family//Apovitellenin I (Apo-VLDL-II)	GO:0006629//GO:0055085	lipid metabolic process//transmembrane transport	GO:0004857	enzyme inhibitor activity	GO:0016020//GO:0016021//GO:0042627	membrane//integral component of membrane//chylomicron	KOG1441	Glucose-6-phosphate/phosphate and phosphoenolpyruvate/phosphate antiporter	FALSE	-0.044432	1	FALSE	-0.068635	1	FALSE	-1.1	1	FALSE	#NAME?	0.6664	FALSE	Inf	0.23253	FALSE	-0.90839	1
1-2k.c6454/7/1611	29.9367	64.9633	118.627	128.437	113.7	86.3767	76.3067	1569	729460412	XP_010525385.1	2040	8.4e-227	PREDICTED: alpha-galactosidase [Tarenaya hassleriana]	K07407	E3.2.1.22B, galA, rafA	alpha-galactosidase	http://www.genome.jp/dbget-bin/www_bget?ko:K07407	Q8VXZ7	2174	3.4e-243	Alpha-galactosidase 3 OS=Arabidopsis thaliana GN=AGAL3 PE=1 SV=1	PF02065//PF00356//PF16499	Melibiase//Bacterial regulatory proteins, lacI family//Alpha galactosidase A	GO:0005975//GO:0001575//GO:0006355//GO:0046486//GO:0006012	carbohydrate metabolic process//globoside metabolic process//regulation of transcription, DNA-templated//glycerolipid metabolic process//galactose metabolic process	GO:0003700//GO:0004557//GO:0004553	transcription factor activity, sequence-specific DNA binding//alpha-galactosidase activity//hydrolase activity, hydrolyzing O-glycosyl compounds	GO:0005667	transcription factor complex	KOG2366	Alpha-D-galactosidase (melibiase)	FALSE	-0.8601	1	FALSE	-0.016462	1	FALSE	1.2512	0.10271	FALSE	0.39296	1	FALSE	-1.0299	0.4837	FALSE	-0.070509	1
1-2k.c6568/1/1796	1.00667	1.16667	0	0.203333	0.256667	0	0.503333	1772	18390426	NP_563715.1	2061	3.5e-229	putative pectate lyase 1 [Arabidopsis thaliana]>gi|32129844|sp|Q940Q1.2|PLY1_ARATH RecName: Full=Probable pectate lyase 1; AltName: Full=Pectate lyase A1; Flags: Precursor>gi|2494113|gb|AAB80622.1| Strong similarity to Musa pectate lyase (gb|X92943). ESTs gb|AA042458, gb|ATTS4502, gb|N38552 come from this gene [Arabidopsis thaliana]>gi|18086433|gb|AAL57671.1| At1g04680/T1G11_6 [Arabidopsis thalia…	K01728	pel	pectate lyase	http://www.genome.jp/dbget-bin/www_bget?ko:K01728	Q940Q1	2061	4.9e-230	Probable pectate lyase 1 OS=Arabidopsis thaliana GN=At1g04680 PE=2 SV=2	--	--	GO:0000271//GO:0048767//GO:0009664//GO:0008361//GO:0009932//GO:0010075//GO:0009832//GO:0043481//GO:0009825//GO:0009926//GO:0007389	polysaccharide biosynthetic process//root hair elongation//plant-type cell wall organization//regulation of cell size//cell tip growth//regulation of meristem growth//plant-type cell wall biogenesis//anthocyanin accumulation in tissues in response to UV light//multidimensional cell growth//auxin polar transport//pattern specification process	GO:0030570	pectate lyase activity	GO:0005576//GO:0016020	extracellular region//membrane	--	--	FALSE	-0.8707	1	FALSE	-0.81281	0.84435	FALSE	-0.31971	1	FALSE	-3.0491	0.48697	FALSE	2.4263	0.33048	FALSE	-0.71551	1
1-2k.c6643/3/1787	27.8767	21	10.2467	13.0167	59.47	45.1967	34.29	1757	727436609	XP_010499617.1	2221	9.7e-248	PREDICTED: reticuline oxidase-like protein [Camelina sativa]	--	--	--	--	Q9SVG4	1066	1.2e-114	Reticuline oxidase-like protein OS=Arabidopsis thaliana GN=At4g20830 PE=1 SV=2	PF08031//PF01565	Berberine and berberine like//FAD binding domain	GO:0055114	oxidation-reduction process	GO:0016491//GO:0050660	oxidoreductase activity//flavin adenine dinucleotide binding	--	--	--	--	FALSE	2.1219	1	FALSE	-0.59135	1	FALSE	-3.5103	0.18177	FALSE	-2.0885	0.94184	FALSE	2.5785	0.82616	FALSE	-2.3525	0.94957
1-2k.c6647/1/1856	4.84333	0.766667	0.256667	0.5	0	0.61	0.946667	1845	30697435	NP_176869.2	2457	4.4e-275	putative glycerophosphoryl diester phosphodiesterase 3 [Arabidopsis thaliana]>gi|115502214|sp|Q7Y208.2|GPDL1_ARATH RecName: Full=Glycerophosphodiester phosphodiesterase GDPDL1; AltName: Full=Glycerophosphodiester phosphodiesterase-like 1; Short=ATGDPDL1; AltName: Full=Glycerophosphodiesterase-like 3; AltName: Full=Protein SHV3-LIKE 2; Flags: Precursor>gi|9755448|gb|AAF98209.1|AC007152_5 Unknown p…	--	--	--	--	Q7Y208	2457	6.1e-276	Glycerophosphodiester phosphodiesterase GDPDL1 OS=Arabidopsis thaliana GN=GDPDL1 PE=1 SV=2	PF03009	Glycerophosphoryl diester phosphodiesterase family	GO:0006629//GO:0030643//GO:0006071//GO:0046486//GO:0009395	lipid metabolic process//cellular phosphate ion homeostasis//glycerol metabolic process//glycerolipid metabolic process//phospholipid catabolic process	GO:0008081//GO:0008889//GO:0016301	phosphoric diester hydrolase activity//glycerophosphodiester phosphodiesterase activity//kinase activity	GO:0046658//GO:0048046//GO:0009507	anchored component of plasma membrane//apoplast//chloroplast	--	--	FALSE	1.5774	1	FALSE	-0.59344	1	FALSE	1.6151	0.75868	FALSE	#NAME?	1	FALSE	Inf	0.60082	FALSE	3.079	1
1-2k.c6648/1/1362	5.53333	4.62333	5.93	12.06	13.06	19.2	27.27	1354	426262451	CCJ34821.1	1647	2.7e-181	horseradish peroxidase isoenzyme HRP_25148.1(C1C) [Armoracia rusticana]	K00430	E1.11.1.7	peroxidase	http://www.genome.jp/dbget-bin/www_bget?ko:K00430	P24101	1674	2.8e-185	Peroxidase 33 OS=Arabidopsis thaliana GN=PER33 PE=1 SV=1	PF00141	Peroxidase	GO:0055114//GO:0006979//GO:0006804	oxidation-reduction process//response to oxidative stress//obsolete peroxidase reaction	GO:0004601//GO:0020037	peroxidase activity//heme binding	--	--	--	--	FALSE	0.32157	1	FALSE	1.9336	0.28393	FALSE	0.60088	1	FALSE	-0.30087	1	FALSE	-0.18013	1	FALSE	1.2024	1
1-2k.c6695/1/2215	89.1867	73.9	126.013	190.807	258.7	385.203	501.193	1729	297830970	XP_002883367.1	1848	1.7e-204	hydroxyproline-rich glycoprotein family protein [Arabidopsis lyrata subsp. lyrata]>gi|297329207|gb|EFH59626.1| hydroxyproline-rich glycoprotein family protein [Arabidopsis lyrata subsp. lyrata]	--	--	--	--	Q9LUV4	1841	1.5e-204	FRIGIDA-like protein 4a OS=Arabidopsis thaliana GN=FRL4A PE=2 SV=1	PF00804//PF08287	Syntaxin//Spc19	GO:0008608	attachment of spindle microtubules to kinetochore	--	--	GO:0016020//GO:0042729//GO:0005876	membrane//DASH complex//spindle microtubule	--	--	FALSE	-2.8164	1	FALSE	-2.1255	0.61959	FALSE	-1.8653	0.72124	FALSE	-6.7502	0.34327	FALSE	4.1378	1	FALSE	0.4449	1
1-2k.c6701/1/1786	7.27333	2.82	10.8967	12.6133	36.63	8.23333	11.2	1773	727593294	XP_010469676.1	2264	1e-252	PREDICTED: acetolactate synthase small subunit 2, chloroplastic-like isoform X2 [Camelina sativa]	K01653	E2.2.1.6S, ilvH, ilvN	acetolactate synthase I/III small subunit	http://www.genome.jp/dbget-bin/www_bget?ko:K01653	Q93YZ7	2250	5.9e-252	Acetolactate synthase small subunit 2, chloroplastic OS=Arabidopsis thaliana GN=At2g31810 PE=1 SV=1	PF01842//PF13291	ACT domain//ACT domain	GO:0008152	metabolic process	GO:0016597	amino acid binding	--	--	KOG2663	Acetolactate synthase, small subunit	FALSE	0.45612	1	FALSE	-0.53894	0.98113	FALSE	-1.8774	0.10016	FALSE	-1.5254	0.31895	FALSE	1.4693	0.78632	FALSE	-1.1372	1
1-2k.c6721/1/2132	1.60333	4.97667	0	2.69	0.53	0.27	2.94333	2130	18421108	NP_568494.1	1801	5.9e-199	sugar transporter ERD6-like 18 [Arabidopsis thaliana]>gi|75332109|sp|Q94CI6.1|EDL18_ARATH RecName: Full=Sugar transporter ERD6-like 18; AltName: Full=Sugar-porter family protein 2>gi|14585701|gb|AAK11721.1| sugar-porter family protein 2 [Arabidopsis thaliana]>gi|332006293|gb|AED93676.1| sugar transporter ERD6-like 18 [Arabidopsis thaliana]	--	--	--	--	Q94CI6	1801	8.3e-200	Sugar transporter ERD6-like 18 OS=Arabidopsis thaliana GN=SFP2 PE=2 SV=1	PF00083//PF07690	Sugar (and other) transporter//Major Facilitator Superfamily	GO:0055085//GO:0008643	transmembrane transport//carbohydrate transport	GO:0022857//GO:0005351	transmembrane transporter activity//sugar:proton symporter activity	GO:0016021//GO:0005886	integral component of membrane//plasma membrane	--	--	FALSE	1.1528	1	FALSE	0.80123	0.86959	FALSE	1.0618	0.95207	UP	2.1115	0.024962	FALSE	-1.4584	0.36997	FALSE	0.66343	1
1-2k.c6771/1/2060.1	2.82	2.79	9.17	4.70333	7.06	15.7333	6.65	1577	15219594	NP_171890.1	2227	1.7e-248	coumaroyl-CoA:anthocyanidin 3-O-glucoside-6"-O-coumaroyltransferase 1 [Arabidopsis thaliana]>gi|75217119|sp|Q9ZWB4.1|3AT1_ARATH RecName: Full=Coumaroyl-CoA:anthocyanidin 3-O-glucoside-6''-O-coumaroyltransferase 1>gi|4204295|gb|AAD10676.1| Hypothetical protein [Arabidopsis thaliana]>gi|332189515|gb|AEE27636.1| coumaroyl-CoA:anthocyanidin 3-O-glucoside-6'-O-coumaroyltransferase 1 [Arabidopsis thali…	--	--	--	--	Q9ZWB4	2227	2.4e-249	Coumaroyl-CoA:anthocyanidin 3-O-glucoside-6''-O-coumaroyltransferase 1 OS=Arabidopsis thaliana GN=3AT1 PE=1 SV=1	PF02458	Transferase family	--	--	GO:0016747	transferase activity, transferring acyl groups other than amino-acyl groups	GO:0005737	cytoplasm	--	--	FALSE	1.753	1	FALSE	2.5582	0.089271	FALSE	1.9499	0.24527	FALSE	1.4787	0.63788	FALSE	0.46695	1	FALSE	1.4353	1
1-2k.c6792/1/1859	9.09667	38.36	49.1233	47.4	62.95	42.4767	46.6533	1842	590679491	XP_007040596.1	2329	3e-260	Heat shock protein 70 (Hsp 70) family protein [Theobroma cacao]>gi|508777841|gb|EOY25097.1| Heat shock protein 70 (Hsp 70) family protein [Theobroma cacao]	K09490	HSPA5, BIP	heat shock 70kDa protein 5	http://www.genome.jp/dbget-bin/www_bget?ko:K09490	Q9LKR3	2416	3.5e-271	Mediator of RNA polymerase II transcription subunit 37a OS=Arabidopsis thaliana GN=MED37A PE=1 SV=1	PF02782//PF06723//PF04816//PF01968	FGGY family of carbohydrate kinases, C-terminal domain//MreB/Mbl protein//tRNA (adenine(22)-N(1))-methyltransferase//Hydantoinase/oxoprolinase	GO:0009451//GO:0000902//GO:0008033//GO:0005975	RNA modification//cell morphogenesis//tRNA processing//carbohydrate metabolic process	GO:0016429//GO:0016773//GO:0016787	tRNA (adenine-N1-)-methyltransferase activity//phosphotransferase activity, alcohol group as acceptor//hydrolase activity	--	--	KOG0100	Molecular chaperones GRP78/BiP/KAR2, HSP70 superfamily	FALSE	-0.63405	1	FALSE	-1.7	0.18892	FALSE	-0.70318	1	UP	2.3153	0.00029398	DOWN	-3.0902	0.00019984	FALSE	-1.4084	1
1-2k.c6895/1/1945.1	179.903	90.46	47.82	104.35	75.9533	63.2833	48.75	1046	727429614	XP_010480869.1	1311	1.9e-142	PREDICTED: mannan endo-1,4-beta-mannosidase 1 [Camelina sativa]	K19355	MAN	mannan endo-1,4-beta-mannosidase	http://www.genome.jp/dbget-bin/www_bget?ko:K19355	Q9FZ29	1306	1e-142	Mannan endo-1,4-beta-mannosidase 1 OS=Arabidopsis thaliana GN=MAN1 PE=2 SV=1	PF00150	Cellulase (glycosyl hydrolase family 5)	GO:0005975	carbohydrate metabolic process	GO:0004553	hydrolase activity, hydrolyzing O-glycosyl compounds	--	--	--	--	FALSE	-1.0818	1	FALSE	1.1692	0.89773	FALSE	2.3227	0.097716	FALSE	0.39954	1	FALSE	-1.8311	0.14424	FALSE	-0.13817	1
1-2k.c6895/1/1945.2	0	1.20333	0	0.44	0	0	1.74	843	727603187	XP_010474643.1	920	3.3e-97	PREDICTED: mannan endo-1,4-beta-mannosidase 1-like [Camelina sativa]	K19355	MAN	mannan endo-1,4-beta-mannosidase	http://www.genome.jp/dbget-bin/www_bget?ko:K19355	Q9FZ29	913	3e-97	Mannan endo-1,4-beta-mannosidase 1 OS=Arabidopsis thaliana GN=MAN1 PE=2 SV=1	PF02770	Acyl-CoA dehydrogenase, middle domain	GO:0006118//GO:0055114	obsolete electron transport//oxidation-reduction process	GO:0003995	acyl-CoA dehydrogenase activity	--	--	--	--	FALSE	-1.0434	1	FALSE	1.3977	0.66028	FALSE	2.4591	0.065237	FALSE	0.31636	1	FALSE	-1.598	0.28512	FALSE	0.14889	1
1-2k.c6977/4/1872	0	1.25667	0	1.49	0	0.896667	1.59	1870	727507666	XP_010429953.1	2555	1.9e-286	PREDICTED: glycerol kinase [Camelina sativa]	K00864	glpK, GK	glycerol kinase	http://www.genome.jp/dbget-bin/www_bget?ko:K00864	Q9M8L4	2539	1.9e-285	Glycerol kinase OS=Arabidopsis thaliana GN=GLPK PE=1 SV=1	PF02782//PF01741//PF00370	FGGY family of carbohydrate kinases, C-terminal domain//Large-conductance mechanosensitive channel, MscL//FGGY family of carbohydrate kinases, N-terminal domain	GO:0005975//GO:0006811//GO:0006810	carbohydrate metabolic process//ion transport//transport	GO:0005216//GO:0016773	ion channel activity//phosphotransferase activity, alcohol group as acceptor	GO:0016021	integral component of membrane	KOG2517	Ribulose kinase and related carbohydrate kinases	FALSE	0.52736	1	FALSE	-0.1869	1	FALSE	-0.88639	0.52617	FALSE	-1.0029	0.62749	FALSE	1.0171	0.77024	FALSE	-0.11915	1
1-2k.c7001/4/2094	2.97	2.93333	3.05667	0.02	0.78	1.27667	1.74333	2039	727625721	XP_010483705.1	2053	3.4e-228	PREDICTED: E3 ubiquitin-protein ligase MARCH7-like isoform X1 [Camelina sativa]	--	--	--	--	--	--	--	--	PF06305//PF02952//PF13639//PF12906	Protein of unknown function (DUF1049)//L-fucose isomerase, C-terminal domain//Ring finger domain//RING-variant domain	GO:0006000//GO:0006013//GO:0006004	fructose metabolic process//mannose metabolic process//fucose metabolic process	GO:0005515//GO:0008736//GO:0008270	protein binding//L-fucose isomerase activity//zinc ion binding	GO:0005887//GO:0005737	integral component of plasma membrane//cytoplasm	--	--	FALSE	-0.76881	1	FALSE	0.3392	1	FALSE	1.4977	0.065697	FALSE	0.61428	0.96001	FALSE	-1.0134	0.58382	FALSE	0.065573	1
1-2k.c7075/3/2375	28.0033	40.1833	15.95	10.15	4.06333	7.26667	4.79667	2374	162605968	XP_001713499.1	2295	3.4e-256	heat shock protein 82 [Guillardia theta]>gi|6690601|gb|AAF24209.1|AF165818_2 heat shock protein 82 [Guillardia theta]	K04079	htpG, HSP90A	molecular chaperone HtpG	http://www.genome.jp/dbget-bin/www_bget?ko:K04079	P55737	1973	1e-219	Heat shock protein 90-2 OS=Arabidopsis thaliana GN=HSP90-2 PE=1 SV=1	PF13897//PF00183	Golgi-dynamics membrane-trafficking//Hsp90 protein	GO:0006810//GO:0006950//GO:0006457	transport//response to stress//protein folding	GO:0005524//GO:0051082//GO:0005488	ATP binding//unfolded protein binding//binding	GO:0016021	integral component of membrane	KOG0019	Molecular chaperone (HSP90 family)	FALSE	-0.64737	1	FALSE	0.50702	0.98938	FALSE	1.1648	0.15858	FALSE	0.83655	0.39822	FALSE	-0.91797	0.57918	FALSE	0.79597	1
3-6k.c6818/1/5718.1	4.99	4.68333	1.95333	1.77333	0	3.28333	2.17667	1482	2052508	AAB96826.1	1903	6.1e-211	lysine-ketoglutarate reductase/saccharopine dehydrogenase bifunctional enzyme [Arabidopsis thaliana]	K14157	AASS	alpha-aminoadipic semialdehyde synthase	http://www.genome.jp/dbget-bin/www_bget?ko:K14157	Q9SMZ4	1899	2.5e-211	Alpha-aminoadipic semialdehyde synthase OS=Arabidopsis thaliana GN=LKR/SDH PE=1 SV=1	PF03435	Saccharopine dehydrogenase NADP binding domain	GO:0055114	oxidation-reduction process	GO:0016491	oxidoreductase activity	--	--	KOG0172	Lysine-ketoglutarate reductase/saccharopine dehydrogenase	FALSE	Inf	1	FALSE	-0.6834	1	FALSE	-5.8094	0.23974	FALSE	NA	NA	FALSE	NA	NA	FALSE	NA	NA
3-6k.c6933/1/3888.1	5.74333	8.99333	17.0333	24.93	13.6567	12.8233	10.4733	3389	727485022	XP_010418405.1	3628	0	PREDICTED: mitogen-activated protein kinase kinase kinase YODA [Camelina sativa]	--	--	--	--	Q9CAD5	3590	0	Mitogen-activated protein kinase kinase kinase YODA OS=Arabidopsis thaliana GN=YDA PE=1 SV=1	PF00069//PF07714//PF06293//PF00779	Protein kinase domain//Protein tyrosine kinase//Lipopolysaccharide kinase (Kdo/WaaP) family//BTK motif	GO:0035556//GO:0006468	intracellular signal transduction//protein phosphorylation	GO:0016773//GO:0005524//GO:0004672	phosphotransferase activity, alcohol group as acceptor//ATP binding//protein kinase activity	GO:0016020	membrane	--	--	FALSE	-0.15482	1	FALSE	-0.36034	1	FALSE	-0.54878	0.96881	FALSE	-1.5472	0.49936	FALSE	1.6217	0.39691	FALSE	0.61862	1
3-6k.c7043/2/3314	32.0233	66.2833	58.41	73.3567	18.5667	50.11	54.6733	3284	727554653	XP_010449520.1	1931	7.7e-214	PREDICTED: probable disease resistance protein At1g59620 [Camelina sativa]	--	--	--	--	Q9LQ54	1685	3.6e-186	Probable disease resistance protein At1g59620 OS=Arabidopsis thaliana GN=At1g59620 PE=2 SV=3	PF05964//PF00931//PF03193//PF13855//PF08546	F/Y-rich N-terminus//NB-ARC domain//Protein of unknown function, DUF258//Leucine rich repeat//Ketopantoate reductase PanE/ApbA C terminal	GO:0055114	oxidation-reduction process	GO:0005515//GO:0003924//GO:0043531//GO:0050661//GO:0016491//GO:0005525	protein binding//GTPase activity//ADP binding//NADP binding//oxidoreductase activity//GTP binding	GO:0005634	nucleus	--	--	FALSE	-0.063227	1	FALSE	Inf	0.80483	FALSE	NA	NA	FALSE	2.2602	0.96578	FALSE	-1.0629	1	FALSE	Inf	1
3-6k.c7080/1/3709.1	0.0833333	29.2667	32.4233	69.3667	0	85.3633	97.42	2708	334187792	NP_001190347.1	3869	0	putative galactinol--sucrose galactosyltransferase 6 [Arabidopsis thaliana]>gi|19699067|gb|AAL90901.1| AT5g20250/F5O24_140 [Arabidopsis thaliana]>gi|23308457|gb|AAN18198.1| At5g20250/F5O24_140 [Arabidopsis thaliana]>gi|110742681|dbj|BAE99252.1| seed imbitition protein-like [Arabidopsis thaliana]>gi|332005438|gb|AED92821.1| putative galactinol--sucrose galactosyltransferase 6 [Arabidopsis thaliana]	K06617	E2.4.1.82	raffinose synthase	http://www.genome.jp/dbget-bin/www_bget?ko:K06617	Q8RX87	3637	0	Probable galactinol--sucrose galactosyltransferase 6 OS=Arabidopsis thaliana GN=RFS6 PE=2 SV=2	--	--	GO:0006979//GO:0009750//GO:0009409//GO:0009744//GO:0080167//GO:0005975	response to oxidative stress//response to fructose//response to cold//response to sucrose//response to karrikin//carbohydrate metabolic process	GO:0004553	hydrolase activity, hydrolyzing O-glycosyl compounds	GO:0009506//GO:0009507	plasmodesma//chloroplast	--	--	FALSE	2.0306	0.51389	FALSE	-0.82912	0.96128	FALSE	-4.6877	0.091223	FALSE	-3.6919	1	FALSE	1.5056	1	FALSE	-2.9299	1
3-6k.c7166/1/3869	37.69	86.01	108.313	159.923	114.783	78.8433	47.26	3876	334185975	NP_001190087.1	2515	1.7e-281	glycoside hydrolase family 2 protein [Arabidopsis thaliana]>gi|332645711|gb|AEE79232.1| glycoside hydrolase family 2 protein [Arabidopsis thaliana]	K01190	lacZ	beta-galactosidase	http://www.genome.jp/dbget-bin/www_bget?ko:K01190	Q6LL68	1180	1.5e-127	Beta-galactosidase OS=Photobacterium profundum GN=lacZ PE=3 SV=1	PF02929//PF02836//PF00703//PF02837	Beta galactosidase small chain//Glycosyl hydrolases family 2, TIM barrel domain//Glycosyl hydrolases family 2//Glycosyl hydrolases family 2, sugar binding domain	GO:0006012//GO:0006687//GO:0046486//GO:0006027//GO:0005975	galactose metabolic process//glycosphingolipid metabolic process//glycerolipid metabolic process//glycosaminoglycan catabolic process//carbohydrate metabolic process	GO:0004565//GO:0004553//GO:0043169//GO:0030246	beta-galactosidase activity//hydrolase activity, hydrolyzing O-glycosyl compounds//cation binding//carbohydrate binding	GO:0005829//GO:0009341//GO:0009507	cytosol//beta-galactosidase complex//chloroplast	KOG2024	Beta-Glucuronidase GUSB (glycosylhydrolase superfamily 2)	FALSE	-0.53049	1	FALSE	0.56516	1	FALSE	1.7555	0.096945	FALSE	0.43257	1	FALSE	-1.1067	0.82088	FALSE	0.50424	1
3-6k.c7258/1/4372	0.12	0.0666667	3.14667	5.28667	0	3.21	0.286667	4370	22331862	NP_191473.2	6564	0	multidrug resistance-associated protein 14 [Arabidopsis thaliana]>gi|374095359|sp|Q9LYS2.2|AB10C_ARATH RecName: Full=ABC transporter C family member 10; Short=ABC transporter ABCC.10; Short=AtABCC10; AltName: Full=ATP-energized glutathione S-conjugate pump 14; AltName: Full=Glutathione S-conjugate-transporting ATPase 14; AltName: Full=Multidrug resistance-associated protein 14>gi|332646361|gb|AEE…	--	--	--	--	Q9LYS2	6564	0	ABC transporter C family member 10 OS=Arabidopsis thaliana GN=ABCC10 PE=2 SV=2	PF02955//PF01580//PF10662//PF00270//PF03205//PF13304//PF00664//PF01926//PF00437//PF03193//PF03266//PF00005//PF00931	Prokaryotic glutathione synthetase, ATP-grasp domain//FtsK/SpoIIIE family//Ethanolamine utilisation - propanediol utilisation//DEAD/DEAH box helicase//Molybdopterin guanine dinucleotide synthesis protein B//AAA domain, putative AbiEii toxin, Type IV TA system//ABC transporter transmembrane region//50S ribosome-binding GTPase//Type II/IV secretion system protein//Protein of unknown function, DUF25…	GO:0006750//GO:0006810//GO:0006777//GO:0006576//GO:0055085	glutathione biosynthetic process//transport//Mo-molybdopterin cofactor biosynthetic process//cellular biogenic amine metabolic process//transmembrane transport	GO:0003924//GO:0005524//GO:0004363//GO:0005525//GO:0003677//GO:0043531//GO:0098519//GO:0016887//GO:0000166//GO:0003676//GO:0042626	GTPase activity//ATP binding//glutathione synthase activity//GTP binding//DNA binding//ADP binding//nucleotide phosphatase activity, acting on free nucleotides//ATPase activity//nucleotide binding//nucleic acid binding//ATPase activity, coupled to transmembrane movement of substances	GO:0005886//GO:0016021//GO:0005774	plasma membrane//integral component of membrane//vacuolar membrane	--	--	FALSE	0.32714	1	FALSE	1.2517	0.56863	FALSE	0.45742	1	FALSE	0.63094	1	FALSE	-0.41549	1	FALSE	3.1086	0.3139
3-6k.c7417/1/3803.1	0	0.293333	0.61	1.62667	0	2.63333	1.48	1497	727550201	XP_010447811.1	1809	4.9e-200	PREDICTED: 10-deacetylbaccatin III 10-O-acetyltransferase-like [Camelina sativa]	--	--	--	--	Q8GYW8	1472	8.2e-162	Spermidine coumaroyl CoA acyltransferase OS=Arabidopsis thaliana GN=SCT PE=1 SV=1	PF05739//PF02458	SNARE domain//Transferase family	--	--	GO:0016747//GO:0005515	transferase activity, transferring acyl groups other than amino-acyl groups//protein binding	--	--	--	--	FALSE	2.6402	0.44562	FALSE	2.6756	0.06052	FALSE	1.9525	0.25305	UP	2.9009	0.0082815	FALSE	-1.0169	0.77624	FALSE	1.51	1
3-6k.c7421/2/3707.1	93.86	52.2467	50.1767	25.9167	115.54	54.0733	74.47	1609	727642054	XP_010492379.1	2305	1.6e-257	PREDICTED: chaperone protein ClpB3, chloroplastic-like isoform X1 [Camelina sativa]>gi|727642056|ref|XP_010492380.1| PREDICTED: chaperone protein ClpB3, chloroplastic-like isoform X2 [Camelina sativa]>gi|727642058|ref|XP_010492382.1| PREDICTED: chaperone protein ClpB3, chloroplastic-like isoform X3 [Camelina sativa]	K03695	clpB	ATP-dependent Clp protease ATP-binding subunit ClpB	http://www.genome.jp/dbget-bin/www_bget?ko:K03695	Q9LF37	2286	3.6e-256	Chaperone protein ClpB3, chloroplastic OS=Arabidopsis thaliana GN=CLPB3 PE=2 SV=1	PF00004//PF02861//PF05496//PF07728//PF01637//PF01695//PF07724	ATPase family associated with various cellular activities (AAA)//Clp amino terminal domain, pathogenicity island component//Holliday junction DNA helicase ruvB N-terminus//AAA domain (dynein-related subfamily)//Archaeal ATPase//IstB-like ATP binding protein//AAA domain (Cdc48 subfamily)	GO:0019538//GO:0006281//GO:0006310	protein metabolic process//DNA repair//DNA recombination	GO:0009378//GO:0016887//GO:0005524	four-way junction helicase activity//ATPase activity//ATP binding	GO:0005657//GO:0009379	replication fork//Holliday junction helicase complex	KOG1051	Chaperone HSP104 and related ATP-dependent Clp proteases	FALSE	0.030917	1	FALSE	1.4696	0.66595	FALSE	2.1931	0.4716	FALSE	1.3299	0.70907	FALSE	-1.066	0.84288	FALSE	5.7216	0.22792
3-6k.c7441/1/4164.2	10.8033	5.1	5.52667	2.65333	1.75333	7.27667	5.04	1853	6449046	AAF08790.1	1618	8.5e-178	downy mildew resistance protein RPP5 [Arabidopsis thaliana]	--	--	--	--	F4JNB7	1617	1.6e-178	Disease resistance protein RPP5 OS=Arabidopsis thaliana GN=RPP5 PE=1 SV=1	PF00004//PF01583//PF03618//PF01926//PF01582//PF03193//PF07825//PF00158//PF00931//PF00910//PF13676//PF00005	ATPase family associated with various cellular activities (AAA)//Adenylylsulphate kinase//Kinase/pyrophosphorylase//50S ribosome-binding GTPase//TIR domain//Protein of unknown function, DUF258//Excisionase-like protein//Sigma-54 interaction domain//NB-ARC domain//RNA helicase//TIR domain//ABC transporter	GO:0006310//GO:0006144//GO:0006355//GO:0000103//GO:0007165	DNA recombination//purine nucleobase metabolic process//regulation of transcription, DNA-templated//sulfate assimilation//signal transduction	GO:0005515//GO:0016887//GO:0008134//GO:0003924//GO:0003724//GO:0005524//GO:0003723//GO:0004020//GO:0043531//GO:0016772//GO:0005525//GO:0003677	protein binding//ATPase activity//transcription factor binding//GTPase activity//RNA helicase activity//ATP binding//RNA binding//adenylylsulfate kinase activity//ADP binding//transferase activity, transferring phosphorus-containing groups//GTP binding//DNA binding	GO:0005667	transcription factor complex	--	--	FALSE	-0.64989	1	FALSE	-1.9415	0.4303	FALSE	-3.0342	0.086618	FALSE	-2.4649	0.96578	FALSE	0.48118	1	FALSE	-2.342	1
3-6k.c7483/1/4120.1	0	1.25333	0.0866667	5.9	0	0.98	1.33667	1480	297833710	XP_002884737.1	1785	2.9e-197	heat shock cognate 70 kDa protein 3 [Arabidopsis lyrata subsp. lyrata]>gi|297330577|gb|EFH60996.1| heat shock cognate 70 kDa protein 3 [Arabidopsis lyrata subsp. lyrata]	K03283	HSPA1_8	heat shock 70kDa protein 1/8	http://www.genome.jp/dbget-bin/www_bget?ko:K03283	O65719	1776	4.5e-197	Heat shock 70 kDa protein 3 OS=Arabidopsis thaliana GN=HSP70-3 PE=1 SV=1	PF13499//PF02782	EF-hand domain pair//FGGY family of carbohydrate kinases, C-terminal domain	GO:0006950//GO:0005975	response to stress//carbohydrate metabolic process	GO:0005509//GO:0005524//GO:0016773	calcium ion binding//ATP binding//phosphotransferase activity, alcohol group as acceptor	--	--	KOG0101	Molecular chaperones HSP70/HSC70, HSP70 superfamily	FALSE	-0.20386	1	FALSE	1.2143	0.40161	FALSE	1.7337	0.052769	FALSE	1.171	0.2205	FALSE	-1.4555	0.080726	FALSE	0.81747	1
3-6k.c7667/1/3572	32.1467	42.6667	25.9333	22.8467	7.26333	4.84333	2.52667	3566	240255311	NP_187612.5	3645	0	putative DNA glycosylase [Arabidopsis thaliana]>gi|378405159|sp|Q9SR66.2|DML2_ARATH RecName: Full=DEMETER-like protein 2>gi|332641327|gb|AEE74848.1| putative DNA glycosylase [Arabidopsis thaliana]	--	--	--	--	Q9SR66	3645	0	DEMETER-like protein 2 OS=Arabidopsis thaliana GN=DML2 PE=3 SV=2	PF00730	HhH-GPD superfamily base excision DNA repair protein	GO:0006306//GO:0006284	DNA methylation//base-excision repair	GO:0003824	catalytic activity	GO:0005634	nucleus	--	--	FALSE	-1.2397	1	FALSE	-1.4874	0.6507	FALSE	-0.21667	1	FALSE	-3.0955	0.36809	FALSE	2.0744	0.96629	FALSE	-0.93277	1
3-6k.c8261/3/3908	0.173333	0.0133333	1.32	2.21	2.02667	0.583333	0.613333	3848	110743011	BAE99398.1	5150	0	putative ABC transporter gb|AAD31586.1 [Arabidopsis thaliana]	--	--	--	--	Q9MAG3	5086	0	ABC transporter G family member 24 OS=Arabidopsis thaliana GN=ABCG24 PE=2 SV=2	PF01637//PF00005//PF11575//PF13304//PF03193//PF00004	Archaeal ATPase//ABC transporter//FhuF 2Fe-2S C-terminal domain//AAA domain, putative AbiEii toxin, Type IV TA system//Protein of unknown function, DUF258//ATPase family associated with various cellular activities (AAA)	--	--	GO:0003924//GO:0005524//GO:0051537//GO:0005525//GO:0016887	GTPase activity//ATP binding//2 iron, 2 sulfur cluster binding//GTP binding//ATPase activity	--	--	--	--	FALSE	0.20118	1	FALSE	1.3205	0.87154	FALSE	2.7514	0.98575	FALSE	3.2853	0.10752	FALSE	-1.7813	0.59449	FALSE	3.4292	0.93886
3-6k.c8305/1/3840	0.0766667	3.11333	1.3	3.05	0	7.51	6.80333	3877	727561493	XP_010452989.1	5259	0	PREDICTED: cellulose synthase A catalytic subunit 5 [UDP-forming] [Camelina sativa]	K10999	CESA	cellulose synthase A	http://www.genome.jp/dbget-bin/www_bget?ko:K10999	Q8L778	5211	0	Cellulose synthase A catalytic subunit 5 [UDP-forming] OS=Arabidopsis thaliana GN=CESA5 PE=1 SV=2	PF03552	Cellulose synthase	GO:0006011//GO:0005982//GO:0030244//GO:0005985	UDP-glucose metabolic process//starch metabolic process//cellulose biosynthetic process//sucrose metabolic process	GO:0016760	cellulose synthase (UDP-forming) activity	GO:0016020	membrane	--	--	FALSE	1.3475	1	FALSE	1.1957	0.7107	FALSE	-0.59556	0.99773	FALSE	1.6722	0.09149	FALSE	-0.28318	1	FALSE	1.4651	1
3-6k.c8351/1/4032	8.80667	3.28667	4.29	1.17	6.32333	2.21	0	4033	727422354	XP_010440943.1	6236	0	PREDICTED: E3 ubiquitin-protein ligase UPL1-like [Camelina sativa]	K10592	HUWE1, MULE, ARF-BP1	E3 ubiquitin-protein ligase HUWE1	http://www.genome.jp/dbget-bin/www_bget?ko:K10592	Q8H0T4	1827	1.5e-202	E3 ubiquitin-protein ligase UPL2 OS=Arabidopsis thaliana GN=UPL2 PE=1 SV=3	PF00473	Corticotropin-releasing factor family	GO:0007165	signal transduction	GO:0005179	hormone activity	GO:0005576	extracellular region	KOG0939	E3 ubiquitin-protein ligase/Putative upstream regulatory element binding protein	FALSE	4.1233	1	FALSE	-3.6919	0.26202	FALSE	-1.6598	0.76154	FALSE	#NAME?	1	FALSE	Inf	0.94622	FALSE	-3.0584	1
3-6k.c8497/1/3882.1	0	2.42667	0	0.00333333	0.293333	0.0733333	0	2114	297797663	XP_002866716.1	1378	6.6e-150	phospholipase C [Arabidopsis lyrata subsp. lyrata]>gi|297312551|gb|EFH42975.1| phospholipase C [Arabidopsis lyrata subsp. lyrata]	--	--	--	--	Q93XX5	1361	8.6e-149	PI-PLC X domain-containing protein At5g67130 OS=Arabidopsis thaliana GN=At5g67130 PE=1 SV=1	PF00323//PF09478//PF13516//PF00560	Mammalian defensin//Carbohydrate binding domain CBM49//Leucine Rich repeat//Leucine Rich Repeat	GO:0006952//GO:0006629	defense response//lipid metabolic process	GO:0005515//GO:0008081//GO:0030246	protein binding//phosphoric diester hydrolase activity//carbohydrate binding	GO:0005576	extracellular region	--	--	FALSE	1.1336	1	FALSE	2.0546	0.063406	FALSE	1.2379	0.32739	FALSE	0.82454	0.84982	FALSE	0.11559	1	FALSE	1.5275	0.9656
3-6k.c8622/1/3890	29.8933	45.5067	55.4333	79.94	78.78	86.4367	81.0833	3900	727526893	XP_010438880.1	3021	0	PREDICTED: ABC transporter B family member 28 isoform X1 [Camelina sativa]	--	--	--	--	Q8LPQ6	3005	0	ABC transporter B family member 28 OS=Arabidopsis thaliana GN=ABCB28 PE=2 SV=1	PF00005//PF03193//PF06414//PF07728//PF00400//PF00664//PF13304//PF00642	ABC transporter//Protein of unknown function, DUF258//Zeta toxin//AAA domain (dynein-related subfamily)//WD domain, G-beta repeat//ABC transporter transmembrane region//AAA domain, putative AbiEii toxin, Type IV TA system//Zinc finger C-x8-C-x5-C-x3-H type (and similar)	GO:0006810//GO:0055085	transport//transmembrane transport	GO:0016301//GO:0042626//GO:0005525//GO:0046872//GO:0005524//GO:0003924//GO:0005515//GO:0016887	kinase activity//ATPase activity, coupled to transmembrane movement of substances//GTP binding//metal ion binding//ATP binding//GTPase activity//protein binding//ATPase activity	GO:0016021	integral component of membrane	KOG0055	Multidrug/pheromone exporter, ABC superfamily	FALSE	2.0885	1	FALSE	2.8914	0.58789	FALSE	2.0976	0.94665	FALSE	2.8343	0.68464	FALSE	-1.1443	1	FALSE	2.1594	1
3-6k.c8717/1/3901	50.03	25.6067	90.69	86.0433	213.333	53.9633	50.4433	3871	823189189	XP_012490752.1	5180	0	PREDICTED: ABC transporter C family member 5-like [Gossypium raimondii]>gi|763775258|gb|KJB42381.1| hypothetical protein B456_007G150300 [Gossypium raimondii]>gi|763775259|gb|KJB42382.1| hypothetical protein B456_007G150300 [Gossypium raimondii]>gi|763775262|gb|KJB42385.1| hypothetical protein B456_007G150300 [Gossypium raimondii]	--	--	--	--	Q7GB25	5650	0	ABC transporter C family member 5 OS=Arabidopsis thaliana GN=ABCC5 PE=2 SV=2	PF01580//PF00270//PF13304//PF00664//PF01926//PF03193//PF01443//PF03266//PF00005//PF05049//PF00437	FtsK/SpoIIIE family//DEAD/DEAH box helicase//AAA domain, putative AbiEii toxin, Type IV TA system//ABC transporter transmembrane region//50S ribosome-binding GTPase//Protein of unknown function, DUF258//Viral (Superfamily 1) RNA helicase//NTPase//ABC transporter//Interferon-inducible GTPase (IIGP)//Type II/IV secretion system protein	GO:0055085//GO:0006810	transmembrane transport//transport	GO:0098519//GO:0016887//GO:0003924//GO:0000166//GO:0005524//GO:0003676//GO:0005525//GO:0003677//GO:0042626	nucleotide phosphatase activity, acting on free nucleotides//ATPase activity//GTPase activity//nucleotide binding//ATP binding//nucleic acid binding//GTP binding//DNA binding//ATPase activity, coupled to transmembrane movement of substances	GO:0016021//GO:0016020	integral component of membrane//membrane	--	--	FALSE	0.14075	1	FALSE	-0.75834	0.86295	FALSE	-0.39414	1	UP	2.2297	0.0014758	DOWN	-3.043	0.00023309	FALSE	-1.8689	1
3-6k.c8760/1/3814.1	0.723333	2.97333	0.113333	0.246667	0	0	0	1183	727610299	XP_010478299.1	529	1e-51	PREDICTED: cold-regulated 413 inner membrane protein 2, chloroplastic [Camelina sativa]	--	--	--	--	F4I1G5	517	3.5e-51	Cold-regulated 413 inner membrane protein 2, chloroplastic OS=Arabidopsis thaliana GN=COR413IM2 PE=1 SV=1	PF11808//PF05767	Domain of unknown function (DUF3329)//Poxvirus virion envelope protein A14	GO:0016310	phosphorylation	GO:0004673	protein histidine kinase activity	GO:0019031//GO:0009365	viral envelope//protein histidine kinase complex	--	--	FALSE	-1.7959	0.5847	FALSE	-1.7178	0.10779	FALSE	-0.48404	0.91418	FALSE	-1.3209	0.18741	FALSE	-0.21168	1	FALSE	-1.6706	0.77762
3-6k.c9126/143/4546	14.04	4.13	3.81	0.896667	1.93	1.65333	1.46	4545	22331862	NP_191473.2	6653	0	multidrug resistance-associated protein 14 [Arabidopsis thaliana]>gi|374095359|sp|Q9LYS2.2|AB10C_ARATH RecName: Full=ABC transporter C family member 10; Short=ABC transporter ABCC.10; Short=AtABCC10; AltName: Full=ATP-energized glutathione S-conjugate pump 14; AltName: Full=Glutathione S-conjugate-transporting ATPase 14; AltName: Full=Multidrug resistance-associated protein 14>gi|332646361|gb|AEE…	--	--	--	--	Q9LYS2	6653	0	ABC transporter C family member 10 OS=Arabidopsis thaliana GN=ABCC10 PE=2 SV=2	PF03193//PF00005//PF03266//PF00931//PF00437//PF03205//PF10662//PF00664//PF01580//PF00270//PF13304//PF01926//PF02955	Protein of unknown function, DUF258//ABC transporter//NTPase//NB-ARC domain//Type II/IV secretion system protein//Molybdopterin guanine dinucleotide synthesis protein B//Ethanolamine utilisation - propanediol utilisation//ABC transporter transmembrane region//FtsK/SpoIIIE family//DEAD/DEAH box helicase//AAA domain, putative AbiEii toxin, Type IV TA system//50S ribosome-binding GTPase//Prokaryotic…	GO:0006810//GO:0006750//GO:0006576//GO:0055085//GO:0006777	transport//glutathione biosynthetic process//cellular biogenic amine metabolic process//transmembrane transport//Mo-molybdopterin cofactor biosynthetic process	GO:0003677//GO:0005525//GO:0043531//GO:0003924//GO:0005524//GO:0004363//GO:0042626//GO:0016887//GO:0098519//GO:0000166//GO:0003676	DNA binding//GTP binding//ADP binding//GTPase activity//ATP binding//glutathione synthase activity//ATPase activity, coupled to transmembrane movement of substances//ATPase activity//nucleotide phosphatase activity, acting on free nucleotides//nucleotide binding//nucleic acid binding	GO:0005886//GO:0005774//GO:0016021	plasma membrane//vacuolar membrane//integral component of membrane	--	--	FALSE	-0.00016102	1	FALSE	3.7348	0.34	FALSE	2.9481	0.22311	FALSE	1.4694	0.54544	FALSE	-1.5484	0.18514	FALSE	0.78409	1
3-6k.c9324/1/4237	3.53	16.67	26.7833	27.0533	44.2267	25.29	23.7233	4247	334183798	NP_177163.3	5533	0	paired amphipathic helix protein Sin3-like 4 [Arabidopsis thaliana]>gi|374095485|sp|O04539.3|SNL4_ARATH RecName: Full=Paired amphipathic helix protein Sin3-like 4>gi|332196891|gb|AEE35012.1| paired amphipathic helix protein Sin3-like 4 [Arabidopsis thaliana]	K11644	SIN3A	paired amphipathic helix protein Sin3a	http://www.genome.jp/dbget-bin/www_bget?ko:K11644	O04539	5533	0	Paired amphipathic helix protein Sin3-like 4 OS=Arabidopsis thaliana GN=SNL4 PE=3 SV=3	PF02671	Paired amphipathic helix repeat	GO:0043481//GO:0006355//GO:0010048//GO:0048440	anthocyanin accumulation in tissues in response to UV light//regulation of transcription, DNA-templated//vernalization response//carpel development	--	--	GO:0005634	nucleus	KOG4204	Histone deacetylase complex, SIN3 component	FALSE	0.87282	1	FALSE	2.7795	0.20399	FALSE	1.9065	0.64858	FALSE	0.80415	1	FALSE	-0.3118	1	FALSE	1.1389	1
3-6k.c9717/1/3950	0.223333	42.8633	39.47	63.9867	0.103333	15.48	15.5467	3912	240255831	NP_193212.4	4925	0	kinase interacting-like protein [Arabidopsis thaliana]>gi|754388953|sp|F4JIF4.1|NET1B_ARATH RecName: Full=Protein NETWORKED 1B>gi|332658095|gb|AEE83495.1| kinase interacting-like protein [Arabidopsis thaliana]	--	--	--	--	F4JIF4	4925	0	Protein NETWORKED 1B OS=Arabidopsis thaliana GN=NET1B PE=2 SV=1	PF00769//PF06005	Ezrin/radixin/moesin family//Protein of unknown function (DUF904)	GO:0043093//GO:0000917	FtsZ-dependent cytokinesis//barrier septum assembly	GO:0008092	cytoskeletal protein binding	GO:0005737//GO:0005634//GO:0019898	cytoplasm//nucleus//extrinsic component of membrane	--	--	FALSE	0.24475	1	FALSE	1.0366	0.59412	FALSE	0.99059	0.48976	FALSE	0.62484	0.9857	FALSE	-0.36876	1	FALSE	1.3283	1
3-6k.c9759/1/3914.2	13.4033	14.2867	22.2967	41.8733	48.17	60.43	53.9233	1477	685339947	XP_009106824.1	2124	1.4e-236	PREDICTED: uridine kinase-like protein 3 [Brassica rapa]>gi|685339949|ref|XP_009106825.1| PREDICTED: uridine kinase-like protein 3 [Brassica rapa]	K00876	udk, UCK	uridine kinase	http://www.genome.jp/dbget-bin/www_bget?ko:K00876	Q8VYB2	2149	2.5e-240	Uridine kinase-like protein 3 OS=Arabidopsis thaliana GN=UKL3 PE=2 SV=1	PF00437//PF00156//PF01121//PF00485//PF02224//PF06414	Type II/IV secretion system protein//Phosphoribosyl transferase domain//Dephospho-CoA kinase//Phosphoribulokinase / Uridine kinase family//Cytidylate kinase//Zeta toxin	GO:0006810//GO:0008152//GO:0006206//GO:0015940//GO:0015937//GO:0009116//GO:0006139	transport//metabolic process//pyrimidine nucleobase metabolic process//pantothenate biosynthetic process//coenzyme A biosynthetic process//nucleoside metabolic process//nucleobase-containing compound metabolic process	GO:0004127//GO:0016301//GO:0004140//GO:0005524	cytidylate kinase activity//kinase activity//dephospho-CoA kinase activity//ATP binding	--	--	KOG4203	Armadillo/beta-Catenin/plakoglobin	FALSE	0.19575	1	FALSE	-0.52645	1	FALSE	-0.92986	0.67944	FALSE	-1.1102	0.91884	FALSE	0.98345	0.96659	FALSE	-0.71079	1
3-6k.c10124/1/3740.1	2.75	4.27667	5.28	8.62667	12.2067	15.2033	21.83	2115	727434482	XP_010498483.1	2573	1.8e-288	PREDICTED: 4-coumarate--CoA ligase-like 5 [Camelina sativa]>gi|727434484|ref|XP_010498484.1| PREDICTED: 4-coumarate--CoA ligase-like 5 [Camelina sativa]	K10526	OPCL1	OPC-8:0 CoA ligase 1	http://www.genome.jp/dbget-bin/www_bget?ko:K10526	Q84P21	2537	3.7e-285	4-coumarate--CoA ligase-like 5 OS=Arabidopsis thaliana GN=4CLL5 PE=1 SV=2	PF00501	AMP-binding enzyme	GO:0008152	metabolic process	GO:0003824	catalytic activity	--	--	--	--	FALSE	0.86819	1	FALSE	-0.59474	0.91511	FALSE	-1.8608	0.1395	FALSE	-0.94831	1	FALSE	1.5706	0.74455	FALSE	-0.26682	1
3-6k.c10159/1/4127.1	129.417	116.777	65.2233	55.33	20.57	43.69	43.6667	1989	334184310	NP_001189555.1	2675	2.5e-300	nucleotide-diphospho-sugar transferases superfamily protein [Arabidopsis thaliana]>gi|330251844|gb|AEC06938.1| nucleotide-diphospho-sugar transferases superfamily protein [Arabidopsis thaliana]>gi|661492768|gb|AIE13823.1| AT2G19880.2, partial [Arabidopsis thaliana]	--	--	--	--	--	--	--	--	PF13506	Glycosyl transferase family 21	GO:0006687	glycosphingolipid metabolic process	GO:0016757//GO:0008120	transferase activity, transferring glycosyl groups//ceramide glucosyltransferase activity	GO:0005794	Golgi apparatus	--	--	FALSE	0.24895	1	FALSE	1.0775	0.62299	FALSE	0.88821	0.66888	FALSE	0.56669	1	FALSE	-0.63101	1	FALSE	0.34549	1
3-6k.c10425/1/4378.1	19.3333	7.56333	12.0667	19.5267	3.61333	4.45333	8.25	3166	21593301	AAM65250.1	3003	0	beta-glucosidase, putative [Arabidopsis thaliana]	--	--	--	--	Q93Y07	3023	0	Beta-glucosidase-like SFR2, chloroplastic OS=Arabidopsis thaliana GN=SFR2 PE=1 SV=1	PF00232//PF00150	Glycosyl hydrolase family 1//Cellulase (glycosyl hydrolase family 5)	GO:0005975	carbohydrate metabolic process	GO:0004553	hydrolase activity, hydrolyzing O-glycosyl compounds	--	--	--	--	FALSE	-0.973	1	FALSE	-0.31887	1	FALSE	0.015239	1	FALSE	2.1296	0.065857	DOWN	-2.8442	0.017649	FALSE	0.68433	1
3-6k.c10661/1/4128.2	14.34	29.07	31.66	35.39	40.5967	36.8733	40.8867	1702	685339947	XP_009106824.1	2175	2e-242	PREDICTED: uridine kinase-like protein 3 [Brassica rapa]>gi|685339949|ref|XP_009106825.1| PREDICTED: uridine kinase-like protein 3 [Brassica rapa]	K00876	udk, UCK	uridine kinase	http://www.genome.jp/dbget-bin/www_bget?ko:K00876	Q8VYB2	2243	3.7e-251	Uridine kinase-like protein 3 OS=Arabidopsis thaliana GN=UKL3 PE=2 SV=1	PF06414//PF02224//PF00485//PF01121//PF00156//PF00437	Zeta toxin//Cytidylate kinase//Phosphoribulokinase / Uridine kinase family//Dephospho-CoA kinase//Phosphoribosyl transferase domain//Type II/IV secretion system protein	GO:0008152//GO:0006810//GO:0006206//GO:0015940//GO:0015937//GO:0006139//GO:0009116	metabolic process//transport//pyrimidine nucleobase metabolic process//pantothenate biosynthetic process//coenzyme A biosynthetic process//nucleobase-containing compound metabolic process//nucleoside metabolic process	GO:0016301//GO:0004127//GO:0004140//GO:0005524	kinase activity//cytidylate kinase activity//dephospho-CoA kinase activity//ATP binding	--	--	KOG4203	Armadillo/beta-Catenin/plakoglobin	FALSE	0.9665	1	FALSE	-0.43104	1	FALSE	-1.5808	0.31117	FALSE	-0.792	1	FALSE	1.3375	0.87761	FALSE	-0.30631	1
3-6k.c10704/1/4009.1	0	0.133333	1.8	2.46333	0	3.26667	4.29333	1554	727624456	XP_010483069.1	1888	3.5e-209	PREDICTED: LOW QUALITY PROTEIN: heat shock protein 90-3-like [Camelina sativa]	K04079	htpG, HSP90A	molecular chaperone HtpG	http://www.genome.jp/dbget-bin/www_bget?ko:K04079	P55737	1878	7.1e-209	Heat shock protein 90-2 OS=Arabidopsis thaliana GN=HSP90-2 PE=1 SV=1	PF00183	Hsp90 protein	GO:0006457//GO:0006950	protein folding//response to stress	GO:0051082//GO:0005524	unfolded protein binding//ATP binding	--	--	KOG0019	Molecular chaperone (HSP90 family)	FALSE	-0.67692	1	FALSE	0.054446	1	FALSE	0.77	0.70964	FALSE	0.82067	0.71323	FALSE	-0.94577	0.69713	FALSE	0.27438	1
3-6k.c10775/1/4241	6.18667	16.22	32.7733	47.4867	109.513	137.993	164.243	4154	238478794	NP_001154409.1	3354	0	putative protein kinase [Arabidopsis thaliana]>gi|240254233|ref|NP_564529.4| putative protein kinase [Arabidopsis thaliana]>gi|240254235|ref|NP_001031155.4| putative protein kinase [Arabidopsis thaliana]>gi|728048443|sp|F4HYG2.1|IRE3_ARATH RecName: Full=Probable serine/threonine protein kinase IRE3; Short=AtIRE3>gi|332194178|gb|AEE32299.1| putative protein kinase [Arabidopsis thaliana]>gi|3321941…	--	--	--	--	F4HYG2	3354	0	Probable serine/threonine protein kinase IRE3 OS=Arabidopsis thaliana GN=IRE3 PE=2 SV=1	PF06144//PF00069//PF07714//PF08711	DNA polymerase III, delta subunit//Protein kinase domain//Protein tyrosine kinase//TFIIS helical bundle-like domain	GO:0006351//GO:0006260//GO:0006468//GO:0009069//GO:0016310	transcription, DNA-templated//DNA replication//protein phosphorylation//serine family amino acid metabolic process//phosphorylation	GO:0003887//GO:0004713//GO:0004674//GO:0004672//GO:0005524//GO:0003677	DNA-directed DNA polymerase activity//protein tyrosine kinase activity//protein serine/threonine kinase activity//protein kinase activity//ATP binding//DNA binding	GO:0009360//GO:0042575//GO:0005634	DNA polymerase III complex//DNA polymerase complex//nucleus	KOG0606	Microtubule-associated serine/threonine kinase and related proteins	FALSE	-1.1554	1	FALSE	-3.162	0.382	FALSE	-1.6996	0.76732	FALSE	#NAME?	1	FALSE	Inf	0.90915	FALSE	-0.33925	1
3-6k.c10782/1/4888	5.99667	4.53	9.45667	15.5567	22.1733	10.4833	9.57	4875	727433201	XP_010496994.1	6677	0	PREDICTED: clustered mitochondria protein-like isoform X1 [Camelina sativa]	K03255	TIF31, CLU1	protein TIF31	http://www.genome.jp/dbget-bin/www_bget?ko:K03255	F4JKH6	2838	0	Protein TSS OS=Arabidopsis thaliana GN=TSS PE=1 SV=1	PF13374//PF13181//PF00515//PF13414	Tetratricopeptide repeat//Tetratricopeptide repeat//Tetratricopeptide repeat//TPR repeat	--	--	GO:0005515	protein binding	--	--	KOG1839	Uncharacterized protein CLU1/cluA/TIF31 involved in mitochondrial morphology/distribution, also found associated with eIF-3	FALSE	-0.53741	1	FALSE	-1.4328	0.25466	FALSE	-0.96072	0.38844	FALSE	-0.42239	1	FALSE	0.027492	1	FALSE	-0.19986	1
3-6k.c10927/2/3733	4.27333	2.10333	1.34	1.15667	0.843333	0.35	0.343333	3736	4263655	AAD15377.1	551	9.1e-54	putative non-LTR retroelement reverse transcriptase [Arabidopsis thaliana]	--	--	--	--	--	--	--	--	PF00075	RNase H	GO:0051252	regulation of RNA metabolic process	GO:0004523//GO:0003676	RNA-DNA hybrid ribonuclease activity//nucleic acid binding	--	--	--	--	FALSE	Inf	1	FALSE	Inf	0.55047	FALSE	Inf	0.64368	UP	Inf	1.7362e-06	FALSE	-0.33545	1	FALSE	0.2716	1
3-6k.c11007/1/3775	19.92	14.51	9.27667	8.40333	5.07333	3.46333	0.876667	3057	15229398	NP_191885.1	1907	4.3e-211	protein kinase ATMRK1 [Arabidopsis thaliana]>gi|2351097|dbj|BAA22079.1| ATMRK1 [Arabidopsis thaliana]>gi|7523408|emb|CAB86427.1| ATMRK1 [Arabidopsis thaliana]>gi|19310609|gb|AAL85035.1| putative ATMRK1 protein [Arabidopsis thaliana]>gi|21436423|gb|AAM51412.1| putative ATMRK1 protein [Arabidopsis thaliana]>gi|332646936|gb|AEE80457.1| protein kinase family protein [Arabidopsis thaliana]	--	--	--	--	Q9M1W4	1602	1.4e-176	Homocysteine S-methyltransferase 2 OS=Arabidopsis thaliana GN=HMT-2 PE=1 SV=1	PF07714//PF00069	Protein tyrosine kinase//Protein kinase domain	GO:0009069//GO:0006468//GO:0016310	serine family amino acid metabolic process//protein phosphorylation//phosphorylation	GO:0004712//GO:0004674//GO:0004672//GO:0005524	protein serine/threonine/tyrosine kinase activity//protein serine/threonine kinase activity//protein kinase activity//ATP binding	GO:0009506//GO:0005886	plasmodesma//plasma membrane	--	--	FALSE	0.17446	1	FALSE	-0.37966	1	FALSE	-0.20968	1	FALSE	-1.5964	1	FALSE	1.6515	0.69729	FALSE	-0.08761	1
3-6k.c11054/1/4603	8.94	2.90333	8.31667	2.76667	5.41667	0.186667	1.54667	4615	297817644	XP_002876705.1	5297	0	PWWP domain-containing protein [Arabidopsis lyrata subsp. lyrata]>gi|297322543|gb|EFH52964.1| PWWP domain-containing protein [Arabidopsis lyrata subsp. lyrata]	--	--	--	--	F4IZM8	5267	0	HUA2-like protein 2 OS=Arabidopsis thaliana GN=At3g63070 PE=3 SV=1	PF11427	Tc3 transposase	--	--	GO:0003677	DNA binding	--	--	KOG1904	Transcription coactivator	FALSE	-0.22537	1	FALSE	1.163	0.47328	FALSE	1.136	0.29412	FALSE	0.09151	1	FALSE	-0.41622	1	FALSE	1.0838	1
3-6k.c11129/1/4264.1	0	2.56667	5.11	9.05	0	10.4433	7.32333	2308	297841369	XP_002888566.1	2550	9e-286	kinase family protein [Arabidopsis lyrata subsp. lyrata]>gi|297334407|gb|EFH64825.1| kinase family protein, partial [Arabidopsis lyrata subsp. lyrata]	--	--	--	--	D7SFH9	2483	7.4e-279	Glycerophosphodiester phosphodiesterase protein kinase domain-containing GDPDL2 OS=Arabidopsis thaliana GN=GDPDL2 PE=1 SV=1	PF00069//PF07714	Protein kinase domain//Protein tyrosine kinase	GO:0009395//GO:0006468//GO:0009069//GO:0046486//GO:0016310//GO:0006071//GO:0006629	phospholipid catabolic process//protein phosphorylation//serine family amino acid metabolic process//glycerolipid metabolic process//phosphorylation//glycerol metabolic process//lipid metabolic process	GO:0008889//GO:0004674//GO:0004672//GO:0005524	glycerophosphodiester phosphodiesterase activity//protein serine/threonine kinase activity//protein kinase activity//ATP binding	--	--	--	--	FALSE	-0.29719	1	FALSE	-1.0994	0.97834	FALSE	-1.5199	0.94724	FALSE	#NAME?	0.96396	FALSE	Inf	1	FALSE	-1.8809	1
3-6k.c11192/1/3895.1	0.276667	2.16667	4.67667	7.69667	0.27	5.39	4.81333	2544	727494536	XP_010423318.1	3995	0	PREDICTED: ubiquitin carboxyl-terminal hydrolase 12-like isoform X1 [Camelina sativa]	K11838	USP7, UBP15	ubiquitin carboxyl-terminal hydrolase 7	http://www.genome.jp/dbget-bin/www_bget?ko:K11838	Q9FPT1	3986	0	Ubiquitin carboxyl-terminal hydrolase 12 OS=Arabidopsis thaliana GN=UBP12 PE=1 SV=2	PF00917//PF00443//PF00269//PF00240//PF02188	MATH domain//Ubiquitin carboxyl-terminal hydrolase//Small, acid-soluble spore proteins, alpha/beta type//Ubiquitin family//GoLoco motif	GO:0016579//GO:0006265	protein deubiquitination//DNA topological change	GO:0003690//GO:0005515//GO:0036459//GO:0030695	double-stranded DNA binding//protein binding//ubiquitinyl hydrolase activity//GTPase regulator activity	--	--	KOG1863	Ubiquitin carboxyl-terminal hydrolase	FALSE	0.69725	1	FALSE	-0.19092	1	FALSE	0.61821	1	UP	2.4495	0.014398	FALSE	-1.1856	0.72698	FALSE	1.5154	1
3-6k.c11245/2/3922	13.6533	4.92667	17.5433	14.3433	28.2067	22.9	20.59	3917	727437490	XP_010500071.1	6032	0	PREDICTED: acetyl-CoA carboxylase 1 isoform X1 [Camelina sativa]>gi|727437492|ref|XP_010500072.1| PREDICTED: acetyl-CoA carboxylase 1 isoform X2 [Camelina sativa]	K11262	ACACA	acetyl-CoA carboxylase / biotin carboxylase 1	http://www.genome.jp/dbget-bin/www_bget?ko:K11262	Q38970	6042	0	Acetyl-CoA carboxylase 1 OS=Arabidopsis thaliana GN=ACC1 PE=1 SV=1	PF08326	Acetyl-CoA carboxylase, central region	GO:0006090//GO:0006633	pyruvate metabolic process//fatty acid biosynthetic process	GO:0005524//GO:0003989	ATP binding//acetyl-CoA carboxylase activity	GO:0009317	acetyl-CoA carboxylase complex	KOG0368	Acetyl-CoA carboxylase	FALSE	-1.6701	1	FALSE	-1.4919	0.54605	FALSE	-0.57387	1	FALSE	1.1222	0.6953	DOWN	-3.4623	7.4398e-06	FALSE	-2.1111	1
3-6k.c11270/1/3862	5.46667	6.77333	10.3267	12.3367	17.89	20.8267	23.0033	3863	38194910	AAR13298.1	3060	0	gag-pol polyprotein [Phaseolus vulgaris]	K01514	PRUNE, PPX1	exopolyphosphatase	http://www.genome.jp/dbget-bin/www_bget?ko:K01514	P10978	1725	9.7e-191	Retrovirus-related Pol polyprotein from transposon TNT 1-94 OS=Nicotiana tabacum PE=2 SV=1	PF00665//PF13683//PF00098//PF06467	Integrase core domain//Integrase core domain//Zinc knuckle//MYM-type Zinc finger with FCS sequence motif	GO:0015074	DNA integration	GO:0008270//GO:0003676	zinc ion binding//nucleic acid binding	--	--	--	--	FALSE	NA	NA	FALSE	#NAME?	0.11052	FALSE	#NAME?	0.065929	FALSE	NA	NA	FALSE	Inf	1	FALSE	Inf	1
3-6k.c11328/1/3866	51.5733	53.7067	40.6167	26.7233	17.6567	19.0333	10.9733	3819	18407762	NP_566869.1	4007	0	transport protein sec24-like CEF [Arabidopsis thaliana]>gi|357529159|sp|Q9M291.3|SC24C_ARATH RecName: Full=Protein transport protein Sec24-like CEF>gi|332644372|gb|AEE77893.1| transport protein sec24-like CEF [Arabidopsis thaliana]	K14007	SEC24	protein transport protein SEC24	http://www.genome.jp/dbget-bin/www_bget?ko:K14007	Q9M291	4007	0	Protein transport protein Sec24-like CEF OS=Arabidopsis thaliana GN=CEF PE=2 SV=3	PF04811//PF04810//PF04815	Sec23/Sec24 trunk domain//Sec23/Sec24 zinc finger//Sec23/Sec24 helical domain	GO:0006886//GO:0006810//GO:0006979//GO:0006888	intracellular protein transport//transport//response to oxidative stress//ER to Golgi vesicle-mediated transport	GO:0005215//GO:0008270	transporter activity//zinc ion binding	GO:0005829//GO:0030127	cytosol//COPII vesicle coat	KOG1984	Vesicle coat complex COPII, subunit SFB3	FALSE	-0.47172	1	FALSE	2.1255	0.84645	FALSE	1.09	1	FALSE	1.3683	0.93556	FALSE	-1.7256	0.72051	FALSE	1.7399	1
3-6k.c12230/2/3898	56.4667	64.1567	58.1267	103.103	24.3733	18.9433	33.94	3896	334186202	NP_191774.2	5513	0	ABC transporter B family member 21 [Arabidopsis thaliana]>gi|374095360|sp|Q9M1Q9.2|AB21B_ARATH RecName: Full=ABC transporter B family member 21; Short=ABC transporter ABCB.21; Short=AtABCB21; AltName: Full=Multidrug resistance protein 17; AltName: Full=P-glycoprotein 21>gi|332646795|gb|AEE80316.1| ABC transporter B family member 21 [Arabidopsis thaliana]	K05658	ABCB1	ATP-binding cassette, subfamily B (MDR/TAP), member 1	http://www.genome.jp/dbget-bin/www_bget?ko:K05658	Q9M1Q9	5513	0	ABC transporter B family member 21 OS=Arabidopsis thaliana GN=ABCB21 PE=1 SV=2	PF13304//PF00270//PF00664//PF01583//PF00503//PF03266//PF00005//PF03193//PF06414//PF07728//PF00485	AAA domain, putative AbiEii toxin, Type IV TA system//DEAD/DEAH box helicase//ABC transporter transmembrane region//Adenylylsulphate kinase//G-protein alpha subunit//NTPase//ABC transporter//Protein of unknown function, DUF258//Zeta toxin//AAA domain (dynein-related subfamily)//Phosphoribulokinase / Uridine kinase family	GO:0000103//GO:0007186//GO:0006144//GO:0006810//GO:0008152//GO:0007165//GO:0055085	sulfate assimilation//G-protein coupled receptor signaling pathway//purine nucleobase metabolic process//transport//metabolic process//signal transduction//transmembrane transport	GO:0019001//GO:0004020//GO:0003924//GO:0005524//GO:0005525//GO:0004871//GO:0098519//GO:0016887//GO:0031683//GO:0003676//GO:0042626//GO:0016301	guanyl nucleotide binding//adenylylsulfate kinase activity//GTPase activity//ATP binding//GTP binding//signal transducer activity//nucleotide phosphatase activity, acting on free nucleotides//ATPase activity//G-protein beta/gamma-subunit complex binding//nucleic acid binding//ATPase activity, coupled to transmembrane movement of substances//kinase activity	GO:0005886//GO:0016021//GO:0005774	plasma membrane//integral component of membrane//vacuolar membrane	--	--	FALSE	-0.99238	1	FALSE	-1.4147	0.88705	FALSE	-2.2192	0.71732	FALSE	#NAME?	0.75684	FALSE	Inf	0.72249	FALSE	-0.35985	1
3-6k.c12334/2/4085	0	1.64	1.32	2.40333	0.0966667	3.79667	4.30667	4075	727437490	XP_010500071.1	6308	0	PREDICTED: acetyl-CoA carboxylase 1 isoform X1 [Camelina sativa]>gi|727437492|ref|XP_010500072.1| PREDICTED: acetyl-CoA carboxylase 1 isoform X2 [Camelina sativa]	K11262	ACACA	acetyl-CoA carboxylase / biotin carboxylase 1	http://www.genome.jp/dbget-bin/www_bget?ko:K11262	Q38970	6318	0	Acetyl-CoA carboxylase 1 OS=Arabidopsis thaliana GN=ACC1 PE=1 SV=1	PF08326	Acetyl-CoA carboxylase, central region	GO:0006633//GO:0006090	fatty acid biosynthetic process//pyruvate metabolic process	GO:0005524//GO:0003989	ATP binding//acetyl-CoA carboxylase activity	GO:0009317	acetyl-CoA carboxylase complex	KOG0368	Acetyl-CoA carboxylase	FALSE	-1.6165	1	FALSE	-0.57241	1	FALSE	0.37017	1	FALSE	0.60167	1	DOWN	-3.4417	0.00024612	FALSE	-2.2205	1
3-6k.c12450/5/3827	7.59667	3.92667	5.42333	0.646667	0	1.21333	1.36333	3816	297798626	XP_002867197.1	3532	0	lysine-ketoglutarate reductase/saccharopine dehydrogenase bifunctional enzyme [Arabidopsis lyrata subsp. lyrata]>gi|297313033|gb|EFH43456.1| lysine-ketoglutarate reductase/saccharopine dehydrogenase bifunctional enzyme [Arabidopsis lyrata subsp. lyrata]	K14157	AASS	alpha-aminoadipic semialdehyde synthase	http://www.genome.jp/dbget-bin/www_bget?ko:K14157	Q9SMZ4	3525	0	Alpha-aminoadipic semialdehyde synthase OS=Arabidopsis thaliana GN=LKR/SDH PE=1 SV=1	PF00899//PF03435	ThiF family//Saccharopine dehydrogenase NADP binding domain	GO:0055114	oxidation-reduction process	GO:0016491//GO:0008641//GO:0000166	oxidoreductase activity//small protein activating enzyme activity//nucleotide binding	--	--	KOG0172	Lysine-ketoglutarate reductase/saccharopine dehydrogenase	FALSE	1.0732	1	FALSE	1.4215	0.41483	FALSE	2.0727	0.57865	FALSE	1.4047	0.3768	FALSE	-0.65308	1	FALSE	-0.050584	1
3-6k.c12458/2/3585.1	4.84	4.27333	6.63667	5.51667	13.58	9.32333	7.67333	2220	685257242	XP_009125119.1	3026	0	PREDICTED: glycine dehydrogenase (decarboxylating) 1, mitochondrial [Brassica rapa]	K00281	GLDC, gcvP	glycine dehydrogenase	http://www.genome.jp/dbget-bin/www_bget?ko:K00281	Q94B78	3221	0	Glycine dehydrogenase (decarboxylating) 1, mitochondrial OS=Arabidopsis thaliana GN=GLDP1 PE=1 SV=2	PF02347//PF01053	Glycine cleavage system P-protein//Cys/Met metabolism PLP-dependent enzyme	GO:0006566//GO:0055114//GO:0006563//GO:0006544//GO:0006546	threonine metabolic process//oxidation-reduction process//L-serine metabolic process//glycine metabolic process//glycine catabolic process	GO:0030170//GO:0004375	pyridoxal phosphate binding//glycine dehydrogenase (decarboxylating) activity	--	--	KOG2040	Glycine dehydrogenase (decarboxylating)	FALSE	-1.2907	1	FALSE	1.8761	0.9203	FALSE	-1.0105	1	FALSE	-0.1227	1	DOWN	-2.4595	0.046265	FALSE	1.7495	1
3-6k.c12513/2/4720	0	1.36	1.42	0	0	1.21333	2.22333	4693	727437301	XP_010499972.1	3170	0	PREDICTED: putative 1-phosphatidylinositol-3-phosphate 5-kinase FAB1D isoform X4 [Camelina sativa]	K00921	PIKFYVE, FAB1	1-phosphatidylinositol-3-phosphate 5-kinase	http://www.genome.jp/dbget-bin/www_bget?ko:K00921	Q9XID0	3090	0	Putative 1-phosphatidylinositol-3-phosphate 5-kinase FAB1D OS=Arabidopsis thaliana GN=FAB1D PE=3 SV=1	PF01504//PF00118	Phosphatidylinositol-4-phosphate 5-Kinase//TCP-1/cpn60 chaperonin family	GO:0046488	phosphatidylinositol metabolic process	GO:0005524//GO:0016307	ATP binding//phosphatidylinositol phosphate kinase activity	--	--	KOG0230	Phosphatidylinositol-4-phosphate 5-kinase and related FYVE finger-containing proteins	FALSE	-0.31861	1	FALSE	1.0733	0.6761	FALSE	1.1843	0.73402	FALSE	0.43165	1	FALSE	-1.0187	0.8074	FALSE	1.6226	1
3-6k.c12813/1/3780.1	4.92	1.86667	2.29667	0.383333	2.47667	1.5	2.17667	1554	22331537	NP_189908.2	1934	1.6e-214	phosphoinositide phosphatase family protein [Arabidopsis thaliana]>gi|75145698|sp|Q7XZU2.1|SAC3_ARATH RecName: Full=Phosphoinositide phosphatase SAC3; Short=AtSAC3; AltName: Full=Phosphatidylinositol 3,5-bisphosphate 5-phosphatase SAC3; AltName: Full=Protein SUPPRESSOR OF ACTIN 3; AltName: Full=SAC domain protein 3>gi|31415723|gb|AAP49836.1| SAC domain protein 3 [Arabidopsis thaliana]>gi|33264425…	--	--	--	--	Q7XZU2	1934	2.3e-215	Phosphoinositide phosphatase SAC3 OS=Arabidopsis thaliana GN=SAC3 PE=2 SV=1	--	--	GO:0010413//GO:0046855//GO:0032957//GO:0045492	glucuronoxylan metabolic process//inositol phosphate dephosphorylation//inositol trisphosphate metabolic process//xylan biosynthetic process	GO:0004439	phosphatidylinositol-4,5-bisphosphate 5-phosphatase activity	GO:0005634	nucleus	KOG1888	Putative phosphoinositide phosphatase	FALSE	#NAME?	1	FALSE	#NAME?	0.87851	FALSE	-1.4722	1	FALSE	2.1251	0.73434	DOWN	#NAME?	0.00034038	FALSE	#NAME?	1
3-6k.c12896/1/3895	26.4433	12.4467	18.9333	10.5633	2.99667	0	0.16	3892	565497948	XP_006306613.1	3631	0	hypothetical protein CARUB_v10008128mg [Capsella rubella]>gi|565497950|ref|XP_006306614.1| hypothetical protein CARUB_v10008128mg [Capsella rubella]>gi|565497952|ref|XP_006306615.1| hypothetical protein CARUB_v10008128mg [Capsella rubella]>gi|482575324|gb|EOA39511.1| hypothetical protein CARUB_v10008128mg [Capsella rubella]>gi|482575325|gb|EOA39512.1| hypothetical protein CARUB_v10008128mg [Capse…	K12811	DDX46, PRP5	ATP-dependent RNA helicase DDX46/PRP5	http://www.genome.jp/dbget-bin/www_bget?ko:K12811	Q8H0U8	3577	0	DEAD-box ATP-dependent RNA helicase 42 OS=Arabidopsis thaliana GN=RH42 PE=1 SV=2	PF00270//PF04851	DEAD/DEAH box helicase//Type III restriction enzyme, res subunit	--	--	GO:0005524//GO:0003676//GO:0016787//GO:0003677	ATP binding//nucleic acid binding//hydrolase activity//DNA binding	--	--	KOG0334	RNA helicase	FALSE	Inf	0.3577	FALSE	Inf	0.058662	FALSE	Inf	0.056982	FALSE	Inf	0.11188	FALSE	-1.2108	1	FALSE	Inf	1
3-6k.c13146/1/4118.3	38.18	63.7633	87.5067	141.267	186.13	144.033	217.47	788	297818186	XP_002876976.1	969	6.5e-103	leucine-rich repeat family protein [Arabidopsis lyrata subsp. lyrata]>gi|297322814|gb|EFH53235.1| leucine-rich repeat family protein [Arabidopsis lyrata subsp. lyrata]	--	--	--	--	Q9LRV8	935	8e-100	Plant intracellular Ras-group-related LRR protein 2 OS=Arabidopsis thaliana GN=PIRL2 PE=2 SV=1	PF00560//PF13855	Leucine Rich Repeat//Leucine rich repeat	--	--	GO:0005515	protein binding	--	--	KOG0619	FOG: Leucine rich repeat	FALSE	-0.010655	1	FALSE	-1.1244	0.64113	FALSE	-1.9032	0.1364	FALSE	-1.1523	1	FALSE	0.90371	1	FALSE	-0.17528	1
3-6k.c13270/1/3898	0.186667	1.79667	2.75	3.64333	0.316667	5.33667	5.75667	3766	2052508	AAB96826.1	5047	0	lysine-ketoglutarate reductase/saccharopine dehydrogenase bifunctional enzyme [Arabidopsis thaliana]	K14157	AASS	alpha-aminoadipic semialdehyde synthase	http://www.genome.jp/dbget-bin/www_bget?ko:K14157	Q9SMZ4	5028	0	Alpha-aminoadipic semialdehyde synthase OS=Arabidopsis thaliana GN=LKR/SDH PE=1 SV=1	PF03435//PF00899	Saccharopine dehydrogenase NADP binding domain//ThiF family	GO:0055114	oxidation-reduction process	GO:0016491//GO:0008641	oxidoreductase activity//small protein activating enzyme activity	--	--	KOG0172	Lysine-ketoglutarate reductase/saccharopine dehydrogenase	FALSE	-1.4016	1	FALSE	-0.090316	1	FALSE	1.0486	0.67502	FALSE	0.52557	1	FALSE	-1.6334	0.11325	FALSE	-0.14941	1
3-6k.c13299/1/3581	1.04667	1.07333	0.546667	0.403333	1.18333	0	0.0133333	3612	727437295	XP_010499968.1	5174	0	PREDICTED: putative 1-phosphatidylinositol-3-phosphate 5-kinase FAB1D isoform X1 [Camelina sativa]>gi|727437297|ref|XP_010499970.1| PREDICTED: putative 1-phosphatidylinositol-3-phosphate 5-kinase FAB1D isoform X2 [Camelina sativa]>gi|727437299|ref|XP_010499971.1| PREDICTED: putative 1-phosphatidylinositol-3-phosphate 5-kinase FAB1D isoform X3 [Camelina sativa]	K00921	PIKFYVE, FAB1	1-phosphatidylinositol-3-phosphate 5-kinase	http://www.genome.jp/dbget-bin/www_bget?ko:K00921	Q9XID0	5080	0	Putative 1-phosphatidylinositol-3-phosphate 5-kinase FAB1D OS=Arabidopsis thaliana GN=FAB1D PE=3 SV=1	PF00118//PF01504	TCP-1/cpn60 chaperonin family//Phosphatidylinositol-4-phosphate 5-Kinase	GO:0046488	phosphatidylinositol metabolic process	GO:0016307//GO:0005524	phosphatidylinositol phosphate kinase activity//ATP binding	--	--	KOG0230	Phosphatidylinositol-4-phosphate 5-kinase and related FYVE finger-containing proteins	FALSE	-0.60184	1	FALSE	0.58187	0.96172	FALSE	0.70943	0.87352	FALSE	0.22716	1	FALSE	-1.0828	0.66639	FALSE	-0.16805	1
3-6k.c13475/1/4024.2	2.00667	3.78	2.56333	1.29667	2.32	0.933333	0	1052	727643459	XP_010493008.1	1421	3.4e-155	PREDICTED: cinnamoyl-CoA reductase 1-like [Camelina sativa]	--	--	--	--	Q9S9N9	689	3.6e-71	Cinnamoyl-CoA reductase 1 OS=Arabidopsis thaliana GN=CCR1 PE=1 SV=1	PF01073//PF03581//PF01370	3-beta hydroxysteroid dehydrogenase/isomerase family//Herpesvirus UL33-like protein//NAD dependent epimerase/dehydratase family	GO:0006694//GO:0008209//GO:0008210//GO:0055114//GO:0019073//GO:0008207	steroid biosynthetic process//androgen metabolic process//estrogen metabolic process//oxidation-reduction process//viral DNA genome packaging//C21-steroid hormone metabolic process	GO:0050662//GO:0016616//GO:0003824//GO:0003854	coenzyme binding//oxidoreductase activity, acting on the CH-OH group of donors, NAD or NADP as acceptor//catalytic activity//3-beta-hydroxy-delta5-steroid dehydrogenase activity	--	--	--	--	FALSE	-0.31548	1	FALSE	0.6687	0.80892	UP	1.7959	0.0074579	FALSE	0.95205	0.25276	FALSE	-0.754	0.78317	FALSE	0.56895	1
3-6k.c13538/1/3384	17.9533	12.5233	15.6633	2.22	2.79333	7.33667	8.20667	3382	727510978	XP_010431793.1	2613	6.5e-293	PREDICTED: phosphoinositide phospholipase C 3 isoform X1 [Camelina sativa]>gi|727510980|ref|XP_010431794.1| PREDICTED: phosphoinositide phospholipase C 3 isoform X1 [Camelina sativa]>gi|727510982|ref|XP_010431795.1| PREDICTED: phosphoinositide phospholipase C 3 isoform X1 [Camelina sativa]	K05857	PLCD	phosphatidylinositol phospholipase C, delta	http://www.genome.jp/dbget-bin/www_bget?ko:K05857	Q56W08	2503	5.2e-281	Phosphoinositide phospholipase C 3 OS=Arabidopsis thaliana GN=PLC3 PE=2 SV=1	PF08491//PF00387//PF07992//PF01134//PF01494//PF00070//PF12831//PF05834//PF00168//PF01593//PF01266//PF05191	Squalene epoxidase//Phosphatidylinositol-specific phospholipase C, Y domain//Pyridine nucleotide-disulphide oxidoreductase//Glucose inhibited division protein A//FAD binding domain//Pyridine nucleotide-disulphide oxidoreductase//FAD dependent oxidoreductase//Lycopene cyclase protein//C2 domain//Flavin containing amine oxidoreductase//FAD dependent oxidoreductase//Adenylate kinase, active site lid	GO:0007165//GO:0006144//GO:0046339//GO:0006629//GO:0055114//GO:0016117//GO:0035556//GO:0006694//GO:0009395//GO:0008033//GO:0046034//GO:0016114	signal transduction//purine nucleobase metabolic process//diacylglycerol metabolic process//lipid metabolic process//oxidation-reduction process//carotenoid biosynthetic process//intracellular signal transduction//steroid biosynthetic process//phospholipid catabolic process//tRNA processing//ATP metabolic process//terpenoid biosynthetic process	GO:0004435//GO:0016491//GO:0071949//GO:0004017//GO:0005515//GO:0050660//GO:0004506//GO:0016705	phosphatidylinositol phospholipase C activity//oxidoreductase activity//FAD binding//adenylate kinase activity//protein binding//flavin adenine dinucleotide binding//squalene monooxygenase activity//oxidoreductase activity, acting on paired donors, with incorporation or reduction of molecular oxygen	GO:0016021	integral component of membrane	--	--	FALSE	-0.45156	1	FALSE	-1.1059	0.4877	FALSE	-1.3077	0.13462	DOWN	-1.7804	0.024654	FALSE	1.3693	0.36766	FALSE	-0.91489	1
3-6k.c13539/1/4216.1.1	11.3367	24.6433	14.77	11.34	20.7933	0	0	1903	727480532	XP_010416118.1	1651	1.3e-181	PREDICTED: GDP-L-fucose synthase 1 [Camelina sativa]	K02377	TSTA3, fcl	GDP-L-fucose synthase	http://www.genome.jp/dbget-bin/www_bget?ko:K02377	O49213	1637	7.7e-181	GDP-L-fucose synthase 1 OS=Arabidopsis thaliana GN=GER1 PE=1 SV=3	PF01370//PF01073//PF00197//PF01199	NAD dependent epimerase/dehydratase family//3-beta hydroxysteroid dehydrogenase/isomerase family//Trypsin and protease inhibitor//Ribosomal protein L34e	GO:0008209//GO:0006694//GO:0006412//GO:0008210//GO:0055114//GO:0042254//GO:0008207	androgen metabolic process//steroid biosynthetic process//translation//estrogen metabolic process//oxidation-reduction process//ribosome biogenesis//C21-steroid hormone metabolic process	GO:0004866//GO:0003735//GO:0050662//GO:0003824//GO:0016616//GO:0003854	endopeptidase inhibitor activity//structural constituent of ribosome//coenzyme binding//catalytic activity//oxidoreductase activity, acting on the CH-OH group of donors, NAD or NADP as acceptor//3-beta-hydroxy-delta5-steroid dehydrogenase activity	GO:0005622//GO:0005840	intracellular//ribosome	KOG1431	GDP-L-fucose synthetase	FALSE	1.6639	0.73203	FALSE	2.2773	0.065098	FALSE	1.0308	0.37996	FALSE	0.85882	0.63387	FALSE	0.17046	1	FALSE	1.5694	1
3-6k.c14128/1/4533	203.483	221.003	274.893	122.337	643.92	223.407	294.973	4372	727609198	XP_010477744.1	5942	0	PREDICTED: paired amphipathic helix protein Sin3-like 3 [Camelina sativa]	K11644	SIN3A	paired amphipathic helix protein Sin3a	http://www.genome.jp/dbget-bin/www_bget?ko:K11644	O48686	5811	0	Paired amphipathic helix protein Sin3-like 3 OS=Arabidopsis thaliana GN=SNL3 PE=1 SV=3	PF02671//PF00641	Paired amphipathic helix repeat//Zn-finger in Ran binding protein and others	GO:0006355	regulation of transcription, DNA-templated	GO:0008270	zinc ion binding	--	--	KOG4204	Histone deacetylase complex, SIN3 component	FALSE	0.12041	1	FALSE	0.97837	0.67271	FALSE	0.7503	0.97767	DOWN	-8.0188	0.039897	UP	7.7949	1.4355e-08	FALSE	1.1284	1
3-6k.c14490/1/3815.1	1.67333	4.82	3.95667	3.21667	7.55	32.6633	20.3733	1955	297834694	XP_002885229.1	2253	2.1e-251	dihydroxyacetone kinase family protein [Arabidopsis lyrata subsp. lyrata]>gi|297331069|gb|EFH61488.1| dihydroxyacetone kinase family protein [Arabidopsis lyrata subsp. lyrata]	K00863	E2.7.1.29, DAK1, DAK2	dihydroxyacetone kinase	http://www.genome.jp/dbget-bin/www_bget?ko:K00863	O04059	1900	2.5e-211	Putative 3,4-dihydroxy-2-butanone kinase OS=Solanum lycopersicum GN=DHBK PE=2 SV=1	PF02733//PF02734	Dak1 domain//DAK2 domain	GO:0046486//GO:0016310//GO:0006071	glycerolipid metabolic process//phosphorylation//glycerol metabolic process	GO:0004371//GO:0005524	glycerone kinase activity//ATP binding	--	--	KOG2426	Dihydroxyacetone kinase/glycerone kinase	FALSE	0.39454	1	FALSE	2.1952	0.21522	FALSE	2.2767	0.084291	FALSE	1.0783	0.81329	FALSE	-0.66662	1	FALSE	1.1944	1
3-6k.c14680/1/4470	406.26	227.18	266.527	190.097	132.887	91.9067	55.4833	4456	728829201	KHG08644.1	5830	0	ABC transporter C family member 5 [Gossypium arboreum]	--	--	--	--	Q7GB25	6552	0	ABC transporter C family member 5 OS=Arabidopsis thaliana GN=ABCC5 PE=2 SV=2	PF01580//PF00270//PF13304//PF00664//PF01926//PF03193//PF03266//PF00005//PF01443//PF05049//PF00437	FtsK/SpoIIIE family//DEAD/DEAH box helicase//AAA domain, putative AbiEii toxin, Type IV TA system//ABC transporter transmembrane region//50S ribosome-binding GTPase//Protein of unknown function, DUF258//NTPase//ABC transporter//Viral (Superfamily 1) RNA helicase//Interferon-inducible GTPase (IIGP)//Type II/IV secretion system protein	GO:0055085//GO:0006810	transmembrane transport//transport	GO:0005525//GO:0003677//GO:0042626//GO:0016887//GO:0098519//GO:0003676//GO:0003924//GO:0000166//GO:0005524	GTP binding//DNA binding//ATPase activity, coupled to transmembrane movement of substances//ATPase activity//nucleotide phosphatase activity, acting on free nucleotides//nucleic acid binding//GTPase activity//nucleotide binding//ATP binding	GO:0016020//GO:0016021	membrane//integral component of membrane	--	--	FALSE	-0.7195	1	FALSE	-0.14664	1	FALSE	-0.35707	1	FALSE	1.3478	0.83998	FALSE	-2.7826	0.050607	FALSE	0.30367	1
3-6k.c14911/1/8133	0	4.5	5.27667	11.0567	0	12.84	13.3767	4050	334186202	NP_191774.2	5493	0	ABC transporter B family member 21 [Arabidopsis thaliana]>gi|374095360|sp|Q9M1Q9.2|AB21B_ARATH RecName: Full=ABC transporter B family member 21; Short=ABC transporter ABCB.21; Short=AtABCB21; AltName: Full=Multidrug resistance protein 17; AltName: Full=P-glycoprotein 21>gi|332646795|gb|AEE80316.1| ABC transporter B family member 21 [Arabidopsis thaliana]	K05658	ABCB1	ATP-binding cassette, subfamily B (MDR/TAP), member 1	http://www.genome.jp/dbget-bin/www_bget?ko:K05658	Q9M1Q9	5493	0	ABC transporter B family member 21 OS=Arabidopsis thaliana GN=ABCB21 PE=1 SV=2	PF00485//PF07728//PF03193//PF06414//PF03266//PF00005//PF00503//PF00664//PF00270//PF13304//PF01583	Phosphoribulokinase / Uridine kinase family//AAA domain (dynein-related subfamily)//Protein of unknown function, DUF258//Zeta toxin//NTPase//ABC transporter//G-protein alpha subunit//ABC transporter transmembrane region//DEAD/DEAH box helicase//AAA domain, putative AbiEii toxin, Type IV TA system//Adenylylsulphate kinase	GO:0055085//GO:0008152//GO:0006810//GO:0007165//GO:0007186//GO:0000103//GO:0006144	transmembrane transport//metabolic process//transport//signal transduction//G-protein coupled receptor signaling pathway//sulfate assimilation//purine nucleobase metabolic process	GO:0042626//GO:0016301//GO:0098519//GO:0004871//GO:0016887//GO:0031683//GO:0003676//GO:0005525//GO:0019001//GO:0004020//GO:0005524//GO:0003924	ATPase activity, coupled to transmembrane movement of substances//kinase activity//nucleotide phosphatase activity, acting on free nucleotides//signal transducer activity//ATPase activity//G-protein beta/gamma-subunit complex binding//nucleic acid binding//GTP binding//guanyl nucleotide binding//adenylylsulfate kinase activity//ATP binding//GTPase activity	GO:0005774//GO:0016021//GO:0005886	vacuolar membrane//integral component of membrane//plasma membrane	--	--	FALSE	0.17754	1	FALSE	7.0991	0.5975	FALSE	6.0285	0.75079	FALSE	1.0868	1	DOWN	#NAME?	0.023639	FALSE	#NAME?	1
3-6k.c14969/1/4488	0.453333	1.45667	0	1.91	0.89	1.04667	0.803333	4495	727611447	XP_010478858.1	6399	0	PREDICTED: putative 1-phosphatidylinositol-3-phosphate 5-kinase FAB1D isoform X1 [Camelina sativa]	K00921	PIKFYVE, FAB1	1-phosphatidylinositol-3-phosphate 5-kinase	http://www.genome.jp/dbget-bin/www_bget?ko:K00921	Q9XID0	6266	0	Putative 1-phosphatidylinositol-3-phosphate 5-kinase FAB1D OS=Arabidopsis thaliana GN=FAB1D PE=3 SV=1	PF10541//PF01504//PF00118	Nuclear envelope localisation domain//Phosphatidylinositol-4-phosphate 5-Kinase//TCP-1/cpn60 chaperonin family	GO:0046488	phosphatidylinositol metabolic process	GO:0005524//GO:0016307	ATP binding//phosphatidylinositol phosphate kinase activity	GO:0016021	integral component of membrane	KOG0230	Phosphatidylinositol-4-phosphate 5-kinase and related FYVE finger-containing proteins	FALSE	-0.14132	1	FALSE	1.3984	0.37609	FALSE	1.4462	0.16274	FALSE	0.47768	1	FALSE	-1.0322	0.6262	FALSE	0.33552	1
3-6k.c15189/1/3546	7.80667	15.1467	10.0267	21.16	19.1433	51.1267	68.21	3381	30692868	NP_198446.3	4371	0	P-loop containing nucleoside triphosphate hydrolases superfamily protein [Arabidopsis thaliana]>gi|332006651|gb|AED94034.1| P-loop containing nucleoside triphosphate hydrolases superfamily protein [Arabidopsis thaliana]	--	--	--	--	P38935	824	2.6e-86	DNA-binding protein SMUBP-2 OS=Homo sapiens GN=IGHMBP2 PE=1 SV=3	PF00270//PF00580//PF01637//PF01695//PF00004//PF07652//PF01443//PF03266//PF05970//PF04851//PF00437	DEAD/DEAH box helicase//UvrD/REP helicase N-terminal domain//Archaeal ATPase//IstB-like ATP binding protein//ATPase family associated with various cellular activities (AAA)//Flavivirus DEAD domain//Viral (Superfamily 1) RNA helicase//NTPase//PIF1-like helicase//Type III restriction enzyme, res subunit//Type II/IV secretion system protein	GO:0019079//GO:0015996//GO:0006810//GO:0006281//GO:0000723	viral genome replication//chlorophyll catabolic process//transport//DNA repair//telomere maintenance	GO:0003677//GO:0008026//GO:0098519//GO:0016787//GO:0003678//GO:0005524//GO:0003676	DNA binding//ATP-dependent helicase activity//nucleotide phosphatase activity, acting on free nucleotides//hydrolase activity//DNA helicase activity//ATP binding//nucleic acid binding	GO:0005657//GO:0009941//GO:0009570	replication fork//chloroplast envelope//chloroplast stroma	KOG1803	DNA helicase	FALSE	1.5035	0.87168	FALSE	1.4106	0.26296	FALSE	0.47611	0.89986	UP	1.4198	0.015802	FALSE	-0.34309	1	FALSE	1.9171	0.4454
3-6k.c15560/1/2499	69.2433	43.1733	36.1533	25.7767	18.88	39.1133	29.58	2498	371940442	BAL45643.1	2505	1.6e-280	heat shock protein 90 [Ulva pertusa]>gi|371940446|dbj|BAL45645.1| heat shock protein 90 [Ulva pertusa]	K04079	htpG, HSP90A	molecular chaperone HtpG	http://www.genome.jp/dbget-bin/www_bget?ko:K04079	P55737	1938	1.3e-215	Heat shock protein 90-2 OS=Arabidopsis thaliana GN=HSP90-2 PE=1 SV=1	PF00183//PF12937	Hsp90 protein//F-box-like	GO:0006457//GO:0006950	protein folding//response to stress	GO:0005515//GO:0005524//GO:0051082	protein binding//ATP binding//unfolded protein binding	--	--	KOG0019	Molecular chaperone (HSP90 family)	FALSE	-0.67564	1	FALSE	-0.13877	1	FALSE	0.53767	0.86068	FALSE	0.67006	0.80996	FALSE	-0.94453	0.58763	FALSE	0.22453	1
3-6k.c15653/1/2728	1.85333	1.06667	1.77333	0.28	0.516667	0.793333	0	2730	334186202	NP_191774.2	3791	0	ABC transporter B family member 21 [Arabidopsis thaliana]>gi|374095360|sp|Q9M1Q9.2|AB21B_ARATH RecName: Full=ABC transporter B family member 21; Short=ABC transporter ABCB.21; Short=AtABCB21; AltName: Full=Multidrug resistance protein 17; AltName: Full=P-glycoprotein 21>gi|332646795|gb|AEE80316.1| ABC transporter B family member 21 [Arabidopsis thaliana]	K05658	ABCB1	ATP-binding cassette, subfamily B (MDR/TAP), member 1	http://www.genome.jp/dbget-bin/www_bget?ko:K05658	Q9M1Q9	3791	0	ABC transporter B family member 21 OS=Arabidopsis thaliana GN=ABCB21 PE=1 SV=2	PF00485//PF07728//PF10755//PF06414//PF03193//PF00005//PF03266//PF00503//PF01583//PF13304//PF00270//PF00664//PF01926	Phosphoribulokinase / Uridine kinase family//AAA domain (dynein-related subfamily)//Protein of unknown function (DUF2585)//Zeta toxin//Protein of unknown function, DUF258//ABC transporter//NTPase//G-protein alpha subunit//Adenylylsulphate kinase//AAA domain, putative AbiEii toxin, Type IV TA system//DEAD/DEAH box helicase//ABC transporter transmembrane region//50S ribosome-binding GTPase	GO:0000103//GO:0007186//GO:0006144//GO:0007165//GO:0006810//GO:0008152//GO:0055085	sulfate assimilation//G-protein coupled receptor signaling pathway//purine nucleobase metabolic process//signal transduction//transport//metabolic process//transmembrane transport	GO:0019001//GO:0003924//GO:0005524//GO:0004020//GO:0005525//GO:0031683//GO:0004871//GO:0016887//GO:0098519//GO:0003676//GO:0016301//GO:0042626	guanyl nucleotide binding//GTPase activity//ATP binding//adenylylsulfate kinase activity//GTP binding//G-protein beta/gamma-subunit complex binding//signal transducer activity//ATPase activity//nucleotide phosphatase activity, acting on free nucleotides//nucleic acid binding//kinase activity//ATPase activity, coupled to transmembrane movement of substances	GO:0005886//GO:0016021//GO:0005774	plasma membrane//integral component of membrane//vacuolar membrane	--	--	FALSE	0.69193	1	FALSE	-0.29868	1	FALSE	-1.6797	0.18019	FALSE	-1.1032	1	FALSE	1.9786	0.72994	FALSE	0.69761	1
3-6k.c15992/1/4955	110.87	71.5767	70.6733	78.0333	53.3467	56.05	51.4967	4961	727437301	XP_010499972.1	6308	0	PREDICTED: putative 1-phosphatidylinositol-3-phosphate 5-kinase FAB1D isoform X4 [Camelina sativa]	K00921	PIKFYVE, FAB1	1-phosphatidylinositol-3-phosphate 5-kinase	http://www.genome.jp/dbget-bin/www_bget?ko:K00921	Q9XID0	6210	0	Putative 1-phosphatidylinositol-3-phosphate 5-kinase FAB1D OS=Arabidopsis thaliana GN=FAB1D PE=3 SV=1	PF00118//PF01504//PF10541	TCP-1/cpn60 chaperonin family//Phosphatidylinositol-4-phosphate 5-Kinase//Nuclear envelope localisation domain	GO:0046488	phosphatidylinositol metabolic process	GO:0016307//GO:0005524	phosphatidylinositol phosphate kinase activity//ATP binding	GO:0016021	integral component of membrane	KOG0230	Phosphatidylinositol-4-phosphate 5-kinase and related FYVE finger-containing proteins	FALSE	0.10518	1	FALSE	1.5577	0.21952	FALSE	1.5244	0.096738	FALSE	0.25546	1	FALSE	-0.54623	1	FALSE	0.73397	1
3-6k.c16079/1/3994.2	3.97	12.55	10.4367	19.8733	44.6933	24.1367	20.56	1276	297798672	XP_002867220.1	727	1.2e-74	glycine-rich protein [Arabidopsis lyrata subsp. lyrata]>gi|297313056|gb|EFH43479.1| glycine-rich protein [Arabidopsis lyrata subsp. lyrata]	--	--	--	--	--	--	--	--	PF07562	Nine Cysteines Domain of family 3 GPCR	GO:0007186	G-protein coupled receptor signaling pathway	GO:0004930	G-protein coupled receptor activity	--	--	--	--	FALSE	-0.4528	1	FALSE	2.0033	0.75174	FALSE	3.0545	0.12681	FALSE	1.4832	0.77028	FALSE	-3.0308	0.060431	FALSE	-0.055277	1
3-6k.c16103/1/3836.1	309.943	65.73	230.413	44.4467	106.117	922.82	834.817	2436	334185403	NP_188319.2	2419	1.5e-270	calmodulin-binding transcription activator [Arabidopsis thaliana]>gi|332642365|gb|AEE75886.1| calmodulin-binding transcription activator [Arabidopsis thaliana]	--	--	--	--	Q9LSP8	2419	2.1e-271	Calmodulin-binding transcription activator 6 OS=Arabidopsis thaliana GN=CMTA6 PE=2 SV=1	PF00023//PF01833//PF00612//PF13606	Ankyrin repeat//IPT/TIG domain//IQ calmodulin-binding motif//Ankyrin repeat	GO:0006355	regulation of transcription, DNA-templated	GO:0003677//GO:0005515//GO:0005516	DNA binding//protein binding//calmodulin binding	GO:0005634	nucleus	--	--	FALSE	-1.539	1	FALSE	-2.3388	0.26239	FALSE	-0.40856	1	FALSE	-2.349	1	FALSE	1.8614	0.96791	FALSE	-0.20277	1
3-6k.c16154/1/4103.1	2.65667	1.93667	0	0	0	0	0	2234	727516419	XP_010434583.1	3241	0	PREDICTED: ABC transporter B family member 9-like [Camelina sativa]	K05658	ABCB1	ATP-binding cassette, subfamily B (MDR/TAP), member 1	http://www.genome.jp/dbget-bin/www_bget?ko:K05658	Q9M0M2	3169	0	ABC transporter B family member 9 OS=Arabidopsis thaliana GN=ABCB9 PE=3 SV=2	PF00005//PF01441//PF03193//PF06414//PF07728//PF13304//PF00270//PF00664//PF00004//PF00503	ABC transporter//Lipoprotein//Protein of unknown function, DUF258//Zeta toxin//AAA domain (dynein-related subfamily)//AAA domain, putative AbiEii toxin, Type IV TA system//DEAD/DEAH box helicase//ABC transporter transmembrane region//ATPase family associated with various cellular activities (AAA)//G-protein alpha subunit	GO:0055085//GO:0006810//GO:0007165//GO:0006952//GO:0007186	transmembrane transport//transport//signal transduction//defense response//G-protein coupled receptor signaling pathway	GO:0042626//GO:0016301//GO:0003676//GO:0016887//GO:0004871//GO:0031683//GO:0005525//GO:0003924//GO:0005524//GO:0019001	ATPase activity, coupled to transmembrane movement of substances//kinase activity//nucleic acid binding//ATPase activity//signal transducer activity//G-protein beta/gamma-subunit complex binding//GTP binding//GTPase activity//ATP binding//guanyl nucleotide binding	GO:0016021//GO:0009279	integral component of membrane//cell outer membrane	--	--	UP	Inf	0.0014865	FALSE	2.8973	0.18044	FALSE	1.0768	1	UP	Inf	6.7736e-06	FALSE	-0.5624	1	FALSE	2.4671	1
3-6k.c16320/1/4722	1.32667	0	1.79333	0	0	0	0	4697	727573047	XP_010459089.1	7018	0	PREDICTED: ABC transporter G family member 40 isoform X1 [Camelina sativa]	--	--	--	--	Q9M9E1	7018	0	ABC transporter G family member 40 OS=Arabidopsis thaliana GN=ABCG40 PE=1 SV=1	PF13304//PF10662//PF01926//PF01637//PF00004//PF03193//PF06414//PF00005//PF01061//PF03796//PF05496	AAA domain, putative AbiEii toxin, Type IV TA system//Ethanolamine utilisation - propanediol utilisation//50S ribosome-binding GTPase//Archaeal ATPase//ATPase family associated with various cellular activities (AAA)//Protein of unknown function, DUF258//Zeta toxin//ABC transporter//ABC-2 type transporter//DnaB-like helicase C terminal domain//Holliday junction DNA helicase ruvB N-terminus	GO:0006576//GO:0006310//GO:0006260//GO:0006281	cellular biogenic amine metabolic process//DNA recombination//DNA replication//DNA repair	GO:0016301//GO:0005525//GO:0003924//GO:0003678//GO:0005524//GO:0016887//GO:0009378	kinase activity//GTP binding//GTPase activity//DNA helicase activity//ATP binding//ATPase activity//four-way junction helicase activity	GO:0005657//GO:0016020//GO:0009379	replication fork//membrane//Holliday junction helicase complex	--	--	FALSE	2.9306	1	FALSE	3.6638	0.24577	FALSE	-0.055	1	FALSE	2.3762	0.43334	FALSE	0.54185	1	FALSE	Inf	0.12973
3-6k.c16667/1/3926.1	3.48	4.79667	8.25333	16.2567	26.0733	19.1167	25.9567	1699	727549863	XP_010447681.1	646	4e-65	PREDICTED: translation initiation factor IF-3, chloroplastic-like [Camelina sativa]	K02520	infC, MTIF3	translation initiation factor IF-3	http://www.genome.jp/dbget-bin/www_bget?ko:K02520	Q9SUH6	594	6e-60	Pentatricopeptide repeat-containing protein At4g30700 OS=Arabidopsis thaliana GN=DYW9 PE=2 SV=1	PF05198//PF00707	Translation initiation factor IF-3, N-terminal domain//Translation initiation factor IF-3, C-terminal domain	GO:0006446//GO:0006413	regulation of translational initiation//translational initiation	GO:0003743	translation initiation factor activity	GO:0005840	ribosome	--	--	FALSE	-0.84119	1	FALSE	-1.5033	0.25177	FALSE	-0.56744	0.86414	FALSE	-1.2571	0.15822	FALSE	-0.20695	1	FALSE	-1.4051	0.91999
3-6k.c17105/1/4567.4	1.53667	0.653333	0.413333	2.01333	0.573333	0	0.993333	530	2052510	AAB96825.1	695	2.6e-71	lysine-ketoglutarate reductase/saccharopine dehydrogenase bifunctional enzyme [Arabidopsis thaliana]	K14157	AASS	alpha-aminoadipic semialdehyde synthase	http://www.genome.jp/dbget-bin/www_bget?ko:K14157	Q9SMZ4	695	3.6e-72	Alpha-aminoadipic semialdehyde synthase OS=Arabidopsis thaliana GN=LKR/SDH PE=1 SV=1	--	--	--	--	--	--	--	--	KOG0172	Lysine-ketoglutarate reductase/saccharopine dehydrogenase	FALSE	-1.3124	1	FALSE	-0.43669	1	FALSE	0.75635	1	FALSE	0.90156	0.86626	FALSE	-1.6169	0.13758	FALSE	-0.27806	1
3-6k.c17194/1/5694	1.90667	4.27333	1.77	1.15333	4.21333	0.0433333	0.253333	2896	110743011	BAE99398.1	4311	0	putative ABC transporter gb|AAD31586.1 [Arabidopsis thaliana]	--	--	--	--	Q9MAG3	4242	0	ABC transporter G family member 24 OS=Arabidopsis thaliana GN=ABCG24 PE=2 SV=2	PF03193//PF13304//PF11575//PF01637//PF00005//PF00004	Protein of unknown function, DUF258//AAA domain, putative AbiEii toxin, Type IV TA system//FhuF 2Fe-2S C-terminal domain//Archaeal ATPase//ABC transporter//ATPase family associated with various cellular activities (AAA)	--	--	GO:0005525//GO:0016887//GO:0005524//GO:0003924//GO:0051537	GTP binding//ATPase activity//ATP binding//GTPase activity//2 iron, 2 sulfur cluster binding	--	--	--	--	FALSE	-4.404	0.40104	FALSE	-2.1211	0.63778	FALSE	1.5456	1	FALSE	0.31062	1	FALSE	-1.1824	0.81176	FALSE	2.1154	1
3-6k.c17462/1/3886.1	8.73	7.44	19.4667	22.3967	49.5867	89.36	109.297	2170	15222166	NP_172153.1	510	3e-49	photosystem II subunit P-1 [Arabidopsis thaliana]>gi|18206371|sp|Q42029.2|PSBP1_ARATH RecName: Full=Oxygen-evolving enhancer protein 2-1, chloroplastic; Short=OEE2; AltName: Full=23 kDa subunit of oxygen evolving system of photosystem II; AltName: Full=23 kDa thylakoid membrane protein; AltName: Full=OEC 23 kDa subunit; Short=OEC23; Flags: Precursor>gi|6692695|gb|AAF24829.1|AC007592_22 F12K11.3 […	K02717	psbP	photosystem II oxygen-evolving enhancer protein 2	http://www.genome.jp/dbget-bin/www_bget?ko:K02717	Q42029	510	4.2e-50	Oxygen-evolving enhancer protein 2-1, chloroplastic OS=Arabidopsis thaliana GN=PSBP1 PE=1 SV=2	PF03490//PF05757//PF01789	Variant-surface-glycoprotein phospholipase C//Oxygen evolving enhancer protein 3 (PsbQ)//PsbP	GO:0009637//GO:0006364//GO:0010114//GO:0010207//GO:0006650//GO:0006612//GO:0010218//GO:0010310//GO:0010200//GO:0009595//GO:0009744//GO:0000165//GO:0010155//GO:0009697//GO:0009644//GO:0015979//GO:0009657//GO:0002831//GO:0043900//GO:0009862//GO:0019344//GO:0009773//GO:0050832//GO:0009867//GO:0009409//GO:0042742//GO:0031348//GO:0010363	response to blue light//rRNA processing//response to red light//photosystem II assembly//glycerophospholipid metabolic process//protein targeting to membrane//response to far red light//regulation of hydrogen peroxide metabolic process//response to chitin//detection of biotic stimulus//response to sucrose//MAPK cascade//regulation of proton transport//salicylic acid biosynthetic process//response…	GO:0008266//GO:0005509//GO:0047396	poly(U) RNA binding//calcium ion binding//glycosylphosphatidylinositol diacylglycerol-lyase activity	GO:0009543//GO:0009570//GO:0009941//GO:0009523//GO:0030095//GO:0009654//GO:0048046//GO:0019898	chloroplast thylakoid lumen//chloroplast stroma//chloroplast envelope//photosystem II//chloroplast photosystem II//photosystem II oxygen evolving complex//apoplast//extrinsic component of membrane	--	--	FALSE	-0.67646	1	FALSE	-1.9873	0.077801	DOWN	-1.9348	0.011541	FALSE	-1.1354	0.85107	FALSE	0.44566	1	FALSE	-1.2856	1
3-6k.c17630/1/3799	3.04	3.65333	2.88	6.38667	17.8967	13.22	16.81	3801	727585725	XP_010465891.1	5743	0	PREDICTED: pentatricopeptide repeat-containing protein At3g18110, chloroplastic-like [Camelina sativa]	--	--	--	--	Q5G1S8	5713	0	Pentatricopeptide repeat-containing protein At3g18110, chloroplastic OS=Arabidopsis thaliana GN=EMB1270 PE=2 SV=2	PF00515	Tetratricopeptide repeat	--	--	GO:0005515	protein binding	--	--	--	--	FALSE	1.3636	1	FALSE	-0.8099	0.9742	FALSE	-2.2346	0.51872	FALSE	#NAME?	0.9986	FALSE	Inf	0.27371	FALSE	0.62308	1
3-6k.c17926/1/3894.3	3.72667	2.36333	0	0.326667	0	0.263333	1.33667	872	18390592	NP_563754.1	1167	7.9e-126	cationic amino acid transporter 9 [Arabidopsis thaliana]>gi|75308782|sp|Q9C5D6.1|CAAT9_ARATH RecName: Full=Cationic amino acid transporter 9, chloroplastic; Flags: Precursor>gi|13430818|gb|AAK26031.1|AF360321_1 unknown protein [Arabidopsis thaliana]>gi|21280891|gb|AAM44938.1| unknown protein [Arabidopsis thaliana]>gi|332189800|gb|AEE27921.1| cationic amino acid transporter 9 [Arabidopsis thaliana]	K03294	TC.APA	basic amino acid/polyamine antiporter, APA family	http://www.genome.jp/dbget-bin/www_bget?ko:K03294	Q9C5D6	1167	1.1e-126	Cationic amino acid transporter 9, chloroplastic OS=Arabidopsis thaliana GN=CAT9 PE=2 SV=1	PF03845//PF00324//PF13520	Spore germination protein//Amino acid permease//Amino acid permease	GO:0006812//GO:0006865//GO:0003333//GO:0006635//GO:0016558//GO:0015846//GO:0055085//GO:0006810//GO:0009847	cation transport//amino acid transport//amino acid transmembrane transport//fatty acid beta-oxidation//protein import into peroxisome matrix//polyamine transport//transmembrane transport//transport//spore germination	GO:0015171	amino acid transmembrane transporter activity	GO:0016021//GO:0009507//GO:0005774//GO:0016020	integral component of membrane//chloroplast//vacuolar membrane//membrane	KOG1286	Amino acid transporters	FALSE	Inf	0.86925	FALSE	-0.45264	1	FALSE	-0.74003	1	FALSE	NA	NA	FALSE	Inf	1	FALSE	-5.8508	1
3-6k.c18102/1/4279.1	7.68667	4.9	3.37667	1.49333	3.69333	0.586667	0.786667	1212	18402886	NP_565738.1	1211	8.7e-131	haloacid dehalogenase-like hydrolase domain-containing protein [Arabidopsis thaliana]>gi|13877679|gb|AAK43917.1|AF370598_1 putative hydrolase [Arabidopsis thaliana]>gi|15982856|gb|AAL09775.1| At2g32150/F22D22.10 [Arabidopsis thaliana]>gi|20197624|gb|AAD15390.2| putative hydrolase [Arabidopsis thaliana]>gi|20334756|gb|AAM16239.1| At2g32150/F22D22.10 [Arabidopsis thaliana]>gi|330253546|gb|AEC08640.…	K07025	K07025	putative hydrolase of the HAD superfamily	http://www.genome.jp/dbget-bin/www_bget?ko:K07025	Q09893	160	9e-10	Uncharacterized protein C24B11.05 OS=Schizosaccharomyces pombe (strain 972 / ATCC 24843) GN=SPAC24B11.05 PE=3 SV=1	PF01397//PF12689	Terpene synthase, N-terminal domain//Acid Phosphatase	GO:0008152	metabolic process	GO:0016787//GO:0010333//GO:0016829//GO:0016791	hydrolase activity//terpene synthase activity//lyase activity//phosphatase activity	--	--	--	--	FALSE	0.88682	1	FALSE	1.1215	0.41128	FALSE	0.99246	0.5089	FALSE	0.71979	0.70087	FALSE	-0.28719	1	FALSE	0.3237	1
3-6k.c18286/1/3748.2	0	0	2.32667	3.44667	1.03333	3.02667	1.48667	964	297840607	XP_002888185.1	1416	1.2e-154	proton-dependent oligopeptide transport family protein [Arabidopsis lyrata subsp. lyrata]>gi|297334026|gb|EFH64444.1| proton-dependent oligopeptide transport family protein [Arabidopsis lyrata subsp. lyrata]	--	--	--	--	Q93VV5	1400	1.2e-153	Protein NRT1/ PTR FAMILY 4.3 OS=Arabidopsis thaliana GN=NPF4.3 PE=2 SV=1	PF00854	POT family	GO:0006810//GO:0006857	transport//oligopeptide transport	GO:0005215	transporter activity	GO:0016021//GO:0016020	integral component of membrane//membrane	--	--	FALSE	0.80291	1	FALSE	0.93043	0.89094	FALSE	1.1861	0.81762	FALSE	1.7062	0.47027	FALSE	-0.4277	1	FALSE	1.6883	1
3-6k.c19256/4/4282	0.0133333	0	8.92	0.166667	0	12.1833	12.66	4282	727460491	XP_010512077.1	5700	0	PREDICTED: paired amphipathic helix protein Sin3-like 4 [Camelina sativa]>gi|727460493|ref|XP_010512078.1| PREDICTED: paired amphipathic helix protein Sin3-like 4 [Camelina sativa]	K11644	SIN3A	paired amphipathic helix protein Sin3a	http://www.genome.jp/dbget-bin/www_bget?ko:K11644	O04539	5609	0	Paired amphipathic helix protein Sin3-like 4 OS=Arabidopsis thaliana GN=SNL4 PE=3 SV=3	PF02671	Paired amphipathic helix repeat	GO:0006355	regulation of transcription, DNA-templated	--	--	--	--	KOG4204	Histone deacetylase complex, SIN3 component	FALSE	-0.81349	1	FALSE	-1.7763	0.617	FALSE	-1.2166	0.84984	FALSE	#NAME?	0.90271	FALSE	Inf	0.71416	FALSE	-0.13784	1
3-6k.c19445/11/4554	21.7067	6.67333	5.55667	1.54667	4.36333	5.51333	3.76	4543	22331862	NP_191473.2	6653	0	multidrug resistance-associated protein 14 [Arabidopsis thaliana]>gi|374095359|sp|Q9LYS2.2|AB10C_ARATH RecName: Full=ABC transporter C family member 10; Short=ABC transporter ABCC.10; Short=AtABCC10; AltName: Full=ATP-energized glutathione S-conjugate pump 14; AltName: Full=Glutathione S-conjugate-transporting ATPase 14; AltName: Full=Multidrug resistance-associated protein 14>gi|332646361|gb|AEE…	--	--	--	--	Q9LYS2	6653	0	ABC transporter C family member 10 OS=Arabidopsis thaliana GN=ABCC10 PE=2 SV=2	PF03193//PF00005//PF03266//PF00931//PF00437//PF01580//PF10662//PF03205//PF00270//PF13304//PF00664//PF01926//PF02955	Protein of unknown function, DUF258//ABC transporter//NTPase//NB-ARC domain//Type II/IV secretion system protein//FtsK/SpoIIIE family//Ethanolamine utilisation - propanediol utilisation//Molybdopterin guanine dinucleotide synthesis protein B//DEAD/DEAH box helicase//AAA domain, putative AbiEii toxin, Type IV TA system//ABC transporter transmembrane region//50S ribosome-binding GTPase//Prokaryotic…	GO:0006777//GO:0006576//GO:0055085//GO:0006750//GO:0006810	Mo-molybdopterin cofactor biosynthetic process//cellular biogenic amine metabolic process//transmembrane transport//glutathione biosynthetic process//transport	GO:0000166//GO:0003676//GO:0098519//GO:0016887//GO:0042626//GO:0003924//GO:0005524//GO:0004363//GO:0043531//GO:0003677//GO:0005525	nucleotide binding//nucleic acid binding//nucleotide phosphatase activity, acting on free nucleotides//ATPase activity//ATPase activity, coupled to transmembrane movement of substances//GTPase activity//ATP binding//glutathione synthase activity//ADP binding//DNA binding//GTP binding	GO:0016021//GO:0005774//GO:0005886	integral component of membrane//vacuolar membrane//plasma membrane	--	--	FALSE	0.67128	1	FALSE	1.3805	0.28276	FALSE	1.5124	0.54033	UP	1.7092	0.00078987	FALSE	-0.70798	0.753	FALSE	2.5521	0.25017
3-6k.c19553/8/4183	4.88333	7.15333	2.04667	4.17333	0	2.17	4.90333	4119	727514863	XP_010433767.1	6071	0	PREDICTED: alpha-glucan water dikinase 2-like isoform X1 [Camelina sativa]	K08244	E2.7.9.4	alpha-glucan, water dikinase	http://www.genome.jp/dbget-bin/www_bget?ko:K08244	Q9STV0	6051	0	Alpha-glucan water dikinase 2 OS=Arabidopsis thaliana GN=GWD2 PE=2 SV=3	PF01326//PF16760//PF08063	Pyruvate phosphate dikinase, PEP/pyruvate binding domain//Starch/carbohydrate-binding module (family 53)//PADR1 (NUC008) domain	GO:0016310	phosphorylation	GO:0005524//GO:0016301//GO:2001070//GO:0003950	ATP binding//kinase activity//starch binding//NAD+ ADP-ribosyltransferase activity	GO:0005634	nucleus	--	--	FALSE	-0.36844	1	FALSE	-0.15187	1	FALSE	0.40611	1	FALSE	1.0507	0.5535	FALSE	-0.5798	1	FALSE	0.70513	1
3-6k.c19656/35/4677	16.3733	11.4433	21.5433	30.71	58.9833	14.3067	13.67	4675	727469841	XP_010516857.1	6975	0	PREDICTED: ABC transporter G family member 34-like [Camelina sativa]	--	--	--	--	Q7PC84	6785	0	ABC transporter G family member 39 OS=Arabidopsis thaliana GN=ABCG39 PE=3 SV=1	PF01926//PF01637//PF10662//PF13304//PF00004//PF08477//PF01061//PF00005//PF03266//PF03193//PF00437	50S ribosome-binding GTPase//Archaeal ATPase//Ethanolamine utilisation - propanediol utilisation//AAA domain, putative AbiEii toxin, Type IV TA system//ATPase family associated with various cellular activities (AAA)//Ras of Complex, Roc, domain of DAPkinase//ABC-2 type transporter//ABC transporter//NTPase//Protein of unknown function, DUF258//Type II/IV secretion system protein	GO:0006576//GO:0007264//GO:0006810	cellular biogenic amine metabolic process//small GTPase mediated signal transduction//transport	GO:0016887//GO:0098519//GO:0005524//GO:0003924//GO:0005525	ATPase activity//nucleotide phosphatase activity, acting on free nucleotides//ATP binding//GTPase activity//GTP binding	GO:0016020	membrane	--	--	FALSE	0.77533	1	FALSE	1.491	0.58861	FALSE	1.5235	0.12393	FALSE	0.89703	0.45591	FALSE	-0.71301	0.83432	FALSE	1.2148	1
3-6k.c19962/1/5622.1	10.5267	44.77	30.79	34.1933	72.24	71.11	77.97	2847	334185025	NP_186862.3	3905	0	LRR receptor-like serine/threonine-protein kinase RPK2 [Arabidopsis thaliana]>gi|75336836|sp|Q9S7I6.1|RPK2_ARATH RecName: Full=LRR receptor-like serine/threonine-protein kinase RPK2; AltName: Full=Protein TOADSTOOL 2; AltName: Full=Receptor-like protein kinase 2; Flags: Precursor>gi|6041804|gb|AAF02124.1|AC009755_17 putative protein kinase [Arabidopsis thaliana]>gi|6513945|gb|AAF14849.1|AC011664_…	--	--	--	--	Q9S7I6	3905	0	LRR receptor-like serine/threonine-protein kinase RPK2 OS=Arabidopsis thaliana GN=RPK2 PE=2 SV=1	PF04493//PF00560//PF07714//PF13855//PF00069	Endonuclease V//Leucine Rich Repeat//Protein tyrosine kinase//Leucine rich repeat//Protein kinase domain	GO:0010152//GO:0009414//GO:0010073//GO:0006281//GO:0007169//GO:0051260//GO:0048653//GO:0009846//GO:0009069//GO:0006468//GO:0048508//GO:0009409//GO:0016310//GO:0009808//GO:0009942//GO:0009945	pollen maturation//response to water deprivation//meristem maintenance//DNA repair//transmembrane receptor protein tyrosine kinase signaling pathway//protein homooligomerization//anther development//pollen germination//serine family amino acid metabolic process//protein phosphorylation//embryonic meristem development//response to cold//phosphorylation//lignin metabolic process//longitudinal axis …	GO:0004519//GO:0005515//GO:0004674//GO:0005524//GO:0004672	endonuclease activity//protein binding//protein serine/threonine kinase activity//ATP binding//protein kinase activity	GO:0005886	plasma membrane	--	--	FALSE	-0.23583	1	FALSE	-2.2663	0.51722	FALSE	-1.8477	0.62073	FALSE	#NAME?	0.98727	FALSE	Inf	1	FALSE	Inf	1
3-6k.c20212/1/3496	0.996667	0.47	0.553333	0.326667	0	0.143333	0.5	3516	297812209	XP_002873988.1	5138	0	ATSPS1F [Arabidopsis lyrata subsp. lyrata]>gi|297319825|gb|EFH50247.1| ATSPS1F [Arabidopsis lyrata subsp. lyrata]	K00696	E2.4.1.14	sucrose-phosphate synthase	http://www.genome.jp/dbget-bin/www_bget?ko:K00696	Q94BT0	5122	0	Sucrose-phosphate synthase 1 OS=Arabidopsis thaliana GN=SPS1 PE=1 SV=1	PF00862	Sucrose synthase	GO:0009058//GO:0005985//GO:0005982	biosynthetic process//sucrose metabolic process//starch metabolic process	GO:0016157//GO:0046524	sucrose synthase activity//sucrose-phosphate synthase activity	--	--	--	--	FALSE	-1.5928	1	FALSE	-2.0956	0.25735	FALSE	-1.9395	0.13967	DOWN	#NAME?	4.349e-07	UP	Inf	0.019611	FALSE	-1.314	1
3-6k.c20554/1/4891	29.3833	28.0233	34.43	31.95	78.8167	59.39	62.6233	4912	727469380	XP_010516618.1	6837	0	PREDICTED: ABC transporter C family member 2 [Camelina sativa]	--	--	--	--	Q42093	6824	0	ABC transporter C family member 2 OS=Arabidopsis thaliana GN=ABCC2 PE=1 SV=2	PF01926//PF01637//PF01580//PF00664//PF13304//PF00005//PF01384//PF06414//PF03193//PF00437//PF05049	50S ribosome-binding GTPase//Archaeal ATPase//FtsK/SpoIIIE family//ABC transporter transmembrane region//AAA domain, putative AbiEii toxin, Type IV TA system//ABC transporter//Phosphate transporter family//Zeta toxin//Protein of unknown function, DUF258//Type II/IV secretion system protein//Interferon-inducible GTPase (IIGP)	GO:0006817//GO:0055085//GO:0006810	phosphate ion transport//transmembrane transport//transport	GO:0016887//GO:0000166//GO:0003924//GO:0005524//GO:0003677//GO:0005525//GO:0042626//GO:0016301//GO:0005315	ATPase activity//nucleotide binding//GTPase activity//ATP binding//DNA binding//GTP binding//ATPase activity, coupled to transmembrane movement of substances//kinase activity//inorganic phosphate transmembrane transporter activity	GO:0016021//GO:0016020	integral component of membrane//membrane	KOG0054	Multidrug resistance-associated protein/mitoxantrone resistance protein, ABC superfamily	FALSE	0.044203	1	FALSE	-0.54579	0.91785	FALSE	-0.64625	0.91619	UP	1.7079	0.015776	FALSE	-1.5199	0.21251	FALSE	0.67778	1
3-6k.c20982/1/4510	23.8567	15.19	13.6367	3.82667	5.98667	2.94	2.99667	4512	727470090	XP_010516994.1	6571	0	PREDICTED: ABC transporter G family member 33 isoform X1 [Camelina sativa]>gi|727470093|ref|XP_010516995.1| PREDICTED: ABC transporter G family member 33 isoform X2 [Camelina sativa]>gi|727470095|ref|XP_010516996.1| PREDICTED: ABC transporter G family member 33 isoform X3 [Camelina sativa]	--	--	--	--	Q9ZUT8	6577	0	ABC transporter G family member 33 OS=Arabidopsis thaliana GN=ABCG33 PE=2 SV=1	PF01061//PF03266//PF00910//PF00005//PF06422//PF03193//PF05496//PF07728//PF01637//PF13304//PF00004	ABC-2 type transporter//NTPase//RNA helicase//ABC transporter//CDR ABC transporter//Protein of unknown function, DUF258//Holliday junction DNA helicase ruvB N-terminus//AAA domain (dynein-related subfamily)//Archaeal ATPase//AAA domain, putative AbiEii toxin, Type IV TA system//ATPase family associated with various cellular activities (AAA)	GO:0006310//GO:0006281//GO:0006810	DNA recombination//DNA repair//transport	GO:0016887//GO:0098519//GO:0009378//GO:0042626//GO:0003723//GO:0005524//GO:0003724//GO:0003924//GO:0005525	ATPase activity//nucleotide phosphatase activity, acting on free nucleotides//four-way junction helicase activity//ATPase activity, coupled to transmembrane movement of substances//RNA binding//ATP binding//RNA helicase activity//GTPase activity//GTP binding	GO:0016021//GO:0009379//GO:0005657//GO:0016020	integral component of membrane//Holliday junction helicase complex//replication fork//membrane	--	--	FALSE	2.1278	1	FALSE	0.98899	0.99754	FALSE	-0.65988	0.8664	FALSE	-0.4432	1	FALSE	1.9141	0.072706	FALSE	1.3432	1
3-6k.c21040/1/4147	1.16333	0.79	1.69333	2.98333	5.79	2.43333	3.24	4130	727514863	XP_010433767.1	6032	0	PREDICTED: alpha-glucan water dikinase 2-like isoform X1 [Camelina sativa]	K08244	E2.7.9.4	alpha-glucan, water dikinase	http://www.genome.jp/dbget-bin/www_bget?ko:K08244	Q9STV0	6012	0	Alpha-glucan water dikinase 2 OS=Arabidopsis thaliana GN=GWD2 PE=2 SV=3	PF16760//PF01326//PF08063	Starch/carbohydrate-binding module (family 53)//Pyruvate phosphate dikinase, PEP/pyruvate binding domain//PADR1 (NUC008) domain	GO:0016310	phosphorylation	GO:0003950//GO:0016301//GO:0005524//GO:2001070	NAD+ ADP-ribosyltransferase activity//kinase activity//ATP binding//starch binding	GO:0005634	nucleus	--	--	FALSE	-1.3987	1	FALSE	-1.2358	0.63652	FALSE	-0.071867	1	FALSE	1.2783	0.47116	FALSE	-1.5274	0.30945	FALSE	0.72555	1
3-6k.c21099/1/2688	36.3367	93.48	113.967	146.383	95.9733	35.4	13.5467	2680	727593027	XP_010469560.1	3466	0	PREDICTED: transcriptional corepressor LEUNIG-like isoform X4 [Camelina sativa]	--	--	--	--	O48847	3384	0	Transcriptional corepressor LEUNIG_HOMOLOG OS=Arabidopsis thaliana GN=LUH PE=1 SV=1	PF08513//PF04053//PF00400	LisH//Coatomer WD associated region//WD domain, G-beta repeat	GO:0016192//GO:0006886	vesicle-mediated transport//intracellular protein transport	GO:0005198//GO:0005515	structural molecule activity//protein binding	GO:0030117	membrane coat	KOG0266	WD40 repeat-containing protein	FALSE	0.87988	1	FALSE	1.6754	0.5653	FALSE	1.7118	0.6928	DOWN	#NAME?	0.019565	UP	Inf	0.0016863	FALSE	1.2144	1
3-6k.c21592/1/4410	1.3	1.81	2.31333	2.47333	4.07333	3.46	3.36333	4335	727437490	XP_010500071.1	6759	0	PREDICTED: acetyl-CoA carboxylase 1 isoform X1 [Camelina sativa]>gi|727437492|ref|XP_010500072.1| PREDICTED: acetyl-CoA carboxylase 1 isoform X2 [Camelina sativa]	K11262	ACACA	acetyl-CoA carboxylase / biotin carboxylase 1	http://www.genome.jp/dbget-bin/www_bget?ko:K11262	Q38970	6751	0	Acetyl-CoA carboxylase 1 OS=Arabidopsis thaliana GN=ACC1 PE=1 SV=1	PF08326	Acetyl-CoA carboxylase, central region	GO:0006090//GO:0006633	pyruvate metabolic process//fatty acid biosynthetic process	GO:0005524//GO:0003989	ATP binding//acetyl-CoA carboxylase activity	GO:0009317	acetyl-CoA carboxylase complex	KOG0368	Acetyl-CoA carboxylase	FALSE	-0.98149	1	FALSE	-0.49148	0.94784	FALSE	1	0.33629	FALSE	0.53575	1	FALSE	-1.1627	0.40671	FALSE	-0.43549	1
1-2k.c7144/1/1620	0.313333	0.776667	2.96667	3.40333	0.24	3.67	3.87667	1624	297837339	XP_002886551.1	2272	1.1e-253	S-locus lectin protein kinase family protein [Arabidopsis lyrata subsp. lyrata]>gi|297332392|gb|EFH62810.1| S-locus lectin protein kinase family protein [Arabidopsis lyrata subsp. lyrata]	--	--	--	--	O64784	2262	2.2e-253	G-type lectin S-receptor-like serine/threonine-protein kinase At1g61360 OS=Arabidopsis thaliana GN=At1g61360 PE=2 SV=1	PF07714//PF00069//PF11883	Protein tyrosine kinase//Protein kinase domain//Domain of unknown function (DUF3403)	GO:0006468//GO:0009069//GO:0048544//GO:0016310	protein phosphorylation//serine family amino acid metabolic process//recognition of pollen//phosphorylation	GO:0004674//GO:0004672//GO:0005524	protein serine/threonine kinase activity//protein kinase activity//ATP binding	--	--	--	--	FALSE	0.93467	1	FALSE	0.3732	1	FALSE	-1.9687	0.11355	FALSE	-1.325	1	FALSE	1.8134	0.3746	FALSE	0.44376	1
1-2k.c7242/2/1698	21.9267	28.42	27.9067	37.5167	59.3333	35.1167	29.0167	1683	297822743	XP_002879254.1	2097	2.2e-233	UDP-glucoronosyl/UDP-glucosyl transferase family protein [Arabidopsis lyrata subsp. lyrata]>gi|297325093|gb|EFH55513.1| UDP-glucoronosyl/UDP-glucosyl transferase family protein [Arabidopsis lyrata subsp. lyrata]	--	--	--	--	O64733	2040	1.3e-227	UDP-glycosyltransferase 87A2 OS=Arabidopsis thaliana GN=UGT87A2 PE=1 SV=1	PF00201	UDP-glucoronosyl and UDP-glucosyl transferase	GO:0008152	metabolic process	GO:0016758	transferase activity, transferring hexosyl groups	--	--	--	--	FALSE	-0.19	1	FALSE	-1.2067	0.47126	FALSE	-1.4801	0.10748	FALSE	-0.62989	1	FALSE	0.51702	1	FALSE	-0.69352	1
1-2k.c7276/5/1750	0	0	0.273333	0	1.33667	0	0.01	1756	729293208	XP_010532299.1	1794	3.1e-198	PREDICTED: probable protein phosphatase 2C 15 isoform X2 [Tarenaya hassleriana]	--	--	--	--	Q9M9C6	2051	7e-229	Probable protein phosphatase 2C 15 OS=Arabidopsis thaliana GN=At1g68410 PE=2 SV=1	PF07228//PF00481	Stage II sporulation protein E (SpoIIE)//Protein phosphatase 2C	--	--	GO:0003824	catalytic activity	--	--	--	--	FALSE	0.67099	1	FALSE	1.6145	0.13256	FALSE	1.4738	0.051141	FALSE	1.0286	0.21006	FALSE	-0.75772	0.80583	FALSE	0.82567	1
1-2k.c7281/1/1571	13.0667	18.8033	23.0733	19.3433	26.2	97	63.6567	1329	727482795	XP_010417266.1	1293	3e-140	PREDICTED: CBL-interacting serine/threonine-protein kinase 16 [Camelina sativa]	K07198	PRKAA, AMPK	5'-AMP-activated protein kinase, catalytic alpha subunit	http://www.genome.jp/dbget-bin/www_bget?ko:K07198	Q9SEZ7	1273	8.7e-139	CBL-interacting serine/threonine-protein kinase 16 OS=Arabidopsis thaliana GN=CIPK16 PE=1 SV=1	PF06293//PF07714//PF00069//PF03822	Lipopolysaccharide kinase (Kdo/WaaP) family//Protein tyrosine kinase//Protein kinase domain//NAF domain	GO:0006468//GO:0007165	protein phosphorylation//signal transduction	GO:0004672//GO:0005524//GO:0016773	protein kinase activity//ATP binding//phosphotransferase activity, alcohol group as acceptor	GO:0016020	membrane	--	--	FALSE	1.4471	1	UP	3.3974	0.037162	UP	3.269	0.021864	FALSE	1.8195	0.37667	FALSE	-0.75017	1	FALSE	1.3111	1
1-2k.c7369/4/2107	0	1.60333	1.42667	1.49	0	0.183333	0	2104	30684088	NP_193488.2	2380	4.2e-266	glycerol-3-phosphate permease 4 [Arabidopsis thaliana]>gi|317376203|sp|O23596.2|GLPT4_ARATH RecName: Full=Putative glycerol-3-phosphate transporter 4; Short=G-3-P transporter 4; AltName: Full=Glycerol-3-phosphate permease 4; Short=AtG3Pp4; Short=G-3-P permease 4>gi|332658509|gb|AEE83909.1| glycerol-3-phosphate permease 4 [Arabidopsis thaliana]	K13783	SLC37A1_2	MFS transporter, OPA family, solute carrier family 37 (glycerol-3-phosphate transporter), member 1/2	http://www.genome.jp/dbget-bin/www_bget?ko:K13783	O23596	2380	5.9e-267	Putative glycerol-3-phosphate transporter 4 OS=Arabidopsis thaliana GN=At4g17550 PE=3 SV=2	PF00083//PF07690//PF08114	Sugar (and other) transporter//Major Facilitator Superfamily//ATPase proteolipid family	GO:0008643//GO:0015706//GO:0055085//GO:0055062//GO:0050790	carbohydrate transport//nitrate transport//transmembrane transport//phosphate ion homeostasis//regulation of catalytic activity	GO:0005351//GO:0022857//GO:0030234	sugar:proton symporter activity//transmembrane transporter activity//enzyme regulator activity	GO:0016021//GO:0009507//GO:0005774	integral component of membrane//chloroplast//vacuolar membrane	KOG2533	Permease of the major facilitator superfamily	FALSE	0.50909	1	FALSE	1.4029	0.49242	FALSE	1.5936	0.3666	UP	1.682	0.0063926	FALSE	-1.1729	0.37298	FALSE	0.76378	1
1-2k.c7754/1/1833	0	0.09	0.24	0.643333	0	0.193333	0.06	1832	8777368	BAA96958.1	2543	4.6e-285	receptor-like protein kinase [Arabidopsis thaliana]	--	--	--	--	Q9ASS4	2543	6.5e-286	Probably inactive leucine-rich repeat receptor-like protein kinase At5g48380 OS=Arabidopsis thaliana GN=At5g48380 PE=1 SV=1	PF00069//PF13855//PF07714//PF08802//PF00560	Protein kinase domain//Leucine rich repeat//Protein tyrosine kinase//Cytochrome B6-F complex Fe-S subunit//Leucine Rich Repeat	GO:0006118//GO:0006468//GO:0055114	obsolete electron transport//protein phosphorylation//oxidation-reduction process	GO:0009496//GO:0051537//GO:0005524//GO:0005515//GO:0004672	plastoquinol--plastocyanin reductase activity//2 iron, 2 sulfur cluster binding//ATP binding//protein binding//protein kinase activity	GO:0042651//GO:0009512	thylakoid membrane//cytochrome b6f complex	--	--	FALSE	1.2081	1	FALSE	-0.028353	1	FALSE	-0.26593	1	FALSE	#NAME?	0.83923	FALSE	Inf	0.70734	FALSE	-1.6842	1
1-2k.c7851/3/2345	36.3533	25.97	18.01	8.12	3.44333	8.96667	3.75667	2343	727633202	XP_010487657.1	2233	5.2e-249	PREDICTED: probable metal-nicotianamine transporter YSL5 isoform X2 [Camelina sativa]	--	--	--	--	Q9LUN2	2210	3.4e-247	Probable metal-nicotianamine transporter YSL5 OS=Arabidopsis thaliana GN=YSL5 PE=1 SV=1	PF03169	OPT oligopeptide transporter protein	GO:0055085	transmembrane transport	--	--	--	--	--	--	FALSE	-0.78538	1	FALSE	-1.7859	0.10051	FALSE	-1.2583	0.14606	FALSE	-1.3585	0.15607	FALSE	0.66255	1	FALSE	-1.2544	1
1-2k.c7875/1/1958	28.6033	39.2733	48.22	48.3867	83.0433	34.89	31.23	1965	727642533	XP_010492631.1	1755	1.2e-193	PREDICTED: NADP-dependent alkenal double bond reductase P2 [Camelina sativa]	K08070	E1.3.1.74	2-alkenal reductase	http://www.genome.jp/dbget-bin/www_bget?ko:K08070	Q39173	1658	2.9e-183	NADP-dependent alkenal double bond reductase P2 OS=Arabidopsis thaliana GN=P2 PE=2 SV=2	PF00107//PF00124	Zinc-binding dehydrogenase//Photosynthetic reaction centre protein	GO:0006118//GO:0009772//GO:0055114//GO:0019684	obsolete electron transport//photosynthetic electron transport in photosystem II//oxidation-reduction process//photosynthesis, light reaction	GO:0045156	electron transporter, transferring electrons within the cyclic electron transport pathway of photosynthesis activity	--	--	--	--	FALSE	0.60091	1	FALSE	1.0649	0.44666	FALSE	0.56026	0.90888	FALSE	1.3414	0.22177	FALSE	-0.64809	0.89193	FALSE	0.085716	1
1-2k.c7929/1/1706	0.35	2.17333	1.54333	3.66333	0	1.15	0.313333	1710	727598512	XP_010472233.1	2166	2.2e-241	PREDICTED: monofunctional riboflavin biosynthesis protein RIBA 2, chloroplastic-like [Camelina sativa]	K14652	ribBA	3,4-dihydroxy 2-butanone 4-phosphate synthase / GTP cyclohydrolase II	http://www.genome.jp/dbget-bin/www_bget?ko:K14652	Q6NLQ7	2163	7e-242	Monofunctional riboflavin biosynthesis protein RIBA 2, chloroplastic OS=Arabidopsis thaliana GN=RIBA2 PE=1 SV=1	PF00926	3,4-dihydroxy-2-butanone 4-phosphate synthase	GO:0009231	riboflavin biosynthetic process	GO:0008686	3,4-dihydroxy-2-butanone-4-phosphate synthase activity	--	--	KOG1284	Bifunctional GTP cyclohydrolase II/3,4-dihydroxy-2butanone-4-phosphate synthase	FALSE	-0.44204	1	FALSE	-0.73537	0.84903	FALSE	-0.63869	0.84186	FALSE	-1.2083	0.49179	FALSE	0.25089	1	FALSE	-1.1738	1
1-2k.c8030/1/2247	0	0	0	0.37	0	0	0.726667	2223	30690730	NP_849509.1	1499	6.4e-164	Splicing factor U2af large subunit A [Arabidopsis thaliana]>gi|19310597|gb|AAL85029.1| putative splicing factor [Arabidopsis thaliana]>gi|332661289|gb|AEE86689.1| Splicing factor U2af large subunit A [Arabidopsis thaliana]	K12837	U2AF2	splicing factor U2AF 65 kDa subunit	http://www.genome.jp/dbget-bin/www_bget?ko:K12837	O23212	1401	2.1e-153	Splicing factor U2af large subunit A OS=Arabidopsis thaliana GN=U2AF65A PE=2 SV=2	PF01506//PF05052//PF00076//PF16367//PF05404	Hepatitis C virus non-structural 5a protein membrane anchor//MerE protein//RNA recognition motif. (a.k.a. RRM, RBD, or RNP domain)//RNA recognition motif//Translocon-associated protein, delta subunit precursor (TRAP-delta)	GO:0015694//GO:0006508//GO:0042742//GO:0000398//GO:0006144	mercury ion transport//proteolysis//defense response to bacterium//mRNA splicing, via spliceosome//purine nucleobase metabolic process	GO:0017111//GO:0004197//GO:0000166//GO:0003676//GO:0003968//GO:0015097//GO:0003723//GO:0004252	nucleoside-triphosphatase activity//cysteine-type endopeptidase activity//nucleotide binding//nucleic acid binding//RNA-directed RNA polymerase activity//mercury ion transmembrane transporter activity//RNA binding//serine-type endopeptidase activity	GO:0005783//GO:0005634//GO:0031379//GO:0016021//GO:0016020	endoplasmic reticulum//nucleus//RNA-directed RNA polymerase complex//integral component of membrane//membrane	KOG0120	Splicing factor U2AF, large subunit (RRM superfamily)	FALSE	-0.91751	1	FALSE	-1.8464	0.1666	FALSE	-1.3384	0.25016	FALSE	-0.61534	1	FALSE	0.090944	1	FALSE	-1.6605	0.92278
1-2k.c8211/1/2344	365.087	202.423	139.91	142.953	167.557	81.64	59.0833	2330	62318912	BAD93993.1	1850	1.3e-204	receptor lectin kinase -like protein [Arabidopsis thaliana]	--	--	--	--	Q9LFH9	1850	1.9e-205	L-type lectin-domain containing receptor kinase VIII.1 OS=Arabidopsis thaliana GN=LECRK81 PE=2 SV=1	PF00139//PF00069//PF07714	Legume lectin domain//Protein kinase domain//Protein tyrosine kinase	GO:0006468	protein phosphorylation	GO:0030246//GO:0004672//GO:0005524	carbohydrate binding//protein kinase activity//ATP binding	--	--	--	--	FALSE	-0.18234	1	FALSE	-2.2134	0.23375	FALSE	-1.6529	0.34599	FALSE	-0.33865	1	FALSE	0.49832	1	FALSE	-0.55086	1
1-2k.c8266/1/1736	0.16	5.08	2.09667	8.42667	0	9.14	4.64333	1683	727611292	XP_010478785.1	1993	2.5e-221	PREDICTED: receptor-like protein kinase [Camelina sativa]	--	--	--	--	Q00874	458	3.5e-44	DNA-damage-repair/toleration protein DRT100 OS=Arabidopsis thaliana GN=DRT100 PE=2 SV=2	PF13855//PF00560//PF05190	Leucine rich repeat//Leucine Rich Repeat//MutS family domain IV	GO:0006298	mismatch repair	GO:0030983//GO:0005515//GO:0005524	mismatched DNA binding//protein binding//ATP binding	--	--	--	--	FALSE	3.1072	1	FALSE	0.97157	0.998	FALSE	-1.4957	0.18672	FALSE	0.6656	1	FALSE	0.67402	1	FALSE	0.33101	1
1-2k.c8433/1/1516	0.16	0	6.12333	13.68	0.0433333	11.6467	16.5267	1512	727605931	XP_010476039.1	1557	8.2e-171	PREDICTED: MLO-like protein 2 isoform X1 [Camelina sativa]	K08472	MLO	mlo protein	http://www.genome.jp/dbget-bin/www_bget?ko:K08472	Q9SXB6	1536	3.1e-169	MLO-like protein 2 OS=Arabidopsis thaliana GN=MLO2 PE=1 SV=1	PF03094	Mlo family	GO:0006952	defense response	--	--	GO:0016021	integral component of membrane	--	--	FALSE	2.9845	1	FALSE	1.5888	0.95834	FALSE	-1.2249	0.40676	FALSE	-2.385	1	FALSE	6.6246	0.50704	FALSE	4.0825	1
1-2k.c8442/1/2350.1	0	1.33	0	0	7.31667	0	0	1291	727611089	XP_010478689.1	1959	1.7e-217	PREDICTED: LOW QUALITY PROTEIN: transcription factor MYC2-like [Camelina sativa]	K13422	MYC2	transcription factor MYC2	http://www.genome.jp/dbget-bin/www_bget?ko:K13422	Q39204	1933	2.5e-215	Transcription factor MYC2 OS=Arabidopsis thaliana GN=MYC2 PE=1 SV=2	PF00010	Helix-loop-helix DNA-binding domain	--	--	GO:0046983	protein dimerization activity	--	--	--	--	FALSE	-0.69245	1	FALSE	-1.7986	0.27032	FALSE	-1.8097	0.15107	FALSE	-0.71095	1	FALSE	-0.00014247	1	FALSE	-2.3672	0.70365
1-2k.c8503/1/1719	75.1567	70.9067	61.33	59.4933	32.43	47.6167	40.1067	1677	15237902	NP_197803.1	2225	3.2e-248	Squalene monooxygenase 5 [Arabidopsis thaliana]>gi|11467948|sp|O65404.2|ERG11_ARATH RecName: Full=Squalene epoxidase 5; Short=AtSQE5; AltName: Full=Squalene monooxygenase 1,1; Short=SE 1,1>gi|9757924|dbj|BAB08406.1| squalene monooxygenase [Arabidopsis thaliana]>gi|222422883|dbj|BAH19428.1| AT5G24150 [Arabidopsis thaliana]>gi|332005879|gb|AED93262.1| Squalene monooxygenase 1,1 [Arabidopsis thalian…	K00511	SQLE, ERG1	squalene monooxygenase	http://www.genome.jp/dbget-bin/www_bget?ko:K00511	O65404	2225	4.4e-249	Squalene epoxidase 5 OS=Arabidopsis thaliana GN=SQE5 PE=2 SV=2	PF08491//PF01210//PF02254//PF12831//PF05834//PF02737//PF01494//PF00070//PF01134//PF07992//PF01266//PF02558	Squalene epoxidase//NAD-dependent glycerol-3-phosphate dehydrogenase N-terminus//TrkA-N domain//FAD dependent oxidoreductase//Lycopene cyclase protein//3-hydroxyacyl-CoA dehydrogenase, NAD binding domain//FAD binding domain//Pyridine nucleotide-disulphide oxidoreductase//Glucose inhibited division protein A//Pyridine nucleotide-disulphide oxidoreductase//FAD dependent oxidoreductase//Ketopantoate…	GO:0015940//GO:0016114//GO:0016126//GO:0006550//GO:0008033//GO:0006554//GO:0006633//GO:0006552//GO:0006631//GO:0006813//GO:0016117//GO:0006694//GO:0046168//GO:0018874//GO:0006568//GO:0055114//GO:0006574//GO:0019745	pantothenate biosynthetic process//terpenoid biosynthetic process//sterol biosynthetic process//isoleucine catabolic process//tRNA processing//lysine catabolic process//fatty acid biosynthetic process//leucine catabolic process//fatty acid metabolic process//potassium ion transport//carotenoid biosynthetic process//steroid biosynthetic process//glycerol-3-phosphate catabolic process//benzoate met…	GO:0016705//GO:0050660//GO:0004506//GO:0016616//GO:0051287//GO:0003857//GO:0016491//GO:0071949//GO:0008677	oxidoreductase activity, acting on paired donors, with incorporation or reduction of molecular oxygen//flavin adenine dinucleotide binding//squalene monooxygenase activity//oxidoreductase activity, acting on the CH-OH group of donors, NAD or NADP as acceptor//NAD binding//3-hydroxyacyl-CoA dehydrogenase activity//oxidoreductase activity//FAD binding//2-dehydropantoate 2-reductase activity	GO:0016021//GO:0005576	integral component of membrane//extracellular region	KOG1298	Squalene monooxygenase	FALSE	0.45262	1	FALSE	0.85356	0.74262	FALSE	0.71194	0.8052	UP	2.5663	1.9635e-06	DOWN	-2.2189	0.0066802	FALSE	1.3286	1
1-2k.c8513/1/1764	0.11	4.24667	7.48667	7.66	0.0433333	22.6267	21.7233	1764	145323812	NP_001077495.1	1748	6.8e-193	sugar transporter ERD6-like 2 [Arabidopsis thaliana]>gi|145335300|ref|NP_563828.2| sugar transporter ERD6-like 2 [Arabidopsis thaliana]>gi|117940133|sp|Q4F7G0.1|ERDL2_ARATH RecName: Full=Sugar transporter ERD6-like 2; AltName: Full=Sugar transporter-like protein 3>gi|70906782|gb|AAZ15015.1| putative sugar transporter [Arabidopsis thaliana]>gi|332190242|gb|AEE28363.1| sugar transporter ERD6-like 2…	--	--	--	--	Q4F7G0	1748	9.6e-194	Sugar transporter ERD6-like 2 OS=Arabidopsis thaliana GN=SUGTL3 PE=2 SV=1	PF00083//PF07690	Sugar (and other) transporter//Major Facilitator Superfamily	GO:0055085//GO:0008643	transmembrane transport//carbohydrate transport	GO:0022857//GO:0015144	transmembrane transporter activity//carbohydrate transmembrane transporter activity	GO:0016021//GO:0005886	integral component of membrane//plasma membrane	--	--	FALSE	-0.11235	1	FALSE	-6.7631	0.20291	FALSE	-1.1104	1	FALSE	#NAME?	1	FALSE	Inf	1	FALSE	-1.9934	1
1-2k.c8555/6/1973	5.06	2.42667	0.93	0.35	1.24333	0.826667	1.02333	1974	727416039	XP_010513371.1	2750	0	PREDICTED: beta-amylase 1, chloroplastic-like [Camelina sativa]	K01177	E3.2.1.2	beta-amylase	http://www.genome.jp/dbget-bin/www_bget?ko:K01177	Q9LIR6	2751	5.3e-310	Beta-amylase 1, chloroplastic OS=Arabidopsis thaliana GN=BAM1 PE=1 SV=1	PF01061//PF01373//PF02449	ABC-2 type transporter//Glycosyl hydrolase family 14//Beta-galactosidase	GO:0006012//GO:0006687//GO:0046486//GO:0005982//GO:0000272//GO:0005975//GO:0005985//GO:0006027	galactose metabolic process//glycosphingolipid metabolic process//glycerolipid metabolic process//starch metabolic process//polysaccharide catabolic process//carbohydrate metabolic process//sucrose metabolic process//glycosaminoglycan catabolic process	GO:0016161//GO:0004565	beta-amylase activity//beta-galactosidase activity	GO:0016020//GO:0009341	membrane//beta-galactosidase complex	--	--	FALSE	0.61768	1	FALSE	1.3463	0.33583	FALSE	1.1695	0.13353	FALSE	0.41099	1	FALSE	0.092086	1	FALSE	0.50304	1
1-2k.c8657/1/1945	1.23667	1.99667	2.88	2.75333	8.08667	1.20333	1.69333	1942	30680102	NP_849967.1	2311	3.9e-258	aspartyl protease family protein [Arabidopsis thaliana]>gi|17978947|gb|AAL47439.1| putative chloroplast nucleoid DNA-binding protein [Arabidopsis thaliana]>gi|22655368|gb|AAM98276.1| At2g17760/At2g17760 [Arabidopsis thaliana]>gi|330251585|gb|AEC06679.1| aspartyl protease family protein [Arabidopsis thaliana]	--	--	--	--	Q9LX20	745	2.1e-77	Aspartic proteinase-like protein 1 OS=Arabidopsis thaliana GN=At5g10080 PE=1 SV=1	PF00026	Eukaryotic aspartyl protease	GO:0006508//GO:0006865	proteolysis//amino acid transport	GO:0004190	aspartic-type endopeptidase activity	GO:0031225	anchored component of membrane	--	--	FALSE	0.16606	1	FALSE	1.1411	0.49269	FALSE	0.79777	0.64013	FALSE	0.40571	1	FALSE	-0.35348	1	FALSE	0.13717	1
1-2k.c8836/1/2297.1	0.113333	0	0.403333	0	0	0.46	0.98	1598	297847246	XP_002891504.1	2553	2.8e-286	long-chain acyl-CoA synthetase 2 [Arabidopsis lyrata subsp. lyrata]>gi|297337346|gb|EFH67763.1| long-chain acyl-CoA synthetase 2 [Arabidopsis lyrata subsp. lyrata]	K01897	ACSL, fadD	long-chain acyl-CoA synthetase	http://www.genome.jp/dbget-bin/www_bget?ko:K01897	Q9XIA9	2538	2.1e-285	Long chain acyl-CoA synthetase 2 OS=Arabidopsis thaliana GN=LACS2 PE=2 SV=1	PF00501	AMP-binding enzyme	GO:0008152	metabolic process	GO:0003824	catalytic activity	--	--	KOG1256	Long-chain acyl-CoA synthetases (AMP-forming)	FALSE	-1.0521	1	FALSE	-1.4789	0.47851	FALSE	0.13361	1	FALSE	-2.1764	0.56165	FALSE	1.4944	0.86065	FALSE	-1.7801	0.98428
1-2k.c8894/1/2118	49.95	33.92	34.3167	34.9767	21.3567	19.76	20.5667	2052	727454699	XP_010509224.1	2495	1.9e-279	PREDICTED: auxin transporter protein 1 isoform X1 [Camelina sativa]>gi|727454701|ref|XP_010509225.1| PREDICTED: auxin transporter protein 1 isoform X2 [Camelina sativa]	K13946	AUX1, LAX	auxin influx carrier (AUX1 LAX family)	http://www.genome.jp/dbget-bin/www_bget?ko:K13946	Q96247	2471	1.6e-277	Auxin transporter protein 1 OS=Arabidopsis thaliana GN=AUX1 PE=1 SV=1	--	--	--	--	--	--	--	--	--	--	FALSE	0.049355	1	FALSE	-1.0991	0.51912	FALSE	-1.0614	0.38044	FALSE	-0.27759	1	FALSE	0.59291	1	FALSE	-0.37292	1
1-2k.c8950/6/1902	1.20333	0.423333	0.483333	0.64	0	0.91	0.153333	1900	727443335	XP_010503163.1	2921	0	PREDICTED: lipoxygenase 2, chloroplastic-like [Camelina sativa]	K00454	LOX2S	lipoxygenase	http://www.genome.jp/dbget-bin/www_bget?ko:K00454	P38418	2856	0	Lipoxygenase 2, chloroplastic OS=Arabidopsis thaliana GN=LOX2 PE=1 SV=1	PF00305//PF06883	Lipoxygenase//RNA polymerase I, Rpa2 specific domain	GO:0006206//GO:0006144//GO:0055114//GO:0006351	pyrimidine nucleobase metabolic process//purine nucleobase metabolic process//oxidation-reduction process//transcription, DNA-templated	GO:0016702//GO:0046872//GO:0003899	oxidoreductase activity, acting on single donors with incorporation of molecular oxygen, incorporation of two atoms of oxygen//metal ion binding//DNA-directed RNA polymerase activity	GO:0005634//GO:0005730	nucleus//nucleolus	--	--	FALSE	-0.42735	1	FALSE	4.3774	0.22599	FALSE	4.7904	0.78996	FALSE	1.1718	1	FALSE	-3.6225	0.25383	FALSE	-4.7881	1
1-2k.c9294/4/1926	2.66667	1.71667	0.0833333	1.39	0.0666667	0.326667	0	1868	685373523	XP_009120154.1	2438	7.1e-273	PREDICTED: probable pyruvate kinase, cytosolic isozyme [Brassica rapa]	K00873	PK, pyk	pyruvate kinase	http://www.genome.jp/dbget-bin/www_bget?ko:K00873	O65595	2317	1.1e-259	Probable pyruvate kinase, cytosolic isozyme OS=Arabidopsis thaliana GN=At4g26390 PE=3 SV=1	PF00224//PF03328//PF08290	Pyruvate kinase, barrel domain//HpcH/HpaI aldolase/citrate lyase family//Hepatitis core protein, putative zinc finger	GO:0015976//GO:0006096//GO:0009405//GO:0006144//GO:0006094	carbon utilization//glycolytic process//pathogenesis//purine nucleobase metabolic process//gluconeogenesis	GO:0005198//GO:0000287//GO:0004743//GO:0030955//GO:0003824	structural molecule activity//magnesium ion binding//pyruvate kinase activity//potassium ion binding//catalytic activity	--	--	KOG2323	Pyruvate kinase	FALSE	0.88302	1	FALSE	1.386	0.30338	FALSE	0.63787	0.83664	FALSE	0.76437	0.78907	FALSE	0.16191	1	FALSE	0.85891	1
1-2k.c9327/1/1811	0.66	0.5	2.64333	0	0	1.43	1.34	1807	727455382	XP_010509580.1	1040	8.7e-111	PREDICTED: probable mannan synthase 7 [Camelina sativa]	K13680	CSLA	beta-mannan synthase	http://www.genome.jp/dbget-bin/www_bget?ko:K13680	Q9ZQN8	1025	6.7e-110	Probable mannan synthase 7 OS=Arabidopsis thaliana GN=CSLA7 PE=2 SV=2	PF13506	Glycosyl transferase family 21	--	--	GO:0016757	transferase activity, transferring glycosyl groups	--	--	--	--	FALSE	-0.83999	1	FALSE	0.95013	0.71727	FALSE	1.6715	0.05609	FALSE	-0.0058415	1	FALSE	-0.37625	1	FALSE	0.042973	1
1-2k.c9461/1/1698	5.75667	3.88333	2.61333	0.903333	1.60667	0.333333	0.503333	1694	727513443	XP_010433045.1	2262	1.6e-252	PREDICTED: TBC1 domain family member 5 homolog A-like [Camelina sativa]	K18469	TBC1D5	TBC1 domain family member 5	http://www.genome.jp/dbget-bin/www_bget?ko:K18469	Q80XQ2	186	1.2e-12	TBC1 domain family member 5 OS=Mus musculus GN=Tbc1d5 PE=1 SV=2	PF00997	Kappa casein	--	--	--	--	GO:0005576	extracellular region	KOG1091	Ypt/Rab-specific GTPase-activating protein GYP6	FALSE	0.48752	1	FALSE	1.1846	0.56049	FALSE	0.62744	0.91601	FALSE	0.63895	1	FALSE	-0.12187	1	FALSE	2.0397	0.83021
1-2k.c9472/7/2057	0	1.99667	0.556667	0	0.153333	0	0	2057	727464177	XP_010513951.1	2747	0	PREDICTED: putative phagocytic receptor 1b [Camelina sativa]>gi|727497758|ref|XP_010424990.1| PREDICTED: putative phagocytic receptor 1b [Camelina sativa]	--	--	--	--	Q9ZPS7	2741	0	Transmembrane 9 superfamily member 3 OS=Arabidopsis thaliana GN=TMN3 PE=2 SV=1	PF02990	Endomembrane protein 70	--	--	--	--	GO:0016021	integral component of membrane	KOG1277	Endosomal membrane proteins, EMP70	FALSE	0.91028	1	FALSE	1.3846	0.33472	FALSE	0.45871	1	FALSE	0.86133	0.69867	FALSE	-0.096167	1	FALSE	2.1427	0.60422
1-2k.c9552/1/2239	1.60333	2.61333	3.29333	0.933333	3.96	1.36333	0	2247	727532663	XP_010440970.1	1712	1.3e-188	PREDICTED: tryptophan synthase beta chain 2, chloroplastic-like [Camelina sativa]	K06001	trpB	tryptophan synthase beta chain	http://www.genome.jp/dbget-bin/www_bget?ko:K06001	Q8Q001	999	8.7e-107	Tryptophan synthase beta chain 2 OS=Methanosarcina mazei (strain ATCC BAA-159 / DSM 3647 / Goe1 / Go1 / JCM 11833 / OCM 88) GN=trpB2 PE=3 SV=1	--	--	--	--	--	--	--	--	--	--	FALSE	0.5326	1	FALSE	0.95298	0.98965	FALSE	0.90623	1	FALSE	2.0093	0.43231	FALSE	-1.3034	0.90715	FALSE	0.45416	1
1-2k.c9575/2/2393	132.87	118.697	87.71	119.867	34.5967	147.547	228.76	2399	397482	CAA52684.1	3037	0	heat shock protein 70 cognate [Arabidopsis thaliana]	K03283	HSPA1_8	heat shock 70kDa protein 1/8	http://www.genome.jp/dbget-bin/www_bget?ko:K03283	P22953	3040	0	Probable mediator of RNA polymerase II transcription subunit 37e OS=Arabidopsis thaliana GN=MED37E PE=1 SV=3	PF06723//PF01968	MreB/Mbl protein//Hydantoinase/oxoprolinase	GO:0000902	cell morphogenesis	GO:0016787	hydrolase activity	--	--	KOG0101	Molecular chaperones HSP70/HSC70, HSP70 superfamily	FALSE	0.021496	1	FALSE	0.92965	0.83336	FALSE	0.686	0.76235	FALSE	1.1579	0.083614	FALSE	-0.74102	0.82616	FALSE	0.18964	1
1-2k.c9578/1/2149.1	4.85667	4.18667	6.17667	8.81	11.3067	10.63	8.89667	1121	297817096	XP_002876431.1	1243	1.6e-134	peptidase S41 family protein [Arabidopsis lyrata subsp. lyrata]>gi|297322269|gb|EFH52690.1| peptidase S41 family protein [Arabidopsis lyrata subsp. lyrata]	--	--	--	--	F4J3G5	1236	1.4e-134	Carboxyl-terminal-processing peptidase 3, chloroplastic OS=Arabidopsis thaliana GN=CTPA3 PE=3 SV=1	PF03572	Peptidase family S41	GO:0006508	proteolysis	GO:0008236//GO:0070008//GO:0004252	serine-type peptidase activity//serine-type exopeptidase activity//serine-type endopeptidase activity	--	--	--	--	FALSE	-0.39902	1	FALSE	1.2477	0.81103	FALSE	1.7218	0.28032	FALSE	0.36895	1	FALSE	-0.31821	1	FALSE	-0.43021	1
1-2k.c9699/1/1683	9.89667	0	5.61	10.4633	9.13	8.35	9.81	1679	590692644	XP_007044113.1	1914	3.7e-212	Phosphatidyl serine synthase family protein isoform 1 [Theobroma cacao]>gi|508708048|gb|EOX99944.1| Phosphatidyl serine synthase family protein isoform 1 [Theobroma cacao]	K08730	PTDSS2	phosphatidylserine synthase 2	http://www.genome.jp/dbget-bin/www_bget?ko:K08730	F4HXY7	2157	3.4e-241	CDP-diacylglycerol--serine O-phosphatidyltransferase 1 OS=Arabidopsis thaliana GN=PSS1 PE=1 SV=1	PF03034	Phosphatidyl serine synthase	GO:0006659	phosphatidylserine biosynthetic process	--	--	--	--	KOG2735	Phosphatidylserine synthase	FALSE	-0.093428	1	FALSE	0.43221	1	FALSE	0.89967	1	FALSE	1.8091	0.16138	FALSE	-2.3516	0.10704	FALSE	1.3184	1
1-2k.c9719/5/1992	0.893333	2.03	2.47667	2.76667	4.1	2.08667	2.78667	1979	727492162	XP_010422122.1	1192	2.3e-128	PREDICTED: heat stress transcription factor B-2b [Camelina sativa]	K09419	HSFF	heat shock transcription factor, other eukaryote	http://www.genome.jp/dbget-bin/www_bget?ko:K09419	Q9T0D3	1165	4.3e-126	Heat stress transcription factor B-2b OS=Arabidopsis thaliana GN=HSFB2B PE=2 SV=1	PF04977//PF02183//PF07716//PF00447//PF00170	Septum formation initiator//Homeobox associated leucine zipper//Basic region leucine zipper//HSF-type DNA-binding//bZIP transcription factor	GO:0006355//GO:0007049	regulation of transcription, DNA-templated//cell cycle	GO:0003700//GO:0043565	transcription factor activity, sequence-specific DNA binding//sequence-specific DNA binding	GO:0005634//GO:0005667	nucleus//transcription factor complex	--	--	FALSE	0.040669	1	FALSE	0.502	0.98633	FALSE	0.73489	0.76744	FALSE	0.8699	0.79713	FALSE	-0.78937	0.89193	FALSE	0.26972	1
1-2k.c9727/1/1578	6.85333	12.2133	20.6233	31.4667	25.15	36.82	30.4733	1467	727471981	XP_010517954.1	1694	1e-186	PREDICTED: cysteine synthase, chloroplastic/chromoplastic [Camelina sativa]	K01738	cysK	cysteine synthase A	http://www.genome.jp/dbget-bin/www_bget?ko:K01738	Q43725	1374	1.9e-150	Cysteine synthase, mitochondrial OS=Arabidopsis thaliana GN=OASC PE=1 SV=3	--	--	--	--	--	--	--	--	--	--	FALSE	0.48407	1	FALSE	-0.57164	0.92264	FALSE	-0.51958	0.90583	FALSE	-0.41189	1	FALSE	0.55897	1	FALSE	-0.20672	1
1-2k.c9843/1/2292	98.05	54.2333	35.46	10.16	16.0733	4.12667	3.43	2254	727457348	XP_010510574.1	2702	2.1e-303	PREDICTED: U-box domain-containing protein 12 [Camelina sativa]	--	--	--	--	Q9ZV31	2626	1.9e-295	U-box domain-containing protein 12 OS=Arabidopsis thaliana GN=PUB12 PE=2 SV=1	PF11789//PF00514//PF04564	Zinc-finger of the MIZ type in Nse subunit//Armadillo/beta-catenin-like repeat//U-box domain	GO:0016567	protein ubiquitination	GO:0005515//GO:0008270//GO:0004842	protein binding//zinc ion binding//ubiquitin-protein transferase activity	--	--	--	--	FALSE	0.48756	1	FALSE	-0.43077	0.99639	FALSE	-1.3305	0.27789	FALSE	-0.95379	1	FALSE	1.2025	0.77565	FALSE	-0.37267	1
1-2k.c9897/5/2353	0	0.546667	3.17	5.98	9.37	5.18333	6.05333	2364	82468793	ABB76762.1	3204	0	YSL transporter 2 [Noccaea caerulescens]>gi|86559333|gb|ABD04074.1| YSL transporter 2 [Noccaea caerulescens]	--	--	--	--	Q9LUN2	3255	0	Probable metal-nicotianamine transporter YSL5 OS=Arabidopsis thaliana GN=YSL5 PE=1 SV=1	PF03169	OPT oligopeptide transporter protein	GO:0055085	transmembrane transport	--	--	--	--	--	--	FALSE	-0.90131	1	FALSE	-1.7761	0.10065	FALSE	-1.2127	0.17561	FALSE	-1.2093	0.27222	FALSE	0.37255	1	FALSE	-1.2033	1
1-2k.c10071/2/2163	16.94	7.78667	5.89667	3.79333	24.61	15.5133	13.3733	2169	727595615	XP_010470790.1	2079	3.5e-231	PREDICTED: probable protein phosphatase 2C 15 [Camelina sativa]>gi|727595617|ref|XP_010470791.1| PREDICTED: probable protein phosphatase 2C 15 [Camelina sativa]>gi|727595619|ref|XP_010470792.1| PREDICTED: probable protein phosphatase 2C 15 [Camelina sativa]	--	--	--	--	Q9M9C6	2052	6.6e-229	Probable protein phosphatase 2C 15 OS=Arabidopsis thaliana GN=At1g68410 PE=2 SV=1	PF00481//PF07228	Protein phosphatase 2C//Stage II sporulation protein E (SpoIIE)	--	--	GO:0003824	catalytic activity	--	--	--	--	FALSE	1.3312	1	FALSE	1.0446	0.62698	FALSE	0.57717	0.93896	FALSE	1.5861	0.16357	FALSE	-0.46916	1	FALSE	0.34182	1
3-6k.c21928/1/7167.1	10.8233	12.82	7.87333	7.37	41.8533	19.5233	7.7	1148	37785629	AAP43628.1	1965	3.1e-218	phosphoenolpyruvate carboxylase [Arabidopsis thaliana]	K01595	ppc	phosphoenolpyruvate carboxylase	http://www.genome.jp/dbget-bin/www_bget?ko:K01595	Q5GM68	1965	4.3e-219	Phosphoenolpyruvate carboxylase 2 OS=Arabidopsis thaliana GN=PPC2 PE=1 SV=2	PF00311	Phosphoenolpyruvate carboxylase	GO:0006099//GO:0006094//GO:0019643//GO:0015977	tricarboxylic acid cycle//gluconeogenesis//reductive tricarboxylic acid cycle//carbon fixation	GO:0008964	phosphoenolpyruvate carboxylase activity	--	--	--	--	FALSE	-1.8795	0.94528	FALSE	-1.4613	0.49604	FALSE	1.4924	0.12622	UP	1.8998	0.0075949	DOWN	-2.5635	0.0021514	FALSE	-1.0023	1
3-6k.c22042/1/4745.1	0.77	0.0333333	0	0.216667	0.403333	0	0.156667	1191	727559624	XP_010452072.1	241	2.6e-18	PREDICTED: metallothionein-like protein 2B [Camelina sativa]	--	--	--	--	Q38805	227	1.5e-17	Metallothionein-like protein 2B OS=Arabidopsis thaliana GN=MT2B PE=3 SV=1	PF02068//PF01439	Plant PEC family metallothionein//Metallothionein	--	--	GO:0046872//GO:0008270	metal ion binding//zinc ion binding	--	--	--	--	FALSE	1.2754	1	FALSE	1.5693	0.19745	FALSE	0.25424	1	FALSE	0.93077	0.62007	FALSE	-0.37444	1	FALSE	0.2887	1
3-6k.c22057/2/4135	21.4733	9.71667	10.8067	7.81667	6.98	8.76667	6.6	4136	357471543	XP_003606056.1	1581	3.7e-173	30S ribosomal protein S11 [Medicago truncatula]	K03040	rpoA	DNA-directed RNA polymerase subunit alpha	http://www.genome.jp/dbget-bin/www_bget?ko:K03040	A4QJW3	1337	1e-145	DNA-directed RNA polymerase subunit alpha OS=Olimarabidopsis pumila GN=rpoA PE=3 SV=1	PF00410//PF00411//PF01193//PF01000//PF00252//PF00238//PF00444	Ribosomal protein S8//Ribosomal protein S11//RNA polymerase Rpb3/Rpb11 dimerisation domain//RNA polymerase Rpb3/RpoA insert domain//Ribosomal protein L16p/L10e//Ribosomal protein L14p/L23e//Ribosomal protein L36	GO:0006412//GO:0006206//GO:0006144//GO:0006351//GO:0042254	translation//pyrimidine nucleobase metabolic process//purine nucleobase metabolic process//transcription, DNA-templated//ribosome biogenesis	GO:0003735//GO:0046983//GO:0003899	structural constituent of ribosome//protein dimerization activity//DNA-directed RNA polymerase activity	GO:0005622//GO:0005730//GO:0005840	intracellular//nucleolus//ribosome	KOG0901	60S ribosomal protein L14/L17/L23	FALSE	-0.44367	1	FALSE	-1.637	0.29373	FALSE	-1.4537	0.22436	FALSE	-0.41181	1	FALSE	-0.43913	1	FALSE	-1.7921	0.98426
3-6k.c22647/11/4024	23.5933	21.8467	13.91	28.1033	20.5233	3.90667	4.97333	4012	727571588	XP_010458351.1	5746	0	PREDICTED: NF-X1-type zinc finger protein NFXL1-like [Camelina sativa]>gi|727571590|ref|XP_010458352.1| PREDICTED: NF-X1-type zinc finger protein NFXL1-like [Camelina sativa]	K12236	NFX1	transcriptional repressor NF-X1	http://www.genome.jp/dbget-bin/www_bget?ko:K12236	Q9SY59	5724	0	NF-X1-type zinc finger protein NFXL1 OS=Arabidopsis thaliana GN=NFXL1 PE=2 SV=1	PF01424//PF01422//PF01627//PF01818	R3H domain//NF-X1 type zinc finger//Hpt domain//Bacteriophage translational regulator	GO:0000160//GO:0006355//GO:0007165	phosphorelay signal transduction system//regulation of transcription, DNA-templated//signal transduction	GO:0003676//GO:0003723//GO:0008270//GO:0003700//GO:0004871	nucleic acid binding//RNA binding//zinc ion binding//transcription factor activity, sequence-specific DNA binding//signal transducer activity	GO:0005634//GO:0005667	nucleus//transcription factor complex	KOG1952	Transcription factor NF-X1, contains NFX-type Zn2+-binding and R3H domains	FALSE	-0.063763	1	FALSE	0.46578	1	FALSE	-0.035416	1	FALSE	-8.6138	0.83561	FALSE	7.2085	0.84225	FALSE	-1.628	1
3-6k.c22724/86/3966	3.01333	4.63333	15.41	5.61667	14.48	4.25667	5.26	3886	15236786	NP_194967.1	5526	0	cellulose synthase A catalytic subunit 1 [UDP-forming] [Arabidopsis thaliana]>gi|73917709|sp|O48946.1|CESA1_ARATH RecName: Full=Cellulose synthase A catalytic subunit 1 [UDP-forming]; Short=AtCesA1; AltName: Full=Protein RADIALLY SWOLLEN 1; Short=AtRSW1>gi|2827139|gb|AAC39334.1| cellulose synthase catalytic subunit [Arabidopsis thaliana]>gi|4049343|emb|CAA22568.1| cellulose synthase catalytic sub…	K10999	CESA	cellulose synthase A	http://www.genome.jp/dbget-bin/www_bget?ko:K10999	O48946	5526	0	Cellulose synthase A catalytic subunit 1 [UDP-forming] OS=Arabidopsis thaliana GN=CESA1 PE=1 SV=1	PF03552//PF00489	Cellulose synthase//Interleukin-6/G-CSF/MGF family	GO:0007165//GO:0042538//GO:0009266//GO:0005982//GO:0009750//GO:0006816//GO:0009833//GO:0006011//GO:0006833//GO:0030244//GO:0048767//GO:0009664//GO:0007030//GO:0000902//GO:0006096//GO:0046686//GO:0040007//GO:0006955//GO:0008283//GO:0005985//GO:0048193	signal transduction//hyperosmotic salinity response//response to temperature stimulus//starch metabolic process//response to fructose//calcium ion transport//plant-type primary cell wall biogenesis//UDP-glucose metabolic process//water transport//cellulose biosynthetic process//root hair elongation//plant-type cell wall organization//Golgi organization//cell morphogenesis//glycolytic process//res…	GO:0005138//GO:0016760//GO:0008270	interleukin-6 receptor binding//cellulose synthase (UDP-forming) activity//zinc ion binding	GO:0016020//GO:0005794//GO:0005768//GO:0005886//GO:0005896//GO:0005802//GO:0005576	membrane//Golgi apparatus//endosome//plasma membrane//interleukin-6 receptor complex//trans-Golgi network//extracellular region	--	--	FALSE	0.7694	1	FALSE	0.44407	1	FALSE	-0.90581	0.92779	FALSE	1.3995	0.14516	FALSE	-1.055	1	FALSE	0.30144	1
3-6k.c23113/2/4579	25.83	40.5667	59.84	75.7533	71.8733	47.99	31.2633	4602	727571775	XP_010458437.1	4208	0	PREDICTED: alpha-glucan water dikinase 1, chloroplastic-like [Camelina sativa]	K08244	E2.7.9.4	alpha-glucan, water dikinase	http://www.genome.jp/dbget-bin/www_bget?ko:K08244	Q9SAC6	4193	0	Alpha-glucan water dikinase 1, chloroplastic OS=Arabidopsis thaliana GN=GWD1 PE=1 SV=2	PF16760//PF01326//PF06989	Starch/carbohydrate-binding module (family 53)//Pyruvate phosphate dikinase, PEP/pyruvate binding domain//BAALC N-terminus	GO:0016310	phosphorylation	GO:2001070//GO:0005524//GO:0016301	starch binding//ATP binding//kinase activity	GO:0005737	cytoplasm	--	--	FALSE	-1.8994	0.98504	FALSE	-2.6264	0.066149	FALSE	-1.5108	0.32283	DOWN	-2.7397	0.014398	FALSE	1.7501	0.5143	FALSE	-0.97431	1
1-2k.c10117/2/2461	60.9967	22.3367	43.2933	22.7633	23.36	10.26	13.12	2456	685314489	XP_009147842.1	3447	0	PREDICTED: prolyl endopeptidase-like [Brassica rapa]	K01354	ptrB	oligopeptidase B	http://www.genome.jp/dbget-bin/www_bget?ko:K01354	Q59536	1345	7.2e-147	Protease 2 OS=Moraxella lacunata GN=ptrB PE=3 SV=1	PF02129//PF00326//PF02897	X-Pro dipeptidyl-peptidase (S15 family)//Prolyl oligopeptidase family//Prolyl oligopeptidase, N-terminal beta-propeller domain	GO:0006508	proteolysis	GO:0016787//GO:0008236//GO:0004252//GO:0070008	hydrolase activity//serine-type peptidase activity//serine-type endopeptidase activity//serine-type exopeptidase activity	--	--	KOG2237	Predicted serine protease	FALSE	0.39818	1	FALSE	-0.77194	0.77829	FALSE	-1.2564	0.24163	FALSE	-0.34703	1	FALSE	1.0249	0.7431	FALSE	0.18119	1
1-2k.c10142/1/1605	18.1867	23.1567	37.4	40.9033	37.52	28.55	23.5867	1604	15223715	NP_172885.1	1801	4.4e-199	galactose oxidase/kelch repeat superfamily protein [Arabidopsis thaliana]>gi|7262675|gb|AAF43933.1|AC012188_10 Contains strong similarity to a hypothetical protein from Arabidopsis thaliana gb|AC004138.2 and contains three Kelch PF|01344 domains. EST gb|Z26791 comes from this gene [Arabidopsis thaliana]>gi|20453205|gb|AAM19842.1| At1g14330/F14L17_7 [Arabidopsis thaliana]>gi|23308401|gb|AAN18170.1…	--	--	--	--	Q8L736	1561	4.2e-172	F-box/kelch-repeat protein SKIP11 OS=Arabidopsis thaliana GN=SKIP11 PE=1 SV=2	PF01344//PF07646	Kelch motif//Kelch motif	--	--	GO:0005515	protein binding	GO:0005634	nucleus	--	--	FALSE	-1.2191	1	FALSE	-0.16642	1	FALSE	0.27387	1	FALSE	0.90867	0.96486	FALSE	-1.5156	0.81715	FALSE	0.29275	1
1-2k.c10265/1/2454	13.4133	4.01333	5.00667	1.64667	2.19	4.32333	4.07667	2390	297845466	XP_002890614.1	2601	1.1e-291	binding protein [Arabidopsis lyrata subsp. lyrata]>gi|297336456|gb|EFH66873.1| binding protein [Arabidopsis lyrata subsp. lyrata]	--	--	--	--	F4I6M4	445	1.6e-42	Microtubule-associated protein SPIRAL2-like OS=Arabidopsis thaliana GN=SP2L PE=2 SV=1	PF02985//PF00457	HEAT repeat//Glycosyl hydrolases family 11	GO:0005975	carbohydrate metabolic process	GO:0004553//GO:0005515	hydrolase activity, hydrolyzing O-glycosyl compounds//protein binding	--	--	--	--	FALSE	0.47475	1	FALSE	-0.81077	0.76379	FALSE	-1.1175	0.31438	FALSE	-0.14817	1	FALSE	0.23637	1	FALSE	-0.77846	1
1-2k.c10369/1/1320	1.83333	2.28	3.36	0.34	5.24	2.38333	3.13	1302	297802504	XP_002869136.1	638	2.6e-64	transcription factor GBF6 [Arabidopsis lyrata subsp. lyrata]>gi|297314972|gb|EFH45395.1| transcription factor GBF6 [Arabidopsis lyrata subsp. lyrata]	--	--	--	--	P24068	187	7.2e-13	Ocs element-binding factor 1 OS=Zea mays GN=OBF1 PE=2 SV=2	PF03744//PF07716//PF00170//PF03131//PF04111//PF02183	6-carboxyhexanoate--CoA ligase//Basic region leucine zipper//bZIP transcription factor//bZIP Maf transcription factor//Autophagy protein Apg6//Homeobox associated leucine zipper	GO:0006355//GO:0006768//GO:0009102//GO:0006914	regulation of transcription, DNA-templated//biotin metabolic process//biotin biosynthetic process//autophagy	GO:0003700//GO:0043565//GO:0005524//GO:0003677//GO:0042410	transcription factor activity, sequence-specific DNA binding//sequence-specific DNA binding//ATP binding//DNA binding//6-carboxyhexanoate-CoA ligase activity	GO:0005667//GO:0005634	transcription factor complex//nucleus	--	--	FALSE	2.1525	1	FALSE	2.6719	0.23922	FALSE	0.89462	0.7206	UP	2.4926	9.8312e-06	FALSE	-0.26574	1	FALSE	2.6914	0.24446
1-2k.c10392/6/1676	0	0	2.18667	4.48667	0	6.71667	3.61333	1674	15229398	NP_191885.1	1907	2.4e-211	protein kinase ATMRK1 [Arabidopsis thaliana]>gi|2351097|dbj|BAA22079.1| ATMRK1 [Arabidopsis thaliana]>gi|7523408|emb|CAB86427.1| ATMRK1 [Arabidopsis thaliana]>gi|19310609|gb|AAL85035.1| putative ATMRK1 protein [Arabidopsis thaliana]>gi|21436423|gb|AAM51412.1| putative ATMRK1 protein [Arabidopsis thaliana]>gi|332646936|gb|AEE80457.1| protein kinase family protein [Arabidopsis thaliana]	--	--	--	--	Q2MHE4	540	1.1e-53	Serine/threonine-protein kinase HT1 OS=Arabidopsis thaliana GN=HT1 PE=1 SV=1	PF07714//PF00069//PF00225	Protein tyrosine kinase//Protein kinase domain//Kinesin motor domain	GO:0009069//GO:0006468//GO:0007017//GO:0016310//GO:0007018	serine family amino acid metabolic process//protein phosphorylation//microtubule-based process//phosphorylation//microtubule-based movement	GO:0004712//GO:0008017//GO:0004674//GO:0003777//GO:0005524//GO:0004672	protein serine/threonine/tyrosine kinase activity//microtubule binding//protein serine/threonine kinase activity//microtubule motor activity//ATP binding//protein kinase activity	GO:0005874//GO:0009506//GO:0045298//GO:0005886	microtubule//plasmodesma//tubulin complex//plasma membrane	--	--	FALSE	0.15177	1	FALSE	0.9395	0.59978	FALSE	0.47994	1	FALSE	0.95923	0.35725	FALSE	-0.84571	0.79307	FALSE	0.076304	1
1-2k.c10438/3/2071	16.0367	18.37	19.2267	28.02	40.5433	23.5067	31.54	2071	729318423	XP_010532591.1	2504	1.7e-280	PREDICTED: plastidial pyruvate kinase 1, chloroplastic [Tarenaya hassleriana]	K00873	PK, pyk	pyruvate kinase	http://www.genome.jp/dbget-bin/www_bget?ko:K00873	Q9LIK0	2797	0	Plastidial pyruvate kinase 1, chloroplastic OS=Arabidopsis thaliana GN=PKP1 PE=1 SV=1	PF00224//PF03328	Pyruvate kinase, barrel domain//HpcH/HpaI aldolase/citrate lyase family	GO:0006096//GO:0015976//GO:0006094//GO:0006144	glycolytic process//carbon utilization//gluconeogenesis//purine nucleobase metabolic process	GO:0004743//GO:0000287//GO:0003824//GO:0030955	pyruvate kinase activity//magnesium ion binding//catalytic activity//potassium ion binding	--	--	KOG2323	Pyruvate kinase	FALSE	-1.2645	1	FALSE	-1.6165	0.14734	FALSE	-0.75121	0.6099	FALSE	-1.079	0.19749	FALSE	-0.056399	1	FALSE	-1.1472	1
1-2k.c10559/1/1905	5.52	9.3	10.72	0	6.92	6.66333	6.45	1868	727575230	XP_010460246.1	2049	9e-228	PREDICTED: F-box/kelch-repeat protein At1g26930-like isoform X1 [Camelina sativa]	--	--	--	--	Q84M94	2022	1.7e-225	F-box/kelch-repeat protein At1g26930 OS=Arabidopsis thaliana GN=At1g26930 PE=2 SV=1	PF01344//PF00646//PF07646	Kelch motif//F-box domain//Kelch motif	--	--	GO:0005515	protein binding	--	--	--	--	FALSE	0.7279	1	FALSE	1.0057	0.67657	FALSE	0.36785	1	FALSE	1.4159	0.18583	FALSE	-1.103	0.65251	FALSE	0.80507	1
1-2k.c10585/1/2043	2.1	4.44667	1.75	4.95667	1.30667	0.16	0	2071	727465803	XP_010514747.1	2959	0	PREDICTED: cysteine-rich receptor-like protein kinase 10 [Camelina sativa]	--	--	--	--	Q8GYA4	1983	6.3e-221	Cysteine-rich receptor-like protein kinase 10 OS=Arabidopsis thaliana GN=CRK10 PE=1 SV=3	PF07714//PF00069	Protein tyrosine kinase//Protein kinase domain	GO:0006468	protein phosphorylation	GO:0004672//GO:0005524	protein kinase activity//ATP binding	--	--	--	--	FALSE	-1.4158	1	FALSE	-1.034	0.92877	FALSE	-0.78444	1	FALSE	-3.5724	0.20805	FALSE	2.7145	0.59714	FALSE	-1.9355	0.99396
1-2k.c10652/3/2047	2.59333	3.03333	0.8	0	0	0.756667	0.506667	2037	42561776	NP_172208.2	2214	7.3e-247	tetratricopeptide repeat-containing protein-like protein [Arabidopsis thaliana]>gi|79317116|ref|NP_001030984.1| tetratricopeptide repeat-containing protein-like protein [Arabidopsis thaliana]>gi|186478227|ref|NP_001117242.1| tetratricopeptide repeat-containing protein-like protein [Arabidopsis thaliana]>gi|18086484|gb|AAL57695.1| At1g07280/F22G5_32 [Arabidopsis thaliana]>gi|22137118|gb|AAM91404.1…	--	--	--	--	--	--	--	--	PF13414//PF00515//PF13181//PF13176	TPR repeat//Tetratricopeptide repeat//Tetratricopeptide repeat//Tetratricopeptide repeat	GO:0000023//GO:0019252	maltose metabolic process//starch biosynthetic process	GO:0005515	protein binding	--	--	--	--	FALSE	-1.3441	1	FALSE	-1.489	0.19333	FALSE	-0.49672	0.90727	DOWN	-1.7619	0.0023535	FALSE	0.76358	0.87044	FALSE	-1.1971	1
1-2k.c10676/5/1766	274.847	477.183	615.55	960.317	498.757	702.033	703.457	1754	15228618	NP_191741.1	2034	4.7e-226	aspartyl protease [Arabidopsis thaliana]>gi|6850873|emb|CAB71112.1| putative protein [Arabidopsis thaliana]>gi|332646739|gb|AEE80260.1| aspartyl protease [Arabidopsis thaliana]	--	--	--	--	Q9LS40	872	3.6e-92	Protein ASPARTIC PROTEASE IN GUARD CELL 1 OS=Arabidopsis thaliana GN=ASPG1 PE=1 SV=1	PF00026	Eukaryotic aspartyl protease	GO:0006508	proteolysis	GO:0004190	aspartic-type endopeptidase activity	GO:0005576//GO:0009505//GO:0009506	extracellular region//plant-type cell wall//plasmodesma	--	--	FALSE	1.1601	1	FALSE	0.4137	0.98825	FALSE	-0.75321	0.69178	FALSE	-0.67212	1	FALSE	1.6914	0.23982	FALSE	0.26005	1
1-2k.c10851/1/2158	21.7133	27.0833	35.4767	39.96	49.8833	43.6267	52.4633	2147	727517788	XP_010435287.1	1858	1.5e-205	PREDICTED: leucine-rich repeat extensin-like protein 3 [Camelina sativa]	--	--	--	--	Q9T0K5	1852	1e-205	Leucine-rich repeat extensin-like protein 3 OS=Arabidopsis thaliana GN=LRX3 PE=1 SV=1	PF00560//PF13855	Leucine Rich Repeat//Leucine rich repeat	--	--	GO:0005515	protein binding	--	--	--	--	FALSE	2.6983	0.49554	FALSE	2.357	0.15326	FALSE	0.45749	1	FALSE	3.1809	0.064461	FALSE	-1.035	1	FALSE	1.2437	1
1-2k.c10864/2/1936	3098.3	2115.49	1344.19	852.39	487.147	711.67	684.2	1931	15230244	NP_188525.1	1982	5.5e-220	WD40 domain-containing protein [Arabidopsis thaliana]>gi|9280312|dbj|BAB01691.1| En/Spm-like transposon protein-like [Arabidopsis thaliana]>gi|26450378|dbj|BAC42304.1| unknown protein [Arabidopsis thaliana]>gi|28973059|gb|AAO63854.1| unknown protein [Arabidopsis thaliana]>gi|332642651|gb|AEE76172.1| WD40 domain-containing protein [Arabidopsis thaliana]	--	--	--	--	P90648	190	4.8e-13	Myosin heavy chain kinase B OS=Dictyostelium discoideum GN=mhkB PE=2 SV=1	PF00400	WD domain, G-beta repeat	--	--	GO:0005515//GO:0000166	protein binding//nucleotide binding	GO:0009507	chloroplast	--	--	FALSE	0.94139	1	FALSE	2.0105	0.056965	FALSE	1.0554	0.405	FALSE	0.35927	1	FALSE	-0.27273	1	FALSE	1.3849	1
1-2k.c10877/4/1803	15.2367	79.44	68.4433	144.01	156.647	129.023	112.91	1777	727631684	XP_010486858.1	2638	4.3e-296	PREDICTED: ubiquitin carboxyl-terminal hydrolase 13 isoform X1 [Camelina sativa]	K11838	USP7, UBP15	ubiquitin carboxyl-terminal hydrolase 7	http://www.genome.jp/dbget-bin/www_bget?ko:K11838	Q84WU2	2645	9.4e-298	Ubiquitin carboxyl-terminal hydrolase 13 OS=Arabidopsis thaliana GN=UBP13 PE=1 SV=1	PF00917//PF00443	MATH domain//Ubiquitin carboxyl-terminal hydrolase	GO:0016579	protein deubiquitination	GO:0036459//GO:0005515	ubiquitinyl hydrolase activity//protein binding	--	--	KOG1863	Ubiquitin carboxyl-terminal hydrolase	FALSE	0.041053	1	FALSE	1.9569	0.48509	FALSE	1.4114	0.92557	FALSE	0.6661	1	FALSE	-1.5743	0.64471	FALSE	-0.15776	1
1-2k.c10899/2/1658	12.73	12.1433	8.00333	16.53	20.8533	1.53667	3.45	1656	15233820	NP_194171.1	2204	8.5e-246	CBL-interacting serine/threonine-protein kinase 8 [Arabidopsis thaliana]>gi|75337651|sp|Q9STV4.1|CIPK8_ARATH RecName: Full=CBL-interacting serine/threonine-protein kinase 8; AltName: Full=SNF1-related kinase 3.13; AltName: Full=SOS2-like protein kinase PKS11>gi|19343483|gb|AAK16683.2|AF290193_1 CBL-interacting protein kinase 8 [Arabidopsis thaliana]>gi|5051782|emb|CAB45075.1| serine/threonine kin…	--	--	--	--	Q9STV4	2204	1.2e-246	CBL-interacting serine/threonine-protein kinase 8 OS=Arabidopsis thaliana GN=CIPK8 PE=1 SV=1	PF00069//PF07714//PF06293//PF03822	Protein kinase domain//Protein tyrosine kinase//Lipopolysaccharide kinase (Kdo/WaaP) family//NAF domain	GO:0010167//GO:0006468//GO:0009069//GO:0048364//GO:0016310//GO:0007165//GO:0009749//GO:0046777	response to nitrate//protein phosphorylation//serine family amino acid metabolic process//root development//phosphorylation//signal transduction//response to glucose//protein autophosphorylation	GO:0016773//GO:0004674//GO:0004713//GO:0005524//GO:0004672	phosphotransferase activity, alcohol group as acceptor//protein serine/threonine kinase activity//protein tyrosine kinase activity//ATP binding//protein kinase activity	GO:0016020//GO:0005886	membrane//plasma membrane	--	--	FALSE	-0.74235	1	FALSE	0.35025	1	FALSE	1.1645	0.23898	FALSE	0.27517	1	FALSE	-0.82819	0.83916	FALSE	-0.415	1
1-2k.c10935/6/1736	0.206667	1.66	0	0	0	0	0.00333333	1706	15226261	NP_180972.1	2356	2.1e-263	SecY protein transport family protein [Arabidopsis thaliana]>gi|79324249|ref|NP_001031476.1| SecY protein transport family protein [Arabidopsis thaliana]>gi|297823211|ref|XP_002879488.1| hypothetical protein ARALYDRAFT_482367 [Arabidopsis lyrata subsp. lyrata]>gi|565472652|ref|XP_006294128.1| hypothetical protein CARUB_v10023123mg [Capsella rubella]>gi|567212243|ref|XP_006410566.1| hypothetical p…	K10956	SEC61A	protein transport protein SEC61 subunit alpha	http://www.genome.jp/dbget-bin/www_bget?ko:K10956	Q54XK2	1805	2.3e-200	Protein transport protein Sec61 subunit alpha OS=Dictyostelium discoideum GN=sec61a PE=3 SV=1	PF00344//PF00095	SecY translocase//WAP-type (Whey Acidic Protein) 'four-disulfide core'	GO:0006499//GO:0009651//GO:0043090//GO:0006888//GO:0006098//GO:0015031//GO:0009306	N-terminal protein myristoylation//response to salt stress//amino acid import//ER to Golgi vesicle-mediated transport//pentose-phosphate shunt//protein transport//protein secretion	GO:0015450//GO:0030414	P-P-bond-hydrolysis-driven protein transmembrane transporter activity//peptidase inhibitor activity	GO:0016020//GO:0005794//GO:0005576//GO:0009941	membrane//Golgi apparatus//extracellular region//chloroplast envelope	KOG1373	Transport protein Sec61, alpha subunit	FALSE	0.8602	1	FALSE	1.2842	0.48944	FALSE	1.0893	0.5012	FALSE	1.1083	0.52635	FALSE	0.22749	1	FALSE	0.78478	1
1-2k.c11066/1/1789	7.11333	10.1833	10.6933	43.5533	22.5167	0.873333	2.09333	1780	15230534	NP_187864.1	2481	7e-278	heat shock protein 70-4 [Arabidopsis thaliana]>gi|75311168|sp|Q9LHA8.1|MD37C_ARATH RecName: Full=Probable mediator of RNA polymerase II transcription subunit 37c; AltName: Full=Heat shock 70 kDa protein 4; AltName: Full=Heat shock cognate 70 kDa protein 4; AltName: Full=Heat shock cognate protein 70-4; Short=AtHsc70-4; AltName: Full=Heat shock protein 70-4; Short=AtHsp70-4>gi|12321973|gb|AAG51030…	K03283	HSPA1_8	heat shock 70kDa protein 1/8	http://www.genome.jp/dbget-bin/www_bget?ko:K03283	Q9LHA8	2481	9.8e-279	Probable mediator of RNA polymerase II transcription subunit 37c OS=Arabidopsis thaliana GN=MED37C PE=1 SV=1	PF06723//PF02782//PF01968	MreB/Mbl protein//FGGY family of carbohydrate kinases, C-terminal domain//Hydantoinase/oxoprolinase	GO:0000902//GO:0009617//GO:0046686//GO:0005975//GO:0034976//GO:0009408//GO:0016567//GO:0009615//GO:0009644//GO:0042542//GO:0006457	cell morphogenesis//response to bacterium//response to cadmium ion//carbohydrate metabolic process//response to endoplasmic reticulum stress//response to heat//protein ubiquitination//response to virus//response to high light intensity//response to hydrogen peroxide//protein folding	GO:0016773//GO:0031625//GO:0005524//GO:0016787	phosphotransferase activity, alcohol group as acceptor//ubiquitin protein ligase binding//ATP binding//hydrolase activity	GO:0005774//GO:0048046//GO:0005618//GO:0005829//GO:0005794//GO:0005886//GO:0005739	vacuolar membrane//apoplast//cell wall//cytosol//Golgi apparatus//plasma membrane//mitochondrion	KOG0101	Molecular chaperones HSP70/HSC70, HSP70 superfamily	FALSE	-0.047718	1	FALSE	1.1225	0.52904	FALSE	1.3221	0.15512	FALSE	0.8784	1	FALSE	-1.629	0.22879	FALSE	0.10865	1
1-2k.c13523/1/1830	1.54667	0.64	4.68	5.2	0.366667	4.97333	3.97	1830	30685222	NP_193815.2	2123	2.3e-236	FAD-binding Berberine family protein [Arabidopsis thaliana]>gi|118585329|sp|Q9SVG4.2|RETOL_ARATH RecName: Full=Reticuline oxidase-like protein; Flags: Precursor>gi|222423132|dbj|BAH19545.1| AT4G20830 [Arabidopsis thaliana]>gi|332658965|gb|AEE84365.1| FAD-binding Berberine family protein [Arabidopsis thaliana]	--	--	--	--	Q9SVG4	2123	3.3e-237	Reticuline oxidase-like protein OS=Arabidopsis thaliana GN=At4g20830 PE=1 SV=2	PF01565//PF08031	FAD binding domain//Berberine and berberine like	GO:0006612//GO:0006118//GO:0030968//GO:0010200//GO:0002679//GO:0043069//GO:0006979//GO:0055114//GO:0006040//GO:0009611//GO:0010363	protein targeting to membrane//obsolete electron transport//endoplasmic reticulum unfolded protein response//response to chitin//respiratory burst involved in defense response//negative regulation of programmed cell death//response to oxidative stress//oxidation-reduction process//amino sugar metabolic process//response to wounding//regulation of plant-type hypersensitive response	GO:0009055//GO:0050660//GO:0008762//GO:0016491	electron carrier activity//flavin adenine dinucleotide binding//UDP-N-acetylmuramate dehydrogenase activity//oxidoreductase activity	GO:0009506//GO:0009505//GO:0048046//GO:0005829//GO:0009507//GO:0005886//GO:0005773//GO:0005739	plasmodesma//plant-type cell wall//apoplast//cytosol//chloroplast//plasma membrane//vacuole//mitochondrion	--	--	FALSE	-1.9575	1	FALSE	-0.77439	1	FALSE	1.2581	1	FALSE	0.65303	1	FALSE	-1.8826	0.48405	FALSE	-1.1093	1
1-2k.c13552/1/1840.1	2.76	6.91333	0.01	0.0233333	3.08333	3.33	1.09667	950	727564727	XP_010454706.1	1098	8.7e-118	PREDICTED: squalene epoxidase 5-like [Camelina sativa]	K00511	SQLE, ERG1	squalene monooxygenase	http://www.genome.jp/dbget-bin/www_bget?ko:K00511	O65404	1087	2.3e-117	Squalene epoxidase 5 OS=Arabidopsis thaliana GN=SQE5 PE=2 SV=2	PF08491	Squalene epoxidase	GO:0006694//GO:0055114//GO:0016114	steroid biosynthetic process//oxidation-reduction process//terpenoid biosynthetic process	GO:0004506//GO:0050660	squalene monooxygenase activity//flavin adenine dinucleotide binding	GO:0016021	integral component of membrane	KOG1298	Squalene monooxygenase	FALSE	0.15646	1	FALSE	0.87758	0.96635	FALSE	0.81624	1	FALSE	2.2545	0.067968	FALSE	-2.5329	0.053834	FALSE	0.1172	1
1-2k.c13552/1/1840.2	0.94	2.5	1.52333	3.62	0	4.34	3.10667	815	79328611	NP_001031935.1	1123	9.4e-121	Squalene monooxygenase 5 [Arabidopsis thaliana]>gi|332005880|gb|AED93263.1| Squalene monooxygenase 1,1 [Arabidopsis thaliana]	K00511	SQLE, ERG1	squalene monooxygenase	http://www.genome.jp/dbget-bin/www_bget?ko:K00511	O65404	1123	1.3e-121	Squalene epoxidase 5 OS=Arabidopsis thaliana GN=SQE5 PE=2 SV=2	PF02558//PF00106//PF01266//PF00070//PF02737//PF01134//PF01494//PF07992//PF12831//PF05834//PF03446//PF01210//PF02254//PF08491	Ketopantoate reductase PanE/ApbA//short chain dehydrogenase//FAD dependent oxidoreductase//Pyridine nucleotide-disulphide oxidoreductase//3-hydroxyacyl-CoA dehydrogenase, NAD binding domain//Glucose inhibited division protein A//FAD binding domain//Pyridine nucleotide-disulphide oxidoreductase//FAD dependent oxidoreductase//Lycopene cyclase protein//NAD binding domain of 6-phosphogluconate dehydr…	GO:0046168//GO:0006574//GO:0019521//GO:0008152//GO:0006554//GO:0006633//GO:0008033//GO:0016126//GO:0006813//GO:0006631//GO:0006552//GO:0006694//GO:0016117//GO:0018874//GO:0055114//GO:0006098//GO:0006568//GO:0019745//GO:0016114//GO:0015940//GO:0006550	glycerol-3-phosphate catabolic process//valine catabolic process//D-gluconate metabolic process//metabolic process//lysine catabolic process//fatty acid biosynthetic process//tRNA processing//sterol biosynthetic process//potassium ion transport//fatty acid metabolic process//leucine catabolic process//steroid biosynthetic process//carotenoid biosynthetic process//benzoate metabolic process//oxida…	GO:0003857//GO:0051287//GO:0071949//GO:0008677//GO:0016491//GO:0016616//GO:0050660//GO:0004506//GO:0004616//GO:0016705	3-hydroxyacyl-CoA dehydrogenase activity//NAD binding//FAD binding//2-dehydropantoate 2-reductase activity//oxidoreductase activity//oxidoreductase activity, acting on the CH-OH group of donors, NAD or NADP as acceptor//flavin adenine dinucleotide binding//squalene monooxygenase activity//phosphogluconate dehydrogenase (decarboxylating) activity//oxidoreductase activity, acting on paired donors, …	GO:0005576//GO:0016021	extracellular region//integral component of membrane	KOG1298	Squalene monooxygenase	FALSE	0.57323	1	FALSE	-0.016517	1	FALSE	0.20263	1	UP	3.1651	0.00015128	DOWN	-2.8841	0.0052307	FALSE	1.2534	1
1-2k.c13596/3/1968	0.95	0.603333	27.04	10.3433	36.2933	55.5433	58.6033	1927	15242154	NP_197609.1	2748	0	L-ascorbate oxidase [Arabidopsis thaliana]>gi|20466241|gb|AAM20438.1| ascorbate oxidase-like protein [Arabidopsis thaliana]>gi|28059566|gb|AAO30070.1| ascorbate oxidase-like protein [Arabidopsis thaliana]>gi|29294063|gb|AAO73900.1| L-ascorbate oxidase, putative [Arabidopsis thaliana]>gi|332005548|gb|AED92931.1| L-ascorbate oxidase [Arabidopsis thaliana]	K00423	E1.10.3.3	L-ascorbate oxidase	http://www.genome.jp/dbget-bin/www_bget?ko:K00423	Q40588	1826	9.4e-203	L-ascorbate oxidase OS=Nicotiana tabacum GN=AAO PE=2 SV=1	PF00394//PF07732//PF07731	Multicopper oxidase//Multicopper oxidase//Multicopper oxidase	GO:0055114//GO:0016126//GO:0046520	oxidation-reduction process//sterol biosynthetic process//sphingoid biosynthetic process	GO:0005507//GO:0016491	copper ion binding//oxidoreductase activity	GO:0005576//GO:0009505	extracellular region//plant-type cell wall	--	--	FALSE	1.9914	1	FALSE	1.2172	0.97834	FALSE	-0.2517	1	UP	2.7426	0.019201	FALSE	-0.54873	1	FALSE	2.4591	0.87913
1-2k.c13606/1/2168	2.11333	2.68	2.76667	3.99333	7.81667	8.04333	7.06333	2120	18491183	AAL69494.1	2071	2.9e-230	putative glucosyltransferase [Arabidopsis thaliana]	K12338	UGT75C1	anthocyanidin 3-O-glucoside 5-O-glucosyltransferase	http://www.genome.jp/dbget-bin/www_bget?ko:K12338	Q0WW21	2063	3.4e-230	UDP-glycosyltransferase 75C1 OS=Arabidopsis thaliana GN=UGT75C1 PE=2 SV=2	PF00201//PF03033	UDP-glucoronosyl and UDP-glucosyl transferase//Glycosyltransferase family 28 N-terminal domain	GO:0008152//GO:0030259//GO:0005975	metabolic process//lipid glycosylation//carbohydrate metabolic process	GO:0016758	transferase activity, transferring hexosyl groups	--	--	--	--	FALSE	2.3086	1	FALSE	1.9965	0.49164	FALSE	0.95883	0.687	UP	2.0676	0.016893	FALSE	0.24848	1	FALSE	1.6703	1
1-2k.c13740/4/2178	1749.96	1118.47	763.943	789.83	1013.73	515.25	449.917	2177	186519827	NP_195985.3	3185	0	1,4-alpha-glucan branching enzyme [Arabidopsis thaliana]>gi|75181336|sp|Q9LZS3.1|GLGB2_ARATH RecName: Full=1,4-alpha-glucan-branching enzyme 2-2, chloroplastic/amyloplastic; Short=AtSBE II-2; AltName: Full=Branching enzyme 2; Short=AtBE2; AltName: Full=Starch-branching enzyme 2-2; Flags: Precursor>gi|7340650|emb|CAB82930.1| 1, 4-alpha-glucan branching enzyme protein soform SBE2.2 precursor [Arabi…	K00700	glgB	1,4-alpha-glucan branching enzyme	http://www.genome.jp/dbget-bin/www_bget?ko:K00700	O23647	3521	0	1,4-alpha-glucan-branching enzyme 2-1, chloroplastic/amyloplastic OS=Arabidopsis thaliana GN=SBE2.1 PE=2 SV=1	PF02922//PF02806//PF00128	Carbohydrate-binding module 48 (Isoamylase N-terminal domain)//Alpha amylase, C-terminal all-beta domain//Alpha amylase, catalytic domain	GO:0005982//GO:0010021//GO:0019252//GO:0019760//GO:0000023//GO:0005975//GO:0005985//GO:0019288//GO:0043085//GO:0006098	starch metabolic process//amylopectin biosynthetic process//starch biosynthetic process//glucosinolate metabolic process//maltose metabolic process//carbohydrate metabolic process//sucrose metabolic process//isopentenyl diphosphate biosynthetic process, methylerythritol 4-phosphate pathway//positive regulation of catalytic activity//pentose-phosphate shunt	GO:0004553//GO:0043169//GO:0003844//GO:0003824	hydrolase activity, hydrolyzing O-glycosyl compounds//cation binding//1,4-alpha-glucan branching enzyme activity//catalytic activity	GO:0009570	chloroplast stroma	KOG0470	1,4-alpha-glucan branching enzyme/starch branching enzyme II	FALSE	-1.4733	0.93348	FALSE	-1.6857	0.10271	FALSE	-0.45729	0.92581	FALSE	-1.1966	0.12257	FALSE	0.20254	1	FALSE	-0.45484	1
1-2k.c13788/1/1925.1	0	0	0.106667	1.05667	0	1.11667	0.656667	1177	7267234	CAB80841.1	1114	1.5e-119	putative sugar transporter [Arabidopsis thaliana]	--	--	--	--	Q9M0Z9	1114	2.1e-120	Sugar transporter ERD6-like 15 OS=Arabidopsis thaliana GN=At4g04760 PE=3 SV=2	PF00083	Sugar (and other) transporter	GO:0055085	transmembrane transport	GO:0022857	transmembrane transporter activity	GO:0016021	integral component of membrane	--	--	FALSE	-1.9379	1	FALSE	-4.0551	0.051679	FALSE	-1.2844	0.75029	FALSE	-1.2391	1	FALSE	0.5344	1	FALSE	-2.7924	1
1-2k.c13852/1/1797	0.82	7.32	0.923333	2.92667	1.43	1.91667	0	1789	297803126	XP_002869447.1	2651	1.4e-297	gamma-glutamyl transpeptidase 3 [Arabidopsis lyrata subsp. lyrata]>gi|297315283|gb|EFH45706.1| gamma-glutamyl transpeptidase 3 [Arabidopsis lyrata subsp. lyrata]	K18592	GGT1_5	gamma-glutamyltranspeptidase / glutathione hydrolase / leukotriene-C4 hydrolase	http://www.genome.jp/dbget-bin/www_bget?ko:K18592	Q9M0G0	2641	2.7e-297	Gamma-glutamyltranspeptidase 3 OS=Arabidopsis thaliana GN=GGT3 PE=2 SV=1	PF01019	Gamma-glutamyltranspeptidase	GO:0006691//GO:0019530//GO:0006749//GO:0006693	leukotriene metabolic process//taurine metabolic process//glutathione metabolic process//prostaglandin metabolic process	GO:0003840	gamma-glutamyltransferase activity	--	--	KOG2410	Gamma-glutamyltransferase	FALSE	-2.0754	1	FALSE	-2.603	0.2989	FALSE	-3.554	0.060103	DOWN	#NAME?	1.2083e-05	FALSE	Inf	0.78004	FALSE	-1.9208	1
1-2k.c13872/4/2473	0.623333	0.543333	0	0	0	0	0	2462	3242077	CAA05875.1	2287	3e-255	protein phosphatase 2C [Arabidopsis thaliana]	K14497	PP2C	protein phosphatase 2C	http://www.genome.jp/dbget-bin/www_bget?ko:K14497	Q9CAJ0	2279	3.6e-255	Protein phosphatase 2C 16 OS=Arabidopsis thaliana GN=HAB1 PE=1 SV=1	PF02060//PF08638//PF00481//PF07462	Slow voltage-gated potassium channel//Mediator complex subunit MED14//Protein phosphatase 2C//Merozoite surface protein 1 (MSP1) C-terminus	GO:0006357//GO:0006813//GO:0006811//GO:0009405	regulation of transcription from RNA polymerase II promoter//potassium ion transport//ion transport//pathogenesis	GO:0001104//GO:0005249//GO:0003824	RNA polymerase II transcription cofactor activity//voltage-gated potassium channel activity//catalytic activity	GO:0016020//GO:0008076//GO:0016592	membrane//voltage-gated potassium channel complex//mediator complex	--	--	FALSE	-1.0989	1	FALSE	0.044821	1	FALSE	0.65122	1	FALSE	0.78937	1	DOWN	-2.2847	0.010296	FALSE	-0.20668	1
1-2k.c13877/1/1646	2.06	2.70333	0.703333	0.663333	2.98333	1.58333	0	1634	15232212	NP_191553.1	1887	4.8e-209	F-box/kelch-repeat protein SKIP20 [Arabidopsis thaliana]>gi|75182340|sp|Q9M1Y1.1|SKI20_ARATH RecName: Full=F-box/kelch-repeat protein SKIP20; AltName: Full=SKP1-interacting partner 20>gi|7019688|emb|CAB75813.1| putative protein [Arabidopsis thaliana]>gi|18389270|gb|AAL67078.1| unknown protein [Arabidopsis thaliana]>gi|19698957|gb|AAL91214.1| putative protein [Arabidopsis thaliana]>gi|20258927|gb|…	--	--	--	--	Q9M1Y1	1887	6.8e-210	F-box/kelch-repeat protein SKIP20 OS=Arabidopsis thaliana GN=SKIP20 PE=1 SV=1	PF12937//PF07646//PF00646//PF01344	F-box-like//Kelch motif//F-box domain//Kelch motif	--	--	GO:0005515	protein binding	GO:0005737	cytoplasm	--	--	FALSE	-0.34924	1	FALSE	-1.4595	0.25882	FALSE	-0.91622	0.49048	FALSE	-0.82468	0.86503	FALSE	0.25365	1	FALSE	-0.47189	1
1-2k.c13917/5/1656	0.0933333	1.11333	0.613333	1.85	6.94667	5.38667	4.01333	1650	297816942	XP_002876354.1	1806	1.2e-199	amino acid transporter family protein [Arabidopsis lyrata subsp. lyrata]>gi|297322192|gb|EFH52613.1| amino acid transporter family protein [Arabidopsis lyrata subsp. lyrata]	--	--	--	--	A2VCW5	173	3.8e-11	Sodium-coupled neutral amino acid transporter 5 OS=Rattus norvegicus GN=Slc38a5 PE=1 SV=1	PF03222//PF13520	Tryptophan/tyrosine permease family//Amino acid permease	GO:0006865//GO:0003333	amino acid transport//amino acid transmembrane transport	GO:0015171	amino acid transmembrane transporter activity	GO:0016021//GO:0016020	integral component of membrane//membrane	KOG1305	Amino acid transporter protein	FALSE	0.41623	1	FALSE	1.2066	0.52145	FALSE	0.55996	0.95557	FALSE	0.84505	0.86369	FALSE	-0.6371	0.96988	FALSE	-0.71167	1
1-2k.c13930/2/2059	203.87	215.477	77.1933	211.407	104.963	25.0933	58.6033	2046	729330026	XP_010536336.1	1727	2.2e-190	PREDICTED: mitogen-activated protein kinase 1 [Tarenaya hassleriana]	K04371	MAPK1_3	mitogen-activated protein kinase 1/3	http://www.genome.jp/dbget-bin/www_bget?ko:K04371	Q39021	1812	4.2e-201	Mitogen-activated protein kinase 1 OS=Arabidopsis thaliana GN=MPK1 PE=1 SV=2	PF00069//PF07714//PF06293	Protein kinase domain//Protein tyrosine kinase//Lipopolysaccharide kinase (Kdo/WaaP) family	GO:0006468	protein phosphorylation	GO:0005524//GO:0004672//GO:0016773	ATP binding//protein kinase activity//phosphotransferase activity, alcohol group as acceptor	GO:0016020	membrane	--	--	FALSE	-1.3139	1	FALSE	-2.3178	0.079907	FALSE	-1.5442	0.19897	FALSE	-1.2412	0.91086	FALSE	0.78769	1	FALSE	-1.1727	1
1-2k.c13940/2/1989	11.4833	7.81667	4.99333	4.83667	0.43	3.13667	4.42333	1980	297853422	XP_002894592.1	2774	9.1e-312	esterase/lipase/thioesterase family protein [Arabidopsis lyrata subsp. lyrata]>gi|297340434|gb|EFH70851.1| esterase/lipase/thioesterase family protein [Arabidopsis lyrata subsp. lyrata]	--	--	--	--	Q9ZVN2	2748	0	Acyltransferase-like protein At1g54570, chloroplastic OS=Arabidopsis thaliana GN=At1g54570 PE=2 SV=1	PF02411//PF07859//PF03982//PF00975//PF01553//PF00326//PF07440	MerT mercuric transport protein//alpha/beta hydrolase fold//Diacylglycerol acyltransferase//Thioesterase domain//Acyltransferase//Prolyl oligopeptidase family//Caerin 1 protein	GO:0006508//GO:0008152//GO:0015694//GO:0009058	proteolysis//metabolic process//mercury ion transport//biosynthetic process	GO:0008236//GO:0016747//GO:0016746//GO:0016787//GO:0015097//GO:0016788	serine-type peptidase activity//transferase activity, transferring acyl groups other than amino-acyl groups//transferase activity, transferring acyl groups//hydrolase activity//mercury ion transmembrane transporter activity//hydrolase activity, acting on ester bonds	GO:0016020//GO:0005576	membrane//extracellular region	--	--	FALSE	4.2806	1	FALSE	5.7229	0.27602	FALSE	2.1178	0.86142	FALSE	1.9669	0.1003	FALSE	1.9886	1	FALSE	3.2114	1
1-2k.c14001/1/1952.2	83.9067	66.9867	78.9967	35.9433	103.833	31.6033	29.91	666	727426923	XP_010462642.1	790	3.1e-82	PREDICTED: 4-alpha-glucanotransferase DPE1, chloroplastic/amyloplastic-like [Camelina sativa]	K00705	malQ	4-alpha-glucanotransferase	http://www.genome.jp/dbget-bin/www_bget?ko:K00705	Q9LV91	788	7.5e-83	4-alpha-glucanotransferase DPE1, chloroplastic/amyloplastic OS=Arabidopsis thaliana GN=DPE1 PE=2 SV=1	PF11612//PF02446	Type II secretion system (T2SS), protein J//4-alpha-glucanotransferase	GO:0005975//GO:0015031//GO:0005985//GO:0005982//GO:0015628	carbohydrate metabolic process//protein transport//sucrose metabolic process//starch metabolic process//protein secretion by the type II secretion system	GO:0008565//GO:0004134	protein transporter activity//4-alpha-glucanotransferase activity	GO:0015627	type II protein secretion system complex	--	--	FALSE	-0.28284	1	FALSE	-1.3856	0.80721	FALSE	-1.1145	0.91406	FALSE	-3.5396	0.91295	FALSE	2.676	1	FALSE	-1.5388	1
1-2k.c14027/1/1649.1	0	2.65667	1.34	0	0.643333	0	0	855	727563964	XP_010454303.1	1290	4.2e-140	PREDICTED: nudix hydrolase 19, chloroplastic-like isoform X1 [Camelina sativa]	K03426	E3.6.1.22, NUDT12, nudC	NAD+ diphosphatase	http://www.genome.jp/dbget-bin/www_bget?ko:K03426	Q94A82	1241	2.9e-135	Nudix hydrolase 19, chloroplastic OS=Arabidopsis thaliana GN=NUDT19 PE=1 SV=1	PF09297//PF09296	NADH pyrophosphatase zinc ribbon domain//NADH pyrophosphatase-like rudimentary NUDIX domain	--	--	GO:0046872//GO:0016787	metal ion binding//hydrolase activity	--	--	--	--	FALSE	0.40823	1	FALSE	0.55451	0.91646	FALSE	0.71083	0.71106	FALSE	1.0525	0.3383	FALSE	-0.55895	1	FALSE	0.7947	1
1-2k.c14048/1/1938.1	3.38	0.546667	8.4	11.3067	12.28	10.4167	4.25333	892	727564727	XP_010454706.1	1326	3e-144	PREDICTED: squalene epoxidase 5-like [Camelina sativa]	K00511	SQLE, ERG1	squalene monooxygenase	http://www.genome.jp/dbget-bin/www_bget?ko:K00511	O65404	1322	1.2e-144	Squalene epoxidase 5 OS=Arabidopsis thaliana GN=SQE5 PE=2 SV=2	PF08491	Squalene epoxidase	GO:0055114//GO:0006694//GO:0016114	oxidation-reduction process//steroid biosynthetic process//terpenoid biosynthetic process	GO:0004506//GO:0050660	squalene monooxygenase activity//flavin adenine dinucleotide binding	GO:0016021	integral component of membrane	KOG1298	Squalene monooxygenase	FALSE	0.65445	1	FALSE	1.0504	0.97142	FALSE	0.69272	1	FALSE	2.2084	0.47277	FALSE	-1.8894	0.55841	FALSE	0.65239	1
1-2k.c14124/1/1477	5.31333	1.54667	0.986667	0.78	1.11667	0.356667	0.53	1482	18406100	NP_566846.1	1399	1.7e-152	chorismate mutase 1 [Arabidopsis thaliana]>gi|334302922|sp|P42738.3|CM1_ARATH RecName: Full=Chorismate mutase 1, chloroplastic; Short=AtCM1; AltName: Full=CM-1; Flags: Precursor>gi|89000961|gb|ABD59070.1| At3g29200 [Arabidopsis thaliana]>gi|332644031|gb|AEE77552.1| chorismate mutase 1 [Arabidopsis thaliana]	K01850	E5.4.99.5	chorismate mutase	http://www.genome.jp/dbget-bin/www_bget?ko:K01850	P42738	1399	2.4e-153	Chorismate mutase 1, chloroplastic OS=Arabidopsis thaliana GN=CM1 PE=1 SV=3	--	--	GO:0000162//GO:0006571//GO:0009073//GO:0006979//GO:0006804//GO:0009094//GO:0019852//GO:0046417//GO:0006007	tryptophan biosynthetic process//tyrosine biosynthetic process//aromatic amino acid family biosynthetic process//response to oxidative stress//obsolete peroxidase reaction//L-phenylalanine biosynthetic process//L-ascorbic acid metabolic process//chorismate metabolic process//glucose catabolic process	GO:0004106//GO:0016688	chorismate mutase activity//L-ascorbate peroxidase activity	GO:0005829//GO:0009507	cytosol//chloroplast	KOG0795	Chorismate mutase	FALSE	0.01886	1	FALSE	0.76068	0.80042	FALSE	1.0724	0.36623	FALSE	0.51608	1	FALSE	-0.5386	1	FALSE	0.52525	1
1-2k.c14382/1/1918	22.4667	20.8833	10.6567	11.1467	7.91	15.8467	14.8033	1926	334185123	NP_001189822.1	504	1.3e-48	heavy-metal-associated domain-containing protein [Arabidopsis thaliana]>gi|332640828|gb|AEE74349.1| heavy-metal-associated domain-containing protein [Arabidopsis thaliana]	--	--	--	--	O82089	147	4.6e-08	Copper transport protein CCH OS=Arabidopsis thaliana GN=CCH PE=1 SV=1	PF00403	Heavy-metal-associated domain	GO:0030001	metal ion transport	GO:0046872	metal ion binding	GO:0005737//GO:0005618	cytoplasm//cell wall	--	--	FALSE	-0.50676	1	FALSE	-1.8241	0.093516	FALSE	-1.3029	0.16959	FALSE	0.1086	1	FALSE	-0.075036	1	FALSE	-0.64408	1
1-2k.c14451/2/1893	76.19	36.3	13.4233	12.51	75.5533	168.483	147.967	1847	297847862	XP_002891812.1	2717	3.1e-305	beta-fructofuranosidase 5 [Arabidopsis lyrata subsp. lyrata]>gi|297337654|gb|EFH68071.1| beta-fructofuranosidase 5 [Arabidopsis lyrata subsp. lyrata]	K01193	E3.2.1.26, sacA	beta-fructofuranosidase	http://www.genome.jp/dbget-bin/www_bget?ko:K01193	Q67XZ3	2682	5e-302	Beta-fructofuranosidase, insoluble isoenzyme CWINV3 OS=Arabidopsis thaliana GN=CWINV3 PE=1 SV=2	--	--	GO:0005975	carbohydrate metabolic process	GO:0004553	hydrolase activity, hydrolyzing O-glycosyl compounds	--	--	KOG0228	Beta-fructofuranosidase (invertase)	FALSE	#NAME?	1	FALSE	#NAME?	0.058316	FALSE	0.2658	1	FALSE	#NAME?	0.9986	FALSE	Inf	0.81581	FALSE	Inf	1
1-2k.c14512/1/1756	0.0666667	19.12	11.8	30.8533	0	19.8	31.21	1752	42561588	NP_171639.3	2494	2.1e-279	tetratricopeptide repeat-containing protein [Arabidopsis thaliana]>gi|332189150|gb|AEE27271.1| tetratricopeptide repeat-containing protein [Arabidopsis thaliana]	K03255	TIF31, CLU1	protein TIF31	http://www.genome.jp/dbget-bin/www_bget?ko:K03255	F4JKH6	1293	5.5e-141	Protein TSS OS=Arabidopsis thaliana GN=TSS PE=1 SV=1	--	--	GO:0016556	mRNA modification	--	--	GO:0005737	cytoplasm	KOG1839	Uncharacterized protein CLU1/cluA/TIF31 involved in mitochondrial morphology/distribution, also found associated with eIF-3	FALSE	-0.28885	1	FALSE	0.37964	1	FALSE	0.14938	1	FALSE	1.3671	0.16679	DOWN	-2.1988	0.02392	FALSE	-0.19375	1
1-2k.c14529/1/1759	37.55	25.6433	6.88333	5.62	15.48	66.2267	76.8533	1759	727573053	XP_010459093.1	2538	1.7e-284	PREDICTED: L-type lectin-domain containing receptor kinase S.1 [Camelina sativa]	--	--	--	--	Q9M9E0	2506	1.2e-281	L-type lectin-domain containing receptor kinase S.1 OS=Arabidopsis thaliana GN=LECRKS1 PE=2 SV=1	PF07714//PF00069//PF00139	Protein tyrosine kinase//Protein kinase domain//Legume lectin domain	GO:0006468	protein phosphorylation	GO:0030246//GO:0004672//GO:0005524	carbohydrate binding//protein kinase activity//ATP binding	--	--	--	--	FALSE	1.5724	1	FALSE	0.458	1	FALSE	-1.4989	0.37619	FALSE	-0.89523	1	FALSE	1.6872	0.60036	FALSE	0.51327	1
1-2k.c14533/1/1313	0	7.69667	11.5367	23.2167	0	18.6933	19.18	1310	727525389	XP_010438328.1	1480	6e-162	PREDICTED: zinc finger CCCH domain-containing protein 49 [Camelina sativa]>gi|727525391|ref|XP_010438329.1| PREDICTED: zinc finger CCCH domain-containing protein 49 [Camelina sativa]>gi|727525394|ref|XP_010438330.1| PREDICTED: zinc finger CCCH domain-containing protein 49 [Camelina sativa]	--	--	--	--	Q9M0G2	1418	1.3e-155	Zinc finger CCCH domain-containing protein 49 OS=Arabidopsis thaliana GN=At4g29190 PE=2 SV=1	PF00642	Zinc finger C-x8-C-x5-C-x3-H type (and similar)	--	--	GO:0046872	metal ion binding	--	--	--	--	FALSE	-1.4582	1	FALSE	-1.8754	0.067875	FALSE	-1.1454	0.22711	DOWN	-2.2094	0.0097613	FALSE	0.86699	0.8752	FALSE	-2.3303	0.16594
1-2k.c14607/4/1764	0.35	1.85667	1.37	0.993333	1.8	1.00667	0	1764	297794641	XP_002865205.1	1808	7.5e-200	phosphate/triose-phosphate translocator precursor [Arabidopsis lyrata subsp. lyrata]>gi|297311040|gb|EFH41464.1| phosphate/triose-phosphate translocator precursor [Arabidopsis lyrata subsp. lyrata]	K15283	SLC35E1	solute carrier family 35, member E1	http://www.genome.jp/dbget-bin/www_bget?ko:K15283	Q9ZSR7	1799	1.2e-199	Triose phosphate/phosphate translocator TPT, chloroplastic OS=Arabidopsis thaliana GN=TPT PE=2 SV=1	PF00892	EamA-like transporter family	GO:0006810	transport	GO:0005215	transporter activity	GO:0016020//GO:0016021	membrane//integral component of membrane	KOG1441	Glucose-6-phosphate/phosphate and phosphoenolpyruvate/phosphate antiporter	FALSE	0.023746	1	FALSE	-1.7253	0.34512	FALSE	-1.8237	0.14778	FALSE	-0.090179	1	FALSE	0.19405	1	FALSE	-0.13445	1
1-2k.c14746/1/1770.1	1.15667	1.19667	0.496667	2.63333	8.91	5.85667	7.51667	877	685258385	XP_009130811.1	837	1.5e-87	PREDICTED: calcineurin B-like protein 1 [Brassica rapa]>gi|685258387|ref|XP_009130820.1| PREDICTED: calcineurin B-like protein 1 [Brassica rapa]>gi|674894453|emb|CDY38412.1| BnaC01g10210D [Brassica napus]	K06268	PPP3R, CNB	serine/threonine-protein phosphatase 2B regulatory subunit	http://www.genome.jp/dbget-bin/www_bget?ko:K06268	O81445	832	7.8e-88	Calcineurin B-like protein 1 OS=Arabidopsis thaliana GN=CBL1 PE=1 SV=3	PF12763//PF13833//PF13202//PF10591//PF13499//PF13405//PF00036	Cytoskeletal-regulatory complex EF hand//EF-hand domain pair//EF hand//Secreted protein acidic and rich in cysteine Ca binding region//EF-hand domain pair//EF-hand domain//EF hand	GO:0007165	signal transduction	GO:0005515//GO:0005509	protein binding//calcium ion binding	GO:0005578	proteinaceous extracellular matrix	--	--	FALSE	0.44801	1	FALSE	-0.50419	1	FALSE	-0.60466	0.90803	FALSE	-0.98998	1	FALSE	0.5267	1	FALSE	-1.5748	0.95501
1-2k.c14765/1/1898	58.3767	25.8833	56.8767	14.91	37.5067	51.3733	62.0067	1762	727589865	XP_010467915.1	2154	5.7e-240	PREDICTED: NADP-dependent malic enzyme 1-like [Camelina sativa]	K00029	E1.1.1.40, maeB	malate dehydrogenase (oxaloacetate-decarboxylating)(NADP+)	http://www.genome.jp/dbget-bin/www_bget?ko:K00029	O82191	2113	4.5e-236	NADP-dependent malic enzyme 1 OS=Arabidopsis thaliana GN=NADP-ME1 PE=1 SV=1	PF09462//PF00390//PF03949	Mus7/MMS22 family//Malic enzyme, N-terminal domain//Malic enzyme, NAD binding domain	GO:0015976//GO:0006090//GO:0006108//GO:0031297//GO:0055114//GO:0006099//GO:0006974//GO:0006281	carbon utilization//pyruvate metabolic process//malate metabolic process//replication fork processing//oxidation-reduction process//tricarboxylic acid cycle//cellular response to DNA damage stimulus//DNA repair	GO:0004471//GO:0051287	malate dehydrogenase (decarboxylating) (NAD+) activity//NAD binding	GO:0005634	nucleus	KOG1257	NADP+-dependent malic enzyme	FALSE	3.0203	1	FALSE	3.9145	0.47328	FALSE	2.3112	1	FALSE	3.8045	0.38501	FALSE	-1.9668	0.83612	FALSE	1.9968	1
1-2k.c14793/3/2264	0	0	24.8567	0	0	65.16	52.4633	2179	334184310	NP_001189555.1	2685	1.9e-301	nucleotide-diphospho-sugar transferases superfamily protein [Arabidopsis thaliana]>gi|330251844|gb|AEC06938.1| nucleotide-diphospho-sugar transferases superfamily protein [Arabidopsis thaliana]>gi|661492768|gb|AIE13823.1| AT2G19880.2, partial [Arabidopsis thaliana]	--	--	--	--	--	--	--	--	PF13506	Glycosyl transferase family 21	GO:0006687	glycosphingolipid metabolic process	GO:0016757//GO:0008120	transferase activity, transferring glycosyl groups//ceramide glucosyltransferase activity	GO:0005794	Golgi apparatus	--	--	FALSE	0.17827	1	FALSE	1.1913	0.51887	FALSE	1.3808	0.19291	FALSE	0.93592	0.60719	FALSE	-1.1395	0.51312	FALSE	0.060596	1
1-2k.c14832/1/2336	0.61	1.48333	6.17	2.55	11.2333	32.9033	10.83	2015	727583153	XP_010464523.1	1750	4.6e-193	PREDICTED: dnaJ protein ERDJ3A [Camelina sativa]	--	--	--	--	Q9SR96	1749	8.4e-194	DnaJ protein ERDJ3A OS=Arabidopsis thaliana GN=ERDJ3A PE=1 SV=1	PF00085	Thioredoxin	GO:0045454	cell redox homeostasis	--	--	--	--	KOG0714	Molecular chaperone (DnaJ superfamily)	FALSE	1.156	1	FALSE	0.82944	0.97565	FALSE	0.13833	1	FALSE	1.9705	0.12257	FALSE	-0.76122	1	FALSE	1.1149	1
1-2k.c14859/1/1989	216.333	151.157	150.03	150.65	140.527	47.08	57.2533	1998	15239194	NP_196182.1	2256	9.6e-252	polyamine uptake transporter 3 [Arabidopsis thaliana]>gi|75309033|sp|Q9FFL1.1|RMV1_ARATH RecName: Full=Polyamine transporter RMV1; AltName: Full=Protein RESISTANT TO METHYL VIOLOGEN 1>gi|9759088|dbj|BAB09657.1| unnamed protein product [Arabidopsis thaliana]>gi|26453212|dbj|BAC43680.1| unknown protein [Arabidopsis thaliana]>gi|30725270|gb|AAP37657.1| At5g05630 [Arabidopsis thaliana]>gi|332003518|g…	--	--	--	--	Q9FFL1	2256	1.3e-252	Polyamine transporter RMV1 OS=Arabidopsis thaliana GN=RMV1 PE=1 SV=1	PF00324//PF13520	Amino acid permease//Amino acid permease	GO:0006812//GO:0003333//GO:0046520//GO:0016126//GO:0006865//GO:0015846//GO:0055085//GO:0006810	cation transport//amino acid transmembrane transport//sphingoid biosynthetic process//sterol biosynthetic process//amino acid transport//polyamine transport//transmembrane transport//transport	GO:0015203//GO:0015171	polyamine transmembrane transporter activity//amino acid transmembrane transporter activity	GO:0005886//GO:0016020	plasma membrane//membrane	KOG1286	Amino acid transporters	FALSE	-1.8156	1	FALSE	-2.4859	0.12281	FALSE	-0.67119	0.94091	FALSE	-1.4401	0.91788	FALSE	-0.21014	1	FALSE	-1.0197	1
1-2k.c14959/1/1605	0.92	2.77	2.38333	0	1.99333	0	0.226667	1632	727433281	XP_010497204.1	2396	4.6e-268	PREDICTED: ADP,ATP carrier protein 2, chloroplastic-like [Camelina sativa]	K03301	TC.AAA	ATP:ADP antiporter, AAA family	http://www.genome.jp/dbget-bin/www_bget?ko:K03301	P92935	2364	3.3e-265	ADP,ATP carrier protein 2, chloroplastic OS=Arabidopsis thaliana GN=AATP2 PE=1 SV=2	PF03219	TLC ATP/ADP transporter	GO:0006810	transport	GO:0005471//GO:0005524	ATP:ADP antiporter activity//ATP binding	GO:0016021	integral component of membrane	--	--	FALSE	-1.0125	1	FALSE	-1.9304	0.34815	FALSE	-1.7967	0.25138	FALSE	-1.1766	1	FALSE	1.1446	1	FALSE	-1.1433	1
1-2k.c14985/1/1627	0.0166667	5.32333	3.00667	8.88333	0	3.31	3.64	1627	15235894	NP_193416.1	713	6.5e-73	hyaluronan / mRNA binding domain-containing protein [Arabidopsis thaliana]>gi|6492264|gb|AAF14243.1|AF110227_1 nuclear RNA binding protein [Arabidopsis thaliana]>gi|2245037|emb|CAB10456.1| nuclear antigen homolog [Arabidopsis thaliana]>gi|7268434|emb|CAB80954.1| nuclear antigen homolog [Arabidopsis thaliana]>gi|17380880|gb|AAL36252.1| putative nuclear antigen homolog [Arabidopsis thaliana]>gi|204…	K13199	SERBP1	plasminogen activator inhibitor 1 RNA-binding protein	http://www.genome.jp/dbget-bin/www_bget?ko:K13199	--	--	--	--	PF11744	Aluminium activated malate transporter	GO:0015743	malate transport	GO:0003723	RNA binding	GO:0005634//GO:0005737	nucleus//cytoplasm	KOG2945	Predicted RNA-binding protein	FALSE	-0.74489	1	FALSE	-0.95043	0.59776	FALSE	-0.18332	1	FALSE	-1.0482	0.1773	FALSE	-0.10308	1	FALSE	-1.2497	0.93969
1-2k.c15035/1/1779	0.0366667	0.01	3.04333	6.41	0	8.37333	10.02	1774	727651692	XP_010496559.1	1152	8.9e-124	PREDICTED: peptidyl-prolyl cis-trans isomerase CYP38, chloroplastic-like [Camelina sativa]	--	--	--	--	Q9SSA5	1141	2.3e-123	Peptidyl-prolyl cis-trans isomerase CYP38, chloroplastic OS=Arabidopsis thaliana GN=CYP38 PE=1 SV=1	PF06444//PF00160	NADH dehydrogenase subunit 2 C-terminus//Cyclophilin type peptidyl-prolyl cis-trans isomerase/CLD	GO:0006744//GO:0006120//GO:0006457//GO:0055114//GO:0006814//GO:0000413//GO:0015992	ubiquinone biosynthetic process//mitochondrial electron transport, NADH to ubiquinone//protein folding//oxidation-reduction process//sodium ion transport//protein peptidyl-prolyl isomerization//proton transport	GO:0003755//GO:0008137	peptidyl-prolyl cis-trans isomerase activity//NADH dehydrogenase (ubiquinone) activity	--	--	--	--	FALSE	-1.2115	1	FALSE	-2.0902	0.13083	FALSE	-0.83262	0.72396	FALSE	-0.62644	1	FALSE	-0.47338	1	FALSE	-0.85953	1
1-2k.c15053/1/1813	0.263333	0	1.43	0.626667	3.16333	1.61667	2.40333	1818	727627402	XP_010484517.1	2446	8.1e-274	PREDICTED: metal transporter Nramp4-like [Camelina sativa]	K12347	SLC11A, NRAMP	natural resistance-associated macrophage protein	http://www.genome.jp/dbget-bin/www_bget?ko:K12347	Q9FN18	2467	4.2e-277	Metal transporter Nramp4 OS=Arabidopsis thaliana GN=NRAMP4 PE=2 SV=1	PF01566	Natural resistance-associated macrophage protein	GO:0006810	transport	GO:0005215	transporter activity	GO:0016020	membrane	KOG1291	Mn2+ and Fe2+ transporters of the NRAMP family	FALSE	0.80042	1	FALSE	1.1036	0.48227	FALSE	0.89005	0.49209	FALSE	0.85173	0.58794	FALSE	-0.31313	1	FALSE	0.52903	1
1-2k.c15055/1/1539	2.69667	2.04	2.36	0.96	2.24	19.6967	17.7233	1538	727468772	XP_010516305.1	1664	3.3e-183	PREDICTED: strictosidine synthase-like [Camelina sativa]	--	--	--	--	Q9M1J6	1530	1.6e-168	Protein STRICTOSIDINE SYNTHASE-LIKE 9 OS=Arabidopsis thaliana GN=SSL9 PE=2 SV=1	PF03088	Strictosidine synthase	GO:0042432//GO:0016114//GO:0009058	indole biosynthetic process//terpenoid biosynthetic process//biosynthetic process	GO:0016844	strictosidine synthase activity	--	--	--	--	FALSE	0.84563	1	FALSE	2.3801	0.36551	FALSE	2.5196	0.055795	FALSE	1.2676	0.56948	FALSE	-0.86626	0.9125	FALSE	1.2185	1
1-2k.c15070/1/1688	18.61	16.74	24.81	45.5867	57.68	79.33	187.47	1683	297836953	XP_002886358.1	2480	8.6e-278	6-phosphogluconate dehydrogenase family protein [Arabidopsis lyrata subsp. lyrata]>gi|297332199|gb|EFH62617.1| 6-phosphogluconate dehydrogenase family protein [Arabidopsis lyrata subsp. lyrata]	K00033	PGD, gnd, gntZ	6-phosphogluconate dehydrogenase	http://www.genome.jp/dbget-bin/www_bget?ko:K00033	Q9SH69	2469	2.3e-277	6-phosphogluconate dehydrogenase, decarboxylating 1, chloroplastic OS=Arabidopsis thaliana GN=At1g64190 PE=1 SV=1	PF00393//PF13014//PF03446	6-phosphogluconate dehydrogenase, C-terminal domain//KH domain//NAD binding domain of 6-phosphogluconate dehydrogenase	GO:0006098//GO:0055114//GO:0019521	pentose-phosphate shunt//oxidation-reduction process//D-gluconate metabolic process	GO:0003723//GO:0050661//GO:0004616	RNA binding//NADP binding//phosphogluconate dehydrogenase (decarboxylating) activity	--	--	KOG2653	6-phosphogluconate dehydrogenase	FALSE	0.79691	1	FALSE	1.4302	0.31921	FALSE	0.74715	0.78534	FALSE	0.73677	0.91379	FALSE	-0.074719	1	FALSE	1.035	1
1-2k.c15099/1/1884.1	155.01	70.9267	25.3467	12.7933	3.75	21.76	16.36	908	727431503	XP_010489566.1	1095	1.8e-117	PREDICTED: amidase 1-like isoform X1 [Camelina sativa]	--	--	--	--	Q9FR37	1073	9.2e-116	Amidase 1 OS=Arabidopsis thaliana GN=AMI1 PE=1 SV=1	--	--	--	--	--	--	--	--	--	--	FALSE	-1.263	1	FALSE	-2.416	0.11338	FALSE	-1.2959	0.45755	FALSE	-1.549	0.91235	FALSE	0.31445	1	FALSE	-2.0097	1
1-2k.c15106/2/2240	0.973333	0.14	0.133333	0.85	0	0.996667	0.253333	2262	727576691	XP_010461008.1	3205	0	PREDICTED: probable methyltransferase PMT20 [Camelina sativa]>gi|727576693|ref|XP_010461009.1| PREDICTED: probable methyltransferase PMT20 [Camelina sativa]	--	--	--	--	Q9C6S7	3231	0	Probable methyltransferase PMT20 OS=Arabidopsis thaliana GN=At1g31850 PE=2 SV=1	PF03141//PF08241	Putative S-adenosyl-L-methionine-dependent methyltransferase//Methyltransferase domain	GO:0008152	metabolic process	GO:0008168	methyltransferase activity	--	--	--	--	FALSE	0.30629	1	FALSE	-0.57402	0.92844	FALSE	-1.2748	0.34947	FALSE	-0.587	1	FALSE	1.444	0.53658	FALSE	0.79142	1
1-2k.c15258/2/1726	4.87	6.87	8.67	4.91333	14.3	2.11333	3.02667	1736	42569534	NP_180739.2	826	5.5e-86	Integrin-linked protein kinase family protein [Arabidopsis thaliana]>gi|95147274|gb|ABF57272.1| At2g31800 [Arabidopsis thaliana]>gi|330253491|gb|AEC08585.1| Integrin-linked protein kinase family protein [Arabidopsis thaliana]	--	--	--	--	G5E8K5	139	3.5e-07	Ankyrin-3 OS=Mus musculus GN=Ank3 PE=1 SV=1	PF13606//PF00069//PF07714//PF00023	Ankyrin repeat//Protein kinase domain//Protein tyrosine kinase//Ankyrin repeat	GO:0009966//GO:0016310//GO:0006468//GO:0009069//GO:0046777	regulation of signal transduction//phosphorylation//protein phosphorylation//serine family amino acid metabolic process//protein autophosphorylation	GO:0004712//GO:0005515//GO:0005524//GO:0004672//GO:0004674	protein serine/threonine/tyrosine kinase activity//protein binding//ATP binding//protein kinase activity//protein serine/threonine kinase activity	GO:0005737	cytoplasm	--	--	FALSE	-0.16443	1	FALSE	-1.3344	0.38653	FALSE	-1.2847	0.22862	FALSE	-0.83116	0.99187	FALSE	0.43822	1	FALSE	-1.4693	0.97485
1-2k.c15273/1/2424.2	0.00333333	7.99667	8.21	18.13	1.02	25.4167	34.8467	928	297845622	XP_002890692.1	873	1e-91	kinase family protein [Arabidopsis lyrata subsp. lyrata]>gi|297336534|gb|EFH66951.1| kinase family protein [Arabidopsis lyrata subsp. lyrata]	--	--	--	--	--	--	--	--	PF13947	Wall-associated receptor kinase galacturonan-binding	GO:0016310	phosphorylation	GO:0030247//GO:0004672//GO:0000166	polysaccharide binding//protein kinase activity//nucleotide binding	--	--	--	--	FALSE	#NAME?	1	FALSE	#NAME?	0.12677	FALSE	-5.7433	0.19323	FALSE	#NAME?	1	FALSE	Inf	1	FALSE	-0.66931	1
1-2k.c15324/1/1799	0	1.45333	1.95	0.486667	0.506667	1.95	0.926667	1797	18416350	NP_568233.1	2002	2.5e-222	pentatricopeptide repeat-containing protein [Arabidopsis thaliana]>gi|75161461|sp|Q8VYD6.1|PP374_ARATH RecName: Full=Pentatricopeptide repeat-containing protein At5g10690; AltName: Full=CBS domain-containing protein CBSPPR1>gi|18176046|gb|AAL59974.1| unknown protein [Arabidopsis thaliana]>gi|20465289|gb|AAM20048.1| unknown protein [Arabidopsis thaliana]>gi|332004198|gb|AED91581.1| pentatricopepti…	--	--	--	--	Q8VYD6	2002	3.4e-223	Pentatricopeptide repeat-containing protein At5g10690 OS=Arabidopsis thaliana GN=CBSPPR1 PE=2 SV=1	PF01563	Alphavirus E3 glycoprotein	GO:0016556//GO:0019288	mRNA modification//isopentenyl diphosphate biosynthetic process, methylerythritol 4-phosphate pathway	GO:0004252	serine-type endopeptidase activity	GO:0005739//GO:0019028//GO:0005829//GO:0055036	mitochondrion//viral capsid//cytosol//virion membrane	--	--	FALSE	-0.50228	1	FALSE	-1.8768	0.5684	FALSE	-0.54885	1	FALSE	-2.2202	1	FALSE	2.2409	0.97796	FALSE	-0.028321	1
1-2k.c15360/1/1538	5.62	3.53	2.33667	1.33	1.64333	2.43	1.78	1525	729332127	XP_010537035.1	1779	1.5e-196	PREDICTED: probable aminotransferase TAT2 [Tarenaya hassleriana]	K00815	TAT	tyrosine aminotransferase	http://www.genome.jp/dbget-bin/www_bget?ko:K00815	Q9FN30	1994	2.5e-222	Probable aminotransferase TAT2 OS=Arabidopsis thaliana GN=At5g53970 PE=2 SV=1	PF04055//PF01212//PF00202//PF01053//PF00155	Radical SAM superfamily//Beta-eliminating lyase//Aminotransferase class-III//Cys/Met metabolism PLP-dependent enzyme//Aminotransferase class I and II	GO:0006520//GO:0009058	cellular amino acid metabolic process//biosynthetic process	GO:0051536//GO:0030170//GO:0003824//GO:0008483//GO:0016829	iron-sulfur cluster binding//pyridoxal phosphate binding//catalytic activity//transaminase activity//lyase activity	--	--	KOG0259	Tyrosine aminotransferase	FALSE	2.1629	1	FALSE	1.9702	0.93242	FALSE	0.52774	1	FALSE	#NAME?	0.90312	UP	Inf	0.00084897	FALSE	-0.86242	1
1-2k.c15397/1/1742	0.13	12.37	11.2767	20.6067	0.37	12.6733	9.99	1686	685354116	XP_009112196.1	1994	1.9e-221	PREDICTED: cysteine desulfurase 1, mitochondrial [Brassica rapa]	K04487	iscS, NFS1	cysteine desulfurase	http://www.genome.jp/dbget-bin/www_bget?ko:K04487	O49543	2081	2.2e-232	Cysteine desulfurase, mitochondrial OS=Arabidopsis thaliana GN=NIFS1 PE=1 SV=1	PF01212//PF09568//PF01053//PF00282	Beta-eliminating lyase//MjaI restriction endonuclease//Cys/Met metabolism PLP-dependent enzyme//Pyridoxal-dependent decarboxylase conserved domain	GO:0019752//GO:0006308//GO:0006520//GO:0009307	carboxylic acid metabolic process//DNA catabolic process//cellular amino acid metabolic process//DNA restriction-modification system	GO:0016831//GO:0003677//GO:0016829//GO:0009036//GO:0030170	carboxy-lyase activity//DNA binding//lyase activity//Type II site-specific deoxyribonuclease activity//pyridoxal phosphate binding	GO:0009359	Type II site-specific deoxyribonuclease complex	KOG1549	Cysteine desulfurase NFS1	FALSE	1.7591	1	FALSE	3.3067	0.22296	FALSE	2.6363	0.14721	FALSE	#NAME?	0.27713	UP	Inf	0.0016863	FALSE	1.2574	1
1-2k.c15493/1/2433.1	2.1	0	2.87333	0.896667	2.71667	1.71333	2.6	1827	674235815	KFK28580.1	2700	2.9e-303	methyltransferase pmt20 [Arabis alpina]	--	--	--	--	Q94II3	2810	0	Probable methyltransferase PMT21 OS=Arabidopsis thaliana GN=ERD3 PE=2 SV=1	PF02163//PF08241//PF03106//PF03141	Peptidase family M50//Methyltransferase domain//WRKY DNA -binding domain//Putative S-adenosyl-L-methionine-dependent methyltransferase	GO:0006508//GO:0008152//GO:0006355	proteolysis//metabolic process//regulation of transcription, DNA-templated	GO:0003700//GO:0004222//GO:0043565//GO:0008168	transcription factor activity, sequence-specific DNA binding//metalloendopeptidase activity//sequence-specific DNA binding//methyltransferase activity	GO:0005667	transcription factor complex	--	--	FALSE	2.6516	1	FALSE	5.2996	0.70534	FALSE	4.4835	0.83233	FALSE	3.6376	0.47134	FALSE	-0.56377	1	FALSE	2.0426	1
1-2k.c15535/1/1808	1.11667	1.76667	0	0.533333	0.273333	0.183333	0	1775	30694211	NP_567017.2	2605	2.9e-292	beta-hexosaminidase 1 [Arabidopsis thaliana]>gi|426020918|sp|A7WM73.1|HEXO1_ARATH RecName: Full=Beta-hexosaminidase 1; AltName: Full=Beta-GlcNAcase 1; AltName: Full=Beta-N-acetylhexosaminidase 1; AltName: Full=Beta-hexosaminidase 2; Short=AtHEX2; AltName: Full=N-acetyl-beta-glucosaminidase 1; Flags: Precursor>gi|157154097|emb|CAM35467.1| beta-N-acetylhexosaminidase [Arabidopsis thaliana]>gi|33264…	K12373	HEXA_B	hexosaminidase	http://www.genome.jp/dbget-bin/www_bget?ko:K12373	A7WM73	2605	4.1e-293	Beta-hexosaminidase 1 OS=Arabidopsis thaliana GN=HEXO1 PE=1 SV=1	PF00728	Glycosyl hydrolase family 20, catalytic domain	GO:0005975//GO:0001575//GO:0006040//GO:0006027	carbohydrate metabolic process//globoside metabolic process//amino sugar metabolic process//glycosaminoglycan catabolic process	GO:0004563//GO:0004553//GO:0043169	beta-N-acetylhexosaminidase activity//hydrolase activity, hydrolyzing O-glycosyl compounds//cation binding	GO:0005773//GO:0009505//GO:0005829	vacuole//plant-type cell wall//cytosol	KOG2499	Beta-N-acetylhexosaminidase	FALSE	-0.40312	1	FALSE	-1.1444	0.52635	FALSE	-0.70259	0.76004	FALSE	-0.78969	0.96648	FALSE	0.22452	1	FALSE	-1.0345	1
1-2k.c15633/1/2448	4.11	5.51	7.35333	10.8467	15.39	15.2367	18.2667	2428	240255797	NP_193002.4	3212	0	endomembrane family protein 70 [Arabidopsis thaliana]>gi|728048737|sp|F4JRE0.1|TMN12_ARATH RecName: Full=Transmembrane 9 superfamily member 12; AltName: Full=Endomembrane protein 7; AltName: Full=Transmembrane nine protein 12; Short=AtTMN12; Flags: Precursor>gi|332657760|gb|AEE83160.1| endomembrane family protein 70 [Arabidopsis thaliana]	--	--	--	--	F4JRE0	3212	0	Transmembrane 9 superfamily member 12 OS=Arabidopsis thaliana GN=TMN12 PE=2 SV=1	PF02990//PF06305	Endomembrane protein 70//Protein of unknown function (DUF1049)	--	--	--	--	GO:0005802//GO:0016021//GO:0005774//GO:0005887//GO:0005794//GO:0005768//GO:0009506	trans-Golgi network//integral component of membrane//vacuolar membrane//integral component of plasma membrane//Golgi apparatus//endosome//plasmodesma	KOG1278	Endosomal membrane proteins, EMP70	FALSE	1.5108	1	FALSE	0.94899	1	FALSE	-0.30147	1	UP	2.2817	0.0073695	FALSE	-0.97701	0.86033	FALSE	1.351	1
1-2k.c15651/1/3085	3.53	12.22	7.54	11.4133	14.6	16.61	21.11	874	15233123	NP_188804.1	845	1.7e-88	nitrate transporter 1.3 [Arabidopsis thaliana]>gi|75274347|sp|Q9LVE0.1|PTR33_ARATH RecName: Full=Protein NRT1/ PTR FAMILY 6.4; Short=AtNPF6.4; AltName: Full=Nitrate transporter 1.3>gi|13937209|gb|AAK50097.1|AF372959_1 AT3g21670/MIL23_23 [Arabidopsis thaliana]>gi|11994403|dbj|BAB02362.1| nitrate transporter [Arabidopsis thaliana]>gi|23506051|gb|AAN28885.1| At3g21670/MIL23_23 [Arabidopsis thaliana]…	--	--	--	--	Q9LVE0	845	2.4e-89	Protein NRT1/ PTR FAMILY 6.4 OS=Arabidopsis thaliana GN=NPF6.4 PE=1 SV=1	PF07690//PF00854	Major Facilitator Superfamily//POT family	GO:0006810//GO:0006857//GO:0055085	transport//oligopeptide transport//transmembrane transport	GO:0005215	transporter activity	GO:0016021//GO:0016020//GO:0005886	integral component of membrane//membrane//plasma membrane	--	--	FALSE	0.4949	1	FALSE	1.4558	0.34727	FALSE	0.92461	0.69225	FALSE	0.81014	0.90068	FALSE	-0.66791	1	FALSE	1.1433	1
1-2k.c15722/1/1166	7.74667	8.39333	3.80667	2.09	1.69667	4.09667	1.94	1147	727462056	XP_010512728.1	1056	7.7e-113	PREDICTED: ribosome-recycling factor, chloroplastic [Camelina sativa]	K02838	frr, MRRF, RRF	ribosome recycling factor	http://www.genome.jp/dbget-bin/www_bget?ko:K02838	Q9M1X0	1029	1.5e-110	Ribosome-recycling factor, chloroplastic OS=Arabidopsis thaliana GN=RRF PE=2 SV=2	PF00815//PF07743	Histidinol dehydrogenase//HSCB C-terminal oligomerisation domain	GO:0055114//GO:0051259//GO:0000105	oxidation-reduction process//protein oligomerization//histidine biosynthetic process	GO:0051287//GO:0004399//GO:0008270	NAD binding//histidinol dehydrogenase activity//zinc ion binding	--	--	KOG4759	Ribosome recycling factor	FALSE	-0.1706	1	FALSE	-0.85115	0.70047	FALSE	-0.90386	0.46942	FALSE	-0.96344	0.61315	FALSE	0.58471	1	FALSE	-1.119	1
1-2k.c15762/1/1565	1.18667	1.78333	0.22	0.346667	0.22	0.723333	0	1474	15229772	NP_190619.1	1765	6.1e-195	serine/threonine-protein kinase SRK2D [Arabidopsis thaliana]>gi|75319453|sp|Q39192.1|SRK2D_ARATH RecName: Full=Serine/threonine-protein kinase SRK2D; AltName: Full=OST1-kinase-like 3; AltName: Full=Protein ATHPROKIN A; AltName: Full=SNF1-related kinase 2.2; Short=SnRK2.2>gi|166817|gb|AAA32845.1| protein kinase [Arabidopsis thaliana]>gi|6561990|emb|CAB62479.1| protein kinase SPK-2 [Arabidopsis tha…	K14498	SNRK2	serine/threonine-protein kinase SRK2	http://www.genome.jp/dbget-bin/www_bget?ko:K14498	Q39192	1765	8.6e-196	Serine/threonine-protein kinase SRK2D OS=Arabidopsis thaliana GN=SRK2D PE=1 SV=1	PF07714//PF00069	Protein tyrosine kinase//Protein kinase domain	GO:0046686//GO:0010029//GO:0009739//GO:0009789//GO:0009414//GO:0009651//GO:0006096//GO:0006833//GO:0007030//GO:0006972//GO:0016310//GO:0009069//GO:0006468//GO:0009266	response to cadmium ion//regulation of seed germination//response to gibberellin//positive regulation of abscisic acid-activated signaling pathway//response to water deprivation//response to salt stress//glycolytic process//water transport//Golgi organization//hyperosmotic response//phosphorylation//serine family amino acid metabolic process//protein phosphorylation//response to temperature stimu…	GO:0005515//GO:0004672//GO:0005524//GO:0004674//GO:0004713	protein binding//protein kinase activity//ATP binding//protein serine/threonine kinase activity//protein tyrosine kinase activity	GO:0005634//GO:0005886//GO:0005829	nucleus//plasma membrane//cytosol	--	--	FALSE	-0.57891	1	FALSE	-1.5592	0.16998	FALSE	-1.1742	0.17287	DOWN	-1.6359	0.013418	FALSE	0.96978	0.73147	FALSE	-1.5287	0.76403
1-2k.c15815/5/1744	0	0	0	0	0.03	0.963333	0.0133333	1745	30682358	NP_850050.1	2400	1.7e-268	alpha/beta-Hydrolases superfamily protein [Arabidopsis thaliana]>gi|16648801|gb|AAL25591.1| At2g24280/F27D4.19 [Arabidopsis thaliana]>gi|22655366|gb|AAM98275.1| At2g24280/F27D4.19 [Arabidopsis thaliana]>gi|330252462|gb|AEC07556.1| alpha/beta-Hydrolases superfamily protein [Arabidopsis thaliana]	K01285	PRCP	lysosomal Pro-X carboxypeptidase	http://www.genome.jp/dbget-bin/www_bget?ko:K01285	Q7TMR0	1013	1.6e-108	Lysosomal Pro-X carboxypeptidase OS=Mus musculus GN=Prcp PE=2 SV=2	PF02727//PF00326//PF05577	Copper amine oxidase, N2 domain//Prolyl oligopeptidase family//Serine carboxypeptidase S28	GO:0055114//GO:0019761//GO:0006508//GO:0009308	oxidation-reduction process//glucosinolate biosynthetic process//proteolysis//amine metabolic process	GO:0005507//GO:0048038//GO:0008131//GO:0004185//GO:0008236	copper ion binding//quinone binding//primary amine oxidase activity//serine-type carboxypeptidase activity//serine-type peptidase activity	GO:0009507//GO:0005764	chloroplast//lysosome	KOG2183	Prolylcarboxypeptidase (angiotensinase C)	FALSE	0.010305	1	FALSE	1.2135	0.45372	FALSE	1.4712	0.091664	FALSE	1.2815	0.066669	FALSE	-1.2887	0.25074	FALSE	0.76565	1
1-2k.c15835/1/1752	109.053	60.6667	28.19	21.4567	40.0267	13.72	11.45	1752	5731259	AAD48837.1	2226	2.5e-248	alanine:glyoxylate aminotransferase 2 homolog [Arabidopsis thaliana]	K00827	AGXT2	alanine-glyoxylate transaminase / (R)-3-amino-2-methylpropionate-pyruvate transaminase	http://www.genome.jp/dbget-bin/www_bget?ko:K00827	Q940M2	2221	1.4e-248	Alanine--glyoxylate aminotransferase 2 homolog 1, mitochondrial OS=Arabidopsis thaliana GN=AGT2 PE=2 SV=1	PF00202	Aminotransferase class-III	--	--	GO:0030170//GO:0008483	pyridoxal phosphate binding//transaminase activity	--	--	KOG1404	Alanine-glyoxylate aminotransferase AGT2	FALSE	-1.9043	1	FALSE	-2.8354	0.16217	FALSE	-2.7713	0.10401	FALSE	-4.3137	0.28262	FALSE	2.4192	1	FALSE	-1.6837	1
1-2k.c15869/1/1577	0	1.8	1.40667	2.64333	0.03	2.22333	2.02	1562	727531795	XP_010440680.1	1520	1.7e-166	PREDICTED: phosphoenolpyruvate/phosphate translocator 1, chloroplastic isoform X1 [Camelina sativa]>gi|727531798|ref|XP_010440681.1| PREDICTED: phosphoenolpyruvate/phosphate translocator 1, chloroplastic isoform X2 [Camelina sativa]	K15283	SLC35E1	solute carrier family 35, member E1	http://www.genome.jp/dbget-bin/www_bget?ko:K15283	Q8RXN3	1501	3.7e-165	Phosphoenolpyruvate/phosphate translocator 1, chloroplastic OS=Arabidopsis thaliana GN=PPT1 PE=1 SV=1	PF08449//PF05418//PF00892	UAA transporter family//Apovitellenin I (Apo-VLDL-II)//EamA-like transporter family	GO:0006629//GO:0055085	lipid metabolic process//transmembrane transport	GO:0004857	enzyme inhibitor activity	GO:0016020//GO:0016021//GO:0042627	membrane//integral component of membrane//chylomicron	KOG1441	Glucose-6-phosphate/phosphate and phosphoenolpyruvate/phosphate antiporter	FALSE	NA	NA	FALSE	NA	NA	FALSE	Inf	0.14606	UP	Inf	0.00031062	FALSE	-2.3296	0.40322	FALSE	-2.9999	0.98428
1-2k.c15919/3/1716	1.99333	1.22667	0	0	1.58667	0.636667	0	1688	727419687	XP_010427922.1	1650	1.5e-181	PREDICTED: rhodanese-like domain-containing protein 4, chloroplastic [Camelina sativa]	K17525	CHID1	chitinase domain-containing protein 1	http://www.genome.jp/dbget-bin/www_bget?ko:K17525	Q9M158	1633	2e-180	Rhodanese-like domain-containing protein 4, chloroplastic OS=Arabidopsis thaliana GN=STR4 PE=1 SV=2	--	--	--	--	--	--	--	--	--	--	FALSE	0.14088	1	FALSE	-0.94605	0.64698	FALSE	-1.0215	0.35765	FALSE	-0.39147	1	FALSE	0.2665	1	FALSE	-0.73679	1
1-2k.c15992/1/2124.2	25.5467	12.8433	13.1133	3.87667	4.29	2.19333	5.11	693	727417498	XP_010413826.1	958	1.1e-101	PREDICTED: calmodulin-binding receptor-like cytoplasmic kinase 3 [Camelina sativa]	--	--	--	--	Q9ASQ5	929	3.5e-99	Calmodulin-binding receptor-like cytoplasmic kinase 3 OS=Arabidopsis thaliana GN=CRCK3 PE=2 SV=1	PF07714//PF00069	Protein tyrosine kinase//Protein kinase domain	GO:0006468	protein phosphorylation	GO:0004672//GO:0005524	protein kinase activity//ATP binding	--	--	--	--	FALSE	0.39557	1	FALSE	-2.1658	0.69457	FALSE	-0.49547	1	FALSE	-4.7235	1	FALSE	6.2646	0.67936	FALSE	Inf	1
1-2k.c16030/1/1061	1.31	0.833333	3.78667	5.69667	7.80333	23.0633	40.3667	1060	727579113	XP_010462256.1	1270	1.1e-137	PREDICTED: persulfide dioxygenase ETHE1 homolog, mitochondrial-like [Camelina sativa]	K17725	ETHE1	sulfur dioxygenase	http://www.genome.jp/dbget-bin/www_bget?ko:K17725	Q9C8L4	1236	1.3e-134	Persulfide dioxygenase ETHE1 homolog, mitochondrial OS=Arabidopsis thaliana GN=GLY3 PE=1 SV=3	--	--	--	--	--	--	--	--	KOG0814	Glyoxylase	FALSE	0.25588	1	FALSE	0.5152	0.90473	FALSE	0.72237	0.57283	FALSE	0.8063	0.53086	FALSE	-1.2548	0.19829	FALSE	-0.3596	1
1-2k.c16049/1/2125	1.77333	19.7833	18.8	8.92333	0.04	0.59	0.0333333	2019	729340604	XP_010539937.1	1925	2.3e-213	PREDICTED: 3-oxoacyl-[acyl-carrier-protein] synthase II, chloroplastic [Tarenaya hassleriana]	K09458	fabF	3-oxoacyl-	http://www.genome.jp/dbget-bin/www_bget?ko:K09458	P52410	1076	9.2e-116	3-oxoacyl-[acyl-carrier-protein] synthase I, chloroplastic OS=Arabidopsis thaliana GN=KAS1 PE=2 SV=2	PF00108	Thiolase, N-terminal domain	GO:0008152	metabolic process	GO:0016747	transferase activity, transferring acyl groups other than amino-acyl groups	--	--	KOG1394	3-oxoacyl-(acyl-carrier-protein) synthase (I and II)	UP	Inf	0.0074089	FALSE	2.6295	0.23996	FALSE	-0.39694	1	UP	Inf	9.8296e-06	FALSE	-0.81766	1	FALSE	1.4449	1
1-2k.c16061/1/2326	2.74	0.783333	0.803333	1.59	1.06667	0.166667	0.403333	2276	15218183	NP_175630.1	2983	0	nitrate transporter 1.11 [Arabidopsis thaliana]>gi|75186219|sp|Q9M817.1|PTR6_ARATH RecName: Full=Protein NRT1/ PTR FAMILY 1.2; Short=AtNPF1.2; AltName: Full=Nitrate transporter 1.11>gi|6850341|gb|AAF29404.1|AC022354_3 peptide transporter, putative [Arabidopsis thaliana]>gi|332194645|gb|AEE32766.1| putative peptide transporter [Arabidopsis thaliana]	--	--	--	--	Q9M817	2983	0	Protein NRT1/ PTR FAMILY 1.2 OS=Arabidopsis thaliana GN=NPF1.2 PE=1 SV=1	PF07690//PF00854//PF00876	Major Facilitator Superfamily//POT family//Innexin	GO:0006857//GO:0006810//GO:0055085	oligopeptide transport//transport//transmembrane transport	GO:0005215	transporter activity	GO:0016020//GO:0005921//GO:0016021//GO:0005886	membrane//gap junction//integral component of membrane//plasma membrane	--	--	FALSE	1.0856	1	FALSE	-1.1242	0.83991	FALSE	-1.0095	0.86873	FALSE	-1.8287	1	FALSE	3.3134	0.20776	FALSE	-0.76089	1
1-2k.c16201/1/2414	9.53	11.62	11.53	7.97333	23.84	16.95	14.8733	2357	162605968	XP_001713499.1	2294	4.4e-256	heat shock protein 82 [Guillardia theta]>gi|6690601|gb|AAF24209.1|AF165818_2 heat shock protein 82 [Guillardia theta]	K04079	htpG, HSP90A	molecular chaperone HtpG	http://www.genome.jp/dbget-bin/www_bget?ko:K04079	P55737	1969	3e-219	Heat shock protein 90-2 OS=Arabidopsis thaliana GN=HSP90-2 PE=1 SV=1	PF00183//PF00813//PF13897	Hsp90 protein//FliP family//Golgi-dynamics membrane-trafficking	GO:0009306//GO:0006457//GO:0006810//GO:0006950	protein secretion//protein folding//transport//response to stress	GO:0005524//GO:0051082//GO:0005488	ATP binding//unfolded protein binding//binding	GO:0016021//GO:0016020	integral component of membrane//membrane	KOG0019	Molecular chaperone (HSP90 family)	FALSE	0.23801	1	FALSE	0.92453	0.68675	FALSE	0.81124	0.55307	FALSE	1.2108	0.12689	FALSE	-0.51341	1	FALSE	1.0792	1
1-2k.c16258/1/2082.2	13.0633	23.9333	24.78	23.3733	17.1067	4.56667	2.59333	1018	297811195	XP_002873481.1	1008	2.5e-107	CBS domain-containing protein [Arabidopsis lyrata subsp. lyrata]>gi|297319318|gb|EFH49740.1| CBS domain-containing protein [Arabidopsis lyrata subsp. lyrata]	--	--	--	--	Q9LEV3	1004	1e-107	CBS domain-containing protein CBSX3, mitochondrial OS=Arabidopsis thaliana GN=CBSX3 PE=1 SV=1	--	--	--	--	--	--	--	--	--	--	FALSE	-0.93801	1	FALSE	-1.2511	0.35893	FALSE	-0.36863	1	FALSE	-1.1946	0.094956	FALSE	0.2169	1	FALSE	-1.492	0.79084
1-2k.c16262/1/1820	10.5467	6.88667	6.99	2.46667	2.62667	10.36	12.1633	1816	297840569	XP_002888166.1	2394	8.7e-268	PDR8/PEN3 [Arabidopsis lyrata subsp. lyrata]>gi|297334007|gb|EFH64425.1| PDR8/PEN3 [Arabidopsis lyrata subsp. lyrata]	--	--	--	--	Q9XIE2	2369	9.6e-266	ABC transporter G family member 36 OS=Arabidopsis thaliana GN=ABCG36 PE=1 SV=1	PF13304//PF06422//PF00005//PF01061	AAA domain, putative AbiEii toxin, Type IV TA system//CDR ABC transporter//ABC transporter//ABC-2 type transporter	GO:0006810//GO:0006200	transport//obsolete ATP catabolic process	GO:0042626//GO:0005524//GO:0016887	ATPase activity, coupled to transmembrane movement of substances//ATP binding//ATPase activity	GO:0016021//GO:0016020	integral component of membrane//membrane	--	--	FALSE	0.37807	1	FALSE	-0.46045	0.97567	FALSE	-1.8352	0.055669	FALSE	-1.1474	0.84879	FALSE	0.77997	1	FALSE	-0.91465	1
1-2k.c16292/5/2294	1.71667	2.87333	3.89667	8.60667	8.96	9.70667	10.6567	2281	110742690	BAE99256.1	3471	0	nitrate reductase [Arabidopsis thaliana]	K10534	NR	nitrate reductase (NAD(P)H)	http://www.genome.jp/dbget-bin/www_bget?ko:K10534	P11035	3471	0	Nitrate reductase [NADH] 2 OS=Arabidopsis thaliana GN=NIA2 PE=1 SV=1	PF08030//PF00174//PF00175//PF03404	Ferric reductase NAD binding domain//Oxidoreductase molybdopterin binding domain//Oxidoreductase NAD-binding domain//Mo-co oxidoreductase dimerisation domain	GO:0042128//GO:0055114	nitrate assimilation//oxidation-reduction process	GO:0016491//GO:0030151	oxidoreductase activity//molybdenum ion binding	--	--	KOG0534	NADH-cytochrome b-5 reductase	FALSE	0.65779	1	FALSE	1.1011	0.75867	FALSE	0.5252	0.9044	FALSE	0.78822	0.86074	FALSE	-1.2396	0.24583	FALSE	1.7369	0.76635
1-2k.c16459/1/1847	0.403333	1.42	1.96333	2.15333	4.82667	15.2233	2.21333	1839	685318070	XP_009149494.1	1280	1.3e-138	PREDICTED: putative ER lumen protein-retaining receptor C28H8.4 [Brassica rapa]	--	--	--	--	Q09473	305	2.1e-26	Putative ER lumen protein-retaining receptor C28H8.4 OS=Caenorhabditis elegans GN=C28H8.4 PE=3 SV=1	PF00810//PF03609	ER lumen protein retaining receptor//PTS system sorbose-specific iic component	GO:0009401//GO:0006621	phosphoenolpyruvate-dependent sugar phosphotransferase system//protein retention in ER lumen	GO:0046923	ER retention sequence binding	GO:0005783//GO:0016021	endoplasmic reticulum//integral component of membrane	KOG3106	ER lumen protein retaining receptor	FALSE	-1.5089	1	FALSE	-0.82746	0.84492	FALSE	1.1152	0.35244	FALSE	0.52543	1	FALSE	-1.0993	0.5273	FALSE	-0.84128	1
1-2k.c16500/1/1770.1	104.927	328.403	426.37	465.953	432.67	242.9	222.92	678	727642533	XP_010492631.1	664	1.3e-67	PREDICTED: NADP-dependent alkenal double bond reductase P2 [Camelina sativa]	K08070	E1.3.1.74	2-alkenal reductase	http://www.genome.jp/dbget-bin/www_bget?ko:K08070	Q39172	629	2.1e-64	NADP-dependent alkenal double bond reductase P1 OS=Arabidopsis thaliana GN=P1 PE=1 SV=1	PF00107	Zinc-binding dehydrogenase	GO:0055114	oxidation-reduction process	--	--	--	--	--	--	FALSE	0.69989	1	FALSE	1.4322	0.27381	FALSE	0.89319	0.55552	FALSE	0.84511	0.65917	FALSE	-0.34909	1	FALSE	0.3234	1
1-2k.c16500/1/1770.2	0.2	0.573333	0.206667	0.47	0	1.39	2.02333	572	727642533	XP_010492631.1	864	7.1e-91	PREDICTED: NADP-dependent alkenal double bond reductase P2 [Camelina sativa]	K08070	E1.3.1.74	2-alkenal reductase	http://www.genome.jp/dbget-bin/www_bget?ko:K08070	Q39173	810	1.8e-85	NADP-dependent alkenal double bond reductase P2 OS=Arabidopsis thaliana GN=P2 PE=2 SV=2	--	--	--	--	--	--	--	--	--	--	FALSE	0.56612	1	FALSE	1.5356	0.20939	FALSE	0.98225	0.45022	FALSE	0.87132	0.56948	FALSE	-0.37628	1	FALSE	0.73463	1
1-2k.c16597/3/1812	4.69333	4.45333	12.3033	9.81333	12.6967	10.3933	10.7267	1813	565460566	XP_006288282.1	1257	6e-136	hypothetical protein CARUB_v10001525mg [Capsella rubella]>gi|482556988|gb|EOA21180.1| hypothetical protein CARUB_v10001525mg [Capsella rubella]	--	--	--	--	Q8S9H7	486	2.1e-47	Transcription factor DIVARICATA OS=Antirrhinum majus GN=DIVARICATA PE=2 SV=1	--	--	--	--	--	--	--	--	--	--	FALSE	-0.70335	1	FALSE	-1.5067	0.27977	FALSE	-0.82281	0.62535	FALSE	-1.0017	0.7325	FALSE	0.14656	1	FALSE	-0.8576	1
1-2k.c16605/2/1942	0	2.84667	1.86333	0.906667	0.656667	7.97667	13.93	1937	727593294	XP_010469676.1	2264	1.1e-252	PREDICTED: acetolactate synthase small subunit 2, chloroplastic-like isoform X2 [Camelina sativa]	K01653	E2.2.1.6S, ilvH, ilvN	acetolactate synthase I/III small subunit	http://www.genome.jp/dbget-bin/www_bget?ko:K01653	Q93YZ7	2250	6.5e-252	Acetolactate synthase small subunit 2, chloroplastic OS=Arabidopsis thaliana GN=At2g31810 PE=1 SV=1	PF01842//PF13291	ACT domain//ACT domain	GO:0008152	metabolic process	GO:0016597	amino acid binding	--	--	KOG2663	Acetolactate synthase, small subunit	FALSE	0.66371	1	FALSE	-1.1655	0.53183	FALSE	-1.3625	0.20341	FALSE	-1.0055	1	FALSE	1.7082	0.88458	FALSE	-0.71144	1
1-2k.c16614/2/2257	1.12333	0.853333	2.39333	4.23667	6.36333	4.94667	6.29333	2257	297843434	XP_002889598.1	3134	0	acyl-CoA oxidase 6 [Arabidopsis lyrata subsp. lyrata]>gi|297335440|gb|EFH65857.1| acyl-CoA oxidase 6 [Arabidopsis lyrata subsp. lyrata]	K00232	E1.3.3.6, ACOX1, ACOX3	acyl-CoA oxidase	http://www.genome.jp/dbget-bin/www_bget?ko:K00232	P0CZ23	3402	0	Acyl-coenzyme A oxidase 3, peroxisomal OS=Arabidopsis thaliana GN=ACX3 PE=1 SV=1	PF00441//PF02770//PF02863//PF01756	Acyl-CoA dehydrogenase, C-terminal domain//Acyl-CoA dehydrogenase, middle domain//Arginine repressor, C-terminal domain//Acyl-CoA oxidase	GO:0006635//GO:0055114//GO:0006637//GO:0051259//GO:0006118	fatty acid beta-oxidation//oxidation-reduction process//acyl-CoA metabolic process//protein oligomerization//obsolete electron transport	GO:0034618//GO:0050660//GO:0003995//GO:0003997//GO:0016627	arginine binding//flavin adenine dinucleotide binding//acyl-CoA dehydrogenase activity//acyl-CoA oxidase activity//oxidoreductase activity, acting on the CH-CH group of donors	GO:0005777	peroxisome	KOG0135	Pristanoyl-CoA/acyl-CoA oxidase	FALSE	-0.82573	1	FALSE	-0.358	1	FALSE	-0.099941	1	FALSE	0.67691	0.9021	FALSE	-0.20963	1	FALSE	1.1515	1
1-2k.c16624/1/1466	0.0933333	0.186667	0.283333	1.02667	1.61	0.103333	0.536667	1470	15221233	NP_172059.1	2049	7.1e-228	Uridine diphosphate glycosyltransferase 74E2 [Arabidopsis thaliana]>gi|75314101|sp|Q9SYK9.1|U74E2_ARATH RecName: Full=UDP-glycosyltransferase 74E2>gi|4836925|gb|AAD30627.1|AC007153_19 Similar to indole-3-acetate beta-glucosyltransferase [Arabidopsis thaliana]>gi|63003804|gb|AAY25431.1| At1g05680 [Arabidopsis thaliana]>gi|115646805|gb|ABJ17124.1| At1g05680 [Arabidopsis thaliana]>gi|332189755|gb|AE…	--	--	--	--	Q9SYK9	2049	1e-228	UDP-glycosyltransferase 74E2 OS=Arabidopsis thaliana GN=UGT74E2 PE=1 SV=1	PF00201//PF04101	UDP-glucoronosyl and UDP-glucosyl transferase//Glycosyltransferase family 28 C-terminal domain	GO:0010583//GO:0080167//GO:0070301//GO:0009407//GO:0080024//GO:0042631//GO:0010016//GO:0008152//GO:0071215//GO:0071475	response to cyclopentenone//response to karrikin//cellular response to hydrogen peroxide//toxin catabolic process//indolebutyric acid metabolic process//cellular response to water deprivation//shoot system morphogenesis//metabolic process//cellular response to abscisic acid stimulus//cellular hyperosmotic salinity response	GO:0052638//GO:0016758	indole-3-butyrate beta-glucosyltransferase activity//transferase activity, transferring hexosyl groups	--	--	--	--	FALSE	0.63935	1	FALSE	1.3095	0.67765	FALSE	1.0879	0.98097	FALSE	1.3753	0.30165	FALSE	-1.0729	1	FALSE	-0.27898	1
1-2k.c16642/2/1496	1322.29	1512.88	1327.5	1012.37	368.537	410.803	282.847	1497	727439668	XP_010501208.1	1641	1.5e-180	PREDICTED: SEC14 cytosolic factor-like [Camelina sativa]	--	--	--	--	Q0V9N0	220	1.2e-16	SEC14-like protein 5 OS=Xenopus tropicalis GN=sec14l1 PE=2 SV=1	--	--	--	--	--	--	--	--	KOG1471	Phosphatidylinositol transfer protein SEC14 and related proteins	FALSE	0.0079858	1	FALSE	0.98286	0.6429	FALSE	0.89028	0.58046	FALSE	0.38067	1	FALSE	0.22469	1	FALSE	0.78189	1
1-2k.c16843/1/2336	8.31	10.4167	6.65333	15.16	33.7633	15.9433	22.79	2325	297812451	XP_002874109.1	2160	1.5e-240	acyl-activating enzyme 17 [Arabidopsis lyrata subsp. lyrata]>gi|297319946|gb|EFH50368.1| acyl-activating enzyme 17 [Arabidopsis lyrata subsp. lyrata]	--	--	--	--	F4KBF3	2122	5.4e-237	Probable acyl-activating enzyme 17, peroxisomal OS=Arabidopsis thaliana GN=AAE17 PE=2 SV=1	PF00501	AMP-binding enzyme	GO:0008152	metabolic process	GO:0003824	catalytic activity	--	--	KOG1175	Acyl-CoA synthetase	FALSE	-0.27417	1	FALSE	-1.4164	0.41348	FALSE	-0.8902	0.63658	FALSE	-0.30931	1	FALSE	-0.0027977	1	FALSE	-0.2039	1
1-2k.c16979/3/2384	26.3933	24.94	10.71	7.77333	5.41333	9.97667	11.4733	2374	162605968	XP_001713499.1	2294	4.5e-256	heat shock protein 82 [Guillardia theta]>gi|6690601|gb|AAF24209.1|AF165818_2 heat shock protein 82 [Guillardia theta]	K04079	htpG, HSP90A	molecular chaperone HtpG	http://www.genome.jp/dbget-bin/www_bget?ko:K04079	P55737	1973	1e-219	Heat shock protein 90-2 OS=Arabidopsis thaliana GN=HSP90-2 PE=1 SV=1	PF00183//PF13897	Hsp90 protein//Golgi-dynamics membrane-trafficking	GO:0006950//GO:0006810//GO:0006457	response to stress//transport//protein folding	GO:0051082//GO:0005524//GO:0005488	unfolded protein binding//ATP binding//binding	GO:0016021	integral component of membrane	KOG0019	Molecular chaperone (HSP90 family)	FALSE	-0.56622	1	FALSE	0.6124	0.89532	FALSE	1.207	0.13657	FALSE	0.69515	0.66079	FALSE	-0.81404	0.70914	FALSE	0.77209	1
1-2k.c16999/2/1892	1.86	7.68333	2.50667	4.38	0	2.73333	0.423333	1884	727506063	XP_010429138.1	2560	5.1e-287	PREDICTED: inositol-3-phosphate synthase isozyme 2 [Camelina sativa]	K01858	INO1, ISYNA1	myo-inositol-1-phosphate synthase	http://www.genome.jp/dbget-bin/www_bget?ko:K01858	Q96348	2567	1.1e-288	Inositol-3-phosphate synthase OS=Brassica napus PE=2 SV=2	PF07994	Myo-inositol-1-phosphate synthase	GO:0019872//GO:0006021//GO:0008654	streptomycin biosynthetic process//inositol biosynthetic process//phospholipid biosynthetic process	GO:0004512	inositol-3-phosphate synthase activity	--	--	KOG0693	Myo-inositol-1-phosphate synthase	FALSE	-1.2679	1	FALSE	0.058793	1	FALSE	1.4011	0.079329	FALSE	0.16927	1	FALSE	-0.51225	1	FALSE	-0.025391	1
1-2k.c17058/1/2250.1	0.166667	1.20333	7.43333	17.26	0.06	19.8533	24.3933	1247	297814005	XP_002874886.1	1110	4.6e-119	oxidoreductase [Arabidopsis lyrata subsp. lyrata]>gi|297320723|gb|EFH51145.1| oxidoreductase [Arabidopsis lyrata subsp. lyrata]	--	--	--	--	--	--	--	--	--	--	GO:0055114	oxidation-reduction process	GO:0016706	oxidoreductase activity, acting on paired donors, with incorporation or reduction of molecular oxygen, 2-oxoglutarate as one donor, and incorporation of one atom each of oxygen into both donors	--	--	--	--	FALSE	0.32531	1	FALSE	0.27635	1	FALSE	-0.23415	1	FALSE	1.4026	0.34327	FALSE	-1.2221	1	FALSE	0.42052	1
1-2k.c17058/1/2250.2	0	0.02	0.6	0.933333	0	1.00333	1.45333	989	297814005	XP_002874886.1	975	1.6e-103	oxidoreductase [Arabidopsis lyrata subsp. lyrata]>gi|297320723|gb|EFH51145.1| oxidoreductase [Arabidopsis lyrata subsp. lyrata]	--	--	--	--	--	--	--	--	PF02535	ZIP Zinc transporter	GO:0055085//GO:0030001	transmembrane transport//metal ion transport	GO:0016491//GO:0046873	oxidoreductase activity//metal ion transmembrane transporter activity	GO:0016020	membrane	--	--	FALSE	1.6882	1	FALSE	2.207	0.28621	FALSE	0.92418	0.85962	FALSE	1.2723	0.61646	FALSE	0.38421	1	FALSE	2.2989	0.62064
1-2k.c17065/3/1271	54.3967	79.7533	110.197	121.077	124.947	103.573	87.3967	1271	816206858	AKE81099.1	1421	4.1e-155	Peroxidase [Populus tomentosa]	K00430	E1.11.1.7	peroxidase	http://www.genome.jp/dbget-bin/www_bget?ko:K00430	Q9SB81	1626	9.7e-180	Peroxidase 42 OS=Arabidopsis thaliana GN=PER42 PE=1 SV=2	PF00141	Peroxidase	GO:0006804//GO:0006979//GO:0055114	obsolete peroxidase reaction//response to oxidative stress//oxidation-reduction process	GO:0020037//GO:0004601	heme binding//peroxidase activity	--	--	--	--	FALSE	-1.4636	0.91391	FALSE	-2.1022	0.058107	FALSE	-1.3516	0.14154	FALSE	-1.2798	0.23358	FALSE	0.4907	1	FALSE	-1.2664	0.95269
1-2k.c17219/1/2178	0.953333	1.55333	0.223333	0	2.15333	1.03667	0.0366667	2179	15234668	NP_194750.1	2769	3.5e-311	NADPH--cytochrome P450 reductase 2 [Arabidopsis thaliana]>gi|75337683|sp|Q9SUM3.1|NCPR2_ARATH RecName: Full=NADPH--cytochrome P450 reductase 2>gi|13272461|gb|AAK17169.1|AF325101_1 NADPH-ferrihemoprotein reductase (ATR2) [Arabidopsis thaliana]>gi|5730131|emb|CAB52465.1| NADPH-ferrihemoprotein reductase (ATR2) [Arabidopsis thaliana]>gi|7269921|emb|CAB81014.1| NADPH-ferrihemoprotein reductase (ATR2)…	K00327	POR	NADPH-ferrihemoprotein reductase	http://www.genome.jp/dbget-bin/www_bget?ko:K00327	Q9SUM3	2769	4.9e-312	NADPH--cytochrome P450 reductase 2 OS=Arabidopsis thaliana GN=ATR2 PE=1 SV=1	PF00175//PF00258//PF00667	Oxidoreductase NAD-binding domain//Flavodoxin//FAD binding domain	GO:0006118//GO:0055114//GO:0009698	obsolete electron transport//oxidation-reduction process//phenylpropanoid metabolic process	GO:0016491//GO:0005506//GO:0003958//GO:0010181	oxidoreductase activity//iron ion binding//NADPH-hemoprotein reductase activity//FMN binding	GO:0005783//GO:0009507	endoplasmic reticulum//chloroplast	KOG1158	NADP/FAD dependent oxidoreductase	FALSE	0.68946	1	FALSE	0.99424	0.58178	FALSE	0.88132	0.51724	FALSE	1.0925	0.24682	FALSE	-0.91168	0.69978	FALSE	0.2571	1
1-2k.c17310/2/1509	12.4733	17.3367	20.1267	28.73	6.63667	19.62	11.7733	1506	727581566	XP_010463670.1	2048	9.5e-228	PREDICTED: mannose-6-phosphate isomerase 1 [Camelina sativa]	K01809	manA, MPI	mannose-6-phosphate isomerase	http://www.genome.jp/dbget-bin/www_bget?ko:K01809	Q9M884	2031	1.2e-226	Mannose-6-phosphate isomerase 1 OS=Arabidopsis thaliana GN=PMI1 PE=1 SV=1	PF00604//PF07194//PF01238	Influenza RNA-dependent RNA polymerase subunit PB2//P2 response regulator binding domain//Phosphomannose isomerase type I	GO:0006928//GO:0016310//GO:0006144//GO:0000160//GO:0006013//GO:0006351//GO:0006000//GO:0005975	movement of cell or subcellular component//phosphorylation//purine nucleobase metabolic process//phosphorelay signal transduction system//mannose metabolic process//transcription, DNA-templated//fructose metabolic process//carbohydrate metabolic process	GO:0003968//GO:0003723//GO:0004673//GO:0004476//GO:0000155//GO:0008270	RNA-directed RNA polymerase activity//RNA binding//protein histidine kinase activity//mannose-6-phosphate isomerase activity//phosphorelay sensor kinase activity//zinc ion binding	GO:0009365//GO:0031379	protein histidine kinase complex//RNA-directed RNA polymerase complex	KOG2757	Mannose-6-phosphate isomerase	FALSE	0.17068	1	FALSE	1.2091	0.51281	FALSE	1.5811	0.08767	FALSE	0.46434	1	FALSE	-0.040467	1	FALSE	0.23839	1
1-2k.c17320/2/1937	291.513	542.707	391.953	298.483	131.3	271.04	270.053	1898	727465251	XP_010514491.1	2289	1.4e-255	PREDICTED: probable monodehydroascorbate reductase, cytoplasmic isoform 2 [Camelina sativa]	K08232	E1.6.5.4	monodehydroascorbate reductase (NADH)	http://www.genome.jp/dbget-bin/www_bget?ko:K08232	Q9LK94	2269	4e-254	Probable monodehydroascorbate reductase, cytoplasmic isoform 2 OS=Arabidopsis thaliana GN=At3g27820 PE=2 SV=1	PF01266//PF13241//PF01593//PF01134//PF00070//PF07992	FAD dependent oxidoreductase//Putative NAD(P)-binding//Flavin containing amine oxidoreductase//Glucose inhibited division protein A//Pyridine nucleotide-disulphide oxidoreductase//Pyridine nucleotide-disulphide oxidoreductase	GO:0006779//GO:0055114//GO:0008033//GO:0019354	porphyrin-containing compound biosynthetic process//oxidation-reduction process//tRNA processing//siroheme biosynthetic process	GO:0043115//GO:0016491//GO:0050660	precorrin-2 dehydrogenase activity//oxidoreductase activity//flavin adenine dinucleotide binding	--	--	KOG1336	Monodehydroascorbate/ferredoxin reductase	FALSE	-0.24324	1	FALSE	0.52975	0.92217	FALSE	1.0176	0.30372	FALSE	0.41422	1	FALSE	-0.74252	0.82778	FALSE	0.51336	1
1-2k.c17328/1/1704	188.837	137.807	83.3	78.3433	98.68	35.15	35.9833	1600	727466754	XP_010515235.1	1770	1.7e-195	PREDICTED: oxalate--CoA ligase-like [Camelina sativa]	--	--	--	--	Q9SMT7	1759	4.6e-195	Oxalate--CoA ligase OS=Arabidopsis thaliana GN=AAE3 PE=1 SV=1	PF00501	AMP-binding enzyme	GO:0008152	metabolic process	GO:0003824	catalytic activity	--	--	KOG1176	Acyl-CoA synthetase	FALSE	0.76196	1	FALSE	1.584	0.42277	FALSE	1.2508	0.21405	FALSE	0.65794	0.95795	FALSE	-0.4457	1	FALSE	0.98631	1
1-2k.c17374/8/1772	17.64	46.83	68.6467	83.6367	67.74	42.23	39.55	1747	727423041	XP_010444347.1	1288	1.5e-139	PREDICTED: BAG family molecular chaperone regulator 1 [Camelina sativa]>gi|727423043|ref|XP_010444351.1| PREDICTED: BAG family molecular chaperone regulator 1 [Camelina sativa]	--	--	--	--	Q0WUQ1	1270	2.5e-138	BAG family molecular chaperone regulator 1 OS=Arabidopsis thaliana GN=BAG1 PE=1 SV=1	PF00564//PF06005//PF00240//PF02179//PF14560	PB1 domain//Protein of unknown function (DUF904)//Ubiquitin family//BAG domain//Ubiquitin-like domain	GO:0043093//GO:0000917	FtsZ-dependent cytokinesis//barrier septum assembly	GO:0051087//GO:0005515	chaperone binding//protein binding	GO:0005737	cytoplasm	--	--	FALSE	0.70621	1	FALSE	0.91049	0.6496	FALSE	0.88743	0.49987	UP	1.4903	0.014343	FALSE	-0.61628	1	FALSE	0.68212	1
1-2k.c17395/1/3964	21.2967	17.6967	14.33	10.6333	8.44	14.74	13.5433	1929	110740717	BAE98459.1	2861	0	putative neutral invertase [Arabidopsis thaliana]	--	--	--	--	B9DFA8	2861	0	Alkaline/neutral invertase C, mitochondrial OS=Arabidopsis thaliana GN=INVC PE=1 SV=1	PF12899//PF02935	Alkaline and neutral invertase//Cytochrome c oxidase subunit VIIc	GO:0015992//GO:0006123	proton transport//mitochondrial electron transport, cytochrome c to oxygen	GO:0033926//GO:0004129	glycopeptide alpha-N-acetylgalactosaminidase activity//cytochrome-c oxidase activity	GO:0045277	respiratory chain complex IV	--	--	FALSE	-0.46524	1	FALSE	0.8019	0.69457	FALSE	1.5033	0.48136	FALSE	0.35625	1	FALSE	-1.5809	0.064989	FALSE	-0.61946	1
1-2k.c17745/1/1643.1	0	0.9	1.73667	3.41	0	5.44	6.73	804	110736944	BAF00429.1	1235	9.5e-134	sucrose cleavage like protein [Arabidopsis thaliana]	--	--	--	--	A5DK49	212	5.6e-16	Altered inheritance of mitochondria protein 32 OS=Meyerozyma guilliermondii (strain ATCC 6260 / CBS 566 / DSM 6381 / JCM 1539 / NBRC 10279 / NRRL Y-324) GN=AIM32 PE=3 SV=2	PF17123	RING-like zinc finger	--	--	GO:0005515//GO:0008270	protein binding//zinc ion binding	--	--	--	--	FALSE	0.84483	1	FALSE	1.3404	0.30281	FALSE	0.70375	0.70375	FALSE	0.68759	0.83744	FALSE	0.22277	1	FALSE	0.9485	1
1-2k.c17846/1/1732	0.246667	6.60333	3.98	9.54	0.443333	13.2933	12.9833	1726	18411126	NP_565133.1	1478	1.4e-161	auxin efflux carrier family protein [Arabidopsis thaliana]>gi|30699180|ref|NP_849892.1| auxin efflux carrier family protein [Arabidopsis thaliana]>gi|12323984|gb|AAG51955.1|AC015450_16 unknown protein; 51686-53591 [Arabidopsis thaliana]>gi|20466518|gb|AAM20576.1| unknown protein [Arabidopsis thaliana]>gi|23198174|gb|AAN15614.1| unknown protein [Arabidopsis thaliana]>gi|110742076|dbj|BAE98969.1| h…	--	--	--	--	--	--	--	--	PF03547	Membrane transport protein	GO:0019344//GO:0015824//GO:0009926//GO:0055085//GO:0006812	cysteine biosynthetic process//proline transport//auxin polar transport//transmembrane transport//cation transport	GO:0009672	auxin:proton symporter activity	GO:0016021	integral component of membrane	--	--	FALSE	0.93771	1	FALSE	2.3101	0.47361	FALSE	1.7065	0.89852	FALSE	1.7986	0.47088	FALSE	-1.0922	0.96624	FALSE	1.7242	1
1-2k.c17904/3/1984	0.0133333	2.08333	2.69	5.26667	0	5.99	6.28667	1975	727494333	XP_010423213.1	1451	2.1e-158	PREDICTED: inositol polyphosphate multikinase alpha [Camelina sativa]	K00915	IPMK, IPK2	inositol-polyphosphate multikinase	http://www.genome.jp/dbget-bin/www_bget?ko:K00915	Q9LY23	1401	1.9e-153	Inositol polyphosphate multikinase alpha OS=Arabidopsis thaliana GN=IPK2a PE=1 SV=1	PF03770	Inositol polyphosphate kinase	--	--	GO:0008440	inositol-1,4,5-trisphosphate 3-kinase activity	--	--	KOG1620	Inositol polyphosphate multikinase, component of the ARGR transcription regulatory complex	FALSE	0.60584	1	FALSE	1.0291	0.65948	FALSE	0.74248	0.83779	FALSE	0.99918	0.74682	FALSE	-0.66939	1	FALSE	-0.080894	1
1-2k.c17916/2/1978	8.95	8.24667	6.00333	6.84667	19.93	18.21	18.0133	1976	804948	CAA85388.1	1964	6.9e-218	acyl-(acyl carrier protein) thioesterase [Arabidopsis thaliana]	K10781	FATB	fatty acyl-ACP thioesterase B	http://www.genome.jp/dbget-bin/www_bget?ko:K10781	Q9SJE2	1962	1.6e-218	Palmitoyl-acyl carrier protein thioesterase, chloroplastic OS=Arabidopsis thaliana GN=FATB PE=1 SV=1	PF01643//PF12590	Acyl-ACP thioesterase//Acyl-ATP thioesterase	GO:0006633	fatty acid biosynthetic process	GO:0016790	thiolester hydrolase activity	--	--	--	--	FALSE	-0.23843	1	FALSE	0.012806	1	FALSE	0.22291	1	FALSE	1.0672	0.47927	FALSE	-1.6122	0.40611	FALSE	0.40067	1
1-2k.c17968/4/2025	0.283333	0	1.43667	1.40333	2.72667	0.206667	0.26	2010	42561776	NP_172208.2	2062	3e-229	tetratricopeptide repeat-containing protein-like protein [Arabidopsis thaliana]>gi|79317116|ref|NP_001030984.1| tetratricopeptide repeat-containing protein-like protein [Arabidopsis thaliana]>gi|186478227|ref|NP_001117242.1| tetratricopeptide repeat-containing protein-like protein [Arabidopsis thaliana]>gi|18086484|gb|AAL57695.1| At1g07280/F22G5_32 [Arabidopsis thaliana]>gi|22137118|gb|AAM91404.1…	--	--	--	--	--	--	--	--	PF13176//PF00515//PF13181//PF13414	Tetratricopeptide repeat//Tetratricopeptide repeat//Tetratricopeptide repeat//TPR repeat	GO:0019252//GO:0000023	starch biosynthetic process//maltose metabolic process	GO:0005515	protein binding	--	--	--	--	FALSE	-0.69559	1	FALSE	-1.3769	0.23106	FALSE	-1.1241	0.18734	DOWN	-1.3372	0.039638	FALSE	0.97073	0.56778	FALSE	-0.22757	1
1-2k.c17992/1/2447	2.24333	20.0433	21.4067	38.7733	4.56333	66.2533	73.4433	2449	727457011	XP_010510414.1	3255	0	PREDICTED: potassium transporter 1-like [Camelina sativa]	K03549	kup	KUP system potassium uptake protein	http://www.genome.jp/dbget-bin/www_bget?ko:K03549	O22397	3227	0	Potassium transporter 1 OS=Arabidopsis thaliana GN=POT1 PE=1 SV=2	PF02866//PF02705	lactate/malate dehydrogenase, alpha/beta C-terminal domain//K+ potassium transporter	GO:0055114//GO:0071805//GO:0006813	oxidation-reduction process//potassium ion transmembrane transport//potassium ion transport	GO:0015079//GO:0016616	potassium ion transmembrane transporter activity//oxidoreductase activity, acting on the CH-OH group of donors, NAD or NADP as acceptor	GO:0016020	membrane	--	--	FALSE	-1.0366	1	FALSE	-1.3997	0.25934	FALSE	-1.1398	0.26228	FALSE	-1.3674	0.66952	FALSE	0.77031	1	FALSE	-0.93322	1
1-2k.c18049/2/1879.2	3.75	1.68	1.59333	0.173333	1.56	1.16	2.05333	862	13430684	AAK25964.1	978	6.4e-104	putative MATE efflux family protein [Arabidopsis thaliana]	K03327	TC.MATE, SLC47A, norM, mdtK, dinF	multidrug resistance protein, MATE family	http://www.genome.jp/dbget-bin/www_bget?ko:K03327	Q8RWF5	564	9.1e-57	MATE efflux family protein 9 OS=Arabidopsis thaliana GN=DTXL5 PE=2 SV=1	PF01554	MatE	GO:0055085//GO:0015893//GO:0006810//GO:0006855	transmembrane transport//drug transport//transport//drug transmembrane transport	GO:0015238//GO:0015297	drug transmembrane transporter activity//antiporter activity	GO:0016020	membrane	--	--	FALSE	0.45337	1	FALSE	2.4486	0.1041	FALSE	2.545	0.098911	FALSE	0.73322	1	FALSE	-0.43277	1	FALSE	0.73867	1
[truncated: 3,998 more rows]
[truncated: 46 more columns]

## Sheet: Ion-related genes
gene_id	S0h FPKM	S30min FPKM	S3h FPKM	S6h FPKM	S12h FPKM	S24h FPKM	S48h FPKM	Gene Length	NR GI	NR ID	NR Score	NR Evalue	NR Description	KO ID	KO Name	KO Description	Http Link	Swissprot ID	Swissprot Score	Swissprot Evalue	Swissprot Description	PFAM ID	PFAM description	Gene Ontology Biological Pathway	BP Description	Gene Ontology Molecular Function	MF Description	Gene Ontology Cellular Component	CC Description	KOG ID	KOG Description	UP_DOWN_REGULATION(S48hvsS3h)	log2ratio(S48hvsS3h)	q value(S48hvsS3h)	UP_DOWN_REGULATION(S48hvsS0h)	log2ratio(S48hvsS0h)	q value(S48hvsS0h)	UP_DOWN_REGULATION(S6hvsS0h)	log2ratio(S6hvsS0h)	q value(S6hvsS0h)	UP_DOWN_REGULATION(S12hvsS3h)	log2ratio(S12hvsS3h)	q value(S12hvsS3h)	UP_DOWN_REGULATION(S24hvsS12h)	log2ratio(S24hvsS12h)	q value(S24hvsS12h)	UP_DOWN_REGULATION(S24hvsS30min)	log2ratio(S24hvsS30min)	q value(S24hvsS30min)
[truncated: 680 more rows]
[truncated: 46 more columns]
