# Supplementary material for: Full-length transcriptome sequences of ephemeral plant Arabidopsis pumila provides insight into gene expression dynamics during continuous salt stress
Source: BMC Genomics. 2018 Sep 27;19:717. doi: 10.1186/s12864-018-5106-y (PMC6161380; doi:10.1186/s12864-018-5106-y)
Supplement: Supplementary file 9 — Genes that were differentially co-expressed at all six time points. (XLSX 15 kb) [file 12864_2018_5106_MOESM9_ESM.xlsx]

## Sheet: Sheet1
gene_id	Gene name	S0h FPKM	S30min FPKM	S3h FPKM	S6h FPKM	S12h FPKM	S24h FPKM	S48h FPKM	Gene Length	NR GI	NR ID	NR Score	NR Evalue	NR Description	NT GI	NT ID	NT Score	NT Evalue	NT Description	KO ID	KO Name	KO Description	Http Link	Swissprot ID	Swissprot Score	Swissprot Evalue	Swissprot Description	PFAM ID	PFAM description	Gene Ontology Biological Pathway	BP Description	Gene Ontology Molecular Function	MF Description	Gene Ontology Cellular Component	CC Description	KOG ID	KOG Description	UP_DOWN_REGULATION(S48hvsS3h)	log2ratio(S48hvsS3h)	q value(S48hvsS3h)	UP_DOWN_REGULATION(S48hvsS0h)	log2ratio(S48hvsS0h)	q value(S48hvsS0h)	UP_DOWN_REGULATION(S6hvsS0h)	log2ratio(S6hvsS0h)	q value(S6hvsS0h)	UP_DOWN_REGULATION(S12hvsS3h)	log2ratio(S12hvsS3h)	q value(S12hvsS3h)
1-2k.c10012/1/1296	MAPKKK18	21.7267	111.193	191.717	199.38	266.347	223.053	260.54	1294	297843310	XP_002889536.1	1517	3.1e-166	MAPKKK18 [Arabidopsis lyrata subsp. lyrata]>gi|297335378|gb|EFH65795.1| MAPKKK18 [Arabidopsis lyrata subsp. lyrata]	297843309	XM_002889490.1	746	0	Arabidopsis lyrata subsp. lyrata MAPKKK18, mRNA	--	--	--	--	O22040	469	1.4e-45	Mitogen-activated protein kinase kinase kinase ANP1 OS=Arabidopsis thaliana GN=ANP1 PE=1 SV=2	PF00069//PF07714	Protein kinase domain//Protein tyrosine kinase	GO:0016310//GO:0006468//GO:0009069	phosphorylation//protein phosphorylation//serine family amino acid metabolic process	GO:0004672//GO:0005524//GO:0004674	protein kinase activity//ATP binding//protein serine/threonine kinase activity	--	--	--	--	FALSE	0.41081	1	UP	3.6479	2.7307e-05	UP	3.3387	1.5815e-06	FALSE	0.4916	0.97258
3-6k.c13059/1/4264	ALA1	2.77333	0	0	0	0	0	0	4396	565463044	XP_006289521.1	3124	0	hypothetical protein CARUB_v10003062mg [Capsella rubella]>gi|482558227|gb|EOA22419.1| hypothetical protein CARUB_v10003062mg [Capsella rubella]	727639475	XM_010492720.1	1639	0	PREDICTED: Camelina sativa phospholipid-transporting ATPase 1-like (LOC104768690), mRNA	K14802	DRS2, ATP8A	phospholipid-transporting ATPase	http://www.genome.jp/dbget-bin/www_bget?ko:K14802	P98204	3081	0	Phospholipid-transporting ATPase 1 OS=Arabidopsis thaliana GN=ALA1 PE=2 SV=1	PF02447//PF15462//PF06422//PF00122	GntP family permease//Bartter syndrome, infantile, with sensorineural deafness (Barttin)//CDR ABC transporter//E1-E2 ATPase	GO:0035429//GO:0006821//GO:0015725//GO:0006810	gluconate transmembrane transport//chloride transport//gluconate transport//transport	GO:0000166//GO:0046872//GO:0005524//GO:0015128//GO:0042626	nucleotide binding//metal ion binding//ATP binding//gluconate transmembrane transporter activity//ATPase activity, coupled to transmembrane movement of substances	GO:0016021//GO:0016020	integral component of membrane//membrane	KOG0206	P-type ATPase	FALSE	NA	NA	DOWN	#NAME?	7.3523e-07	DOWN	#NAME?	9.7452e-09	FALSE	NA	NA
3-6k.c21019/1/3666.1	Tnp2	38.7567	0.04	0.09	0.02	0.0233333	0.0766667	0.04	2555	727452664	XP_010508147.1	3649	0	PREDICTED: uncharacterized protein LOC104784773 isoform X2 [Camelina sativa]	727452663	XM_010509845.1	1084	0	PREDICTED: Camelina sativa uncharacterized LOC104784773 (LOC104784773), transcript variant X2, mRNA	--	--	--	--	--	--	--	--	--	--	--	--	--	--	--	--	--	--	FALSE	-0.94637	1	DOWN	-9.6161	0.0011718	DOWN	-10.66	0.00050978	FALSE	-1.8886	1
[truncated: 52 more columns]
