# Supplementary material for: Full-length transcriptome sequences of ephemeral plant Arabidopsis pumila provides insight into gene expression dynamics during continuous salt stress
Source: BMC Genomics. 2018 Sep 27;19:717. doi: 10.1186/s12864-018-5106-y (PMC6161380; doi:10.1186/s12864-018-5106-y)
Supplement: Supplementary file 13 — The 1157 differentially expressed transporter proteins between different time points. (XLSX 1136 kb) [file 12864_2018_5106_MOESM13_ESM.xlsx]

## Sheet: Transporter proteins
Gene_id	S0h FPKM	S0.5h FPKM	S3h FPKM	S6h FPKM	S12h FPKM	S24h FPKM	S48h FPKM	Gene Length	NR GI	NR ID	NR Score	NR Evalue	NR Description	NT GI	NT ID	NT Score	NT Evalue	NT Description	KO ID	KO Name	KO Description	Http Link	Swissprot ID	Swissprot Score	Swissprot Evalue	Swissprot Description	PFAM ID	PFAM description	Gene Ontology Biological Pathway	BP Description	Gene Ontology Molecular Function	MF Description	Gene Ontology Cellular Component	CC Description	KOG ID	KOG Description	UP_DOWN_REGULATION(S48hvsS3h)	log2ratio(S48hvsS3h)	q value(S48hvsS3h)	UP_DOWN_REGULATION(S48hvsS0h)	log2ratio(S48hvsS0h)	q value(S48hvsS0h)	UP_DOWN_REGULATION(S6hvsS0h)	log2ratio(S6hvsS0h)	q value(S6hvsS0h)	UP_DOWN_REGULATION(S12hvsS3h)	log2ratio(S12hvsS3h)	q value(S12hvsS3h)	UP_DOWN_REGULATION(S24hvsS12h)
1-2k.c10222/1/1580	3.06667	10.23	4.41667	8.43333	0	4.18667	2.56667	1579	565478596	XP_006296938.1	1988	9.1e-221	hypothetical protein CARUB_v10012933mg [Capsella rubella]>gi|482565647|gb|EOA29836.1| hypothetical protein CARUB_v10012933mg [Capsella rubella]	727584783	XM_010467090.1	1143	0	PREDICTED: Camelina sativa mechanosensitive ion channel protein 5-like (LOC104745760), mRNA	--	--	--	--	Q9LH74	1989	9.7e-222	Mechanosensitive ion channel protein 5 OS=Arabidopsis thaliana GN=MSL5 PE=2 SV=1	PF00924	Mechanosensitive ion channel	GO:0055085	transmembrane transport	--	--	GO:0016020	membrane	KOG4629	Predicted mechanosensitive ion channel	FALSE	-0.94853	1	FALSE	-0.38678	1	FALSE	1.4351	0.79045	FALSE	#NAME?	0.75439	UP
1-2k.c10242/2/2478	17.36	16.32	32.7367	45.24	97.7667	36.7833	28.5567	2466	110742427	BAE99132.1	3384	0	cyclic nucleotide-gated cation channel [Arabidopsis thaliana]	297811678	XM_002873677.1	1773	0	Arabidopsis lyrata subsp. lyrata hypothetical protein, mRNA	K05391	CNGF	cyclic nucleotide gated channel, other eukaryote	http://www.genome.jp/dbget-bin/www_bget?ko:K05391	O65718	3385	0	Cyclic nucleotide-gated ion channel 2 OS=Arabidopsis thaliana GN=CNGC2 PE=1 SV=1	PF00520//PF00299//PF00612	Ion transport protein//Squash family serine protease inhibitor//IQ calmodulin-binding motif	GO:0055085//GO:0006811	transmembrane transport//ion transport	GO:0005216//GO:0004867//GO:0005515	ion channel activity//serine-type endopeptidase inhibitor activity//protein binding	GO:0016020	membrane	--	--	FALSE	-0.26616	1	FALSE	0.63818	0.95942	FALSE	1.4796	0.75519	UP	1.6315	0.0027449	FALSE
1-2k.c10279/17/2413	3.69667	12.6867	20.5433	53.8433	4.33667	83.1467	176.523	2408	297797507	XP_002866638.1	2946	0	ATGCN5 [Arabidopsis lyrata subsp. lyrata]>gi|297312473|gb|EFH42897.1| ATGCN5 [Arabidopsis lyrata subsp. lyrata]	565430227	XM_006279522.1	1844	0	Capsella rubella hypothetical protein (CARUB_v10025997mg) mRNA, complete cds	--	--	--	--	Q9LV93	2883	0	ABC transporter F family member 5 OS=Arabidopsis thaliana GN=ABCF5 PE=2 SV=1	PF00004//PF01637//PF01926//PF01695//PF00006//PF00448//PF13304//PF10662//PF08477//PF00910//PF00005//PF00931//PF03193	ATPase family associated with various cellular activities (AAA)//Archaeal ATPase//50S ribosome-binding GTPase//IstB-like ATP binding protein//ATP synthase alpha/beta family, nucleotide-binding domain//SRP54-type protein, GTPase domain//AAA domain, putative AbiEii toxin, Type IV TA system//Ethanolamine utilisation - propanediol utilisation//Ras of Complex, Roc, domain of DAPkinase//RNA helicase//A…	GO:0007264//GO:0006614//GO:0006576//GO:0006200	small GTPase mediated signal transduction//SRP-dependent cotranslational protein targeting to membrane//cellular biogenic amine metabolic process//obsolete ATP catabolic process	GO:0043531//GO:0005525//GO:0003724//GO:0003924//GO:0005524//GO:0003723//GO:0016887	ADP binding//GTP binding//RNA helicase activity//GTPase activity//ATP binding//RNA binding//ATPase activity	--	--	KOG0066	eIF2-interacting protein ABC50 (ABC superfamily)	FALSE	3.0792	0.83693	UP	5.6478	0.030464	FALSE	3.908	0.099984	FALSE	-2.2824	1	FALSE
1-2k.c10409/4/1672	36.3533	25.97	18.01	8.12	3.44333	8.96667	3.75667	1673	727536705	XP_010442428.1	2486	1.7e-278	PREDICTED: amino acid permease 6 [Camelina sativa]	727622799	XM_010483940.1	1275	0	PREDICTED: Camelina sativa amino acid permease 6-like (LOC104760943), transcript variant X2, mRNA	--	--	--	--	P92934	2459	3.3e-276	Amino acid permease 6 OS=Arabidopsis thaliana GN=AAP6 PE=1 SV=1	--	--	--	--	--	--	--	--	--	--	FALSE	-2.3578	0.36251	DOWN	-3.3391	0.0029603	FALSE	-2.0357	0.05407	FALSE	-2.3186	0.095249	FALSE
1-2k.c10441/1/1866	0.19	0.156667	0.483333	0.58	0.553333	0.826667	4.58	1846	565453954	XP_006286669.1	2192	2.3e-244	hypothetical protein CARUB_v10002619mg [Capsella rubella]>gi|482555375|gb|EOA19567.1| hypothetical protein CARUB_v10002619mg [Capsella rubella]	565453953	XM_006286607.1	1132	0	Capsella rubella hypothetical protein (CARUB_v10002619mg) mRNA, complete cds	--	--	--	--	Q94BZ1	2141	2.7e-239	Protein ZINC INDUCED FACILITATOR-LIKE 1 OS=Arabidopsis thaliana GN=ZIFL1 PE=2 SV=1	PF00083//PF07690//PF00137	Sugar (and other) transporter//Major Facilitator Superfamily//ATP synthase subunit C	GO:0015992//GO:0015991//GO:0055085	proton transport//ATP hydrolysis coupled proton transport//transmembrane transport	GO:0022857//GO:0015078	transmembrane transporter activity//hydrogen ion transmembrane transporter activity	GO:0016021//GO:0033177	integral component of membrane//proton-transporting two-sector ATPase complex, proton-transporting domain	--	--	FALSE	3.2631	0.58152	UP	4.444	0.019111	FALSE	1.5943	1	FALSE	0.2608	1	FALSE
1-2k.c10493/5/2325	35.4733	33.0767	66.66	104.22	69.94	94.44	122.457	2299	168044124	XP_001774532.1	2255	1.4e-251	predicted protein [Physcomitrella patens]>gi|162674087|gb|EDQ60600.1| predicted protein [Physcomitrella patens]	186478199	NM_100523.5	1782	0	Arabidopsis thaliana ATP-dependent zinc metalloprotease FTSH 8 mRNA, complete cds	K03798	ftsH, hflB	cell division protease FtsH	http://www.genome.jp/dbget-bin/www_bget?ko:K03798	O80860	2633	3e-296	ATP-dependent zinc metalloprotease FTSH 2, chloroplastic OS=Arabidopsis thaliana GN=FTSH2 PE=1 SV=1	PF06414//PF07724//PF00158//PF00005//PF02367//PF06068//PF05496//PF07728//PF01695//PF00004//PF06480//PF01434	Zeta toxin//AAA domain (Cdc48 subfamily)//Sigma-54 interaction domain//ABC transporter//Threonylcarbamoyl adenosine biosynthesis protein TsaE//TIP49 C-terminus//Holliday junction DNA helicase ruvB N-terminus//AAA domain (dynein-related subfamily)//IstB-like ATP binding protein//ATPase family associated with various cellular activities (AAA)//FtsH Extracellular//Peptidase family M41	GO:0006310//GO:0006281//GO:0002949//GO:0006355//GO:0030163//GO:0006508	DNA recombination//DNA repair//tRNA threonylcarbamoyladenosine modification//regulation of transcription, DNA-templated//protein catabolic process//proteolysis	GO:0016887//GO:0008134//GO:0009378//GO:0008270//GO:0016301//GO:0017111//GO:0003678//GO:0005524//GO:0004222	ATPase activity//transcription factor binding//four-way junction helicase activity//zinc ion binding//kinase activity//nucleoside-triphosphatase activity//DNA helicase activity//ATP binding//metalloendopeptidase activity	GO:0016021//GO:0009379//GO:0005667//GO:0005657//GO:0016020	integral component of membrane//Holliday junction helicase complex//transcription factor complex//replication fork//membrane	KOG0731	AAA+-type ATPase containing the peptidase M41 domain	FALSE	0.88752	1	FALSE	1.8077	0.17198	UP	1.5905	0.018366	FALSE	0.08792	1	FALSE
1-2k.c10576/3/1101	323.037	435.68	523.917	795.05	757.88	508.32	447.463	1101	18411332	NP_567178.1	1478	8.7e-162	plasma membrane intrinsic protein 1;4 [Arabidopsis thaliana]>gi|32363274|sp|Q39196.1|PIP14_ARATH RecName: Full=Probable aquaporin PIP1-4; AltName: Full=Plasma membrane intrinsic protein 1-4; Short=AtPIP1;4; AltName: Full=Transmembrane protein C; Short=TMP-C>gi|535780|dbj|BAA05654.1| transmembrane protein [Arabidopsis thaliana]>gi|20466718|gb|AAM20676.1| probable plasma membrane intrinsic protein …	297810138	XM_002872907.1	713	0	Arabidopsis lyrata subsp. lyrata hypothetical protein, mRNA	K09872	PIP	aquaporin PIP	http://www.genome.jp/dbget-bin/www_bget?ko:K09872	Q39196	1478	1.2e-162	Probable aquaporin PIP1-4 OS=Arabidopsis thaliana GN=PIP1.4 PE=1 SV=1	PF00230	Major intrinsic protein	GO:0006826//GO:0006833//GO:0009414//GO:0006810//GO:0010106	iron ion transport//water transport//response to water deprivation//transport//cellular response to iron ion starvation	GO:0015250//GO:0005215	water channel activity//transporter activity	GO:0016021//GO:0005886//GO:0016020	integral component of membrane//plasma membrane//membrane	--	--	FALSE	-0.30208	1	FALSE	0.4468	0.92887	UP	1.3729	0.046835	FALSE	0.53162	0.9254	FALSE
1-2k.c10606/1/1944	46.0067	48.21	29.1633	23.3133	12.0667	17.2833	16.0467	1934	565442780	XP_006283595.1	1169	1e-125	hypothetical protein CARUB_v10004651mg [Capsella rubella]>gi|482552300|gb|EOA16493.1| hypothetical protein CARUB_v10004651mg [Capsella rubella]	227204202	AK318838.1	1033	0	Arabidopsis thaliana AT4G32060 mRNA, complete cds, clone: RAFL16-84-B03	--	--	--	--	A8WQT4	258	6.3e-21	Calcium uptake protein 1 homolog, mitochondrial OS=Caenorhabditis briggsae GN=CBG01795 PE=3 SV=2	PF13833//PF13202//PF13405//PF13499//PF00036	EF-hand domain pair//EF hand//EF-hand domain//EF-hand domain pair//EF hand	--	--	GO:0005509	calcium ion binding	--	--	KOG2643	Ca2+ binding protein, contains EF-hand motifs	FALSE	-0.86151	1	FALSE	-1.5013	0.22157	FALSE	-0.90706	0.45407	FALSE	-1.2314	0.23681	FALSE
1-2k.c10611/1/2254	0	1.40667	1.02667	0	0.453333	1.81667	0.343333	2240	565485589	XP_006300434.1	2987	0	hypothetical protein CARUB_v10022415mg [Capsella rubella]>gi|482569144|gb|EOA33332.1| hypothetical protein CARUB_v10022415mg [Capsella rubella]	297840604	XM_002888138.1	1854	0	Arabidopsis lyrata subsp. lyrata hypothetical protein, mRNA	K14486	K14486, ARF	auxin response factor	http://www.genome.jp/dbget-bin/www_bget?ko:K14486	Q8L7G0	2988	0	Auxin response factor 1 OS=Arabidopsis thaliana GN=ARF1 PE=1 SV=2	PF02309//PF02362//PF06507	AUX/IAA family//B3 DNA binding domain//Auxin response factor	GO:0006355//GO:0009725	regulation of transcription, DNA-templated//response to hormone	GO:0003677	DNA binding	GO:0005634	nucleus	--	--	FALSE	-1.4244	1	FALSE	Inf	0.64333	FALSE	NA	NA	FALSE	-1.1785	1	FALSE
1-2k.c10726/3/1731	55.2433	26.1933	32.6167	26.7867	20.9233	35.5367	30.3267	1729	727526459	XP_010438723.1	754	1.2e-77	PREDICTED: DNA ligase 1-like [Camelina sativa]	727526458	XM_010440421.1	1117	0	PREDICTED: Camelina sativa DNA ligase 1-like (LOC104722280), mRNA	K17046	DEK	protein DEK	http://www.genome.jp/dbget-bin/www_bget?ko:K17046	Q9QZM6	147	4.2e-08	Sodium/potassium/calcium exchanger 1 OS=Rattus norvegicus GN=Slc24a1 PE=2 SV=1	--	--	--	--	--	--	--	--	--	--	FALSE	-0.13992	1	FALSE	-0.90478	0.60165	FALSE	-0.96535	0.38391	FALSE	-0.57577	1	FALSE
1-2k.c10752/1/2145	12.4467	9.21667	3.54667	1.66333	1.6	1.74667	2.2	2123	565479622	XP_006297451.1	2579	3.6e-289	hypothetical protein CARUB_v10013472mg [Capsella rubella]>gi|482566160|gb|EOA30349.1| hypothetical protein CARUB_v10013472mg [Capsella rubella]	145338733	NM_112883.4	1436	0	Arabidopsis thaliana sugar transport protein 4 mRNA, complete cds	--	--	--	--	Q39228	2564	2.8e-288	Sugar transport protein 4 OS=Arabidopsis thaliana GN=STP4 PE=1 SV=1	PF00083//PF07690	Sugar (and other) transporter//Major Facilitator Superfamily	GO:0055085	transmembrane transport	GO:0022857	transmembrane transporter activity	GO:0016021	integral component of membrane	--	--	FALSE	-0.58014	1	FALSE	-2.4303	0.050175	DOWN	-2.8617	0.0023154	FALSE	-1.0691	1	FALSE
1-2k.c10796/1/2346	65.6867	42.0767	39.7867	29.32	69.7567	14.9167	12.43	2342	15217942	NP_175561.1	3271	0	ABC transporter G family member 12 [Arabidopsis thaliana]>gi|75333524|sp|Q9C8K2.1|AB12G_ARATH RecName: Full=ABC transporter G family member 12; Short=ABC transporter ABCG.12; Short=AtABCG12; AltName: Full=Protein ECERIFERUM 5; AltName: Full=White-brown complex homolog protein 12; Short=AtWBC12>gi|12325360|gb|AAG52619.1|AC024261_6 ATP-dependent transmembrane transporter, putative; 39775-42780 [Ara…	186490193	NM_104028.4	1823	0	Arabidopsis thaliana ABC transporter G family member 12 mRNA, complete cds	--	--	--	--	Q9C8K2	3271	0	ABC transporter G family member 12 OS=Arabidopsis thaliana GN=ABCG12 PE=1 SV=1	PF01926//PF13304//PF07728//PF01061//PF00910//PF00005//PF02224//PF03193	50S ribosome-binding GTPase//AAA domain, putative AbiEii toxin, Type IV TA system//AAA domain (dynein-related subfamily)//ABC-2 type transporter//RNA helicase//ABC transporter//Cytidylate kinase//Protein of unknown function, DUF258	GO:0009651//GO:0010025//GO:0006139//GO:0006206//GO:0006810//GO:0009737	response to salt stress//wax biosynthetic process//nucleobase-containing compound metabolic process//pyrimidine nucleobase metabolic process//transport//response to abscisic acid	GO:0016887//GO:0004127//GO:0042626//GO:0003724//GO:0005524//GO:0003924//GO:0003723//GO:0005525	ATPase activity//cytidylate kinase activity//ATPase activity, coupled to transmembrane movement of substances//RNA helicase activity//ATP binding//GTPase activity//RNA binding//GTP binding	GO:0005634//GO:0016020	nucleus//membrane	--	--	FALSE	-1.788	1	DOWN	-2.5641	0.0027845	FALSE	-1.0373	0.87743	FALSE	0.89358	0.91884	DOWN
1-2k.c10824/1/2114	14.2667	3.1	1.59333	2.02333	8.36333	4.72667	3.66	2098	18411332	NP_567178.1	1037	2.3e-110	plasma membrane intrinsic protein 1;4 [Arabidopsis thaliana]>gi|32363274|sp|Q39196.1|PIP14_ARATH RecName: Full=Probable aquaporin PIP1-4; AltName: Full=Plasma membrane intrinsic protein 1-4; Short=AtPIP1;4; AltName: Full=Transmembrane protein C; Short=TMP-C>gi|535780|dbj|BAA05654.1| transmembrane protein [Arabidopsis thaliana]>gi|20466718|gb|AAM20676.1| probable plasma membrane intrinsic protein …	297810138	XM_002872907.1	492	0	Arabidopsis lyrata subsp. lyrata hypothetical protein, mRNA	K09872	PIP	aquaporin PIP	http://www.genome.jp/dbget-bin/www_bget?ko:K09872	Q39196	1037	3.2e-111	Probable aquaporin PIP1-4 OS=Arabidopsis thaliana GN=PIP1.4 PE=1 SV=1	PF03171//PF00230	2OG-Fe(II) oxygenase superfamily//Major intrinsic protein	GO:0006826//GO:0055114//GO:0006833//GO:0006810//GO:0009414//GO:0010106	iron ion transport//oxidation-reduction process//water transport//transport//response to water deprivation//cellular response to iron ion starvation	GO:0016491//GO:0015250//GO:0005215	oxidoreductase activity//water channel activity//transporter activity	GO:0016021//GO:0005886//GO:0016020	integral component of membrane//plasma membrane//membrane	--	--	FALSE	1.0751	1	FALSE	-2.1076	0.065044	DOWN	-2.6713	0.0029206	FALSE	2.4633	0.14738	FALSE
1-2k.c1085/5/1790	0.33	2.27667	10.0867	16.1167	21.3267	24.9633	23.1567	1765	565489071	XP_006302175.1	2275	5.3e-254	hypothetical protein CARUB_v10020185mg [Capsella rubella]>gi|482570885|gb|EOA35073.1| hypothetical protein CARUB_v10020185mg [Capsella rubella]	297841412	XM_002888542.1	1315	0	Arabidopsis lyrata subsp. lyrata hypothetical protein, mRNA	--	--	--	--	Q9FYG3	2243	3.8e-251	Probable plastidic glucose transporter 2 OS=Arabidopsis thaliana GN=At1g67300 PE=2 SV=1	PF00083//PF07690	Sugar (and other) transporter//Major Facilitator Superfamily	GO:0055085	transmembrane transport	GO:0022857	transmembrane transporter activity	GO:0016021	integral component of membrane	--	--	FALSE	1.1727	1	UP	6.3643	1.7589e-08	UP	5.876	2.7805e-09	FALSE	1.0888	0.55448	FALSE
1-2k.c10916/2/2196	4.69	22.8167	9.21333	7.17667	16.4433	13.3067	5.54667	2194	565451427	XP_006286029.1	3123	0	hypothetical protein CARUB_v10007560mg [Capsella rubella]>gi|482554734|gb|EOA18927.1| hypothetical protein CARUB_v10007560mg [Capsella rubella]	727554266	XM_010451070.1	1833	0	PREDICTED: Camelina sativa ABC transporter E family member 2 (LOC104731638), transcript variant X1, mRNA	K06174	ABCE1	ATP-binding cassette, sub-family E, member 1	http://www.genome.jp/dbget-bin/www_bget?ko:K06174	Q8LPJ4	3106	0	ABC transporter E family member 2 OS=Arabidopsis thaliana GN=ABCE2 PE=2 SV=1	PF00005//PF02367//PF03193//PF07728//PF13304//PF00448//PF06385//PF00503//PF00004	ABC transporter//Threonylcarbamoyl adenosine biosynthesis protein TsaE//Protein of unknown function, DUF258//AAA domain (dynein-related subfamily)//AAA domain, putative AbiEii toxin, Type IV TA system//SRP54-type protein, GTPase domain//Baculovirus LEF-11 protein//G-protein alpha subunit//ATPase family associated with various cellular activities (AAA)	GO:0019058//GO:0002949//GO:0006614//GO:0007165//GO:0007186//GO:0006355	viral life cycle//tRNA threonylcarbamoyladenosine modification//SRP-dependent cotranslational protein targeting to membrane//signal transduction//G-protein coupled receptor signaling pathway//regulation of transcription, DNA-templated	GO:0005525//GO:0016887//GO:0004871//GO:0031683//GO:0019001//GO:0003924//GO:0005524	GTP binding//ATPase activity//signal transducer activity//G-protein beta/gamma-subunit complex binding//guanyl nucleotide binding//GTPase activity//ATP binding	--	--	KOG0063	RNAse L inhibitor, ABC superfamily	FALSE	-0.82859	1	FALSE	0.21933	1	FALSE	0.6921	1	FALSE	0.82444	0.96578	FALSE
1-2k.c10935/6/1736	7.53	14.0733	9.68	14.8233	20.39	26.6467	17.98	1706	15226261	NP_180972.1	2356	2.1e-263	SecY protein transport family protein [Arabidopsis thaliana]>gi|79324249|ref|NP_001031476.1| SecY protein transport family protein [Arabidopsis thaliana]>gi|297823211|ref|XP_002879488.1| hypothetical protein ARALYDRAFT_482367 [Arabidopsis lyrata subsp. lyrata]>gi|565472652|ref|XP_006294128.1| hypothetical protein CARUB_v10023123mg [Capsella rubella]>gi|567212243|ref|XP_006410566.1| hypothetical p…	727610282	XM_010479990.1	1293	0	PREDICTED: Camelina sativa protein transport protein Sec61 subunit alpha-like (LOC104757261), mRNA	K10956	SEC61A	protein transport protein SEC61 subunit alpha	http://www.genome.jp/dbget-bin/www_bget?ko:K10956	Q54XK2	1805	2.3e-200	Protein transport protein Sec61 subunit alpha OS=Dictyostelium discoideum GN=sec61a PE=3 SV=1	PF00344//PF00095	SecY translocase//WAP-type (Whey Acidic Protein) 'four-disulfide core'	GO:0006499//GO:0009651//GO:0043090//GO:0006888//GO:0006098//GO:0015031//GO:0009306	N-terminal protein myristoylation//response to salt stress//amino acid import//ER to Golgi vesicle-mediated transport//pentose-phosphate shunt//protein transport//protein secretion	GO:0015450//GO:0030414	P-P-bond-hydrolysis-driven protein transmembrane transporter activity//peptidase inhibitor activity	GO:0016020//GO:0005794//GO:0005576//GO:0009941	membrane//Golgi apparatus//extracellular region//chloroplast envelope	KOG1373	Transport protein Sec61, alpha subunit	FALSE	0.8602	1	FALSE	1.2842	0.48944	FALSE	1.0893	0.5012	FALSE	1.1083	0.52635	FALSE
1-2k.c10994/1/7034.3	256.473	218.797	188.83	155.15	68.6	96.2667	46.0967	669	15233996	NP_195020.1	997	3.1e-106	vacuolar-processing enzyme gamma [Arabidopsis thaliana]>gi|148877260|sp|Q39119.2|VPEG_ARATH RecName: Full=Vacuolar-processing enzyme gamma-isozyme; AltName: Full=Asparaginyl endopeptidase gamma-VPE; AltName: Full=Gamma-VPE; Flags: Precursor>gi|13877795|gb|AAK43975.1|AF370160_1 putative vacuolar processing enzyme gamma-VPE [Arabidopsis thaliana]>gi|15983489|gb|AAL11612.1|AF424619_1 AT4g32940/F26P2…	42567334	NM_119448.3	480	0	Arabidopsis thaliana vacuolar-processing enzyme gamma mRNA, complete cds	K01369	LGMN	legumain	http://www.genome.jp/dbget-bin/www_bget?ko:K01369	Q39119	997	4.4e-107	Vacuolar-processing enzyme gamma-isozyme OS=Arabidopsis thaliana GN=At4g32940 PE=2 SV=2	PF01650	Peptidase C13 family	GO:0006508//GO:0048193//GO:0006624	proteolysis//Golgi vesicle transport//vacuolar protein processing	GO:0008233//GO:0004197	peptidase activity//cysteine-type endopeptidase activity	GO:0005576//GO:0000323	extracellular region//lytic vacuole	KOG1349	Gpi-anchor transamidase	FALSE	-2.0581	0.38799	DOWN	-2.4588	0.0093179	FALSE	-0.61325	0.75979	FALSE	-1.4089	0.092423	FALSE
1-2k.c1107/11/2197	44.28	21.38	27.7967	11.4267	35.9233	30.2533	17.0533	2195	71492979	AAZ32751.1	2494	2.7e-279	calcium dependent kinase 5 [Brassica oleracea var. alboglabra]	727512018	XM_010433993.1	1487	0	PREDICTED: Camelina sativa calcium-dependent protein kinase 5 (LOC104716598), mRNA	K13412	CPK	calcium-dependent protein kinase	http://www.genome.jp/dbget-bin/www_bget?ko:K13412	A5A7I7	2332	2.3e-261	Calcium-dependent protein kinase 4 OS=Solanum tuberosum GN=CPK4 PE=2 SV=1	PF10591//PF07714//PF13405//PF00036//PF13833//PF03586//PF00069//PF04558//PF06293//PF13499//PF12763//PF13202	Secreted protein acidic and rich in cysteine Ca binding region//Protein tyrosine kinase//EF-hand domain//EF hand//EF-hand domain pair//Herpesvirus UL36 tegument protein//Protein kinase domain//Glutaminyl-tRNA synthetase, non-specific RNA binding region part 1//Lipopolysaccharide kinase (Kdo/WaaP) family//EF-hand domain pair//Cytoskeletal-regulatory complex EF hand//EF hand	GO:0006508//GO:0007165//GO:0006468//GO:0039693//GO:0006418	proteolysis//signal transduction//protein phosphorylation//viral DNA genome replication//tRNA aminoacylation for protein translation	GO:0005524//GO:0004672//GO:0005509//GO:0005515//GO:0000166//GO:0004812//GO:0019784//GO:0016773	ATP binding//protein kinase activity//calcium ion binding//protein binding//nucleotide binding//aminoacyl-tRNA ligase activity//NEDD8-specific protease activity//phosphotransferase activity, alcohol group as acceptor	GO:0005578//GO:0005737//GO:0016020	proteinaceous extracellular matrix//cytoplasm//membrane	--	--	FALSE	-0.77039	1	FALSE	-1.4595	0.17606	DOWN	-1.8344	0.011134	FALSE	0.44112	1	FALSE
1-2k.c1253/11/1762	21.3767	40.4967	38.8633	59.66	36.0033	79.0233	87.5567	1755	567217266	XP_006412262.1	2125	1.3e-236	hypothetical protein EUTSA_v10025183mg [Eutrema salsugineum]>gi|567217268|ref|XP_006412263.1| hypothetical protein EUTSA_v10025183mg [Eutrema salsugineum]>gi|567217270|ref|XP_006412264.1| hypothetical protein EUTSA_v10025183mg [Eutrema salsugineum]>gi|557113432|gb|ESQ53715.1| hypothetical protein EUTSA_v10025183mg [Eutrema salsugineum]>gi|557113433|gb|ESQ53716.1| hypothetical protein EUTSA_v10025…	727523635	XM_010439357.1	1370	0	PREDICTED: Camelina sativa V-type proton ATPase subunit H-like (LOC104721388), transcript variant X2, mRNA	K02144	ATPeV1H	V-type H+-transporting ATPase subunit H	http://www.genome.jp/dbget-bin/www_bget?ko:K02144	Q9LX65	2099	1.9e-234	V-type proton ATPase subunit H OS=Arabidopsis thaliana GN=VHA-H PE=1 SV=1	PF02985//PF04869//PF00514//PF11698	HEAT repeat//Uso1 / p115 like vesicle tethering protein, head region//Armadillo/beta-catenin-like repeat//V-ATPase subunit H	GO:0048280//GO:0006886//GO:0015991	vesicle fusion with Golgi apparatus//intracellular protein transport//ATP hydrolysis coupled proton transport	GO:0016820//GO:0005515	hydrolase activity, acting on acid anhydrides, catalyzing transmembrane movement of substances//protein binding	GO:0005737//GO:0000139//GO:0000221	cytoplasm//Golgi membrane//vacuolar proton-transporting V-type ATPase, V1 domain	KOG2759	Vacuolar H+-ATPase V1 sector, subunit H	FALSE	1.1599	1	FALSE	2.0886	0.18425	UP	1.5401	0.042752	FALSE	-0.11977	1	FALSE
1-2k.c1318/9/2441	26.47	28.17	48.27	34.51	88.4633	22.6933	20.3167	2438	110742427	BAE99132.1	3368	0	cyclic nucleotide-gated cation channel [Arabidopsis thaliana]	297811678	XM_002873677.1	1765	0	Arabidopsis lyrata subsp. lyrata hypothetical protein, mRNA	K05391	CNGF	cyclic nucleotide gated channel, other eukaryote	http://www.genome.jp/dbget-bin/www_bget?ko:K05391	O65718	3369	0	Cyclic nucleotide-gated ion channel 2 OS=Arabidopsis thaliana GN=CNGC2 PE=1 SV=1	PF00520//PF00612//PF00299	Ion transport protein//IQ calmodulin-binding motif//Squash family serine protease inhibitor	GO:0006811//GO:0055085	ion transport//transmembrane transport	GO:0005515//GO:0004867//GO:0005216	protein binding//serine-type endopeptidase inhibitor activity//ion channel activity	GO:0016020	membrane	--	--	FALSE	-1.3615	1	FALSE	-0.54711	1	FALSE	0.46907	1	FALSE	0.93587	0.6557	DOWN
1-2k.c13514/1/1752	26.46	49.17	73.77	137.73	57.9	102.22	52.36	1714	297825691	XP_002880728.1	2278	2.3e-254	alpha-vacuolar processing enzyme [Arabidopsis lyrata subsp. lyrata]>gi|297326567|gb|EFH56987.1| alpha-vacuolar processing enzyme [Arabidopsis lyrata subsp. lyrata]	297825690	XM_002880682.1	1116	0	Arabidopsis lyrata subsp. lyrata alpha-vacuolar processing enzyme (ALPHA-VPE), mRNA	K01369	LGMN	legumain	http://www.genome.jp/dbget-bin/www_bget?ko:K01369	P49047	2240	8.3e-251	Vacuolar-processing enzyme alpha-isozyme OS=Arabidopsis thaliana GN=At2g25940 PE=2 SV=2	PF01650//PF00656//PF00408	Peptidase C13 family//Caspase domain//Phosphoglucomutase/phosphomannomutase, C-terminal domain	GO:0071704//GO:0006508	organic substance metabolic process//proteolysis	GO:0008233//GO:0004197//GO:0016868	peptidase activity//cysteine-type endopeptidase activity//intramolecular transferase activity, phosphotransferases	--	--	KOG1349	Gpi-anchor transamidase	FALSE	-0.5291	1	FALSE	0.99059	0.54836	UP	2.4398	0.000135	FALSE	-0.34151	1	FALSE
1-2k.c13519/1/1724	0	0.513333	0.31	0	0.736667	1.30333	5.04	1702	297807399	XP_002871583.1	1522	1.1e-166	hypothetical protein ARALYDRAFT_488196 [Arabidopsis lyrata subsp. lyrata]>gi|297317420|gb|EFH47842.1| hypothetical protein ARALYDRAFT_488196 [Arabidopsis lyrata subsp. lyrata]	297807398	XM_002871537.1	766	0	Arabidopsis lyrata subsp. lyrata hypothetical protein, mRNA	--	--	--	--	Q94BZ1	1502	3.1e-165	Protein ZINC INDUCED FACILITATOR-LIKE 1 OS=Arabidopsis thaliana GN=ZIFL1 PE=2 SV=1	PF07690//PF00083//PF02109//PF00137	Major Facilitator Superfamily//Sugar (and other) transporter//DAD family//ATP synthase subunit C	GO:0015991//GO:0006810//GO:0015992//GO:0055085//GO:0018279	ATP hydrolysis coupled proton transport//transport//proton transport//transmembrane transport//protein N-linked glycosylation via asparagine	GO:0022857//GO:0004579//GO:0005215//GO:0015078	transmembrane transporter activity//dolichyl-diphosphooligosaccharide-protein glycotransferase activity//transporter activity//hydrogen ion transmembrane transporter activity	GO:0008250//GO:0033177//GO:0016021//GO:0005886	oligosaccharyltransferase complex//proton-transporting two-sector ATPase complex, proton-transporting domain//integral component of membrane//plasma membrane	--	--	FALSE	4.0003	0.22156	UP	Inf	0.00029473	FALSE	NA	NA	FALSE	1.218	1	FALSE
1-2k.c13596/3/1968	2.51333	1.21	1.48667	1.99333	9.52667	7.37	6.34667	1927	15242154	NP_197609.1	2748	8.2e-309	L-ascorbate oxidase [Arabidopsis thaliana]>gi|20466241|gb|AAM20438.1| ascorbate oxidase-like protein [Arabidopsis thaliana]>gi|28059566|gb|AAO30070.1| ascorbate oxidase-like protein [Arabidopsis thaliana]>gi|29294063|gb|AAO73900.1| L-ascorbate oxidase, putative [Arabidopsis thaliana]>gi|332005548|gb|AED92931.1| L-ascorbate oxidase [Arabidopsis thaliana]	42568005	NM_122118.4	1210	0	Arabidopsis thaliana L-ascorbate oxidase mRNA, complete cds	K00423	E1.10.3.3	L-ascorbate oxidase	http://www.genome.jp/dbget-bin/www_bget?ko:K00423	Q40588	1826	9.4e-203	L-ascorbate oxidase OS=Nicotiana tabacum GN=AAO PE=2 SV=1	PF00394//PF07732//PF07731	Multicopper oxidase//Multicopper oxidase//Multicopper oxidase	GO:0055114//GO:0016126//GO:0046520	oxidation-reduction process//sterol biosynthetic process//sphingoid biosynthetic process	GO:0005507//GO:0016491	copper ion binding//oxidoreductase activity	GO:0005576//GO:0009505	extracellular region//plant-type cell wall	--	--	FALSE	1.9914	1	FALSE	1.2172	0.97834	FALSE	-0.2517	1	UP	2.7426	0.019201	FALSE
1-2k.c13658/2/1853	4.71333	13.4233	18.1733	22.4567	31.09	24.4667	24.16	1860	565453954	XP_006286669.1	2121	4e-236	hypothetical protein CARUB_v10002619mg [Capsella rubella]>gi|482555375|gb|EOA19567.1| hypothetical protein CARUB_v10002619mg [Capsella rubella]	565453953	XM_006286607.1	1014	0	Capsella rubella hypothetical protein (CARUB_v10002619mg) mRNA, complete cds	--	--	--	--	Q94BZ1	2070	4.6e-231	Protein ZINC INDUCED FACILITATOR-LIKE 1 OS=Arabidopsis thaliana GN=ZIFL1 PE=2 SV=1	PF00083//PF07690	Sugar (and other) transporter//Major Facilitator Superfamily	GO:0055085	transmembrane transport	GO:0022857	transmembrane transporter activity	GO:0016021	integral component of membrane	--	--	FALSE	0.38646	1	UP	2.3734	0.026914	UP	2.3351	0.0043273	FALSE	0.79273	0.75684	FALSE
1-2k.c13699/3/2268	147.273	97.6433	57.3067	39.6533	52.21	55.0767	48.2433	2269	15238217	NP_196079.1	3085	0	sulfite reductase [Arabidopsis thaliana]>gi|75181197|sp|Q9LZ66.1|SIR_ARATH RecName: Full=Sulfite reductase [ferredoxin], chloroplastic; Short=AtSiR; Flags: Precursor>gi|11762202|gb|AAG40379.1|AF325027_1 AT5g04590 [Arabidopsis thaliana]>gi|7406463|emb|CAB85565.1| sulphite reductase [Arabidopsis thaliana]>gi|332003379|gb|AED90762.1| sulfite reductase [Arabidopsis thaliana]	727560278	XM_010454058.1	1810	0	PREDICTED: Camelina sativa sulfite reductase [ferredoxin], chloroplastic (LOC104734469), mRNA	K00392	sir	sulfite reductase (ferredoxin)	http://www.genome.jp/dbget-bin/www_bget?ko:K00392	Q9LZ66	3085	0	Sulfite reductase [ferredoxin], chloroplastic OS=Arabidopsis thaliana GN=SIR PE=1 SV=1	PF01741//PF01077//PF03460	Large-conductance mechanosensitive channel, MscL//Nitrite and sulphite reductase 4Fe-4S domain//Nitrite/Sulfite reductase ferredoxin-like half domain	GO:0046686//GO:0019344//GO:0016126//GO:0019761//GO:0006790//GO:0019419//GO:0009651//GO:0006096//GO:0055114//GO:0006833//GO:0007030//GO:0009684//GO:0006810//GO:0006972//GO:0009409//GO:0006811	response to cadmium ion//cysteine biosynthetic process//sterol biosynthetic process//glucosinolate biosynthetic process//sulfur compound metabolic process//sulfate reduction//response to salt stress//glycolytic process//oxidation-reduction process//water transport//Golgi organization//indoleacetic acid biosynthetic process//transport//hyperosmotic response//response to cold//ion transport	GO:0005507//GO:0051536//GO:0020037//GO:0005216//GO:0016002//GO:0050311//GO:0016491	copper ion binding//iron-sulfur cluster binding//heme binding//ion channel activity//sulfite reductase activity//sulfite reductase (ferredoxin) activity//oxidoreductase activity	GO:0048046//GO:0016021//GO:0009570//GO:0010319//GO:0009941//GO:0016020//GO:0005829	apoplast//integral component of membrane//chloroplast stroma//stromule//chloroplast envelope//membrane//cytosol	KOG0560	Sulfite reductase (ferredoxin)	FALSE	-0.29224	1	FALSE	-1.6115	0.099676	DOWN	-1.7757	0.028277	FALSE	-0.077641	1	FALSE
1-2k.c13788/1/1925.1	6.66667	6.40667	1.54333	2.60667	0.64	1.03667	0.41	1177	7267234	CAB80841.1	1114	1.5e-119	putative sugar transporter [Arabidopsis thaliana]	727420619	XM_010434026.1	777	0	PREDICTED: Camelina sativa sugar transporter ERD6-like 15 (LOC104716622), mRNA	--	--	--	--	Q9M0Z9	1114	2.1e-120	Sugar transporter ERD6-like 15 OS=Arabidopsis thaliana GN=At4g04760 PE=3 SV=2	PF00083	Sugar (and other) transporter	GO:0055085	transmembrane transport	GO:0022857	transmembrane transporter activity	GO:0016021	integral component of membrane	--	--	FALSE	-1.9379	1	FALSE	-4.0551	0.051679	FALSE	-1.2844	0.75029	FALSE	-1.2391	1	FALSE
1-2k.c13835/3/1910	42.7267	23.98	14.5233	5.35	11.4533	5.95667	1.15	1915	565498396	XP_006306837.1	2693	2e-302	hypothetical protein CARUB_v10008378mg [Capsella rubella]>gi|482575548|gb|EOA39735.1| hypothetical protein CARUB_v10008378mg [Capsella rubella]	636536419	KF557584.1	1777	0	Olimarabidopsis pumila vacuolar H+-pyrophosphatase mRNA, complete cds	K01507	ppa	inorganic pyrophosphatase	http://www.genome.jp/dbget-bin/www_bget?ko:K01507	P31414	2682	5.2e-302	Pyrophosphate-energized vacuolar membrane proton pump 1 OS=Arabidopsis thaliana GN=AVP1 PE=1 SV=1	PF03030	Inorganic H+ pyrophosphatase	GO:0015992//GO:0006119	proton transport//oxidative phosphorylation	GO:0004427//GO:0009678	inorganic diphosphatase activity//hydrogen-translocating pyrophosphatase activity	GO:0016020	membrane	--	--	FALSE	-3.7693	0.57618	DOWN	-5.4039	9.4599e-09	DOWN	-2.8969	8.1221e-05	FALSE	-0.25727	1	FALSE
1-2k.c13852/1/1797	7.59667	3.92667	5.42333	0.646667	0	1.21333	1.36333	1789	297803126	XP_002869447.1	2651	1.4e-297	gamma-glutamyl transpeptidase 3 [Arabidopsis lyrata subsp. lyrata]>gi|297315283|gb|EFH45706.1| gamma-glutamyl transpeptidase 3 [Arabidopsis lyrata subsp. lyrata]	297803125	XM_002869401.1	1259	0	Arabidopsis lyrata subsp. lyrata gamma-glutamyl transpeptidase 3 (GGT3), mRNA	K18592	GGT1_5	gamma-glutamyltranspeptidase / glutathione hydrolase / leukotriene-C4 hydrolase	http://www.genome.jp/dbget-bin/www_bget?ko:K18592	Q9M0G0	2641	2.7e-297	Gamma-glutamyltranspeptidase 3 OS=Arabidopsis thaliana GN=GGT3 PE=2 SV=1	PF01019	Gamma-glutamyltranspeptidase	GO:0006691//GO:0019530//GO:0006749//GO:0006693	leukotriene metabolic process//taurine metabolic process//glutathione metabolic process//prostaglandin metabolic process	GO:0003840	gamma-glutamyltransferase activity	--	--	KOG2410	Gamma-glutamyltransferase	FALSE	-2.0754	1	FALSE	-2.603	0.2989	FALSE	-3.554	0.060103	DOWN	#NAME?	1.2083e-05	FALSE
1-2k.c13888/7/2384	49.3033	43.3	74.6167	106.493	103.517	53.39	64.83	2383	565430213	XP_006279579.1	2985	0	hypothetical protein CARUB_v10025980mg [Capsella rubella]>gi|482548283|gb|EOA12477.1| hypothetical protein CARUB_v10025980mg [Capsella rubella]	565430212	XM_006279517.1	1802	0	Capsella rubella hypothetical protein (CARUB_v10025980mg) mRNA, complete cds	K03798	ftsH, hflB	cell division protease FtsH	http://www.genome.jp/dbget-bin/www_bget?ko:K03798	Q9FH02	2966	0	ATP-dependent zinc metalloprotease FTSH 5, chloroplastic OS=Arabidopsis thaliana GN=FTSH5 PE=1 SV=1	PF06068//PF07728//PF05496//PF07724//PF06480//PF01434//PF00004//PF01695	TIP49 C-terminus//AAA domain (dynein-related subfamily)//Holliday junction DNA helicase ruvB N-terminus//AAA domain (Cdc48 subfamily)//FtsH Extracellular//Peptidase family M41//ATPase family associated with various cellular activities (AAA)//IstB-like ATP binding protein	GO:0006508//GO:0006281//GO:0006310	proteolysis//DNA repair//DNA recombination	GO:0009378//GO:0008270//GO:0016887//GO:0005524//GO:0003678//GO:0004222	four-way junction helicase activity//zinc ion binding//ATPase activity//ATP binding//DNA helicase activity//metalloendopeptidase activity	GO:0005657//GO:0009379//GO:0016021	replication fork//Holliday junction helicase complex//integral component of membrane	KOG0731	AAA+-type ATPase containing the peptidase M41 domain	FALSE	-0.23662	1	FALSE	0.36312	1	FALSE	1.1731	0.14446	FALSE	0.5146	1	FALSE
1-2k.c1389/13/1956	35.3633	33.49	26.9267	21.1	15.73	14.0933	14.5133	1955	727606310	XP_010476228.1	2502	2.8e-280	PREDICTED: calcium-dependent protein kinase 26-like [Camelina sativa]	565499205	XM_006307180.1	1434	0	Capsella rubella hypothetical protein (CARUB_v10008851mg) mRNA, complete cds	--	--	--	--	Q3E9C0	744	2.8e-77	Calcium-dependent protein kinase 34 OS=Arabidopsis thaliana GN=CPK34 PE=2 SV=1	PF06293//PF00069//PF07714	Lipopolysaccharide kinase (Kdo/WaaP) family//Protein kinase domain//Protein tyrosine kinase	GO:0006468	protein phosphorylation	GO:0016773//GO:0005524//GO:0004672	phosphotransferase activity, alcohol group as acceptor//ATP binding//protein kinase activity	GO:0016020	membrane	--	--	FALSE	-0.92599	1	FALSE	-1.3236	0.35764	FALSE	-0.69344	0.73798	FALSE	-0.74483	0.89499	FALSE
1-2k.c13917/5/1656	13.9333	42.9933	23.4633	18.5967	40.05	28.4067	31.4267	1650	297816942	XP_002876354.1	1806	1.2e-199	amino acid transporter family protein [Arabidopsis lyrata subsp. lyrata]>gi|297322192|gb|EFH52613.1| amino acid transporter family protein [Arabidopsis lyrata subsp. lyrata]	297816941	XM_002876308.1	1182	0	Arabidopsis lyrata subsp. lyrata amino acid transporter family protein, mRNA	--	--	--	--	A2VCW5	173	3.8e-11	Sodium-coupled neutral amino acid transporter 5 OS=Rattus norvegicus GN=Slc38a5 PE=1 SV=1	PF03222//PF13520	Tryptophan/tyrosine permease family//Amino acid permease	GO:0006865//GO:0003333	amino acid transport//amino acid transmembrane transport	GO:0015171	amino acid transmembrane transporter activity	GO:0016021//GO:0016020	integral component of membrane//membrane	KOG1305	Amino acid transporter protein	FALSE	0.41623	1	FALSE	1.2066	0.52145	FALSE	0.55996	0.95557	FALSE	0.84505	0.86369	FALSE
1-2k.c1407/5/1913	2.63	2.6	2.57667	4.65667	12.1367	10.8133	10.9	1872	565479660	XP_006297470.1	2298	1.2e-256	hypothetical protein CARUB_v10013491mg [Capsella rubella]>gi|482566179|gb|EOA30368.1| hypothetical protein CARUB_v10013491mg [Capsella rubella]	727586752	XM_010468120.1	1247	0	PREDICTED: Camelina sativa protein TRANSPARENT TESTA 12-like (LOC104746601), mRNA	K03327	TC.MATE, SLC47A, norM, mdtK, dinF	multidrug resistance protein, MATE family	http://www.genome.jp/dbget-bin/www_bget?ko:K03327	Q9LYT3	1169	1.4e-126	Protein TRANSPARENT TESTA 12 OS=Arabidopsis thaliana GN=TT12 PE=2 SV=1	PF00765//PF04632//PF01554	Autoinducer synthase//Fusaric acid resistance protein family//MatE	GO:0006855//GO:0015893//GO:0006810//GO:0055085	drug transmembrane transport//drug transport//transport//transmembrane transport	GO:0016740//GO:0015297//GO:0015238	transferase activity//antiporter activity//drug transmembrane transporter activity	GO:0005886//GO:0016020	plasma membrane//membrane	--	--	FALSE	2.0669	0.82742	FALSE	2.036	0.17035	FALSE	0.87162	0.88488	UP	2.2662	0.039208	FALSE
1-2k.c14081/1/1636	1.72667	2.59	7.49667	8.32	0	14.21	22.63	1629	727576934	XP_010461133.1	2223	5.3e-248	PREDICTED: protein TRANSPARENT TESTA 12-like [Camelina sativa]	727611168	XM_010480419.1	1232	0	PREDICTED: Camelina sativa protein TRANSPARENT TESTA 12-like (LOC104757670), mRNA	K03327	TC.MATE, SLC47A, norM, mdtK, dinF	multidrug resistance protein, MATE family	http://www.genome.jp/dbget-bin/www_bget?ko:K03327	Q9LYT3	835	6.5e-88	Protein TRANSPARENT TESTA 12 OS=Arabidopsis thaliana GN=TT12 PE=2 SV=1	PF01554	MatE	GO:0015893//GO:0055085//GO:0006855//GO:0006810	drug transport//transmembrane transport//drug transmembrane transport//transport	GO:0015238//GO:0015297	drug transmembrane transporter activity//antiporter activity	GO:0016020	membrane	--	--	FALSE	1.6013	1	FALSE	3.719	0.2553	FALSE	2.249	0.075524	DOWN	#NAME?	0.016233	FALSE
1-2k.c14139/2/2111	2.63667	6.1	4.08	3.39333	5.31	1.19	0	2123	18409491	NP_566957.1	1492	4e-163	SURP and G-patch domain-containing protein 1-like protein [Arabidopsis thaliana]>gi|75249958|sp|Q94C11.1|SUGP1_ARATH RecName: Full=SURP and G-patch domain-containing protein 1-like protein; AltName: Full=Splicing factor 4-like protein; Short=SF4-like protein>gi|14335160|gb|AAK59860.1| AT3g52120/F4F15_230 [Arabidopsis thaliana]>gi|20334808|gb|AAM16265.1| AT3g52120/F4F15_230 [Arabidopsis thaliana]>…	227202571	AK318644.1	1401	0	Arabidopsis thaliana AT3G52120 mRNA, complete cds, clone: RAFL09-63-F21	K13096	SF4	splicing factor 4	http://www.genome.jp/dbget-bin/www_bget?ko:K13096	Q94C11	1492	5.6e-164	SURP and G-patch domain-containing protein 1-like protein OS=Arabidopsis thaliana GN=At3g52120 PE=2 SV=1	PF01585	G-patch domain	GO:0006396	RNA processing	GO:0003723//GO:0003676	RNA binding//nucleic acid binding	GO:0005634	nucleus	KOG0965	Predicted RNA-binding protein, contains SWAP and G-patch domains	DOWN	#NAME?	0.0046885	DOWN	#NAME?	0.0018643	FALSE	0.47939	1	FALSE	0.44547	1	FALSE
1-2k.c1414/9/1878	32.5433	31.3867	47.32	40.64	17.14	4.91333	6.38	1873	727630696	XP_010486334.1	1617	1.1e-177	PREDICTED: zinc finger protein CONSTANS-LIKE 9-like [Camelina sativa]	727630695	XM_010488032.1	1174	0	PREDICTED: Camelina sativa zinc finger protein CONSTANS-LIKE 9-like (LOC104764491), mRNA	--	--	--	--	Q9SSE5	1625	1.9e-179	Zinc finger protein CONSTANS-LIKE 9 OS=Arabidopsis thaliana GN=COL9 PE=2 SV=1	PF03137//PF06203//PF00643	Organic Anion Transporter Polypeptide (OATP) family//CCT motif//B-box zinc finger	GO:0006810	transport	GO:0005515//GO:0008270//GO:0005215	protein binding//zinc ion binding//transporter activity	GO:0005622//GO:0016020	intracellular//membrane	--	--	FALSE	-2.8684	0.055933	DOWN	-2.2704	0.027923	FALSE	0.42985	0.99065	FALSE	-1.427	0.052952	FALSE
1-2k.c1416/4/2150	4.06667	15.6733	8.32333	12.0033	12.9967	16.9033	16.0033	2151	297807327	XP_002871547.1	2887	0	glucose-6-phosphate dehydrogenase 2 [Arabidopsis lyrata subsp. lyrata]>gi|297317384|gb|EFH47806.1| glucose-6-phosphate dehydrogenase 2 [Arabidopsis lyrata subsp. lyrata]	30684255	NM_121314.3	1628	0	Arabidopsis thaliana glucose-6-phosphate dehydrogenase 2 mRNA, complete cds	K00036	G6PD, zwf	glucose-6-phosphate 1-dehydrogenase	http://www.genome.jp/dbget-bin/www_bget?ko:K00036	Q9FY99	2889	0	Glucose-6-phosphate 1-dehydrogenase 2, chloroplastic OS=Arabidopsis thaliana GN=At5g13110 PE=2 SV=2	PF02781//PF00479	Glucose-6-phosphate dehydrogenase, C-terminal domain//Glucose-6-phosphate dehydrogenase, NAD binding domain	GO:0055114//GO:0006098//GO:0006749//GO:0006006	oxidation-reduction process//pentose-phosphate shunt//glutathione metabolic process//glucose metabolic process	GO:0050661//GO:0004345	NADP binding//glucose-6-phosphate dehydrogenase activity	--	--	KOG0563	Glucose-6-phosphate 1-dehydrogenase	FALSE	0.94988	1	FALSE	2.0012	0.12207	FALSE	1.611	0.12592	FALSE	0.66122	1	FALSE
1-2k.c14235/1/1784	5.05	7.71667	0	0.923333	0	0	0	1784	727560755	XP_010452592.1	2386	7.2e-267	PREDICTED: ABC transporter G family member 22 [Camelina sativa]	565458246	XM_006287061.1	1434	0	Capsella rubella hypothetical protein (CARUB_v10000295mg) mRNA, complete cds	--	--	--	--	Q93YS4	2359	1.4e-264	ABC transporter G family member 22 OS=Arabidopsis thaliana GN=ABCG22 PE=1 SV=1	PF00005//PF01061	ABC transporter//ABC-2 type transporter	--	--	GO:0016887//GO:0005524	ATPase activity//ATP binding	GO:0016020	membrane	KOG0061	Transporter, ABC superfamily (Breast cancer resistance protein)	FALSE	NA	NA	DOWN	#NAME?	0.022218	FALSE	-2.4987	0.66858	FALSE	NA	NA	FALSE
1-2k.c14283/1/1848	13.9633	14.04	0.146667	4.79667	1.27	2.86333	6.28333	1843	729448054	XP_010522608.1	2206	5.6e-246	PREDICTED: two pore calcium channel protein 1 isoform X2 [Tarenaya hassleriana]	565458282	XM_006287079.1	1434	0	Capsella rubella hypothetical protein (CARUB_v10000313mg) mRNA, complete cds	K16900	TPC1, CCH1	two pore calcium channel protein, plant	http://www.genome.jp/dbget-bin/www_bget?ko:K16900	Q94KI8	2458	4.7e-276	Two pore calcium channel protein 1 OS=Arabidopsis thaliana GN=TPC1 PE=1 SV=1	PF00520//PF13833//PF00036//PF13405//PF13499	Ion transport protein//EF-hand domain pair//EF hand//EF-hand domain//EF-hand domain pair	GO:0006811//GO:0055085	ion transport//transmembrane transport	GO:0005509//GO:0005216	calcium ion binding//ion channel activity	GO:0016020	membrane	KOG2301	Voltage-gated Ca2+ channels, alpha1 subunits	UP	5.2988	0.037196	FALSE	-1.1915	0.77878	FALSE	-1.5348	0.64223	FALSE	3.0282	0.94129	FALSE
1-2k.c14382/1/1918	30.0733	18.4367	12.06	11.3833	12.47	13.2067	9.15333	1926	334185123	NP_001189822.1	504	1.3e-48	heavy-metal-associated domain-containing protein [Arabidopsis thaliana]>gi|332640828|gb|AEE74349.1| heavy-metal-associated domain-containing protein [Arabidopsis thaliana]	727582514	XM_010465877.1	981	0	PREDICTED: Camelina sativa RNA-binding protein cabeza (LOC104744777), mRNA	--	--	--	--	O82089	147	4.6e-08	Copper transport protein CCH OS=Arabidopsis thaliana GN=CCH PE=1 SV=1	PF00403	Heavy-metal-associated domain	GO:0030001	metal ion transport	GO:0046872	metal ion binding	GO:0005737//GO:0005618	cytoplasm//cell wall	--	--	FALSE	-0.50676	1	FALSE	-1.8241	0.093516	FALSE	-1.3029	0.16959	FALSE	0.1086	1	FALSE
1-2k.c14533/1/1313	72.98	104.307	54.8733	31.02	11.37	23.0367	21.05	1310	727525389	XP_010438328.1	1480	6e-162	PREDICTED: zinc finger CCCH domain-containing protein 49 [Camelina sativa]>gi|727525391|ref|XP_010438329.1| PREDICTED: zinc finger CCCH domain-containing protein 49 [Camelina sativa]>gi|727525394|ref|XP_010438330.1| PREDICTED: zinc finger CCCH domain-containing protein 49 [Camelina sativa]	727525393	XM_010440028.1	944	0	PREDICTED: Camelina sativa zinc finger CCCH domain-containing protein 49 (LOC104721950), mRNA	--	--	--	--	Q9M0G2	1418	1.3e-155	Zinc finger CCCH domain-containing protein 49 OS=Arabidopsis thaliana GN=At4g29190 PE=2 SV=1	PF00642	Zinc finger C-x8-C-x5-C-x3-H type (and similar)	--	--	GO:0046872	metal ion binding	--	--	--	--	FALSE	-1.4582	1	FALSE	-1.8754	0.067875	FALSE	-1.1454	0.22711	DOWN	-2.2094	0.0097613	FALSE
1-2k.c14607/4/1764	10.49	3.56	3.08	2.85333	2.84667	3.63	3.33667	1764	297794641	XP_002865205.1	1808	7.5e-200	phosphate/triose-phosphate translocator precursor [Arabidopsis lyrata subsp. lyrata]>gi|297311040|gb|EFH41464.1| phosphate/triose-phosphate translocator precursor [Arabidopsis lyrata subsp. lyrata]	30694880	NM_180807.1	1252	0	Arabidopsis thaliana triose phosphate/phosphate translocator TPT mRNA, complete cds	K15283	SLC35E1	solute carrier family 35, member E1	http://www.genome.jp/dbget-bin/www_bget?ko:K15283	Q9ZSR7	1799	1.2e-199	Triose phosphate/phosphate translocator TPT, chloroplastic OS=Arabidopsis thaliana GN=TPT PE=2 SV=1	PF00892	EamA-like transporter family	GO:0006810	transport	GO:0005215	transporter activity	GO:0016020//GO:0016021	membrane//integral component of membrane	KOG1441	Glucose-6-phosphate/phosphate and phosphoenolpyruvate/phosphate antiporter	FALSE	0.023746	1	FALSE	-1.7253	0.34512	FALSE	-1.8237	0.14778	FALSE	-0.090179	1	FALSE
1-2k.c14696/4/1556	26.29	275.103	113.343	184.55	122.557	97.6833	62.5467	1552	727470298	XP_010517105.1	1848	1.5e-204	PREDICTED: vacuolar cation/proton exchanger 1-like [Camelina sativa]	297827372	XM_002881523.1	1078	0	Arabidopsis lyrata subsp. lyrata hypothetical protein, mRNA	K07300	chaA, CAX	Ca2+:H+ antiporter	http://www.genome.jp/dbget-bin/www_bget?ko:K07300	Q39253	1794	3.9e-199	Vacuolar cation/proton exchanger 1 OS=Arabidopsis thaliana GN=CAX1 PE=1 SV=3	PF01699//PF02254	Sodium/calcium exchanger protein//TrkA-N domain	GO:0055085//GO:0006813	transmembrane transport//potassium ion transport	--	--	GO:0016021	integral component of membrane	KOG1397	Ca2+/H+ antiporter VCX1 and related proteins	FALSE	-0.90551	1	FALSE	1.2802	0.3084	UP	2.8684	0.004652	FALSE	0.086538	1	FALSE
1-2k.c14712/1/1977	49.09	44.8767	22.97	17.0633	9.4	10.7333	5.91333	1962	565442780	XP_006283595.1	1171	6.1e-126	hypothetical protein CARUB_v10004651mg [Capsella rubella]>gi|482552300|gb|EOA16493.1| hypothetical protein CARUB_v10004651mg [Capsella rubella]	30689252	NM_119358.3	667	0	Arabidopsis thaliana EF-hand, calcium binding motif-containing protein mRNA, complete cds	--	--	--	--	Q95PZ2	256	1.1e-20	Calcium uptake protein 1 homolog, mitochondrial OS=Caenorhabditis elegans GN=Y67H2A.4 PE=3 SV=2	PF13202//PF13833//PF00036//PF00165//PF13499//PF13405//PF08236	EF hand//EF-hand domain pair//EF hand//Bacterial regulatory helix-turn-helix proteins, AraC family//EF-hand domain pair//EF-hand domain//SRI (Set2 Rpb1 interacting) domain	GO:0006479//GO:0034968//GO:0006355//GO:0006554	protein methylation//histone lysine methylation//regulation of transcription, DNA-templated//lysine catabolic process	GO:0018024//GO:0005509//GO:0003700//GO:0043565	histone-lysine N-methyltransferase activity//calcium ion binding//transcription factor activity, sequence-specific DNA binding//sequence-specific DNA binding	GO:0005667//GO:0005694	transcription factor complex//chromosome	KOG2643	Ca2+ binding protein, contains EF-hand motifs	FALSE	-1.9818	0.56655	DOWN	-3.0878	0.00094344	FALSE	-1.459	0.070092	FALSE	-1.2335	0.29747	FALSE
1-2k.c14751/3/2135	21.0833	9.3	6.40333	2.59333	4.39667	5.07	7.51667	2147	727470284	XP_010517097.1	2495	2e-279	PREDICTED: auxin transporter protein 1-like [Camelina sativa]	565471153	XM_006293317.1	1421	0	Capsella rubella hypothetical protein (CARUB_v10023103mg) mRNA, complete cds	K13946	AUX1, LAX	auxin influx carrier (AUX1 LAX family)	http://www.genome.jp/dbget-bin/www_bget?ko:K13946	Q96247	2472	1.3e-277	Auxin transporter protein 1 OS=Arabidopsis thaliana GN=AUX1 PE=1 SV=1	--	--	--	--	--	--	--	--	--	--	FALSE	0.10132	1	FALSE	-1.6473	0.15506	DOWN	-2.9122	0.00027989	FALSE	-0.48903	1	FALSE
1-2k.c14943/1/2913.1	3.45333	25.8633	7.97333	3.89	1.07333	2.03667	0	1239	685365863	XP_009117019.1	1816	6.3e-201	PREDICTED: guanine nucleotide-binding protein alpha-1 subunit [Brassica rapa]>gi|685365865|ref|XP_009117020.1| PREDICTED: guanine nucleotide-binding protein alpha-1 subunit [Brassica rapa]>gi|685365868|ref|XP_009117021.1| PREDICTED: guanine nucleotide-binding protein alpha-1 subunit [Brassica rapa]>gi|685365870|ref|XP_009117022.1| PREDICTED: guanine nucleotide-binding protein alpha-1 subunit [Bra…	166726	M32887.1	993	0	ATHGPA1 A.thaliana G protein alpha subunit 1 (GP-alpha-1) mRNA, complete cds	K04640	GNA	guanine nucleotide-binding protein subunit alpha, other	http://www.genome.jp/dbget-bin/www_bget?ko:K04640	P18064	1854	3.4e-206	Guanine nucleotide-binding protein alpha-1 subunit OS=Arabidopsis thaliana GN=GPA1 PE=1 SV=1	PF08477//PF04670//PF00503//PF00025	Ras of Complex, Roc, domain of DAPkinase//Gtr1/RagA G protein conserved region//G-protein alpha subunit//ADP-ribosylation factor family	GO:0007186//GO:0006471//GO:0007264//GO:0007165	G-protein coupled receptor signaling pathway//protein ADP-ribosylation//small GTPase mediated signal transduction//signal transduction	GO:0019001//GO:0031683//GO:0004871//GO:0003924//GO:0005525	guanyl nucleotide binding//G-protein beta/gamma-subunit complex binding//signal transducer activity//GTPase activity//GTP binding	--	--	KOG0082	G-protein alpha subunit (small G protein superfamily)	FALSE	#NAME?	0.38388	DOWN	#NAME?	0.017451	FALSE	0.31224	1	FALSE	-2.9433	1	FALSE
1-2k.c14959/1/1605	7.74667	8.39333	3.80667	2.09	1.69667	4.09667	1.94	1632	727433281	XP_010497204.1	2396	4.6e-268	PREDICTED: ADP,ATP carrier protein 2, chloroplastic-like [Camelina sativa]	312174940	X94626.2	1368	0	Arabidopsis thaliana mRNA for AATP2 protein	K03301	TC.AAA	ATP:ADP antiporter, AAA family	http://www.genome.jp/dbget-bin/www_bget?ko:K03301	P92935	2364	3.3e-265	ADP,ATP carrier protein 2, chloroplastic OS=Arabidopsis thaliana GN=AATP2 PE=1 SV=2	PF03219	TLC ATP/ADP transporter	GO:0006810	transport	GO:0005471//GO:0005524	ATP:ADP antiporter activity//ATP binding	GO:0016021	integral component of membrane	--	--	FALSE	-1.0125	1	FALSE	-1.9304	0.34815	FALSE	-1.7967	0.25138	FALSE	-1.1766	1	FALSE
1-2k.c15037/1/2257	58.3767	25.8833	56.8767	14.91	37.5067	51.3733	62.0067	2238	565472126	XP_006293865.1	2829	0	hypothetical protein CARUB_v10022848mg [Capsella rubella]>gi|482562573|gb|EOA26763.1| hypothetical protein CARUB_v10022848mg [Capsella rubella]	145360824	NM_129572.4	1631	0	Arabidopsis thaliana zinc finger CCCH domain-containing protein 29 mRNA, complete cds	--	--	--	--	Q9XEE6	2794	0	Zinc finger CCCH domain-containing protein 29 OS=Arabidopsis thaliana GN=At2g40140 PE=2 SV=1	PF00023//PF13606//PF00642	Ankyrin repeat//Ankyrin repeat//Zinc finger C-x8-C-x5-C-x3-H type (and similar)	--	--	GO:0005515//GO:0046872	protein binding//metal ion binding	--	--	--	--	FALSE	0.17342	1	FALSE	0.14712	1	DOWN	-1.8843	0.0089023	FALSE	-0.57093	0.99893	FALSE
1-2k.c15051/1/1792	2.86333	0.983333	0	0	0	0	3.00667	1795	727501528	XP_010426769.1	2573	1.5e-288	PREDICTED: sulfate transporter 3.1 isoform X1 [Camelina sativa]>gi|727501530|ref|XP_010426770.1| PREDICTED: sulfate transporter 3.1 isoform X2 [Camelina sativa]	727501527	XM_010428467.1	1464	0	PREDICTED: Camelina sativa sulfate transporter 3.1 (LOC104711737), transcript variant X1, mRNA >gnl|BL_ORD_ID|26228306 PREDICTED: Camelina sativa sulfate transporter 3.1 (LOC104711737), transcript variant X2, mRNA	K17471	SULTR3	sulfate transporter 3	http://www.genome.jp/dbget-bin/www_bget?ko:K17471	Q9SV13	2526	6e-284	Sulfate transporter 3.1 OS=Arabidopsis thaliana GN=SULTR3;1 PE=2 SV=1	PF00916	Sulfate permease family	GO:0008272	sulfate transport	GO:0015116	sulfate transmembrane transporter activity	GO:0016021	integral component of membrane	--	--	FALSE	Inf	0.053652	FALSE	0.043732	1	FALSE	#NAME?	0.45562	FALSE	NA	NA	FALSE
1-2k.c15053/1/1813	30.3833	35.8233	36.0533	51.9833	63.55	56.0633	65.13	1818	727627402	XP_010484517.1	2446	8.1e-274	PREDICTED: metal transporter Nramp4-like [Camelina sativa]	727542549	XM_010446363.1	1300	0	PREDICTED: Camelina sativa metal transporter Nramp4 (LOC104727295), mRNA	K12347	SLC11A, NRAMP	natural resistance-associated macrophage protein	http://www.genome.jp/dbget-bin/www_bget?ko:K12347	Q9FN18	2467	4.2e-277	Metal transporter Nramp4 OS=Arabidopsis thaliana GN=NRAMP4 PE=2 SV=1	PF01566	Natural resistance-associated macrophage protein	GO:0006810	transport	GO:0005215	transporter activity	GO:0016020	membrane	KOG1291	Mn2+ and Fe2+ transporters of the NRAMP family	FALSE	0.80042	1	FALSE	1.1036	0.48227	FALSE	0.89005	0.49209	FALSE	0.85173	0.58794	FALSE
1-2k.c15089/3/2134	13.9733	21.5733	22.1767	29.4633	46.82	53.4467	57.3967	2122	567136447	XP_006393957.1	1340	1.7e-145	hypothetical protein EUTSA_v10004631mg [Eutrema salsugineum]>gi|557090596|gb|ESQ31243.1| hypothetical protein EUTSA_v10004631mg [Eutrema salsugineum]	565434381	XM_006280878.1	868	0	Capsella rubella hypothetical protein (CARUB_v10026938mg) mRNA, complete cds	K15040	VDAC2	voltage-dependent anion channel protein 2	http://www.genome.jp/dbget-bin/www_bget?ko:K15040	Q9FJX3	1354	5.6e-148	Mitochondrial outer membrane protein porin 2 OS=Arabidopsis thaliana GN=VDAC2 PE=1 SV=1	PF01459	Eukaryotic porin	GO:0055085	transmembrane transport	--	--	GO:0005741	mitochondrial outer membrane	KOG3245	Uncharacterized conserved protein	FALSE	1.3547	1	UP	2.0681	0.037381	FALSE	1.1768	0.24848	FALSE	1.1115	0.19149	FALSE
1-2k.c15099/1/1884.1	23.51	17.6167	10.43	9.22	3.55	4.81	4.75	908	727431503	XP_010489566.1	1095	1.8e-117	PREDICTED: amidase 1-like isoform X1 [Camelina sativa]	727431504	XM_010491272.1	621	0	PREDICTED: Camelina sativa amidase 1-like (LOC104767220), transcript variant X2, mRNA	--	--	--	--	Q9FR37	1073	9.2e-116	Amidase 1 OS=Arabidopsis thaliana GN=AMI1 PE=1 SV=1	--	--	--	--	--	--	--	--	--	--	FALSE	-1.263	1	FALSE	-2.416	0.11338	FALSE	-1.2959	0.45755	FALSE	-1.549	0.91235	FALSE
1-2k.c15177/1/2372	83.9067	66.9867	78.9967	35.9433	103.833	31.6033	29.91	2261	727549897	XP_010447695.1	2613	4.4e-293	PREDICTED: signal recognition particle receptor subunit alpha-like [Camelina sativa]	186514934	NM_119206.4	1751	0	Arabidopsis thaliana signal recognition particle receptor subunit alpha mRNA, complete cds	K13431	SRPR	signal recognition particle receptor subunit alpha	http://www.genome.jp/dbget-bin/www_bget?ko:K13431	Q9DBG7	1000	6.7e-107	Signal recognition particle receptor subunit alpha OS=Mus musculus GN=Srpr PE=1 SV=1	PF04086//PF06414//PF02590//PF03266//PF00205//PF00448//PF01926//PF02881	Signal recognition particle, alpha subunit, N-terminal//Zeta toxin//Predicted SPOUT methyltransferase//NTPase//Thiamine pyrophosphate enzyme, central domain//SRP54-type protein, GTPase domain//50S ribosome-binding GTPase//SRP54-type protein, helical bundle domain	GO:0006886//GO:0006614//GO:0006364	intracellular protein transport//SRP-dependent cotranslational protein targeting to membrane//rRNA processing	GO:0030976//GO:0005524//GO:0003924//GO:0008168//GO:0098519//GO:0000287//GO:0016301//GO:0005525//GO:0005047	thiamine pyrophosphate binding//ATP binding//GTPase activity//methyltransferase activity//nucleotide phosphatase activity, acting on free nucleotides//magnesium ion binding//kinase activity//GTP binding//signal recognition particle binding	GO:0005737//GO:0005786//GO:0005785	cytoplasm//signal recognition particle, endoplasmic reticulum targeting//signal recognition particle receptor complex	KOG0781	Signal recognition particle receptor, alpha subunit	FALSE	-1.5205	1	FALSE	-1.6548	0.14565	FALSE	-1.1023	0.82841	FALSE	0.46648	1	FALSE
1-2k.c15314/13/2282	26.1533	74.2433	57.07	69.8033	117.39	147.533	158.13	2272	15239436	NP_200887.1	2707	5.5e-304	ABC transporter F family member 1 [Arabidopsis thaliana]>gi|75333951|sp|Q9FJH6.1|AB1F_ARATH RecName: Full=ABC transporter F family member 1; Short=ABC transporter ABCF.1; Short=AtABCF1; AltName: Full=GCN20-type ATP-binding cassette protein GCN1>gi|10176907|dbj|BAB10100.1| ABC transporter [Arabidopsis thaliana]>gi|22655234|gb|AAM98207.1| ABC transporter homolog PnATH-like protein [Arabidopsis thal…	565432037	XM_006280113.1	1763	0	Capsella rubella hypothetical protein (CARUB_v10026078mg) mRNA, partial cds	K06185	ABCF2	ATP-binding cassette, subfamily F, member 2	http://www.genome.jp/dbget-bin/www_bget?ko:K06185	Q9FJH6	2707	7.7e-305	ABC transporter F family member 1 OS=Arabidopsis thaliana GN=ABCF1 PE=1 SV=1	PF01637//PF01926//PF13304//PF00004//PF02367//PF00910//PF00931//PF00005//PF06414//PF03193//PF04310//PF07728	Archaeal ATPase//50S ribosome-binding GTPase//AAA domain, putative AbiEii toxin, Type IV TA system//ATPase family associated with various cellular activities (AAA)//Threonylcarbamoyl adenosine biosynthesis protein TsaE//RNA helicase//NB-ARC domain//ABC transporter//Zeta toxin//Protein of unknown function, DUF258//MukB N-terminal//AAA domain (dynein-related subfamily)	GO:0007059//GO:0006810//GO:0030261//GO:0019243//GO:0006007//GO:0002949	chromosome segregation//transport//chromosome condensation//methylglyoxal catabolic process to D-lactate via S-lactoyl-glutathione//glucose catabolic process//tRNA threonylcarbamoyladenosine modification	GO:0003723//GO:0005524//GO:0003724//GO:0003924//GO:0043531//GO:0003677//GO:0005525//GO:0005215//GO:0016887//GO:0016301	RNA binding//ATP binding//RNA helicase activity//GTPase activity//ADP binding//DNA binding//GTP binding//transporter activity//ATPase activity//kinase activity	GO:0005886//GO:0009295	plasma membrane//nucleoid	KOG0927	Predicted transporter (ABC superfamily)	FALSE	1.4568	0.91405	UP	2.6483	0.0024485	UP	1.5282	0.038118	FALSE	1.0713	0.11416	FALSE
1-2k.c15331/1/1847	4.76667	5.65333	1.66	2.42667	0	0.113333	0	1847	565484892	XP_006300086.1	2521	1.7e-282	hypothetical protein CARUB_v10016314mg [Capsella rubella]>gi|482568795|gb|EOA32984.1| hypothetical protein CARUB_v10016314mg [Capsella rubella]	297832729	XM_002884201.1	1480	0	Arabidopsis lyrata subsp. lyrata hypothetical protein, mRNA	K03549	kup	KUP system potassium uptake protein	http://www.genome.jp/dbget-bin/www_bget?ko:K03549	Q9LD18	2520	3e-283	Potassium transporter 4 OS=Arabidopsis thaliana GN=POT4 PE=1 SV=2	PF02705	K+ potassium transporter	GO:0071805//GO:0006813	potassium ion transmembrane transport//potassium ion transport	GO:0015079	potassium ion transmembrane transporter activity	GO:0016020	membrane	--	--	FALSE	#NAME?	1	DOWN	#NAME?	0.00045523	FALSE	-0.98563	0.94864	FALSE	#NAME?	0.86905	FALSE
1-2k.c15332/2/1811	2.41	3.98333	0	0.82	0	0	2.5	1818	297818074	XP_002876920.1	2444	1.4e-273	hypothetical protein ARALYDRAFT_322706 [Arabidopsis lyrata subsp. lyrata]>gi|297322758|gb|EFH53179.1| hypothetical protein ARALYDRAFT_322706 [Arabidopsis lyrata subsp. lyrata]	727464648	XM_010515877.1	1342	0	PREDICTED: Camelina sativa phospholipid-transporting ATPase 10 (LOC104790176), mRNA	K01530	E3.6.3.1	phospholipid-translocating ATPase	http://www.genome.jp/dbget-bin/www_bget?ko:K01530	Q9LI83	2420	1.2e-271	Phospholipid-transporting ATPase 10 OS=Arabidopsis thaliana GN=ALA10 PE=3 SV=1	--	--	GO:0006812//GO:0015917//GO:0015914	cation transport//aminophospholipid transport//phospholipid transport	GO:0004012//GO:0005524//GO:0015662//GO:0000287	phospholipid-translocating ATPase activity//ATP binding//ATPase activity, coupled to transmembrane movement of ions, phosphorylative mechanism//magnesium ion binding	GO:0016021	integral component of membrane	--	--	FALSE	Inf	0.079434	FALSE	-0.093949	1	FALSE	-1.5328	0.80947	FALSE	NA	NA	FALSE
1-2k.c15389/1/2072	17.1033	4.58333	0.713333	7.44333	27.43	0.713333	0	2061	685385500	XP_009124708.1	2781	0	PREDICTED: ABC transporter C family member 3 [Brassica rapa]	565478371	XM_006296764.1	1693	0	Capsella rubella hypothetical protein (CARUB_v10012811mg) mRNA, complete cds	--	--	--	--	Q9LK64	2963	0	ABC transporter C family member 3 OS=Arabidopsis thaliana GN=ABCC3 PE=1 SV=1	PF01580//PF13304//PF00664//PF01926//PF00910//PF00005//PF01443//PF04801	FtsK/SpoIIIE family//AAA domain, putative AbiEii toxin, Type IV TA system//ABC transporter transmembrane region//50S ribosome-binding GTPase//RNA helicase//ABC transporter//Viral (Superfamily 1) RNA helicase//Sin-like protein conserved region	GO:0055085//GO:0006810//GO:0006206//GO:0006351//GO:0006144	transmembrane transport//transport//pyrimidine nucleobase metabolic process//transcription, DNA-templated//purine nucleobase metabolic process	GO:0042626//GO:0016887//GO:0000166//GO:0003677//GO:0005525//GO:0003723//GO:0003899//GO:0005524//GO:0003724	ATPase activity, coupled to transmembrane movement of substances//ATPase activity//nucleotide binding//DNA binding//GTP binding//RNA binding//DNA-directed RNA polymerase activity//ATP binding//RNA helicase activity	GO:0005634//GO:0016021//GO:0005730	nucleus//integral component of membrane//nucleolus	--	--	FALSE	#NAME?	1	DOWN	#NAME?	0.00070298	FALSE	-0.98242	1	UP	5.3411	0.01111	DOWN
1-2k.c15435/1/860	39.4967	133.057	171.613	175.753	196.14	200.32	201.41	854	727506123	XP_010429171.1	774	2.9e-80	PREDICTED: mitochondrial uncoupling protein 5 [Camelina sativa]	727482289	XM_010418708.1	465	0	PREDICTED: Camelina sativa mitochondrial uncoupling protein 5-like (LOC104702787), mRNA	K15104	SLC25A11, OGC	solute carrier family 25 (mitochondrial oxoglutarate transporter), member 11	http://www.genome.jp/dbget-bin/www_bget?ko:K15104	Q9SJY5	760	1.7e-79	Mitochondrial uncoupling protein 5 OS=Arabidopsis thaliana GN=PUMP5 PE=2 SV=1	--	--	--	--	--	--	--	--	KOG0759	Mitochondrial oxoglutarate/malate carrier proteins	FALSE	0.23234	1	FALSE	2.4339	0.085312	UP	2.2733	0.00094935	FALSE	0.20745	1	FALSE
1-2k.c15457/1/4062	53.2433	22.4333	23.2567	8.16	40.5267	21.3833	19.66	2001	15238217	NP_196079.1	2878	0	sulfite reductase [Arabidopsis thaliana]>gi|75181197|sp|Q9LZ66.1|SIR_ARATH RecName: Full=Sulfite reductase [ferredoxin], chloroplastic; Short=AtSiR; Flags: Precursor>gi|11762202|gb|AAG40379.1|AF325027_1 AT5g04590 [Arabidopsis thaliana]>gi|7406463|emb|CAB85565.1| sulphite reductase [Arabidopsis thaliana]>gi|332003379|gb|AED90762.1| sulfite reductase [Arabidopsis thaliana]	727495022	XM_010425257.1	1651	0	PREDICTED: Camelina sativa sulfite reductase [ferredoxin], chloroplastic-like (LOC104708660), mRNA	K00392	sir	sulfite reductase (ferredoxin)	http://www.genome.jp/dbget-bin/www_bget?ko:K00392	Q9LZ66	2878	0	Sulfite reductase [ferredoxin], chloroplastic OS=Arabidopsis thaliana GN=SIR PE=1 SV=1	PF03460//PF01077//PF01741	Nitrite/Sulfite reductase ferredoxin-like half domain//Nitrite and sulphite reductase 4Fe-4S domain//Large-conductance mechanosensitive channel, MscL	GO:0007030//GO:0055114//GO:0006833//GO:0006811//GO:0009684//GO:0009409//GO:0006972//GO:0006810//GO:0019761//GO:0019344//GO:0046686//GO:0016126//GO:0009651//GO:0006096//GO:0006790//GO:0019419	Golgi organization//oxidation-reduction process//water transport//ion transport//indoleacetic acid biosynthetic process//response to cold//hyperosmotic response//transport//glucosinolate biosynthetic process//cysteine biosynthetic process//response to cadmium ion//sterol biosynthetic process//response to salt stress//glycolytic process//sulfur compound metabolic process//sulfate reduction	GO:0016002//GO:0050311//GO:0016491//GO:0005507//GO:0051536//GO:0005216//GO:0020037	sulfite reductase activity//sulfite reductase (ferredoxin) activity//oxidoreductase activity//copper ion binding//iron-sulfur cluster binding//ion channel activity//heme binding	GO:0005829//GO:0016020//GO:0010319//GO:0009570//GO:0009941//GO:0048046//GO:0016021	cytosol//membrane//stromule//chloroplast stroma//chloroplast envelope//apoplast//integral component of membrane	KOG0560	Sulfite reductase (ferredoxin)	FALSE	-0.33405	1	FALSE	-1.5496	0.33782	DOWN	-2.5441	0.0098692	FALSE	0.89474	1	FALSE
1-2k.c15476/1/1836	25.41	26.1933	18.0067	17.5367	10.2267	23.4067	33.5367	1827	565489095	XP_006302187.1	2165	3.1e-241	hypothetical protein CARUB_v10020200mg [Capsella rubella]>gi|482570897|gb|EOA35085.1| hypothetical protein CARUB_v10020200mg [Capsella rubella]	565489094	XM_006302125.1	1421	0	Capsella rubella hypothetical protein (CARUB_v10020200mg) mRNA, complete cds	K08145	SLC2A8, GLUT8	MFS transporter, SP family, solute carrier family 2 (facilitated glucose transporter), member 8	http://www.genome.jp/dbget-bin/www_bget?ko:K08145	Q9FRL3	2145	9.2e-240	Sugar transporter ERD6-like 6 OS=Arabidopsis thaliana GN=At1g75220 PE=1 SV=1	PF00083//PF07690	Sugar (and other) transporter//Major Facilitator Superfamily	GO:0055085	transmembrane transport	GO:0022857	transmembrane transporter activity	GO:0016021	integral component of membrane	--	--	FALSE	0.91426	1	FALSE	0.43511	0.96308	FALSE	-0.48076	0.97221	FALSE	-0.79397	0.96578	FALSE
1-2k.c1550/11/2266.2	1.63	0.56	3.01	2.51667	4.13333	33.7933	58.05	1015	727493773	XP_010422926.1	1232	2.7e-133	PREDICTED: ABC transporter F family member 2-like isoform X4 [Camelina sativa]	727493772	XM_010424624.1	773	0	PREDICTED: Camelina sativa ABC transporter F family member 2-like (LOC104708122), transcript variant X4, mRNA	--	--	--	--	Q9FIB4	1200	1.9e-130	ABC transporter F family member 2 OS=Arabidopsis thaliana GN=ABCF2 PE=3 SV=2	PF00154//PF00005//PF00910//PF03193//PF01926//PF01637//PF00006//PF13304	recA bacterial DNA recombination protein//ABC transporter//RNA helicase//Protein of unknown function, DUF258//50S ribosome-binding GTPase//Archaeal ATPase//ATP synthase alpha/beta family, nucleotide-binding domain//AAA domain, putative AbiEii toxin, Type IV TA system	GO:0009432//GO:0006281	SOS response//DNA repair	GO:0005525//GO:0003697//GO:0003724//GO:0003924//GO:0005524//GO:0003723//GO:0016887	GTP binding//single-stranded DNA binding//RNA helicase activity//GTPase activity//ATP binding//RNA binding//ATPase activity	--	--	KOG0062	ATPase component of ABC transporters with duplicated ATPase domains/Translation elongation factor EF-3b	FALSE	4.2318	0.31236	UP	5.1869	0.031458	FALSE	0.66053	1	FALSE	0.40108	1	FALSE
1-2k.c1560/4/2080	2.51	7.12667	8.56	13.3267	6.54333	16.3167	16.75	2057	567150130	XP_006416554.1	2398	3.4e-268	hypothetical protein EUTSA_v10007293mg [Eutrema salsugineum]>gi|312282647|dbj|BAJ34189.1| unnamed protein product [Thellungiella halophila]>gi|557094325|gb|ESQ34907.1| hypothetical protein EUTSA_v10007293mg [Eutrema salsugineum]	145337548	NM_106132.3	1640	0	Arabidopsis thaliana calcium-dependent protein kinase 30 mRNA, complete cds	K13412	CPK	calcium-dependent protein kinase	http://www.genome.jp/dbget-bin/www_bget?ko:K13412	Q9M9V8	2394	1.4e-268	Calcium-dependent protein kinase 10 OS=Arabidopsis thaliana GN=CPK10 PE=1 SV=1	PF00069//PF06293//PF13499//PF12763//PF13202//PF07714//PF00036//PF13405//PF13833	Protein kinase domain//Lipopolysaccharide kinase (Kdo/WaaP) family//EF-hand domain pair//Cytoskeletal-regulatory complex EF hand//EF hand//Protein tyrosine kinase//EF hand//EF-hand domain//EF-hand domain pair	GO:0016310//GO:0006468//GO:0009069	phosphorylation//protein phosphorylation//serine family amino acid metabolic process	GO:0005524//GO:0005515//GO:0004672//GO:0004674//GO:0016773//GO:0005509	ATP binding//protein binding//protein kinase activity//protein serine/threonine kinase activity//phosphotransferase activity, alcohol group as acceptor//calcium ion binding	GO:0016020	membrane	--	--	FALSE	0.97446	1	FALSE	2.8103	0.12051	UP	2.4768	0.0070649	FALSE	-0.38512	1	FALSE
1-2k.c15609/2/1188	348.713	772.717	986.417	1011.75	1410.54	490.663	314.557	1186	727526128	XP_010438597.1	585	3.3e-58	PREDICTED: early nodulin-like protein 2 [Camelina sativa]	727526127	XM_010440295.1	523	0	PREDICTED: Camelina sativa early nodulin-like protein 2 (LOC104722169), mRNA	--	--	--	--	Q9T076	569	3.3e-57	Early nodulin-like protein 2 OS=Arabidopsis thaliana GN=At4g27520 PE=1 SV=1	PF02298	Plastocyanin-like domain	GO:0006118	obsolete electron transport	GO:0009055	electron carrier activity	--	--	--	--	FALSE	-1.7733	0.42009	FALSE	-0.29339	1	FALSE	1.6178	0.29178	FALSE	0.56164	1	FALSE
1-2k.c15633/1/2448	4.57333	2.8	3.13667	3.36667	14.2233	8.27	9.31	2428	240255797	NP_193002.4	3212	0	endomembrane family protein 70 [Arabidopsis thaliana]>gi|728048737|sp|F4JRE0.1|TMN12_ARATH RecName: Full=Transmembrane 9 superfamily member 12; AltName: Full=Endomembrane protein 7; AltName: Full=Transmembrane nine protein 12; Short=AtTMN12; Flags: Precursor>gi|332657760|gb|AEE83160.1| endomembrane family protein 70 [Arabidopsis thaliana]	332656411	CP002687.1	1807	0	Arabidopsis thaliana chromosome 4 sequence	--	--	--	--	F4JRE0	3212	0	Transmembrane 9 superfamily member 12 OS=Arabidopsis thaliana GN=TMN12 PE=2 SV=1	PF02990//PF06305	Endomembrane protein 70//Protein of unknown function (DUF1049)	--	--	--	--	GO:0005802//GO:0016021//GO:0005774//GO:0005887//GO:0005794//GO:0005768//GO:0009506	trans-Golgi network//integral component of membrane//vacuolar membrane//integral component of plasma membrane//Golgi apparatus//endosome//plasmodesma	KOG1278	Endosomal membrane proteins, EMP70	FALSE	1.5108	1	FALSE	0.94899	1	FALSE	-0.30147	1	UP	2.2817	0.0073695	FALSE
1-2k.c1564/2/2526	21.7133	27.0833	35.4767	39.96	49.8833	43.6267	52.4633	2478	727445456	XP_010504266.1	2945	0	PREDICTED: ABC transporter F family member 4 [Camelina sativa]	727468166	XM_010517688.1	1867	0	PREDICTED: Camelina sativa ABC transporter F family member 4-like (LOC104791726), mRNA	K06184	ABCF1	ATP-binding cassette, subfamily F, member 1	http://www.genome.jp/dbget-bin/www_bget?ko:K06184	Q9M1H3	2931	0	ABC transporter F family member 4 OS=Arabidopsis thaliana GN=ABCF4 PE=2 SV=1	PF03266//PF00005//PF00910//PF02224//PF03193//PF00612//PF01926//PF13304//PF01465//PF00004	NTPase//ABC transporter//RNA helicase//Cytidylate kinase//Protein of unknown function, DUF258//IQ calmodulin-binding motif//50S ribosome-binding GTPase//AAA domain, putative AbiEii toxin, Type IV TA system//GRIP domain//ATPase family associated with various cellular activities (AAA)	GO:0000042//GO:0006139//GO:0006206	protein targeting to Golgi//nucleobase-containing compound metabolic process//pyrimidine nucleobase metabolic process	GO:0016887//GO:0098519//GO:0003924//GO:0005524//GO:0003724//GO:0005515//GO:0003723//GO:0005525//GO:0004127	ATPase activity//nucleotide phosphatase activity, acting on free nucleotides//GTPase activity//ATP binding//RNA helicase activity//protein binding//RNA binding//GTP binding//cytidylate kinase activity	--	--	KOG0927	Predicted transporter (ABC superfamily)	FALSE	0.55761	1	FALSE	1.2901	0.30969	FALSE	0.95263	0.38029	FALSE	0.5215	0.9987	FALSE
1-2k.c15719/1/2145.1	7.59	11.0267	24.27	33.1933	31.0767	32.9433	25.2367	1251	30684088	NP_193488.2	1689	3.4e-186	glycerol-3-phosphate permease 4 [Arabidopsis thaliana]>gi|317376203|sp|O23596.2|GLPT4_ARATH RecName: Full=Putative glycerol-3-phosphate transporter 4; Short=G-3-P transporter 4; AltName: Full=Glycerol-3-phosphate permease 4; Short=AtG3Pp4; Short=G-3-P permease 4>gi|332658509|gb|AEE83909.1| glycerol-3-phosphate permease 4 [Arabidopsis thaliana]	332656411	CP002687.1	946	0	Arabidopsis thaliana chromosome 4 sequence	K13783	SLC37A1_2	MFS transporter, OPA family, solute carrier family 37 (glycerol-3-phosphate transporter), member 1/2	http://www.genome.jp/dbget-bin/www_bget?ko:K13783	O23596	1689	4.7e-187	Putative glycerol-3-phosphate transporter 4 OS=Arabidopsis thaliana GN=At4g17550 PE=3 SV=2	PF08114//PF07690//PF00083	ATPase proteolipid family//Major Facilitator Superfamily//Sugar (and other) transporter	GO:0008643//GO:0050790//GO:0055062//GO:0055085//GO:0015706	carbohydrate transport//regulation of catalytic activity//phosphate ion homeostasis//transmembrane transport//nitrate transport	GO:0030234//GO:0022857//GO:0005351	enzyme regulator activity//transmembrane transporter activity//sugar:proton symporter activity	GO:0009507//GO:0016021//GO:0005774	chloroplast//integral component of membrane//vacuolar membrane	KOG2533	Permease of the major facilitator superfamily	FALSE	0.030729	1	FALSE	1.8097	0.19084	UP	2.267	0.0087229	FALSE	0.38036	1	FALSE
1-2k.c15749/2/2213	0	5.5	2.7	2.99667	0.0233333	6.09333	6.53667	2201	674880475	CDY51753.1	2686	1.5e-301	BnaA05g32770D [Brassica napus]	238479633	NM_001161114.1	1720	0	Arabidopsis thaliana cationic amino acid transporter 4 mRNA, complete cds	K13863	SLC7A1, ATRC1	solute carrier family 7 (cationic amino acid transporter), member 1	http://www.genome.jp/dbget-bin/www_bget?ko:K13863	Q8W4K3	2822	0	Cationic amino acid transporter 4, vacuolar OS=Arabidopsis thaliana GN=CAT4 PE=2 SV=1	PF13520//PF00324	Amino acid permease//Amino acid permease	GO:0055085//GO:0006865//GO:0003333//GO:0006810	transmembrane transport//amino acid transport//amino acid transmembrane transport//transport	GO:0015171	amino acid transmembrane transporter activity	GO:0016020	membrane	KOG1286	Amino acid transporters	FALSE	1.2355	1	UP	Inf	0.0013089	UP	Inf	0.0098259	FALSE	-6.7618	0.96538	UP
1-2k.c15839/1/2098	0	1.46	3.42	6.30333	0	7.79333	4.06	2105	297841947	XP_002888855.1	2876	0	hypothetical protein ARALYDRAFT_476326 [Arabidopsis lyrata subsp. lyrata]>gi|297334696|gb|EFH65114.1| hypothetical protein ARALYDRAFT_476326 [Arabidopsis lyrata subsp. lyrata]	727503977	XM_010429747.1	1491	0	PREDICTED: Camelina sativa ABC transporter G family member 25 (LOC104712773), mRNA	--	--	--	--	Q84TH5	2846	0	ABC transporter G family member 25 OS=Arabidopsis thaliana GN=ABCG25 PE=2 SV=1	PF03193//PF01061//PF00005//PF02224//PF00931//PF13304//PF01637//PF01926	Protein of unknown function, DUF258//ABC-2 type transporter//ABC transporter//Cytidylate kinase//NB-ARC domain//AAA domain, putative AbiEii toxin, Type IV TA system//Archaeal ATPase//50S ribosome-binding GTPase	GO:0006206//GO:0006200//GO:0006139	pyrimidine nucleobase metabolic process//obsolete ATP catabolic process//nucleobase-containing compound metabolic process	GO:0004127//GO:0043531//GO:0005525//GO:0005524//GO:0003924//GO:0016887	cytidylate kinase activity//ADP binding//GTP binding//ATP binding//GTPase activity//ATPase activity	GO:0016020	membrane	--	--	FALSE	0.18392	1	UP	Inf	0.0065749	UP	Inf	0.0093185	FALSE	#NAME?	0.44409	UP
1-2k.c15869/1/1577	0	7.00667	0	1.52667	4.29667	0.89	0	1562	727531795	XP_010440680.1	1520	1.7e-166	PREDICTED: phosphoenolpyruvate/phosphate translocator 1, chloroplastic isoform X1 [Camelina sativa]>gi|727531798|ref|XP_010440681.1| PREDICTED: phosphoenolpyruvate/phosphate translocator 1, chloroplastic isoform X2 [Camelina sativa]	297805039	XM_002870358.1	1113	0	Arabidopsis lyrata subsp. lyrata phosphate/phosphoenolpyruvate translocator precursor, mRNA	K15283	SLC35E1	solute carrier family 35, member E1	http://www.genome.jp/dbget-bin/www_bget?ko:K15283	Q8RXN3	1501	3.7e-165	Phosphoenolpyruvate/phosphate translocator 1, chloroplastic OS=Arabidopsis thaliana GN=PPT1 PE=1 SV=1	PF08449//PF05418//PF00892	UAA transporter family//Apovitellenin I (Apo-VLDL-II)//EamA-like transporter family	GO:0006629//GO:0055085	lipid metabolic process//transmembrane transport	GO:0004857	enzyme inhibitor activity	GO:0016020//GO:0016021//GO:0042627	membrane//integral component of membrane//chylomicron	KOG1441	Glucose-6-phosphate/phosphate and phosphoenolpyruvate/phosphate antiporter	FALSE	NA	NA	FALSE	NA	NA	FALSE	Inf	0.14606	UP	Inf	0.00031062	FALSE
1-2k.c15885/2/1718.1	48.93	89.5633	39.87	95.3433	58.47	9.36667	15.5333	1033	565490005	XP_006302642.1	569	2.1e-56	hypothetical protein CARUB_v10020747mg, partial [Capsella rubella]>gi|482571352|gb|EOA35540.1| hypothetical protein CARUB_v10020747mg, partial [Capsella rubella]	727477678	XM_010416364.1	323	1.27703e-166	PREDICTED: Camelina sativa glutathione S-transferase U16-like (LOC104700781), mRNA	K00799	GST, gst	glutathione S-transferase	http://www.genome.jp/dbget-bin/www_bget?ko:K00799	Q9XIF8	553	2.1e-55	Glutathione S-transferase U16 OS=Arabidopsis thaliana GN=GSTU16 PE=2 SV=1	PF03847	Transcription initiation factor TFIID subunit A	GO:0006352	DNA-templated transcription, initiation	--	--	GO:0005669	transcription factor TFIID complex	--	--	FALSE	-1.3965	1	FALSE	-1.588	0.58781	FALSE	1.0862	0.30553	FALSE	0.57027	1	FALSE
1-2k.c15885/2/1718.2	64.5833	198.537	54.6233	144.653	80.9967	14.9867	20.52	637	13877559	AAK43857.1	548	3.5e-54	similar to glutathione S-transferase [Arabidopsis thaliana]	332189094	CP002684.1	286	2.85194e-146	Arabidopsis thaliana chromosome 1 sequence	K00799	GST, gst	glutathione S-transferase	http://www.genome.jp/dbget-bin/www_bget?ko:K00799	Q9XIF8	548	4.8e-55	Glutathione S-transferase U16 OS=Arabidopsis thaliana GN=GSTU16 PE=2 SV=1	PF13417//PF13409//PF02798	Glutathione S-transferase, N-terminal domain//Glutathione S-transferase, N-terminal domain//Glutathione S-transferase, N-terminal domain	--	--	GO:0005515	protein binding	--	--	--	--	FALSE	-1.4571	1	FALSE	-1.5593	0.71716	FALSE	1.3105	0.17575	FALSE	0.56911	1	FALSE
1-2k.c15904/2/1766	3.95667	5.2	4.63667	5.17333	13.0867	8.47	14.5367	1727	565453954	XP_006286669.1	1874	1.6e-207	hypothetical protein CARUB_v10002619mg [Capsella rubella]>gi|482555375|gb|EOA19567.1| hypothetical protein CARUB_v10002619mg [Capsella rubella]	727562402	XM_010455171.1	1026	0	PREDICTED: Camelina sativa protein ZINC INDUCED FACILITATOR-LIKE 1-like (LOC104735387), transcript variant X2, mRNA	--	--	--	--	Q94BZ1	1823	1.9e-202	Protein ZINC INDUCED FACILITATOR-LIKE 1 OS=Arabidopsis thaliana GN=ZIFL1 PE=2 SV=1	PF00083//PF07690//PF00137	Sugar (and other) transporter//Major Facilitator Superfamily//ATP synthase subunit C	GO:0055085//GO:0015992//GO:0015991	transmembrane transport//proton transport//ATP hydrolysis coupled proton transport	GO:0015078//GO:0022857	hydrogen ion transmembrane transporter activity//transmembrane transporter activity	GO:0033177//GO:0016021	proton-transporting two-sector ATPase complex, proton-transporting domain//integral component of membrane	--	--	FALSE	1.6717	1	FALSE	1.9565	0.45453	FALSE	0.46546	1	FALSE	1.5007	0.35159	FALSE
1-2k.c15938/5/1945	25.7033	39.83	37.81	27.1567	78.5167	56.59	75.0733	1939	727598793	XP_010472374.1	848	1.7e-88	PREDICTED: uncharacterized protein LOC104752010 [Camelina sativa]	42466980	BX820264.1	1005	0	Arabidopsis thaliana Full-length cDNA Complete sequence from clone GSLTPGH15ZE03 of Hormone Treated Callus of strain col-0 of Arabidopsis thaliana (thale cress)	--	--	--	--	O64823	816	1.2e-85	Calcium uniporter protein 2, mitochondrial OS=Arabidopsis thaliana GN=At2g23790 PE=2 SV=1	--	--	--	--	--	--	--	--	KOG2966	Uncharacterized conserved protein	FALSE	0.93194	1	FALSE	1.4825	0.83075	FALSE	0.21851	1	FALSE	1.1392	0.21861	FALSE
1-2k.c15971/1/2631	8.13	3.71667	3.64667	1.68	1.14333	0.83	0.896667	2638	15230510	NP_187858.1	1274	9.4e-138	putative sulfate transporter 4.2 [Arabidopsis thaliana]>gi|37088896|sp|Q8GYH8.2|SUT42_ARATH RecName: Full=Probable sulfate transporter 4.2>gi|12321964|gb|AAG51021.1|AC069474_20 sulphate transporter, putative; 55903-59818 [Arabidopsis thaliana]>gi|11933425|dbj|BAB19761.1| sulfate transporter [Arabidopsis thaliana]>gi|15795171|dbj|BAB03159.1| sulfate transporter [Arabidopsis thaliana]>gi|332641684|…	334185287	NM_001202942.1	701	0	Arabidopsis thaliana putative sulfate transporter 4.2 mRNA, complete cds	K18059	SULTR4	sulfate transporter 4	http://www.genome.jp/dbget-bin/www_bget?ko:K18059	Q8GYH8	1274	1.3e-138	Probable sulfate transporter 4.2 OS=Arabidopsis thaliana GN=SULTR4;2 PE=2 SV=2	PF03137//PF00916	Organic Anion Transporter Polypeptide (OATP) family//Sulfate permease family	GO:0006810//GO:0055085//GO:0008272	transport//transmembrane transport//sulfate transport	GO:0005215//GO:0015116//GO:0008271	transporter activity//sulfate transmembrane transporter activity//secondary active sulfate transmembrane transporter activity	GO:0016020//GO:0009507//GO:0016021	membrane//chloroplast//integral component of membrane	--	--	FALSE	-2.0908	1	DOWN	-3.2939	0.008082	DOWN	-2.2135	0.030339	FALSE	-1.5849	0.87813	FALSE
1-2k.c15991/2/2092.1	0.286667	6.58	8.52333	10.73	15.9167	8.05667	17.9933	1552	727492560	XP_010422308.1	2462	9.7e-276	PREDICTED: UPF0051 protein ABCI8, chloroplastic-like [Camelina sativa]	186511531	NM_116715.4	1231	0	Arabidopsis thaliana ATP binding cassette protein 1 mRNA, complete cds	K07033	K07033	uncharacterized protein	http://www.genome.jp/dbget-bin/www_bget?ko:K07033	Q9ZS97	2477	2.5e-278	UPF0051 protein ABCI8, chloroplastic OS=Arabidopsis thaliana GN=ABCI8 PE=2 SV=1	PF04029//PF01458	2-phosphosulpholactate phosphatase//Uncharacterized protein family (UPF0051)	GO:0016226	iron-sulfur cluster assembly	GO:0000287//GO:0050532	magnesium ion binding//2-phosphosulfolactate phosphatase activity	--	--	--	--	FALSE	1.09	1	FALSE	5.9436	0.071388	FALSE	5.1514	0.27799	FALSE	0.86067	1	FALSE
1-2k.c16166/1/2288	10.2133	19.4633	29.0367	32.2733	46.2533	15.8067	7.54667	2300	297808579	XP_002872173.1	1602	7.6e-176	zinc finger family protein [Arabidopsis lyrata subsp. lyrata]>gi|297318010|gb|EFH48432.1| zinc finger family protein [Arabidopsis lyrata subsp. lyrata]	334187941	NM_001203468.1	1218	0	Arabidopsis thaliana CHY and CTCHY and RING-type zinc finger protein mRNA, complete cds	K10144	RCHY1, PIRH2	RING finger and CHY zinc finger domain-containing protein 1	http://www.genome.jp/dbget-bin/www_bget?ko:K10144	Q96PM5	614	3.9e-62	RING finger and CHY zinc finger domain-containing protein 1 OS=Homo sapiens GN=RCHY1 PE=1 SV=1	PF05495//PF13639//PF14634//PF00097	CHY zinc finger//Ring finger domain//zinc-RING finger domain//Zinc finger, C3HC4 type (RING finger)	--	--	GO:0008270//GO:0005515//GO:0046872	zinc ion binding//protein binding//metal ion binding	--	--	KOG1940	Zn-finger protein	FALSE	-2.0706	0.35252	FALSE	-0.5507	0.96431	FALSE	1.7725	0.20414	FALSE	0.72319	1	FALSE
1-2k.c16220/1/1941.2.1	0	3.56667	3.07	1.86333	0.81	1.66	3.44667	1124	727590057	XP_010468017.1	600	5.7e-60	PREDICTED: sugar transporter ERD6-like 10, partial [Camelina sativa]	145338134	NM_111388.3	288	3.98525e-147	Arabidopsis thaliana sugar transporter ERD6-like 10 mRNA, complete cds	--	--	--	--	Q93Z80	592	6.8e-60	Sugar transporter ERD6-like 10 OS=Arabidopsis thaliana GN=At3g05160 PE=2 SV=1	PF00083	Sugar (and other) transporter	GO:0055085	transmembrane transport	GO:0022857	transmembrane transporter activity	GO:0016021	integral component of membrane	--	--	FALSE	0.11022	1	UP	Inf	0.017117	FALSE	Inf	0.13791	FALSE	-2.0061	1	FALSE
1-2k.c16262/1/1820	18.46	14.37	10.2667	4.82333	4.42333	8.39	12.6767	1816	297840569	XP_002888166.1	2394	8.7e-268	PDR8/PEN3 [Arabidopsis lyrata subsp. lyrata]>gi|297334007|gb|EFH64425.1| PDR8/PEN3 [Arabidopsis lyrata subsp. lyrata]	727458262	XM_010512695.1	1316	0	PREDICTED: Camelina sativa ABC transporter G family member 36-like (LOC104787164), mRNA	--	--	--	--	Q9XIE2	2369	9.6e-266	ABC transporter G family member 36 OS=Arabidopsis thaliana GN=ABCG36 PE=1 SV=1	PF13304//PF06422//PF00005//PF01061	AAA domain, putative AbiEii toxin, Type IV TA system//CDR ABC transporter//ABC transporter//ABC-2 type transporter	GO:0006810//GO:0006200	transport//obsolete ATP catabolic process	GO:0042626//GO:0005524//GO:0016887	ATPase activity, coupled to transmembrane movement of substances//ATP binding//ATPase activity	GO:0016021//GO:0016020	integral component of membrane//membrane	--	--	FALSE	0.37807	1	FALSE	-0.46045	0.97567	FALSE	-1.8352	0.055669	FALSE	-1.1474	0.84879	FALSE
1-2k.c1627/4/2455	6.30333	12.5333	24.1533	21.8167	46.1867	20.6833	13.3933	2437	110742427	BAE99132.1	3384	0	cyclic nucleotide-gated cation channel [Arabidopsis thaliana]	297811678	XM_002873677.1	1779	0	Arabidopsis lyrata subsp. lyrata hypothetical protein, mRNA	K05391	CNGF	cyclic nucleotide gated channel, other eukaryote	http://www.genome.jp/dbget-bin/www_bget?ko:K05391	O65718	3385	0	Cyclic nucleotide-gated ion channel 2 OS=Arabidopsis thaliana GN=CNGC2 PE=1 SV=1	PF00520//PF00612//PF00299	Ion transport protein//IQ calmodulin-binding motif//Squash family serine protease inhibitor	GO:0006811//GO:0055085	ion transport//transmembrane transport	GO:0004867//GO:0005515//GO:0005216	serine-type endopeptidase inhibitor activity//protein binding//ion channel activity	GO:0016020	membrane	--	--	FALSE	-0.93071	1	FALSE	1.0023	0.86203	FALSE	1.9026	0.78123	FALSE	0.98889	0.34327	FALSE
1-2k.c16279/1/2100	8.38333	19.43	18.1233	31.4367	57.2467	48.3967	50.3533	1938	565479660	XP_006297470.1	2360	8.1e-264	hypothetical protein CARUB_v10013491mg [Capsella rubella]>gi|482566179|gb|EOA30368.1| hypothetical protein CARUB_v10013491mg [Capsella rubella]	727586752	XM_010468120.1	1254	0	PREDICTED: Camelina sativa protein TRANSPARENT TESTA 12-like (LOC104746601), mRNA	K03327	TC.MATE, SLC47A, norM, mdtK, dinF	multidrug resistance protein, MATE family	http://www.genome.jp/dbget-bin/www_bget?ko:K03327	Q9LYT3	1229	1.6e-133	Protein TRANSPARENT TESTA 12 OS=Arabidopsis thaliana GN=TT12 PE=2 SV=1	PF01554	MatE	GO:0055085//GO:0015893//GO:0006810//GO:0006855	transmembrane transport//drug transport//transport//drug transmembrane transport	GO:0015238//GO:0015297	drug transmembrane transporter activity//antiporter activity	GO:0016020	membrane	--	--	FALSE	1.4635	1	UP	2.5227	0.0070745	UP	1.9291	0.025066	UP	1.7009	0.0051443	FALSE
1-2k.c16322/1/1756.1	1.86667	4.38667	7.52	11.7267	11.33	18.7533	39.8733	1409	30697399	NP_849854.1	1879	3.5e-208	MATE efflux family protein [Arabidopsis thaliana]>gi|12597760|gb|AAG60073.1|AC013288_7 MATE efflux family protein, putative [Arabidopsis thaliana]>gi|332196432|gb|AEE34553.1| MATE efflux family protein [Arabidopsis thaliana]	145361498	NM_179523.3	1021	0	Arabidopsis thaliana MATE efflux family protein mRNA, complete cds	K03327	TC.MATE, SLC47A, norM, mdtK, dinF	multidrug resistance protein, MATE family	http://www.genome.jp/dbget-bin/www_bget?ko:K03327	Q8RWF5	994	2.1e-106	MATE efflux family protein 9 OS=Arabidopsis thaliana GN=DTXL5 PE=2 SV=1	PF01554	MatE	GO:0009695//GO:0055085//GO:0009620//GO:0006810//GO:0015893//GO:0009611//GO:0006855//GO:0009753	jasmonic acid biosynthetic process//transmembrane transport//response to fungus//transport//drug transport//response to wounding//drug transmembrane transport//response to jasmonic acid	GO:0015238//GO:0015297	drug transmembrane transporter activity//antiporter activity	GO:0016020//GO:0005886	membrane//plasma membrane	--	--	FALSE	2.4507	0.80394	UP	4.4275	0.032281	UP	2.6621	0.018346	FALSE	0.62251	1	FALSE
1-2k.c16342/1/1776	0	0	0	1.64667	0.0433333	1.04667	0.166667	1636	297797133	XP_002866451.1	2342	8.4e-262	predicted protein [Arabidopsis lyrata subsp. lyrata]>gi|297312286|gb|EFH42710.1| predicted protein [Arabidopsis lyrata subsp. lyrata]	727626019	XM_010485548.1	1284	0	PREDICTED: Camelina sativa ABC transporter A family member 9 (LOC104762285), mRNA	--	--	--	--	Q9FLT5	2272	1.5e-254	ABC transporter A family member 9 OS=Arabidopsis thaliana GN=ABCA9 PE=1 SV=1	PF00448//PF13304//PF00005//PF01695//PF00187	SRP54-type protein, GTPase domain//AAA domain, putative AbiEii toxin, Type IV TA system//ABC transporter//IstB-like ATP binding protein//Chitin recognition protein	GO:0006614//GO:0006200	SRP-dependent cotranslational protein targeting to membrane//obsolete ATP catabolic process	GO:0005525//GO:0016887//GO:0005524//GO:0008061	GTP binding//ATPase activity//ATP binding//chitin binding	--	--	KOG0059	Lipid exporter ABCA1 and related proteins, ABC superfamily	FALSE	Inf	1	FALSE	Inf	1	UP	Inf	0.035993	FALSE	Inf	1	FALSE
1-2k.c164/70/1995	25.9667	96.1967	54.5367	61.59	91.9533	84.56	80.4033	1987	567128168	XP_006391952.1	2487	1.6e-278	hypothetical protein EUTSA_v10023417mg [Eutrema salsugineum]>gi|312282903|dbj|BAJ34317.1| unnamed protein product [Thellungiella halophila]>gi|557088458|gb|ESQ29238.1| hypothetical protein EUTSA_v10023417mg [Eutrema salsugineum]	145336934	NM_104870.3	1291	0	Arabidopsis thaliana MATE efflux family protein mRNA, complete cds	K03327	TC.MATE, SLC47A, norM, mdtK, dinF	multidrug resistance protein, MATE family	http://www.genome.jp/dbget-bin/www_bget?ko:K03327	Q9LYT3	1136	1e-122	Protein TRANSPARENT TESTA 12 OS=Arabidopsis thaliana GN=TT12 PE=2 SV=1	PF01554//PF15384	MatE//PAXX, PAralog of XRCC4 and XLF, also called C9orf142	GO:0006855//GO:0015893//GO:0006303//GO:0006810//GO:0055085	drug transmembrane transport//drug transport//double-strand break repair via nonhomologous end joining//transport//transmembrane transport	GO:0015297//GO:0015238	antiporter activity//drug transmembrane transporter activity	GO:0016020	membrane	--	--	FALSE	0.53791	1	FALSE	1.6425	0.12287	FALSE	1.3173	0.098463	FALSE	0.76903	0.64416	FALSE
1-2k.c1645/3/1977	9.14	3.19333	1.30333	2.45	21.8433	8.2	8.95333	1959	15242154	NP_197609.1	2740	7.1e-308	L-ascorbate oxidase [Arabidopsis thaliana]>gi|20466241|gb|AAM20438.1| ascorbate oxidase-like protein [Arabidopsis thaliana]>gi|28059566|gb|AAO30070.1| ascorbate oxidase-like protein [Arabidopsis thaliana]>gi|29294063|gb|AAO73900.1| L-ascorbate oxidase, putative [Arabidopsis thaliana]>gi|332005548|gb|AED92931.1| L-ascorbate oxidase [Arabidopsis thaliana]	42568005	NM_122118.4	1222	0	Arabidopsis thaliana L-ascorbate oxidase mRNA, complete cds	K00423	E1.10.3.3	L-ascorbate oxidase	http://www.genome.jp/dbget-bin/www_bget?ko:K00423	Q40588	1798	1.7e-199	L-ascorbate oxidase OS=Nicotiana tabacum GN=AAO PE=2 SV=1	PF00394//PF07732//PF07731	Multicopper oxidase//Multicopper oxidase//Multicopper oxidase	GO:0055114//GO:0016126//GO:0046520	oxidation-reduction process//sterol biosynthetic process//sphingoid biosynthetic process	GO:0005507//GO:0016491	copper ion binding//oxidoreductase activity	GO:0005576//GO:0009505	extracellular region//plant-type cell wall	--	--	FALSE	2.6487	1	FALSE	-0.21371	1	FALSE	-1.8145	0.14545	UP	4.1211	8.1665e-09	FALSE
1-2k.c16477/1/2129	23.8633	16.9167	8.93	8.16667	0	3.70333	1.73333	2119	297798670	XP_002867219.1	2111	6.6e-235	GAMMA-VPE [Arabidopsis lyrata subsp. lyrata]>gi|297313055|gb|EFH43478.1| GAMMA-VPE [Arabidopsis lyrata subsp. lyrata]	42567334	NM_119448.3	1052	0	Arabidopsis thaliana vacuolar-processing enzyme gamma mRNA, complete cds	K01369	LGMN	legumain	http://www.genome.jp/dbget-bin/www_bget?ko:K01369	Q39119	2106	3.5e-235	Vacuolar-processing enzyme gamma-isozyme OS=Arabidopsis thaliana GN=At4g32940 PE=2 SV=2	PF00643//PF01650//PF00432//PF00656	B-box zinc finger//Peptidase C13 family//Prenyltransferase and squalene oxidase repeat//Caspase domain	GO:0006508	proteolysis	GO:0008270//GO:0008233//GO:0003824//GO:0004197	zinc ion binding//peptidase activity//catalytic activity//cysteine-type endopeptidase activity	GO:0005622	intracellular	KOG1349	Gpi-anchor transamidase	FALSE	-2.3552	0.67696	DOWN	-3.7836	0.00032323	FALSE	-1.5012	0.090369	DOWN	#NAME?	7.6446e-13	UP
1-2k.c1648/12/2314	21.9267	28.42	27.9067	37.5167	59.3333	35.1167	29.0167	2301	565458892	XP_006287445.1	2424	3.7e-271	hypothetical protein CARUB_v10000654mg [Capsella rubella]>gi|482556151|gb|EOA20343.1| hypothetical protein CARUB_v10000654mg [Capsella rubella]	565458891	XM_006287383.1	1475	0	Capsella rubella hypothetical protein (CARUB_v10000654mg) mRNA, complete cds	--	--	--	--	Q68KI4	2379	8.5e-267	Sodium/hydrogen exchanger 1 OS=Arabidopsis thaliana GN=NHX1 PE=1 SV=2	PF00999//PF04548	Sodium/hydrogen exchanger family//AIG1 family	GO:0006885//GO:0006812//GO:0055085	regulation of pH//cation transport//transmembrane transport	GO:0005525//GO:0015299	GTP binding//solute:proton antiporter activity	GO:0016021	integral component of membrane	KOG1965	Sodium/hydrogen exchanger protein	FALSE	0.053566	1	FALSE	0.4045	1	FALSE	0.85586	0.5089	FALSE	1.1369	0.14611	FALSE
1-2k.c16510/1/1688	1.91	3.43333	5.29667	6.43	8.48	3.52333	2.20333	1642	727470298	XP_010517105.1	1700	2.3e-187	PREDICTED: vacuolar cation/proton exchanger 1-like [Camelina sativa]	297827372	XM_002881523.1	874	0	Arabidopsis lyrata subsp. lyrata hypothetical protein, mRNA	K07300	chaA, CAX	Ca2+:H+ antiporter	http://www.genome.jp/dbget-bin/www_bget?ko:K07300	Q39253	1650	2.1e-182	Vacuolar cation/proton exchanger 1 OS=Arabidopsis thaliana GN=CAX1 PE=1 SV=3	PF02254//PF01699	TrkA-N domain//Sodium/calcium exchanger protein	GO:0055085//GO:0006813	transmembrane transport//potassium ion transport	--	--	GO:0016021	integral component of membrane	KOG1397	Ca2+/H+ antiporter VCX1 and related proteins	FALSE	-1.3027	1	FALSE	0.16401	1	FALSE	1.8267	0.28547	FALSE	0.72696	1	FALSE
1-2k.c1653/4/1695	7.45667	8.42667	14.18	6.70667	13.3767	42.6233	93.7567	1680	565479550	XP_006297415.1	2187	8.1e-244	hypothetical protein CARUB_v10013439mg, partial [Capsella rubella]>gi|482566124|gb|EOA30313.1| hypothetical protein CARUB_v10013439mg, partial [Capsella rubella]	30680273	NM_179641.1	1134	0	Arabidopsis thaliana P-loop containing nucleoside triphosphate hydrolases superfamily protein mRNA, complete cds	--	--	--	--	Q9P6Q3	326	7.1e-29	Probable mitochondrial chaperone bcs1 OS=Schizosaccharomyces pombe (strain 972 / ATCC 24843) GN=SPAC644.07 PE=2 SV=1	PF07728//PF05496//PF00910//PF00005//PF00004//PF01695//PF01637//PF13304	AAA domain (dynein-related subfamily)//Holliday junction DNA helicase ruvB N-terminus//RNA helicase//ABC transporter//ATPase family associated with various cellular activities (AAA)//IstB-like ATP binding protein//Archaeal ATPase//AAA domain, putative AbiEii toxin, Type IV TA system	GO:0006310//GO:0006281	DNA recombination//DNA repair	GO:0003723//GO:0005524//GO:0003724//GO:0016887//GO:0009378	RNA binding//ATP binding//RNA helicase activity//ATPase activity//four-way junction helicase activity	GO:0009379//GO:0005657	Holliday junction helicase complex//replication fork	--	--	FALSE	2.852	1	FALSE	3.8542	0.5682	FALSE	-0.0060426	1	FALSE	-0.026462	1	FALSE
1-2k.c16557/3/2306	15.2433	8.46	9.06	4.67	9.83667	2.23	1.30667	2309	297818256	XP_002877011.1	3364	0	hypothetical protein ARALYDRAFT_904909 [Arabidopsis lyrata subsp. lyrata]>gi|297322849|gb|EFH53270.1| hypothetical protein ARALYDRAFT_904909 [Arabidopsis lyrata subsp. lyrata]	727465050	XM_010516083.1	1876	0	PREDICTED: Camelina sativa probable metal-nicotianamine transporter YSL6 (LOC104790348), mRNA	--	--	--	--	Q6R3K6	3371	0	Probable metal-nicotianamine transporter YSL6 OS=Arabidopsis thaliana GN=YSL6 PE=2 SV=2	PF03169	OPT oligopeptide transporter protein	GO:0055085	transmembrane transport	--	--	--	--	--	--	FALSE	-2.9238	1	DOWN	-3.7449	0.0004143	FALSE	-1.6183	0.4614	FALSE	0.17913	1	FALSE
1-2k.c1661/4/1747	45.9933	14.52	28.1167	7.15667	27.9567	41.5667	42.4033	1729	565465374	XP_006290651.1	2098	1.7e-233	hypothetical protein CARUB_v10016743mg [Capsella rubella]>gi|482559358|gb|EOA23549.1| hypothetical protein CARUB_v10016743mg [Capsella rubella]	79313960	NM_001035712.1	1175	0	Arabidopsis thaliana AAA-type ATPase family protein mRNA, complete cds	--	--	--	--	Q54DY9	295	2.9e-25	Probable mitochondrial chaperone BCS1-B OS=Dictyostelium discoideum GN=bcsl1b PE=3 SV=1	PF01346//PF00004//PF04843//PF01926//PF13304//PF05496//PF03094//PF07728//PF00910//PF00005	Domain amino terminal to FKBP-type peptidyl-prolyl isomerase//ATPase family associated with various cellular activities (AAA)//Herpesvirus tegument protein, N-terminal conserved region//50S ribosome-binding GTPase//AAA domain, putative AbiEii toxin, Type IV TA system//Holliday junction DNA helicase ruvB N-terminus//Mlo family//AAA domain (dynein-related subfamily)//RNA helicase//ABC transporter	GO:0006508//GO:0006310//GO:0006457//GO:0006281//GO:0006952	proteolysis//DNA recombination//protein folding//DNA repair//defense response	GO:0008233//GO:0005525//GO:0016887//GO:0009378//GO:0003723//GO:0003724//GO:0005524	peptidase activity//GTP binding//ATPase activity//four-way junction helicase activity//RNA binding//RNA helicase activity//ATP binding	GO:0005657//GO:0016021//GO:0009379	replication fork//integral component of membrane//Holliday junction helicase complex	--	--	FALSE	0.59492	1	FALSE	-0.11615	1	DOWN	-2.5577	0.0003924	FALSE	0.062724	1	FALSE
1-2k.c1676/7/1667	5.73667	37.1667	26.5233	34.7467	17.21	20.2033	29.69	1667	18397139	NP_566247.1	2145	6e-239	sugar transporter ERD6-like 10 [Arabidopsis thaliana]>gi|75331788|sp|Q93Z80.1|EDL10_ARATH RecName: Full=Sugar transporter ERD6-like 10>gi|16604316|gb|AAL24164.1| AT3g05160/T12H1_13 [Arabidopsis thaliana]>gi|27363392|gb|AAO11615.1| At3g05160/T12H1.12 [Arabidopsis thaliana]>gi|332640672|gb|AEE74193.1| sugar transporter ERD6-like 10 [Arabidopsis thaliana]	145338134	NM_111388.3	1100	0	Arabidopsis thaliana sugar transporter ERD6-like 10 mRNA, complete cds	--	--	--	--	Q93Z80	2145	8.3e-240	Sugar transporter ERD6-like 10 OS=Arabidopsis thaliana GN=At3g05160 PE=2 SV=1	PF07690//PF00083	Major Facilitator Superfamily//Sugar (and other) transporter	GO:0055085//GO:0008643	transmembrane transport//carbohydrate transport	GO:0005351//GO:0022857	sugar:proton symporter activity//transmembrane transporter activity	GO:0005886//GO:0016021	plasma membrane//integral component of membrane	--	--	FALSE	0.13434	1	FALSE	2.3062	0.18687	UP	2.5909	0.00045816	FALSE	-0.62757	1	FALSE
1-2k.c16770/5/1804	14.4233	29.6033	97.98	74.0933	66.9633	46.8933	23.55	1786	565430349	XP_006279624.1	1657	2.5e-182	hypothetical protein CARUB_v10026461mg [Capsella rubella]>gi|482548328|gb|EOA12522.1| hypothetical protein CARUB_v10026461mg [Capsella rubella]	565430348	XM_006279562.1	1189	0	Capsella rubella hypothetical protein (CARUB_v10026461mg) mRNA, complete cds	K14209	SLC36A, PAT	solute carrier family 36 (proton-coupled amino acid transporter)	http://www.genome.jp/dbget-bin/www_bget?ko:K14209	Q9FKY3	1643	1.5e-181	Amino acid transporter ANTL3 OS=Arabidopsis thaliana GN=At5g65990 PE=2 SV=1	PF06423	GWT1	GO:0006506	GPI anchor biosynthetic process	GO:0016746	transferase activity, transferring acyl groups	GO:0016021//GO:0005789	integral component of membrane//endoplasmic reticulum membrane	KOG1304	Amino acid transporters	FALSE	-2.0931	0.28598	FALSE	0.70328	0.86295	UP	2.4642	0.00029517	FALSE	-0.49757	1	FALSE
1-2k.c16819/1/1698	0.763333	7.77	0	0	0	0	0	1698	297814053	XP_002874910.1	2026	3.8e-225	TOC159 [Arabidopsis lyrata subsp. lyrata]>gi|297320747|gb|EFH51169.1| TOC159 [Arabidopsis lyrata subsp. lyrata]	565457520	XM_006286825.1	1340	0	Capsella rubella hypothetical protein (CARUB_v10000033mg) mRNA, complete cds	--	--	--	--	O81283	2013	1.7e-224	Translocase of chloroplast 159, chloroplastic OS=Arabidopsis thaliana GN=TOC159 PE=1 SV=1	--	--	--	--	GO:0005525//GO:0016817	GTP binding//hydrolase activity, acting on acid anhydrides	--	--	--	--	FALSE	NA	NA	FALSE	#NAME?	0.617	FALSE	#NAME?	0.64519	FALSE	NA	NA	FALSE
1-2k.c16830/2/1599	26.2	20.7433	43.72	45.7033	67.6867	32.69	29.6533	1587	452767908	AGG11160.1	1971	8.5e-219	NHX-like protein [Olimarabidopsis pumila]	452767907	KC200248.1	1321	0	Olimarabidopsis pumila NHX-like protein (NHX1) mRNA, complete cds	--	--	--	--	Q68KI4	1952	1.9e-217	Sodium/hydrogen exchanger 1 OS=Arabidopsis thaliana GN=NHX1 PE=1 SV=2	PF00999	Sodium/hydrogen exchanger family	GO:0006812//GO:0055085//GO:0006885	cation transport//transmembrane transport//regulation of pH	GO:0015299	solute:proton antiporter activity	GO:0016021	integral component of membrane	KOG1965	Sodium/hydrogen exchanger protein	FALSE	-0.57479	1	FALSE	0.17528	1	FALSE	0.86749	0.5058	FALSE	0.65993	0.87361	FALSE
1-2k.c16860/1/1983	18.2	32.6233	39.4633	40.7733	39.87	52.19	59.09	1995	567136447	XP_006393957.1	1340	1.6e-145	hypothetical protein EUTSA_v10004631mg [Eutrema salsugineum]>gi|557090596|gb|ESQ31243.1| hypothetical protein EUTSA_v10004631mg [Eutrema salsugineum]	565434381	XM_006280878.1	862	0	Capsella rubella hypothetical protein (CARUB_v10026938mg) mRNA, complete cds	K15040	VDAC2	voltage-dependent anion channel protein 2	http://www.genome.jp/dbget-bin/www_bget?ko:K15040	Q9FJX3	1354	5.3e-148	Mitochondrial outer membrane protein porin 2 OS=Arabidopsis thaliana GN=VDAC2 PE=1 SV=1	PF01459	Eukaryotic porin	GO:0055085	transmembrane transport	--	--	GO:0005741	mitochondrial outer membrane	KOG3245	Uncharacterized conserved protein	FALSE	0.57917	1	FALSE	1.7412	0.091692	FALSE	1.2293	0.16532	FALSE	0.024939	1	FALSE
1-2k.c1698/4/2285	21.4467	31.7167	32.1933	31.8633	65.4567	53.1067	36.6233	2285	565441729	XP_006283265.1	3140	0	hypothetical protein CARUB_v10004301mg [Capsella rubella]>gi|482551970|gb|EOA16163.1| hypothetical protein CARUB_v10004301mg [Capsella rubella]	297803705	XM_002869691.1	1780	0	Arabidopsis lyrata subsp. lyrata hypothetical protein, mRNA	--	--	--	--	Q6R3L0	3146	0	Metal-nicotianamine transporter YSL1 OS=Arabidopsis thaliana GN=YSL1 PE=2 SV=2	PF05365//PF03169	Ubiquinol-cytochrome C reductase, UQCRX/QCR9 like//OPT oligopeptide transporter protein	GO:0006122//GO:0055085	mitochondrial electron transport, ubiquinol to cytochrome c//transmembrane transport	--	--	GO:0005750//GO:0005743	mitochondrial respiratory chain complex III//mitochondrial inner membrane	--	--	FALSE	0.15302	1	FALSE	0.7781	0.74618	FALSE	0.66628	0.7457	FALSE	1.0549	0.18583	FALSE
1-2k.c17135/1/2104	5.65333	4.86667	12.39	20.11	36.3767	32.7967	110.78	1985	565484956	XP_006300118.1	2869	0	hypothetical protein CARUB_v10016347mg [Capsella rubella]>gi|482568827|gb|EOA33016.1| hypothetical protein CARUB_v10016347mg [Capsella rubella]	727583220	XM_010466258.1	1433	0	PREDICTED: Camelina sativa laccase-7-like (LOC104745084), mRNA	K05909	E1.10.3.2	laccase	http://www.genome.jp/dbget-bin/www_bget?ko:K05909	Q9SR40	2713	1.4e-305	Laccase-7 OS=Arabidopsis thaliana GN=LAC7 PE=2 SV=1	PF07731//PF07732//PF00394//PF03161	Multicopper oxidase//Multicopper oxidase//Multicopper oxidase//LAGLIDADG DNA endonuclease family	GO:0055114	oxidation-reduction process	GO:0016491//GO:0004519//GO:0005507	oxidoreductase activity//endonuclease activity//copper ion binding	--	--	--	--	FALSE	3.2974	1	FALSE	4.4187	0.2801	FALSE	1.9295	0.35837	FALSE	1.6371	0.072949	FALSE
1-2k.c17198/1/2099	9.62333	6.95667	23.1867	30.0767	25.9567	14.4033	15.8833	2098	297799798	XP_002867783.1	2871	0	hypothetical protein ARALYDRAFT_492645 [Arabidopsis lyrata subsp. lyrata]>gi|297313619|gb|EFH44042.1| hypothetical protein ARALYDRAFT_492645 [Arabidopsis lyrata subsp. lyrata]	110739318	AK229735.1	1536	0	Arabidopsis thaliana mRNA for potassium channel, complete cds, clone: RAFL21-48-C06	--	--	--	--	Q75HP9	1709	3.8e-189	Potassium channel AKT2 OS=Oryza sativa subsp. japonica GN=Os05g0428700 PE=2 SV=1	PF13606//PF02017//PF00520//PF00023	Ankyrin repeat//CIDE-N domain//Ion transport protein//Ankyrin repeat	GO:0006811//GO:0006813//GO:0055085//GO:0006915	ion transport//potassium ion transport//transmembrane transport//apoptotic process	GO:0005216//GO:0005249//GO:0005515	ion channel activity//voltage-gated potassium channel activity//protein binding	GO:0016020//GO:0005622//GO:0008076//GO:0016021	membrane//intracellular//voltage-gated potassium channel complex//integral component of membrane	--	--	FALSE	-0.57146	1	FALSE	0.68265	0.82183	UP	1.6762	0.030202	FALSE	0.18412	1	FALSE
1-2k.c17210/1/1973	4.73333	11.0067	17.1033	24.1267	29.7667	29.7367	26.9967	1970	565453954	XP_006286669.1	1984	3.3e-220	hypothetical protein CARUB_v10002619mg [Capsella rubella]>gi|482555375|gb|EOA19567.1| hypothetical protein CARUB_v10002619mg [Capsella rubella]	565453953	XM_006286607.1	933	0	Capsella rubella hypothetical protein (CARUB_v10002619mg) mRNA, complete cds	--	--	--	--	Q94BZ1	1939	7.6e-216	Protein ZINC INDUCED FACILITATOR-LIKE 1 OS=Arabidopsis thaliana GN=ZIFL1 PE=2 SV=1	PF07690//PF00083	Major Facilitator Superfamily//Sugar (and other) transporter	GO:0055085	transmembrane transport	GO:0022857	transmembrane transporter activity	GO:0016021	integral component of membrane	--	--	FALSE	0.64901	1	UP	2.5273	0.013361	UP	2.4115	0.0021441	FALSE	0.81455	0.73873	FALSE
1-2k.c1730/29/1982	12.2733	17.4433	15.8667	26.0533	29.8767	48.3967	69.6167	1965	674946138	CDX87633.1	2692	2.6e-302	BnaA07g32400D [Brassica napus]	565488940	XM_006302048.1	1466	0	Capsella rubella hypothetical protein (CARUB_v10020107mg) mRNA, complete cds	--	--	--	--	Q00624	1594	7.7e-176	L-ascorbate oxidase homolog OS=Brassica napus GN=Bp10 PE=2 SV=1	PF07731//PF00394//PF07732	Multicopper oxidase//Multicopper oxidase//Multicopper oxidase	GO:0055114	oxidation-reduction process	GO:0016491//GO:0005507	oxidoreductase activity//copper ion binding	--	--	--	--	FALSE	2.0668	0.30927	UP	2.4986	0.0064417	FALSE	1.1863	0.26192	FALSE	0.93315	0.59593	FALSE
1-2k.c17320/2/1937	29.08	27.1533	49.81	56.53	64.5033	41.5033	42.3933	1898	727465251	XP_010514491.1	2289	1.4e-255	PREDICTED: probable monodehydroascorbate reductase, cytoplasmic isoform 2 [Camelina sativa]	727442564	XM_010504484.1	1362	0	PREDICTED: Camelina sativa probable monodehydroascorbate reductase, cytoplasmic isoform 2 (LOC104780024), mRNA	K08232	E1.6.5.4	monodehydroascorbate reductase (NADH)	http://www.genome.jp/dbget-bin/www_bget?ko:K08232	Q9LK94	2269	4e-254	Probable monodehydroascorbate reductase, cytoplasmic isoform 2 OS=Arabidopsis thaliana GN=At3g27820 PE=2 SV=1	PF01266//PF13241//PF01593//PF01134//PF00070//PF07992	FAD dependent oxidoreductase//Putative NAD(P)-binding//Flavin containing amine oxidoreductase//Glucose inhibited division protein A//Pyridine nucleotide-disulphide oxidoreductase//Pyridine nucleotide-disulphide oxidoreductase	GO:0006779//GO:0055114//GO:0008033//GO:0019354	porphyrin-containing compound biosynthetic process//oxidation-reduction process//tRNA processing//siroheme biosynthetic process	GO:0043115//GO:0016491//GO:0050660	precorrin-2 dehydrogenase activity//oxidoreductase activity//flavin adenine dinucleotide binding	--	--	KOG1336	Monodehydroascorbate/ferredoxin reductase	FALSE	-0.24324	1	FALSE	0.52975	0.92217	FALSE	1.0176	0.30372	FALSE	0.41422	1	FALSE
1-2k.c17331/1/1853	5.58667	8.24667	25.74	35.8067	60.75	44.5033	21.3633	1843	727501520	XP_010426765.1	1675	2.1e-184	PREDICTED: vacuolar cation/proton exchanger 3 [Camelina sativa]	727444751	XM_010505591.1	1191	0	PREDICTED: Camelina sativa vacuolar cation/proton exchanger 3-like (LOC104781024), mRNA	K07300	chaA, CAX	Ca2+:H+ antiporter	http://www.genome.jp/dbget-bin/www_bget?ko:K07300	Q93Z81	1622	4.1e-179	Vacuolar cation/proton exchanger 3 OS=Arabidopsis thaliana GN=CAX3 PE=1 SV=1	PF01699	Sodium/calcium exchanger protein	GO:0055085	transmembrane transport	--	--	GO:0016021	integral component of membrane	KOG1397	Ca2+/H+ antiporter VCX1 and related proteins	FALSE	-0.35471	1	FALSE	1.8855	0.13733	UP	2.7593	0.0069965	FALSE	1.27	1	FALSE
1-2k.c17355/1/2385.2	0	0.403333	0.296667	2.87667	0	3.75333	7.81	1010	674241665	KFK34430.1	1455	3.7e-159	hypothetical protein AALP_AA5G143800 [Arabis alpina]	727501527	XM_010428467.1	853	0	PREDICTED: Camelina sativa sulfate transporter 3.1 (LOC104711737), transcript variant X1, mRNA >gnl|BL_ORD_ID|26228306 PREDICTED: Camelina sativa sulfate transporter 3.1 (LOC104711737), transcript variant X2, mRNA	K17471	SULTR3	sulfate transporter 3	http://www.genome.jp/dbget-bin/www_bget?ko:K17471	Q9SV13	1524	5.2e-168	Sulfate transporter 3.1 OS=Arabidopsis thaliana GN=SULTR3;1 PE=2 SV=1	PF00916	Sulfate permease family	GO:0008272	sulfate transport	GO:0015116	sulfate transmembrane transporter activity	GO:0016021	integral component of membrane	--	--	FALSE	4.6988	0.97876	FALSE	Inf	0.051267	FALSE	Inf	0.050839	FALSE	#NAME?	1	FALSE
1-2k.c17527/1/1813.1	10.23	8.79333	12.11	15.21	30.1733	10.61	15.16	937	297828742	XP_002882253.1	1175	1e-126	hypothetical protein ARALYDRAFT_477525 [Arabidopsis lyrata subsp. lyrata]>gi|297328093|gb|EFH58512.1| hypothetical protein ARALYDRAFT_477525 [Arabidopsis lyrata subsp. lyrata]	297828741	XM_002882207.1	718	0	Arabidopsis lyrata subsp. lyrata hypothetical protein, mRNA	--	--	--	--	Q8GXX7	1181	2.8e-128	Zinc finger CCCH domain-containing protein 33 OS=Arabidopsis thaliana GN=ZFN1 PE=1 SV=1	PF00642	Zinc finger C-x8-C-x5-C-x3-H type (and similar)	--	--	GO:0008270//GO:0046872//GO:0003676	zinc ion binding//metal ion binding//nucleic acid binding	--	--	--	--	FALSE	0.20322	1	FALSE	0.48596	1	FALSE	0.691	0.94601	FALSE	1.3492	0.47112	FALSE
1-2k.c17527/1/1813.2	12.59	11.4633	17.6867	26.2867	41.4	20.69	21.4833	820	565477888	XP_006296584.1	861	2.3e-90	hypothetical protein CARUB_v100138730mg, partial [Capsella rubella]>gi|482565293|gb|EOA29482.1| hypothetical protein CARUB_v100138730mg, partial [Capsella rubella]	297828741	XM_002882207.1	581	0	Arabidopsis lyrata subsp. lyrata hypothetical protein, mRNA	--	--	--	--	Q8GXX7	839	1.1e-88	Zinc finger CCCH domain-containing protein 33 OS=Arabidopsis thaliana GN=ZFN1 PE=1 SV=1	PF00642	Zinc finger C-x8-C-x5-C-x3-H type (and similar)	--	--	GO:0046872	metal ion binding	--	--	--	--	FALSE	0.15319	1	FALSE	0.73386	0.9354	FALSE	1.1764	0.52625	FALSE	1.2198	0.54419	FALSE
1-2k.c17563/1/1939	4.13333	4.96667	0.503333	7.38	6.28	0.153333	3.15667	1948	297808579	XP_002872173.1	1602	6.4e-176	zinc finger family protein [Arabidopsis lyrata subsp. lyrata]>gi|297318010|gb|EFH48432.1| zinc finger family protein [Arabidopsis lyrata subsp. lyrata]	334187941	NM_001203468.1	1157	0	Arabidopsis thaliana CHY and CTCHY and RING-type zinc finger protein mRNA, complete cds	K10144	RCHY1, PIRH2	RING finger and CHY zinc finger domain-containing protein 1	http://www.genome.jp/dbget-bin/www_bget?ko:K10144	Q96PM5	614	3.3e-62	RING finger and CHY zinc finger domain-containing protein 1 OS=Homo sapiens GN=RCHY1 PE=1 SV=1	PF05495//PF00097//PF14634//PF13639	CHY zinc finger//Zinc finger, C3HC4 type (RING finger)//zinc-RING finger domain//Ring finger domain	--	--	GO:0046872//GO:0005515//GO:0008270	metal ion binding//protein binding//zinc ion binding	--	--	KOG1940	Zn-finger protein	FALSE	2.5717	1	FALSE	-0.6449	1	FALSE	0.80572	1	FALSE	3.7696	0.22251	DOWN
1-2k.c17566/3/2296	7.51	12.5933	19.81	25.5333	31.3133	20.41	14.32	2297	297833210	XP_002884487.1	2431	5.6e-272	hypothetical protein ARALYDRAFT_477785 [Arabidopsis lyrata subsp. lyrata]>gi|297330327|gb|EFH60746.1| hypothetical protein ARALYDRAFT_477785 [Arabidopsis lyrata subsp. lyrata]	334185089	NM_111375.3	1431	0	Arabidopsis thaliana K+/H+ exchanger mRNA, complete cds	--	--	--	--	Q56XP4	2388	7.6e-268	Sodium/hydrogen exchanger 2 OS=Arabidopsis thaliana GN=NHX2 PE=2 SV=2	PF00444//PF04139//PF00999	Ribosomal protein L36//Rad9//Sodium/hydrogen exchanger family	GO:0006812//GO:0042254//GO:0000077//GO:0006412//GO:0015992//GO:0055085//GO:0006885//GO:0006814	cation transport//ribosome biogenesis//DNA damage checkpoint//translation//proton transport//transmembrane transport//regulation of pH//sodium ion transport	GO:0015299//GO:0003735//GO:0015385	solute:proton antiporter activity//structural constituent of ribosome//sodium:proton antiporter activity	GO:0030896//GO:0005840//GO:0016021//GO:0005622	checkpoint clamp complex//ribosome//integral component of membrane//intracellular	KOG1965	Sodium/hydrogen exchanger protein	FALSE	-0.53874	1	FALSE	0.84023	0.87239	UP	1.8419	0.01941	FALSE	0.72456	0.95774	FALSE
1-2k.c17616/2/2198.2	0.296667	0.216667	0	1.81	1.35667	7.94333	16.7733	1035	727493773	XP_010422926.1	1270	1.1e-137	PREDICTED: ABC transporter F family member 2-like isoform X4 [Camelina sativa]	727493772	XM_010424624.1	789	0	PREDICTED: Camelina sativa ABC transporter F family member 2-like (LOC104708122), transcript variant X4, mRNA	--	--	--	--	Q9FIB4	1238	7.7e-135	ABC transporter F family member 2 OS=Arabidopsis thaliana GN=ABCF2 PE=3 SV=2	PF00910//PF00005//PF01926//PF01637//PF00006//PF03193//PF13304	RNA helicase//ABC transporter//50S ribosome-binding GTPase//Archaeal ATPase//ATP synthase alpha/beta family, nucleotide-binding domain//Protein of unknown function, DUF258//AAA domain, putative AbiEii toxin, Type IV TA system	--	--	GO:0005525//GO:0016887//GO:0003924//GO:0003724//GO:0005524//GO:0003723	GTP binding//ATPase activity//GTPase activity//RNA helicase activity//ATP binding//RNA binding	--	--	KOG0062	ATPase component of ABC transporters with duplicated ATPase domains/Translation elongation factor EF-3b	UP	Inf	0.0074089	UP	5.8176	0.028727	FALSE	2.5836	0.83233	FALSE	Inf	0.84542	FALSE
1-2k.c17652/3/1785	0	12.5067	14.8467	24.8867	6.34	58.23	34.89	1778	727598793	XP_010472374.1	848	1.6e-88	PREDICTED: uncharacterized protein LOC104752010 [Camelina sativa]	42466980	BX820264.1	1004	0	Arabidopsis thaliana Full-length cDNA Complete sequence from clone GSLTPGH15ZE03 of Hormone Treated Callus of strain col-0 of Arabidopsis thaliana (thale cress)	--	--	--	--	O64823	816	1.1e-85	Calcium uniporter protein 2, mitochondrial OS=Arabidopsis thaliana GN=At2g23790 PE=2 SV=1	--	--	--	--	--	--	--	--	KOG2966	Uncharacterized conserved protein	FALSE	1.1929	1	UP	Inf	0.00018889	UP	Inf	6.2901e-07	FALSE	-1.2836	1	FALSE
1-2k.c17727/1/2112.1	3.52	4.06667	0.406667	1.49333	5.37	7.27	6.66	1711	565464988	XP_006290458.1	2151	1.2e-239	hypothetical protein CARUB_v10019534mg [Capsella rubella]>gi|482559165|gb|EOA23356.1| hypothetical protein CARUB_v10019534mg [Capsella rubella]	727498580	XM_010427082.1	1384	0	PREDICTED: Camelina sativa probable magnesium transporter NIPA8 (LOC104710471), transcript variant X2, mRNA	--	--	--	--	Q8RWF4	2132	2.8e-238	Probable magnesium transporter NIPA8 OS=Arabidopsis thaliana GN=At3g26670 PE=2 SV=1	PF05653//PF00892	Magnesium transporter NIPA//EamA-like transporter family	GO:0015693	magnesium ion transport	GO:0015095	magnesium ion transmembrane transporter activity	GO:0016021//GO:0016020	integral component of membrane//membrane	KOG2922	Uncharacterized conserved protein	FALSE	4.0444	0.49364	FALSE	0.98396	0.87234	FALSE	-1.1876	0.84545	UP	3.7124	0.036727	FALSE
1-2k.c17814/1/2478	0	1.44	4.25	10.4433	0	0.373333	9.51333	2478	1619956	AAB17007.1	3518	0	voltage-gated chloride channel [Arabidopsis thaliana]	297801479	XM_002868578.1	2042	0	Arabidopsis lyrata subsp. lyrata ATCLC-A, mRNA	K05016	CLCN7	chloride channel 7	http://www.genome.jp/dbget-bin/www_bget?ko:K05016	P92941	3653	0	Chloride channel protein CLC-a OS=Arabidopsis thaliana GN=CLC-A PE=1 SV=2	PF00654	Voltage gated chloride channel	GO:0055085//GO:0006821	transmembrane transport//chloride transport	GO:0005247	voltage-gated chloride channel activity	GO:0016020	membrane	KOG0474	Cl- channel CLC-7 and related proteins (CLC superfamily)	FALSE	1.1396	1	UP	Inf	0.00045893	UP	Inf	0.00061074	DOWN	#NAME?	0.016771	FALSE
1-2k.c1793/12/1803	55.1333	49.0133	56.36	78.0633	135.8	160.5	177.813	1795	565432663	XP_006280377.1	2280	1.4e-254	hypothetical protein CARUB_v10026304mg [Capsella rubella]>gi|482549081|gb|EOA13275.1| hypothetical protein CARUB_v10026304mg [Capsella rubella]	42568791	NM_125936.3	1167	0	Arabidopsis thaliana MATE efflux family protein mRNA, complete cds	K03327	TC.MATE, SLC47A, norM, mdtK, dinF	multidrug resistance protein, MATE family	http://www.genome.jp/dbget-bin/www_bget?ko:K03327	Q9LYT3	854	4.5e-90	Protein TRANSPARENT TESTA 12 OS=Arabidopsis thaliana GN=TT12 PE=2 SV=1	PF01554	MatE	GO:0006855//GO:0006810//GO:0055085//GO:0015893	drug transmembrane transport//transport//transmembrane transport//drug transport	GO:0015297//GO:0015238	antiporter activity//drug transmembrane transporter activity	GO:0016020	membrane	--	--	FALSE	1.6642	0.66678	FALSE	1.7334	0.080643	FALSE	0.58692	0.79208	UP	1.3058	0.028102	FALSE
1-2k.c17974/1/2094	1.50667	3.01333	5.87667	7.76	5.70333	1.66667	1.53667	2031	727630696	XP_010486334.1	1656	3.7e-182	PREDICTED: zinc finger protein CONSTANS-LIKE 9-like [Camelina sativa]	727630695	XM_010488032.1	1109	0	PREDICTED: Camelina sativa zinc finger protein CONSTANS-LIKE 9-like (LOC104764491), mRNA	--	--	--	--	Q9SSE5	1635	1.4e-180	Zinc finger protein CONSTANS-LIKE 9 OS=Arabidopsis thaliana GN=COL9 PE=2 SV=1	PF00643//PF06203	B-box zinc finger//CCT motif	--	--	GO:0008270//GO:0005515	zinc ion binding//protein binding	GO:0005622	intracellular	--	--	FALSE	-1.9687	1	FALSE	0.009411	1	UP	2.4242	0.034054	FALSE	-0.024108	1	FALSE
1-2k.c17992/1/2447	23.0667	21.52	17.6	9.63333	6.49	12.4167	8.62	2449	727457011	XP_010510414.1	3255	0	PREDICTED: potassium transporter 1-like [Camelina sativa]	565471931	XM_006293706.1	1833	0	Capsella rubella hypothetical protein (CARUB_v10022742mg) mRNA, complete cds	K03549	kup	KUP system potassium uptake protein	http://www.genome.jp/dbget-bin/www_bget?ko:K03549	O22397	3227	0	Potassium transporter 1 OS=Arabidopsis thaliana GN=POT1 PE=1 SV=2	PF02866//PF02705	lactate/malate dehydrogenase, alpha/beta C-terminal domain//K+ potassium transporter	GO:0055114//GO:0071805//GO:0006813	oxidation-reduction process//potassium ion transmembrane transport//potassium ion transport	GO:0015079//GO:0016616	potassium ion transmembrane transporter activity//oxidoreductase activity, acting on the CH-OH group of donors, NAD or NADP as acceptor	GO:0016020	membrane	--	--	FALSE	-1.0366	1	FALSE	-1.3997	0.25934	FALSE	-1.1398	0.26228	FALSE	-1.3674	0.66952	FALSE
1-2k.c18049/2/1879.1	4.48	9.63667	13.88	17.9633	30.8467	24.4967	49.5067	954	15529196	AAK97692.1	1174	1.3e-126	At1g66760/F4N21_11 [Arabidopsis thaliana]>gi|33589760|gb|AAQ22646.1| At1g66760/F4N21_11 [Arabidopsis thaliana]>gi|227202734|dbj|BAH56840.1| AT1G66760 [Arabidopsis thaliana]	727595091	XM_010472248.1	653	0	PREDICTED: Camelina sativa MATE efflux family protein 9-like (LOC104750457), mRNA	K03327	TC.MATE, SLC47A, norM, mdtK, dinF	multidrug resistance protein, MATE family	http://www.genome.jp/dbget-bin/www_bget?ko:K03327	Q9SIA4	529	1.2e-52	MATE efflux family protein 5 OS=Arabidopsis thaliana GN=DTXL1 PE=3 SV=1	PF01554	MatE	GO:0006810//GO:0006855//GO:0015893//GO:0055085	transport//drug transmembrane transport//drug transport//transmembrane transport	GO:0015297//GO:0015238	antiporter activity//drug transmembrane transporter activity	GO:0016020	membrane	--	--	FALSE	1.863	1	FALSE	3.4948	0.058767	FALSE	2.0518	0.10787	FALSE	1.1774	0.63307	FALSE
1-2k.c18049/2/1879.2	3.98333	11.4867	15.6433	22.37	26.1	20.56	21.67	862	13430684	AAK25964.1	978	6.4e-104	putative MATE efflux family protein [Arabidopsis thaliana]	15529195	AY052222.1	574	0	Arabidopsis thaliana At1g66760/F4N21_11 mRNA, complete cds	K03327	TC.MATE, SLC47A, norM, mdtK, dinF	multidrug resistance protein, MATE family	http://www.genome.jp/dbget-bin/www_bget?ko:K03327	Q8RWF5	564	9.1e-57	MATE efflux family protein 9 OS=Arabidopsis thaliana GN=DTXL5 PE=2 SV=1	PF01554	MatE	GO:0055085//GO:0015893//GO:0006810//GO:0006855	transmembrane transport//drug transport//transport//drug transmembrane transport	GO:0015238//GO:0015297	drug transmembrane transporter activity//antiporter activity	GO:0016020	membrane	--	--	FALSE	0.45337	1	FALSE	2.4486	0.1041	FALSE	2.545	0.098911	FALSE	0.73322	1	FALSE
1-2k.c18074/1/1604	3.58667	5.09667	3.1	2.4	0.363333	1.78667	0	1617	565465386	XP_006290657.1	2065	1.1e-229	hypothetical protein CARUB_v10016749mg [Capsella rubella]>gi|482559364|gb|EOA23555.1| hypothetical protein CARUB_v10016749mg [Capsella rubella]	727468166	XM_010517688.1	1225	0	PREDICTED: Camelina sativa ABC transporter F family member 4-like (LOC104791726), mRNA	K06184	ABCF1	ATP-binding cassette, subfamily F, member 1	http://www.genome.jp/dbget-bin/www_bget?ko:K06184	Q9M1H3	2041	9.3e-228	ABC transporter F family member 4 OS=Arabidopsis thaliana GN=ABCF4 PE=2 SV=1	PF03193//PF13304//PF00005//PF00910//PF01926//PF00004	Protein of unknown function, DUF258//AAA domain, putative AbiEii toxin, Type IV TA system//ABC transporter//RNA helicase//50S ribosome-binding GTPase//ATPase family associated with various cellular activities (AAA)	--	--	GO:0005525//GO:0016887//GO:0003724//GO:0005524//GO:0003924//GO:0003723	GTP binding//ATPase activity//RNA helicase activity//ATP binding//GTPase activity//RNA binding	--	--	KOG0927	Predicted transporter (ABC superfamily)	DOWN	#NAME?	0.040842	DOWN	#NAME?	0.01161	FALSE	-0.54555	1	FALSE	-3.1295	0.51028	FALSE
1-2k.c18187/1/2222	0	6.93	22.1233	51.76	0	34.72	33.28	2218	334187699	NP_974783.2	3239	0	cyclic nucleotide-gated ion channel 2 [Arabidopsis thaliana]>gi|332004774|gb|AED92157.1| cyclic nucleotide-gated ion channel 2 [Arabidopsis thaliana]	334187700	NM_121545.4	1628	0	Arabidopsis thaliana cyclic nucleotide-gated ion channel 2 mRNA, complete cds	K05391	CNGF	cyclic nucleotide gated channel, other eukaryote	http://www.genome.jp/dbget-bin/www_bget?ko:K05391	O65718	3239	0	Cyclic nucleotide-gated ion channel 2 OS=Arabidopsis thaliana GN=CNGC2 PE=1 SV=1	PF07127//PF00299//PF00612//PF00520	Late nodulin protein//Squash family serine protease inhibitor//IQ calmodulin-binding motif//Ion transport protein	GO:0006811//GO:0006816//GO:0009878//GO:0007263//GO:0006813//GO:0055085//GO:0009626//GO:0006812	ion transport//calcium ion transport//nodule morphogenesis//nitric oxide mediated signal transduction//potassium ion transport//transmembrane transport//plant-type hypersensitive response//cation transport	GO:0005516//GO:0030551//GO:0004867//GO:0005216//GO:0005242//GO:0046872//GO:0005515//GO:0005222//GO:0005262	calmodulin binding//cyclic nucleotide binding//serine-type endopeptidase inhibitor activity//ion channel activity//inward rectifier potassium channel activity//metal ion binding//protein binding//intracellular cAMP activated cation channel activity//calcium channel activity	GO:0016020//GO:0005622//GO:0008076//GO:0017071//GO:0005886	membrane//intracellular//voltage-gated potassium channel complex//intracellular cyclic nucleotide activated cation channel complex//plasma membrane	--	--	FALSE	0.5363	1	UP	Inf	0.00014329	UP	Inf	0.00024908	FALSE	#NAME?	0.48286	UP
1-2k.c18280/1/8745.2	0	2.00333	1.26	7.00667	0	2.08333	4.87333	1110	565466018	XP_006290898.1	1510	1.7e-165	hypothetical protein CARUB_v10017010mg [Capsella rubella]>gi|482559605|gb|EOA23796.1| hypothetical protein CARUB_v10017010mg [Capsella rubella]	727466391	XM_010516745.1	809	0	PREDICTED: Camelina sativa putative glycerol-3-phosphate transporter 1 (LOC104790949), transcript variant X2, mRNA	K13783	SLC37A1_2	MFS transporter, OPA family, solute carrier family 37 (glycerol-3-phosphate transporter), member 1/2	http://www.genome.jp/dbget-bin/www_bget?ko:K13783	Q9C5L3	1494	1.7e-164	Putative glycerol-3-phosphate transporter 1 OS=Arabidopsis thaliana GN=At3g47420 PE=2 SV=1	PF03137//PF00083//PF03967//PF07690	Organic Anion Transporter Polypeptide (OATP) family//Sugar (and other) transporter//Photosynthetic reaction centre, H-chain N-terminal region//Major Facilitator Superfamily	GO:0055085//GO:0006118//GO:0006810//GO:0019684	transmembrane transport//obsolete electron transport//transport//photosynthesis, light reaction	GO:0005215//GO:0022857//GO:0045156	transporter activity//transmembrane transporter activity//electron transporter, transferring electrons within the cyclic electron transport pathway of photosynthesis activity	GO:0030077//GO:0016020//GO:0016021	plasma membrane light-harvesting complex//membrane//integral component of membrane	KOG2533	Permease of the major facilitator superfamily	FALSE	1.903	1	UP	Inf	0.017397	UP	Inf	0.015129	FALSE	#NAME?	0.97001	FALSE
1-2k.c18289/1/1438	70.1033	54.4867	25.9433	23.4767	26.81	45.69	56.5	1439	297812453	XP_002874110.1	1659	1.2e-182	hypothetical protein ARALYDRAFT_489159 [Arabidopsis lyrata subsp. lyrata]>gi|297319947|gb|EFH50369.1| hypothetical protein ARALYDRAFT_489159 [Arabidopsis lyrata subsp. lyrata]	727652706	XM_010498805.1	1068	0	PREDICTED: Camelina sativa calcium sensing receptor, chloroplastic (LOC104774137), mRNA	--	--	--	--	Q9FN48	1619	7.1e-179	Calcium sensing receptor, chloroplastic OS=Arabidopsis thaliana GN=CAS PE=1 SV=1	PF07464//PF04138	Apolipophorin-III precursor (apoLp-III)//GtrA-like protein	GO:0006810//GO:0000271//GO:0006869	transport//polysaccharide biosynthetic process//lipid transport	GO:0008289	lipid binding	GO:0016021//GO:0005576	integral component of membrane//extracellular region	--	--	FALSE	0.99128	1	FALSE	-0.41876	1	FALSE	-1.525	0.057145	FALSE	0.049685	1	FALSE
1-2k.c18356/1/1355	14.1167	42.06	51.54	72.2833	58.4433	32.9867	33.4167	1321	297849260	XP_002892511.1	1378	4.1e-150	predicted protein [Arabidopsis lyrata subsp. lyrata]>gi|297338353|gb|EFH68770.1| predicted protein [Arabidopsis lyrata subsp. lyrata]	727431653	XM_010491841.1	782	0	PREDICTED: Camelina sativa uncharacterized LOC104767873 (LOC104767873), transcript variant X1, mRNA	--	--	--	--	F4I111	1375	1.3e-150	Calcium uniporter protein 6, mitochondrial OS=Arabidopsis thaliana GN=At1g09575 PE=2 SV=1	--	--	--	--	--	--	--	--	KOG2966	Uncharacterized conserved protein	FALSE	-0.66767	1	FALSE	1.1945	0.43542	UP	2.39	0.00058868	FALSE	0.18817	1	FALSE
1-2k.c18397/1/1859.1	560.51	237.83	260.363	181.663	109.97	133.767	108.11	808	727547597	XP_010446825.1	704	3.6e-72	PREDICTED: chaperone protein dnaJ 11, chloroplastic-like [Camelina sativa]	727547630	XM_010448535.1	435	0	PREDICTED: Camelina sativa chaperone protein dnaJ 11, chloroplastic (LOC104729580), mRNA	--	--	--	--	Q9FYB5	657	1.4e-67	Chaperone protein dnaJ 11, chloroplastic OS=Arabidopsis thaliana GN=ATJ11 PE=1 SV=2	--	--	--	--	--	--	--	--	KOG0712	Molecular chaperone (DnaJ superfamily)	FALSE	-1.2522	1	DOWN	-2.3758	0.037558	FALSE	-1.5744	0.17036	FALSE	-1.2037	0.51961	FALSE
1-2k.c18423/1/1724	35.07	43.8433	15.2933	19.0333	13.5633	20.81	27.1967	1702	79357228	NP_174768.2	2452	1.5e-274	phosphate transporter PHO1-8 [Arabidopsis thaliana]>gi|75127836|sp|Q6R8G2.1|PHO18_ARATH RecName: Full=Phosphate transporter PHO1 homolog 8; AltName: Full=Protein PHO1 homolog 8; Short=AtPHO1;H8>gi|41079288|gb|AAR99490.1| PHO1-like protein [Arabidopsis thaliana]>gi|332193664|gb|AEE31785.1| phosphate transporter PHO1-8 [Arabidopsis thaliana]	79357227	NM_103232.2	1278	0	Arabidopsis thaliana phosphate transporter PHO1-8 mRNA, complete cds	--	--	--	--	Q6R8G2	2452	2.1e-275	Phosphate transporter PHO1 homolog 8 OS=Arabidopsis thaliana GN=PHO1-H8 PE=2 SV=1	PF03124	EXS family	GO:0016036//GO:0006817	cellular response to phosphate starvation//phosphate ion transport	--	--	GO:0005886//GO:0016021	plasma membrane//integral component of membrane	--	--	FALSE	0.81165	1	FALSE	-0.37685	1	FALSE	-0.83693	0.60051	FALSE	-0.15007	1	FALSE
1-2k.c18507/2/1718	51.1567	37.7933	28.8133	20.5833	45.02	12.57	9.94667	1694	18397141	NP_566248.1	2193	1.6e-244	Major facilitator superfamily protein [Arabidopsis thaliana]>gi|42572259|ref|NP_974225.1| Major facilitator superfamily protein [Arabidopsis thaliana]>gi|79313121|ref|NP_001030640.1| Major facilitator superfamily protein [Arabidopsis thaliana]>gi|118572292|sp|Q94AF9.2|EDL11_ARATH RecName: Full=Sugar transporter ERD6-like 11>gi|222423627|dbj|BAH19782.1| AT3G05165 [Arabidopsis thaliana]>gi|33264067…	145322869	NM_001035563.2	1147	0	Arabidopsis thaliana Major facilitator superfamily protein mRNA, complete cds	--	--	--	--	Q94AF9	2193	2.3e-245	Sugar transporter ERD6-like 11 OS=Arabidopsis thaliana GN=At3g05165 PE=2 SV=2	PF07690//PF00083	Major Facilitator Superfamily//Sugar (and other) transporter	GO:0008643//GO:0055085	carbohydrate transport//transmembrane transport	GO:0022857//GO:0005351	transmembrane transporter activity//sugar:proton symporter activity	GO:0005886//GO:0016021	plasma membrane//integral component of membrane	--	--	FALSE	-1.6464	1	DOWN	-2.5472	0.0053904	FALSE	-1.2067	0.76054	FALSE	0.7269	1	FALSE
1-2k.c18591/1/1851	8.61667	8.25	4.66667	2.68	2.19333	3.81667	3.18333	1850	727619007	XP_010480189.1	1499	5.4e-164	PREDICTED: sodium/hydrogen exchanger 5 [Camelina sativa]	297853371	XM_002894521.1	949	0	Arabidopsis lyrata subsp. lyrata ATNHX5/NHX5, mRNA	K14724	SLC9A8, NHE8	solute carrier family 9 (sodium/hydrogen exchanger), member 8	http://www.genome.jp/dbget-bin/www_bget?ko:K14724	Q8S396	1481	9.2e-163	Sodium/hydrogen exchanger 5 OS=Arabidopsis thaliana GN=NHX5 PE=2 SV=2	PF03788//PF00999	LrgA family//Sodium/hydrogen exchanger family	GO:0006885//GO:0006812//GO:0055085	regulation of pH//cation transport//transmembrane transport	GO:0015299	solute:proton antiporter activity	GO:0016021	integral component of membrane	KOG1965	Sodium/hydrogen exchanger protein	FALSE	-0.58011	1	FALSE	-1.4475	0.45344	FALSE	-1.5845	0.27707	FALSE	-1.0282	1	FALSE
1-2k.c18603/2/2445	19.5033	38.42	35.32	43.15	29.1133	11.54	7.10667	2444	297827533	XP_002881649.1	3372	0	abc transporter family protein [Arabidopsis lyrata subsp. lyrata]>gi|297327488|gb|EFH57908.1| abc transporter family protein [Arabidopsis lyrata subsp. lyrata]	727447966	XM_010507298.1	1833	0	PREDICTED: Camelina sativa ABC transporter G family member 1-like (LOC104782384), mRNA	--	--	--	--	O80946	3372	0	ABC transporter G family member 1 OS=Arabidopsis thaliana GN=ABCG1 PE=2 SV=1	PF01926//PF01695//PF01583//PF13304//PF01061//PF00910//PF00005//PF03193//PF00437	50S ribosome-binding GTPase//IstB-like ATP binding protein//Adenylylsulphate kinase//AAA domain, putative AbiEii toxin, Type IV TA system//ABC-2 type transporter//RNA helicase//ABC transporter//Protein of unknown function, DUF258//Type II/IV secretion system protein	GO:0006810//GO:0006200//GO:0006144//GO:0000103	transport//obsolete ATP catabolic process//purine nucleobase metabolic process//sulfate assimilation	GO:0005525//GO:0003924//GO:0003724//GO:0005524//GO:0004020//GO:0003723//GO:0016887	GTP binding//GTPase activity//RNA helicase activity//ATP binding//adenylylsulfate kinase activity//RNA binding//ATPase activity	GO:0016020	membrane	--	--	FALSE	-2.3705	0.20893	FALSE	-1.5389	0.41058	FALSE	1.1535	0.17056	FALSE	-0.26861	1	FALSE
1-2k.c18663/1/1729.1	6.51667	6.40667	7.16	2.99667	0	0	2.82333	906	727457359	XP_010510579.1	1011	1e-107	PREDICTED: inner membrane protein ALBINO3, chloroplastic [Camelina sativa]	30684015	NM_128439.2	687	0	Arabidopsis thaliana inner membrane protein ALBINO3 mRNA, complete cds	K03217	yidC, spoIIIJ, OXA1	YidC/Oxa1 family membrane protein insertase	http://www.genome.jp/dbget-bin/www_bget?ko:K03217	Q8LBP4	985	1.5e-105	Inner membrane protein ALBINO3, chloroplastic OS=Arabidopsis thaliana GN=ALB3 PE=1 SV=2	PF02096	60Kd inner membrane protein	GO:0051205	protein insertion into membrane	--	--	GO:0016021	integral component of membrane	--	--	FALSE	-1.279	1	FALSE	-1.176	1	FALSE	-1.1654	1	DOWN	#NAME?	0.0024936	FALSE
1-2k.c18762/6/1802	12.66	53.6367	35.4467	38.55	40.8667	48.5033	49.05	1764	727423037	XP_010444324.1	1927	1.2e-213	PREDICTED: MATE efflux family protein 5-like [Camelina sativa]	332002898	CP002688.1	1141	0	Arabidopsis thaliana chromosome 5 sequence	K03327	TC.MATE, SLC47A, norM, mdtK, dinF	multidrug resistance protein, MATE family	http://www.genome.jp/dbget-bin/www_bget?ko:K03327	Q9SIA4	482	6.1e-47	MATE efflux family protein 5 OS=Arabidopsis thaliana GN=DTXL1 PE=3 SV=1	PF01554//PF02313	MatE//Fumarate reductase subunit D	GO:0055085//GO:0006810//GO:0006106//GO:0015893//GO:0006855	transmembrane transport//transport//fumarate metabolic process//drug transport//drug transmembrane transport	GO:0015238//GO:0015297	drug transmembrane transporter activity//antiporter activity	GO:0016020	membrane	--	--	FALSE	0.50642	1	FALSE	1.9904	0.19115	FALSE	1.6839	0.37247	FALSE	0.24745	1	FALSE
1-2k.c18785/1/1882	28.43	22.52	18.96	12.4467	10.0367	8.48667	10.2033	1853	22330577	NP_177343.2	1681	4.2e-185	receptor homology-transmembrane-RING H2 domain protein RMR2 [Arabidopsis thaliana]>gi|75161569|sp|Q8VZ14.1|RMR2_ARATH RecName: Full=Receptor homology region, transmembrane domain- and RING domain-containing protein 2; Short=AtRMR2; AltName: Full=ReMembR-H2 protein JR702; Flags: Precursor>gi|17529200|gb|AAL38826.1| unknown protein [Arabidopsis thaliana]>gi|22136866|gb|AAM91777.1| unknown protein […	565489242	XM_006302199.1	1165	0	Capsella rubella hypothetical protein (CARUB_v10020298mg) mRNA, complete cds	K15692	RNF13, RZF	E3 ubiquitin-protein ligase RNF13	http://www.genome.jp/dbget-bin/www_bget?ko:K15692	Q8VZ14	1681	5.9e-186	Receptor homology region, transmembrane domain- and RING domain-containing protein 2 OS=Arabidopsis thaliana GN=RMR2 PE=2 SV=1	PF12678//PF12861//PF00097//PF13639//PF14634//PF17123	RING-H2 zinc finger//Anaphase-promoting complex subunit 11 RING-H2 finger//Zinc finger, C3HC4 type (RING finger)//Ring finger domain//zinc-RING finger domain//RING-like zinc finger	GO:0016567	protein ubiquitination	GO:0046872//GO:0005515//GO:0004842//GO:0008270//GO:0008233	metal ion binding//protein binding//ubiquitin-protein transferase activity//zinc ion binding//peptidase activity	GO:0005576//GO:0005680	extracellular region//anaphase-promoting complex	KOG4628	Predicted E3 ubiquitin ligase	FALSE	-0.88889	1	FALSE	-1.5033	0.25897	FALSE	-1.1361	0.3123	FALSE	-0.85674	0.80884	FALSE
1-2k.c18832/1/2495	1.41	6.2	0	0	0	0	0.393333	2420	297803510	XP_002869639.1	3803	0	multidrug resistance protein 2 [Arabidopsis lyrata subsp. lyrata]>gi|297315475|gb|EFH45898.1| multidrug resistance protein 2 [Arabidopsis lyrata subsp. lyrata]	297803509	XM_002869593.1	1994	0	Arabidopsis lyrata subsp. lyrata multidrug resistance protein 2, mRNA	K05658	ABCB1	ATP-binding cassette, subfamily B (MDR/TAP), member 1	http://www.genome.jp/dbget-bin/www_bget?ko:K05658	Q8LPK2	3793	0	ABC transporter B family member 2 OS=Arabidopsis thaliana GN=ABCB2 PE=1 SV=3	PF00004//PF13304//PF00664//PF07728//PF05731//PF00005//PF03193//PF06414	ATPase family associated with various cellular activities (AAA)//AAA domain, putative AbiEii toxin, Type IV TA system//ABC transporter transmembrane region//AAA domain (dynein-related subfamily)//TROVE domain//ABC transporter//Protein of unknown function, DUF258//Zeta toxin	GO:0006200//GO:0055085//GO:0006810	obsolete ATP catabolic process//transmembrane transport//transport	GO:0016887//GO:0003723//GO:0003924//GO:0005524//GO:0005525//GO:0042626//GO:0016301	ATPase activity//RNA binding//GTPase activity//ATP binding//GTP binding//ATPase activity, coupled to transmembrane movement of substances//kinase activity	GO:0016021	integral component of membrane	--	--	FALSE	Inf	1	FALSE	-2.0006	0.98984	FALSE	#NAME?	0.5058	FALSE	NA	NA	FALSE
1-2k.c18993/1/1662.1	0.603333	36.8333	40.8333	92.2233	0.333333	96.37	129.54	1410	238480053	NP_001154674.1	1825	6.4e-202	monodehydroascorbate reductase 1 [Arabidopsis thaliana]>gi|332645483|gb|AEE79004.1| monodehydroascorbate reductase (NADH) [Arabidopsis thaliana]	727501803	XM_010428614.1	1103	0	PREDICTED: Camelina sativa probable monodehydroascorbate reductase, cytoplasmic isoform 3 (LOC104711845), mRNA	K08232	E1.6.5.4	monodehydroascorbate reductase (NADH)	http://www.genome.jp/dbget-bin/www_bget?ko:K08232	Q9LFA3	1825	9e-203	Probable monodehydroascorbate reductase, cytoplasmic isoform 3 OS=Arabidopsis thaliana GN=At3g52880 PE=1 SV=1	PF02076//PF01266//PF00070//PF01134//PF07992	Pheromone A receptor//FAD dependent oxidoreductase//Pyridine nucleotide-disulphide oxidoreductase//Glucose inhibited division protein A//Pyridine nucleotide-disulphide oxidoreductase	GO:0007606//GO:0008033//GO:0046686//GO:0019852//GO:0009651//GO:0006096//GO:0042744//GO:0019236//GO:0007186//GO:0006094//GO:0055114//GO:0006118	sensory perception of chemical stimulus//tRNA processing//response to cadmium ion//L-ascorbic acid metabolic process//response to salt stress//glycolytic process//hydrogen peroxide catabolic process//response to pheromone//G-protein coupled receptor signaling pathway//gluconeogenesis//oxidation-reduction process//obsolete electron transport	GO:0016656//GO:0050660//GO:0009055//GO:0004932//GO:0016491	monodehydroascorbate reductase (NADH) activity//flavin adenine dinucleotide binding//electron carrier activity//mating-type factor pheromone receptor activity//oxidoreductase activity	GO:0005782//GO:0048046//GO:0016021//GO:0005886//GO:0009507//GO:0005829	peroxisomal matrix//apoplast//integral component of membrane//plasma membrane//chloroplast//cytosol	KOG1336	Monodehydroascorbate/ferredoxin reductase	FALSE	1.6409	1	UP	7.8574	0.015255	UP	7.3146	0.0082975	FALSE	-6.9863	0.9254	UP
1-2k.c18994/2/2234	0.693333	2.33	1.63	0.98	3.99	5.22333	6.07	2235	565436166	XP_006281523.1	3201	0	hypothetical protein CARUB_v10027623mg [Capsella rubella]>gi|482550227|gb|EOA14421.1| hypothetical protein CARUB_v10027623mg [Capsella rubella]	334188367	NM_124735.3	1752	0	Arabidopsis thaliana metal-nicotianamine transporter YSL3 mRNA, complete cds	--	--	--	--	Q2EF88	3132	0	Metal-nicotianamine transporter YSL3 OS=Arabidopsis thaliana GN=YSL3 PE=2 SV=1	PF03169	OPT oligopeptide transporter protein	GO:0055085	transmembrane transport	--	--	--	--	--	--	FALSE	1.906	1	UP	3.1693	0.038217	FALSE	0.58475	1	FALSE	1.3405	0.91608	FALSE
1-2k.c19020/1/1761	39.94	20.6367	5.73	2.45	0.896667	3.2	3.70333	1750	727543262	XP_010444944.1	2350	1.1e-262	PREDICTED: probable polyol transporter 6 [Camelina sativa]	727511718	XM_010433851.1	1239	0	PREDICTED: Camelina sativa probable polyol transporter 6 (LOC104716472), mRNA	--	--	--	--	Q8GXR2	2329	4e-261	Probable polyol transporter 6 OS=Arabidopsis thaliana GN=PLT6 PE=2 SV=2	PF07690//PF00083	Major Facilitator Superfamily//Sugar (and other) transporter	GO:0055085	transmembrane transport	GO:0022857	transmembrane transporter activity	GO:0016021	integral component of membrane	--	--	FALSE	-0.56179	1	DOWN	-3.4235	0.00046577	DOWN	-3.9816	1.3328e-05	FALSE	-2.6038	0.5005	FALSE
1-2k.c19026/1/1963	0.00666667	2.15333	2.94333	5.07	0	3.41333	1.65667	1974	567126585	XP_006391601.1	1673	3.8e-184	hypothetical protein EUTSA_v10023348mg [Eutrema salsugineum]>gi|557088107|gb|ESQ28887.1| hypothetical protein EUTSA_v10023348mg [Eutrema salsugineum]	297801197	XM_002868437.1	1357	0	Arabidopsis lyrata subsp. lyrata hypothetical protein, mRNA	K13863	SLC7A1, ATRC1	solute carrier family 7 (cationic amino acid transporter), member 1	http://www.genome.jp/dbget-bin/www_bget?ko:K13863	Q8GYB4	1829	4.3e-203	Cationic amino acid transporter 3, mitochondrial OS=Arabidopsis thaliana GN=CAT3 PE=2 SV=1	PF13520//PF04104//PF00324	Amino acid permease//Eukaryotic and archaeal DNA primase, large subunit//Amino acid permease	GO:0006269//GO:0006810//GO:0055085//GO:0006865//GO:0003333//GO:0006351	DNA replication, synthesis of RNA primer//transport//transmembrane transport//amino acid transport//amino acid transmembrane transport//transcription, DNA-templated	GO:0015171//GO:0003896	amino acid transmembrane transporter activity//DNA primase activity	GO:0016020//GO:0005657//GO:0005730	membrane//replication fork//nucleolus	KOG1286	Amino acid transporters	FALSE	-0.83903	1	UP	7.5918	0.044515	UP	9.1344	0.0051639	FALSE	#NAME?	0.77586	UP
1-2k.c19071/1/1847.2	27.87	38.18	83.1867	125.627	50.9867	158.413	170.173	723	727515891	XP_010434307.1	304	7.7e-26	PREDICTED: plasma membrane-associated cation-binding protein 1-like [Camelina sativa]	727515890	XM_010436005.1	396	0	PREDICTED: Camelina sativa plasma membrane-associated cation-binding protein 1-like (LOC104718288), mRNA	--	--	--	--	Q96262	245	7.5e-20	Plasma membrane-associated cation-binding protein 1 OS=Arabidopsis thaliana GN=PCAP1 PE=1 SV=1	--	--	--	--	--	--	--	--	--	--	FALSE	0.97112	1	UP	2.6788	0.0046046	FALSE	2.2861	0.16368	FALSE	-0.7269	1	FALSE
1-2k.c19295/3/1933	0.193333	0.113333	48.3667	90.94	0.213333	51.17	77.3233	1926	297822823	XP_002879294.1	2515	8.6e-282	hypothetical protein ARALYDRAFT_482018 [Arabidopsis lyrata subsp. lyrata]>gi|297325133|gb|EFH55553.1| hypothetical protein ARALYDRAFT_482018 [Arabidopsis lyrata subsp. lyrata]	297822822	XM_002879248.1	1698	0	Arabidopsis lyrata subsp. lyrata hypothetical protein, mRNA	K03798	ftsH, hflB	cell division protease FtsH	http://www.genome.jp/dbget-bin/www_bget?ko:K03798	O80860	2501	5.1e-281	ATP-dependent zinc metalloprotease FTSH 2, chloroplastic OS=Arabidopsis thaliana GN=FTSH2 PE=1 SV=1	PF02367//PF00005//PF07724//PF00158//PF06068//PF05496//PF07728//PF01695//PF00004//PF01434//PF01057//PF06480//PF02562	Threonylcarbamoyl adenosine biosynthesis protein TsaE//ABC transporter//AAA domain (Cdc48 subfamily)//Sigma-54 interaction domain//TIP49 C-terminus//Holliday junction DNA helicase ruvB N-terminus//AAA domain (dynein-related subfamily)//IstB-like ATP binding protein//ATPase family associated with various cellular activities (AAA)//Peptidase family M41//Parvovirus non-structural protein NS1//FtsH E…	GO:0006508//GO:0006355//GO:0030163//GO:0019079//GO:0002949//GO:0006310//GO:0006281	proteolysis//regulation of transcription, DNA-templated//protein catabolic process//viral genome replication//tRNA threonylcarbamoyladenosine modification//DNA recombination//DNA repair	GO:0005524//GO:0003678//GO:0004222//GO:0017111//GO:0016887//GO:0008134//GO:0009378//GO:0008270	ATP binding//DNA helicase activity//metalloendopeptidase activity//nucleoside-triphosphatase activity//ATPase activity//transcription factor binding//four-way junction helicase activity//zinc ion binding	GO:0016020//GO:0005667//GO:0005657//GO:0016021//GO:0009379	membrane//transcription factor complex//replication fork//integral component of membrane//Holliday junction helicase complex	KOG0731	AAA+-type ATPase containing the peptidase M41 domain	FALSE	0.60985	1	UP	8.5863	0.0033474	UP	8.8245	0.0019076	FALSE	-7.8794	0.86013	FALSE
1-2k.c19298/3/2124	16.7233	18.88	29.38	40.3667	46.36	39.6833	39.4133	2123	728836166	KHG15609.1	2473	7e-277	Calcium-dependent protein kinase 13 [Gossypium arboreum]	565466006	XM_006290831.1	1644	0	Capsella rubella hypothetical protein (CARUB_v10017005mg) mRNA, complete cds	K13412	CPK	calcium-dependent protein kinase	http://www.genome.jp/dbget-bin/www_bget?ko:K13412	Q9M9V8	1853	7.7e-206	Calcium-dependent protein kinase 10 OS=Arabidopsis thaliana GN=CPK10 PE=1 SV=1	PF06293//PF13499//PF00069//PF13202//PF12763//PF00036//PF13405//PF07714//PF10591//PF13833	Lipopolysaccharide kinase (Kdo/WaaP) family//EF-hand domain pair//Protein kinase domain//EF hand//Cytoskeletal-regulatory complex EF hand//EF hand//EF-hand domain//Protein tyrosine kinase//Secreted protein acidic and rich in cysteine Ca binding region//EF-hand domain pair	GO:0006468//GO:0007165	protein phosphorylation//signal transduction	GO:0005515//GO:0004672//GO:0005524//GO:0016773//GO:0005509	protein binding//protein kinase activity//ATP binding//phosphotransferase activity, alcohol group as acceptor//calcium ion binding	GO:0005578//GO:0016020	proteinaceous extracellular matrix//membrane	--	--	FALSE	0.40009	1	FALSE	1.2456	0.36192	FALSE	1.3404	0.10766	FALSE	0.67875	0.78907	FALSE
1-2k.c1937/8/1728	75.0867	61.77	101.153	130.44	141.253	102.29	117.727	1707	565442944	XP_006283648.1	2024	6.5e-225	hypothetical protein CARUB_v10004705mg, partial [Capsella rubella]>gi|482552353|gb|EOA16546.1| hypothetical protein CARUB_v10004705mg, partial [Capsella rubella]	145356804	NM_120160.2	1361	0	Arabidopsis thaliana molecular chaperone Hsp40/DnaJ family protein mRNA, complete cds	K03686	dnaJ	molecular chaperone DnaJ	http://www.genome.jp/dbget-bin/www_bget?ko:K03686	Q8DKR7	820	3.8e-86	Chaperone protein DnaJ OS=Thermosynechococcus elongatus (strain BP-1) GN=dnaJ PE=3 SV=2	PF00684	DnaJ central domain	--	--	GO:0051082//GO:0031072	unfolded protein binding//heat shock protein binding	--	--	KOG0715	Molecular chaperone (DnaJ superfamily)	FALSE	0.17638	1	FALSE	0.63645	0.81709	FALSE	0.86762	0.42319	FALSE	0.50163	0.98343	FALSE
1-2k.c19443/5/2425	39.1133	21.92	21.7767	25.6167	71.67	53.0967	74.0167	2403	565430228	XP_006279584.1	3031	0	hypothetical protein CARUB_v10025997mg [Capsella rubella]>gi|482548288|gb|EOA12482.1| hypothetical protein CARUB_v10025997mg [Capsella rubella]	565430227	XM_006279522.1	1831	0	Capsella rubella hypothetical protein (CARUB_v10025997mg) mRNA, complete cds	--	--	--	--	Q9LV93	2968	0	ABC transporter F family member 5 OS=Arabidopsis thaliana GN=ABCF5 PE=2 SV=1	PF00004//PF10662//PF13304//PF00448//PF00006//PF01695//PF01637//PF01926//PF03193//PF00931//PF00910//PF00005//PF08477	ATPase family associated with various cellular activities (AAA)//Ethanolamine utilisation - propanediol utilisation//AAA domain, putative AbiEii toxin, Type IV TA system//SRP54-type protein, GTPase domain//ATP synthase alpha/beta family, nucleotide-binding domain//IstB-like ATP binding protein//Archaeal ATPase//50S ribosome-binding GTPase//Protein of unknown function, DUF258//NB-ARC domain//RNA h…	GO:0007264//GO:0006576//GO:0006614	small GTPase mediated signal transduction//cellular biogenic amine metabolic process//SRP-dependent cotranslational protein targeting to membrane	GO:0043531//GO:0005525//GO:0003723//GO:0005524//GO:0003724//GO:0003924//GO:0016887	ADP binding//GTP binding//RNA binding//ATP binding//RNA helicase activity//GTPase activity//ATPase activity	--	--	KOG0066	eIF2-interacting protein ABC50 (ABC superfamily)	FALSE	1.7269	0.63263	FALSE	0.87684	0.61235	FALSE	-0.55266	0.86076	UP	1.7529	0.0012949	FALSE
1-2k.c1945/8/2177	17.3067	22.97	25.3667	32.6633	27.0567	11.2333	5.85333	2162	727608911	XP_010477593.1	2916	0	PREDICTED: probable sulfate transporter 3.3 [Camelina sativa]	727435085	XM_010500509.1	1661	0	PREDICTED: Camelina sativa probable sulfate transporter 3.3 (LOC104776434), mRNA	K17471	SULTR3	sulfate transporter 3	http://www.genome.jp/dbget-bin/www_bget?ko:K17471	Q9SXS2	2862	0	Probable sulfate transporter 3.3 OS=Arabidopsis thaliana GN=SULTR3;3 PE=2 SV=2	PF00916	Sulfate permease family	GO:0008272	sulfate transport	GO:0015116	sulfate transmembrane transporter activity	GO:0016021	integral component of membrane	--	--	FALSE	-2.2178	0.34981	FALSE	-1.6385	0.23364	FALSE	0.98508	0.37979	FALSE	0.10786	1	FALSE
1-2k.c1948/1/1845	65.28	33.77	51.53	39.9467	142.263	44.7733	40.32	1843	565432663	XP_006280377.1	2269	2.8e-253	hypothetical protein CARUB_v10026304mg [Capsella rubella]>gi|482549081|gb|EOA13275.1| hypothetical protein CARUB_v10026304mg [Capsella rubella]	42568791	NM_125936.3	1254	0	Arabidopsis thaliana MATE efflux family protein mRNA, complete cds	K03327	TC.MATE, SLC47A, norM, mdtK, dinF	multidrug resistance protein, MATE family	http://www.genome.jp/dbget-bin/www_bget?ko:K03327	Q9LYT3	860	9.3e-91	Protein TRANSPARENT TESTA 12 OS=Arabidopsis thaliana GN=TT12 PE=2 SV=1	PF01554	MatE	GO:0015893//GO:0055085//GO:0006855//GO:0006810	drug transport//transmembrane transport//drug transmembrane transport//transport	GO:0015238//GO:0015297	drug transmembrane transporter activity//antiporter activity	GO:0016020	membrane	--	--	FALSE	-0.4588	1	FALSE	-0.83106	0.84573	FALSE	-0.5783	1	UP	1.5397	0.0070074	FALSE
1-2k.c19575/1/1733	9.88	11.2033	6.8	4.45667	2.04333	3.37667	1.16	1724	565459176	XP_006287587.1	2255	1.1e-251	hypothetical protein CARUB_v10000805mg [Capsella rubella]>gi|482556293|gb|EOA20485.1| hypothetical protein CARUB_v10000805mg [Capsella rubella]	297806952	XM_002871314.1	1371	0	Arabidopsis lyrata subsp. lyrata hypothetical protein, mRNA	--	--	--	--	Q38967	2266	8e-254	Amino acid permease 2 OS=Arabidopsis thaliana GN=AAP2 PE=1 SV=1	--	--	--	--	--	--	--	--	--	--	FALSE	-2.623	0.65288	DOWN	-3.1638	0.021285	FALSE	-1.0696	0.61742	FALSE	-1.6821	0.662	FALSE
1-2k.c20004/75/1849	90.6333	331.663	240.843	237.777	301.293	135.95	103.483	1849	727470298	XP_010517105.1	1946	7.9e-216	PREDICTED: vacuolar cation/proton exchanger 1-like [Camelina sativa]	145360744	NM_129373.3	1087	0	Arabidopsis thaliana vacuolar cation/proton exchanger 1 mRNA, complete cds	K07300	chaA, CAX	Ca2+:H+ antiporter	http://www.genome.jp/dbget-bin/www_bget?ko:K07300	Q39253	1900	2.4e-211	Vacuolar cation/proton exchanger 1 OS=Arabidopsis thaliana GN=CAX1 PE=1 SV=3	PF02254//PF01699	TrkA-N domain//Sodium/calcium exchanger protein	GO:0055085//GO:0006813	transmembrane transport//potassium ion transport	--	--	GO:0016021	integral component of membrane	KOG1397	Ca2+/H+ antiporter VCX1 and related proteins	FALSE	-1.2557	1	FALSE	0.22956	1	UP	1.5166	0.029487	FALSE	0.35153	1	FALSE
1-2k.c20056/7/1733	21.2633	27.94	44.2767	50.4333	44.16	31.64	32.44	1734	685331042	XP_009103393.1	2216	3.6e-247	PREDICTED: sugar transporter ERD6-like 7 [Brassica rapa]	297824914	XM_002880294.1	1233	0	Arabidopsis lyrata subsp. lyrata hypothetical protein, mRNA	--	--	--	--	P93051	2259	5.2e-253	Sugar transporter ERD6-like 7 OS=Arabidopsis thaliana GN=At2g48020 PE=2 SV=2	PF00517//PF00083//PF07690	Retroviral envelope protein//Sugar (and other) transporter//Major Facilitator Superfamily	GO:0055085	transmembrane transport	GO:0022857//GO:0005198	transmembrane transporter activity//structural molecule activity	GO:0019031//GO:0016021	viral envelope//integral component of membrane	--	--	FALSE	-0.47043	1	FALSE	0.56823	0.86068	FALSE	1.2799	0.1269	FALSE	0.030778	1	FALSE
1-2k.c20191/36/1989	93.2367	88.4	105.733	164.76	216.5	44.3467	48.57	1989	297790903	XP_002863336.1	2503	2.2e-280	ATSDAT [Arabidopsis lyrata subsp. lyrata]>gi|297309171|gb|EFH39595.1| ATSDAT [Arabidopsis lyrata subsp. lyrata]	42568373	NM_124129.3	1309	0	Arabidopsis thaliana tonoplast dicarboxylate transporter mRNA, complete cds	K14445	SLC13A2_3_5	solute carrier family 13 (sodium-dependent dicarboxylate transporter), member 2/3/5	http://www.genome.jp/dbget-bin/www_bget?ko:K14445	Q8LG88	2483	6.4e-279	Tonoplast dicarboxylate transporter OS=Arabidopsis thaliana GN=TDT PE=2 SV=2	PF03600//PF02040//PF05296//PF00939	Citrate transporter//Arsenical pump membrane protein//Taste receptor protein (TAS2R)//Sodium:sulfate symporter transmembrane region	GO:0050909//GO:0007186//GO:0015700//GO:0006814//GO:0055085//GO:0006810	sensory perception of taste//G-protein coupled receptor signaling pathway//arsenite transport//sodium ion transport//transmembrane transport//transport	GO:0015105//GO:0005215//GO:0004930	arsenite transmembrane transporter activity//transporter activity//G-protein coupled receptor activity	GO:0016021//GO:0016020	integral component of membrane//membrane	KOG1281	Na+/dicarboxylate, Na+/tricarboxylate and phosphate transporters	FALSE	-1.0889	1	FALSE	-0.97107	0.76678	FALSE	0.83796	0.48999	FALSE	1.0933	0.50886	DOWN
1-2k.c20197/3/1817	78.67	64.3567	43.5067	25.51	27.65	71.18	69.39	1795	297834798	XP_002885281.1	2381	2.8e-266	ATPLT5 [Arabidopsis lyrata subsp. lyrata]>gi|297331121|gb|EFH61540.1| ATPLT5 [Arabidopsis lyrata subsp. lyrata]	727414728	XM_010508893.1	1249	0	PREDICTED: Camelina sativa polyol transporter 5 (LOC104783779), mRNA	--	--	--	--	Q8VZ80	2362	6.2e-265	Polyol transporter 5 OS=Arabidopsis thaliana GN=PLT5 PE=1 SV=2	PF00083//PF07690	Sugar (and other) transporter//Major Facilitator Superfamily	GO:0055085	transmembrane transport	GO:0022891//GO:0022857	substrate-specific transmembrane transporter activity//transmembrane transporter activity	GO:0016021	integral component of membrane	--	--	FALSE	0.68641	1	FALSE	-0.10919	1	DOWN	-1.5239	0.036978	FALSE	-0.62679	0.99061	FALSE
1-2k.c2020/4/1904	47.23	31.5833	21.15	20.32	16.7333	19.16	22.0467	1888	565464098	XP_006290048.1	2516	6.5e-282	hypothetical protein CARUB_v10003682mg [Capsella rubella]>gi|482558754|gb|EOA22946.1| hypothetical protein CARUB_v10003682mg [Capsella rubella]	727495200	XM_010425346.1	1516	0	PREDICTED: Camelina sativa signal recognition particle 54 kDa protein, chloroplastic (LOC104708730), mRNA	K03106	SRP54, ffh	signal recognition particle subunit SRP54	http://www.genome.jp/dbget-bin/www_bget?ko:K03106	P37107	2492	5.5e-280	Signal recognition particle 54 kDa protein, chloroplastic OS=Arabidopsis thaliana GN=FFC PE=1 SV=1	PF04851//PF03266//PF06414//PF02978//PF00004//PF01591//PF02881//PF01926//PF01583//PF00448	Type III restriction enzyme, res subunit//NTPase//Zeta toxin//Signal peptide binding domain//ATPase family associated with various cellular activities (AAA)//6-phosphofructo-2-kinase//SRP54-type protein, helical bundle domain//50S ribosome-binding GTPase//Adenylylsulphate kinase//SRP54-type protein, GTPase domain	GO:0006614//GO:0006144//GO:0006000//GO:0000103//GO:0006013	SRP-dependent cotranslational protein targeting to membrane//purine nucleobase metabolic process//fructose metabolic process//sulfate assimilation//mannose metabolic process	GO:0008312//GO:0016301//GO:0003677//GO:0005525//GO:0003873//GO:0004020//GO:0005524//GO:0098519//GO:0016787	7S RNA binding//kinase activity//DNA binding//GTP binding//6-phosphofructo-2-kinase activity//adenylylsulfate kinase activity//ATP binding//nucleotide phosphatase activity, acting on free nucleotides//hydrolase activity	GO:0048500	signal recognition particle	KOG0780	Signal recognition particle, subunit Srp54	FALSE	-0.036282	1	FALSE	-1.2027	0.42082	FALSE	-1.1531	0.22927	FALSE	-0.29792	1	FALSE
1-2k.c20299/3/1860.1	8.98333	16.58	39.8467	43.2633	49.78	44.5167	28.41	1086	18390957	NP_563829.1	1286	1.6e-139	sugar transporter ERD6-like 3 [Arabidopsis thaliana]>gi|75332302|sp|Q94KE0.1|ERDL3_ARATH RecName: Full=Sugar transporter ERD6-like 3; AltName: Full=Sugar transporter-like protein 2>gi|14194109|gb|AAK56249.1|AF367260_1 At1g08920/F7G19_20 [Arabidopsis thaliana]>gi|22137064|gb|AAM91377.1| At1g08920/F7G19_20 [Arabidopsis thaliana]>gi|169403716|emb|CAQ16329.1| hexose transporter-like protein [Arabidop…	727431490	XM_010491217.1	801	0	PREDICTED: Camelina sativa sugar transporter ERD6-like 3 (LOC104767177), mRNA	--	--	--	--	Q94KE0	1286	2.2e-140	Sugar transporter ERD6-like 3 OS=Arabidopsis thaliana GN=SUGTL2 PE=2 SV=1	PF00083	Sugar (and other) transporter	GO:0009414//GO:0009737//GO:0009651//GO:0055085//GO:0015749//GO:0008643	response to water deprivation//response to abscisic acid//response to salt stress//transmembrane transport//monosaccharide transport//carbohydrate transport	GO:0015145//GO:0022857//GO:0005351	monosaccharide transmembrane transporter activity//transmembrane transporter activity//sugar:proton symporter activity	GO:0016021//GO:0009705//GO:0005886	integral component of membrane//plant-type vacuole membrane//plasma membrane	--	--	FALSE	-0.4932	1	FALSE	1.6543	0.26651	UP	2.344	0.0044891	FALSE	0.37872	1	FALSE
1-2k.c20299/3/1860.2	8.79	10.1933	51.26	39.8167	53.1767	57.5633	37.6033	710	297843682	XP_002889722.1	1035	1.3e-110	hypothetical protein ARALYDRAFT_470966 [Arabidopsis lyrata subsp. lyrata]>gi|297335564|gb|EFH65981.1| hypothetical protein ARALYDRAFT_470966 [Arabidopsis lyrata subsp. lyrata]	297843681	XM_002889676.1	544	0	Arabidopsis lyrata subsp. lyrata hypothetical protein, mRNA	--	--	--	--	Q94KE0	1026	2e-110	Sugar transporter ERD6-like 3 OS=Arabidopsis thaliana GN=SUGTL2 PE=2 SV=1	PF00083//PF07690	Sugar (and other) transporter//Major Facilitator Superfamily	GO:0055085	transmembrane transport	GO:0022857//GO:0022891	transmembrane transporter activity//substrate-specific transmembrane transporter activity	GO:0016021	integral component of membrane	--	--	FALSE	-0.46235	1	FALSE	2.0694	0.18195	UP	2.2653	0.032095	FALSE	0.12265	1	FALSE
1-2k.c20517/2/799	1749.96	1118.47	763.943	789.83	1013.73	515.25	449.917	800	297850346	XP_002893054.1	1013	5.2e-108	hypothetical protein ARALYDRAFT_472181 [Arabidopsis lyrata subsp. lyrata]>gi|297338896|gb|EFH69313.1| hypothetical protein ARALYDRAFT_472181 [Arabidopsis lyrata subsp. lyrata]	297850345	XM_002893008.1	639	0	Arabidopsis lyrata subsp. lyrata hypothetical protein, mRNA	--	--	--	--	Q9FWR4	1003	1.1e-107	Glutathione S-transferase DHAR1, mitochondrial OS=Arabidopsis thaliana GN=DHAR1 PE=1 SV=1	PF00462//PF02798//PF13409//PF13417	Glutaredoxin//Glutathione S-transferase, N-terminal domain//Glutathione S-transferase, N-terminal domain//Glutathione S-transferase, N-terminal domain	GO:0045454//GO:0006118	cell redox homeostasis//obsolete electron transport	GO:0009055//GO:0005515//GO:0015035	electron carrier activity//protein binding//protein disulfide oxidoreductase activity	--	--	--	--	FALSE	-0.86501	1	DOWN	-2.0553	0.01596	FALSE	-1.0247	0.226	FALSE	0.47222	1	FALSE
1-2k.c20633/2/1623	5.00667	27.4167	0.203333	0.346667	0	0	0.416667	1629	565486487	XP_006300883.1	2223	5.3e-248	hypothetical protein CARUB_v10019973mg [Capsella rubella]>gi|727483243|ref|XP_010417499.1| PREDICTED: V-type proton ATPase catalytic subunit A [Camelina sativa]>gi|727483245|ref|XP_010417500.1| PREDICTED: V-type proton ATPase catalytic subunit A [Camelina sativa]>gi|727507221|ref|XP_010429753.1| PREDICTED: V-type proton ATPase catalytic subunit A [Camelina sativa]>gi|727507223|ref|XP_010429754.1|…	297839756	XM_002887714.1	1398	0	Arabidopsis lyrata subsp. lyrata VHA-A, mRNA	K02145	ATPeV1A, ATP6A	V-type H+-transporting ATPase subunit A	http://www.genome.jp/dbget-bin/www_bget?ko:K02145	O23654	2212	1.4e-247	V-type proton ATPase catalytic subunit A OS=Arabidopsis thaliana GN=VHA-A PE=1 SV=1	PF00006//PF00306	ATP synthase alpha/beta family, nucleotide-binding domain//ATP synthase alpha/beta chain, C terminal domain	GO:0015991	ATP hydrolysis coupled proton transport	GO:0005524//GO:0016820	ATP binding//hydrolase activity, acting on acid anhydrides, catalyzing transmembrane movement of substances	GO:0033178	proton-transporting two-sector ATPase complex, catalytic domain	KOG1352	Vacuolar H+-ATPase V1 sector, subunit A	FALSE	1.2569	1	FALSE	-3.494	0.78676	FALSE	-3.8803	0.80459	FALSE	#NAME?	1	FALSE
1-2k.c20850/1/4212	2.03667	36.3667	21.5967	44.1267	3.12667	59.6567	59.59	2085	240255797	NP_193002.4	3206	0	endomembrane family protein 70 [Arabidopsis thaliana]>gi|728048737|sp|F4JRE0.1|TMN12_ARATH RecName: Full=Transmembrane 9 superfamily member 12; AltName: Full=Endomembrane protein 7; AltName: Full=Transmembrane nine protein 12; Short=AtTMN12; Flags: Precursor>gi|332657760|gb|AEE83160.1| endomembrane family protein 70 [Arabidopsis thaliana]	240255796	NM_117335.5	1719	0	Arabidopsis thaliana endomembrane family protein 70 mRNA, complete cds	--	--	--	--	F4JRE0	3206	0	Transmembrane 9 superfamily member 12 OS=Arabidopsis thaliana GN=TMN12 PE=2 SV=1	PF06305//PF02990	Protein of unknown function (DUF1049)//Endomembrane protein 70	--	--	--	--	GO:0005802//GO:0005774//GO:0016021//GO:0005887//GO:0005794//GO:0005768//GO:0009506	trans-Golgi network//vacuolar membrane//integral component of membrane//integral component of plasma membrane//Golgi apparatus//endosome//plasmodesma	KOG1278	Endosomal membrane proteins, EMP70	FALSE	1.4265	1	FALSE	5.0622	0.064933	FALSE	4.5958	0.1092	FALSE	-2.8279	1	FALSE
1-2k.c21067/1/1727	22.0867	100.247	78.5433	100.79	17.95	299.53	609.283	1752	729365165	XP_010546806.1	2189	5e-244	PREDICTED: sugar transport protein 13 [Tarenaya hassleriana]	727565266	XM_010456686.1	1348	0	PREDICTED: Camelina sativa sugar transport protein 13 (LOC104736665), transcript variant X2, mRNA	--	--	--	--	Q94AZ2	2436	1.6e-273	Sugar transport protein 13 OS=Arabidopsis thaliana GN=STP13 PE=1 SV=2	PF00032//PF00083//PF07690	Cytochrome b(C-terminal)/b6/petD//Sugar (and other) transporter//Major Facilitator Superfamily	GO:0055085//GO:0006118	transmembrane transport//obsolete electron transport	GO:0009055//GO:0016491//GO:0022857	electron carrier activity//oxidoreductase activity//transmembrane transporter activity	GO:0016020//GO:0016021	membrane//integral component of membrane	--	--	FALSE	2.9987	1	FALSE	4.8563	0.20497	UP	2.2111	0.00064206	FALSE	-2.1477	0.76973	FALSE
1-2k.c21080/1/1894	14.04	4.13	3.81	0.896667	1.93	1.65333	1.46	1891	565479622	XP_006297451.1	2493	3e-279	hypothetical protein CARUB_v10013472mg [Capsella rubella]>gi|482566160|gb|EOA30349.1| hypothetical protein CARUB_v10013472mg [Capsella rubella]	145338733	NM_112883.4	1319	0	Arabidopsis thaliana sugar transport protein 4 mRNA, complete cds	--	--	--	--	Q39228	2479	1.8e-278	Sugar transport protein 4 OS=Arabidopsis thaliana GN=STP4 PE=1 SV=1	PF00083//PF07690	Sugar (and other) transporter//Major Facilitator Superfamily	GO:0055085	transmembrane transport	GO:0022857	transmembrane transporter activity	GO:0016021	integral component of membrane	--	--	FALSE	-1.5163	1	DOWN	-3.4673	0.0023689	DOWN	-3.865	4.9156e-05	FALSE	-0.90899	1	FALSE
1-2k.c21154/1/1819	0.22	7.35667	3.42667	6.61	0.03	10.2933	6.15667	1802	565458231	XP_006287115.1	2593	7.3e-291	hypothetical protein CARUB_v10000276mg, partial [Capsella rubella]>gi|482555821|gb|EOA20013.1| hypothetical protein CARUB_v10000276mg, partial [Capsella rubella]	565458230	XM_006287053.1	1338	0	Capsella rubella hypothetical protein (CARUB_v10000276mg) mRNA, partial cds	K05391	CNGF	cyclic nucleotide gated channel, other eukaryote	http://www.genome.jp/dbget-bin/www_bget?ko:K05391	O65718	2588	3.9e-291	Cyclic nucleotide-gated ion channel 2 OS=Arabidopsis thaliana GN=CNGC2 PE=1 SV=1	PF00299//PF00612//PF07127//PF00520	Squash family serine protease inhibitor//IQ calmodulin-binding motif//Late nodulin protein//Ion transport protein	GO:0009878//GO:0055085//GO:0006811	nodule morphogenesis//transmembrane transport//ion transport	GO:0005515//GO:0046872//GO:0005216//GO:0004867	protein binding//metal ion binding//ion channel activity//serine-type endopeptidase inhibitor activity	GO:0016020	membrane	--	--	FALSE	0.79716	1	FALSE	4.852	0.067276	FALSE	4.9306	0.77345	FALSE	-7.1329	0.91032	UP
1-2k.c21221/1/2039	0.0266667	4.36	5.1	10.7933	0.33	12.3067	10.3	2036	727487228	XP_010419638.1	2965	0	PREDICTED: transmembrane 9 superfamily member 4-like [Camelina sativa]	727564965	XM_010456531.1	1653	0	PREDICTED: Camelina sativa transmembrane 9 superfamily member 4-like (LOC104736530), mRNA	K17086	TM9SF2_4	transmembrane 9 superfamily member 2/4	http://www.genome.jp/dbget-bin/www_bget?ko:K17086	Q9C5N2	3045	0	Transmembrane 9 superfamily member 9 OS=Arabidopsis thaliana GN=TMN9 PE=2 SV=1	PF02990//PF05425	Endomembrane protein 70//Copper resistance protein D	--	--	--	--	GO:0016021	integral component of membrane	KOG1278	Endosomal membrane proteins, EMP70	FALSE	0.96947	1	UP	8.6614	0.0040704	UP	8.6913	0.0060649	FALSE	-4.0499	1	FALSE
1-2k.c2129/5/1830	78.0933	61.3667	39.9267	25.6933	62.9633	23.2633	16.2933	1830	297822823	XP_002879294.1	2328	3.9e-260	hypothetical protein ARALYDRAFT_482018 [Arabidopsis lyrata subsp. lyrata]>gi|297325133|gb|EFH55553.1| hypothetical protein ARALYDRAFT_482018 [Arabidopsis lyrata subsp. lyrata]	297822822	XM_002879248.1	1583	0	Arabidopsis lyrata subsp. lyrata hypothetical protein, mRNA	K03798	ftsH, hflB	cell division protease FtsH	http://www.genome.jp/dbget-bin/www_bget?ko:K03798	O80860	2314	2.3e-259	ATP-dependent zinc metalloprotease FTSH 2, chloroplastic OS=Arabidopsis thaliana GN=FTSH2 PE=1 SV=1	PF06068//PF05496//PF07728//PF00158//PF07724//PF00005//PF02367//PF00004//PF01057//PF02562//PF01434//PF01695	TIP49 C-terminus//Holliday junction DNA helicase ruvB N-terminus//AAA domain (dynein-related subfamily)//Sigma-54 interaction domain//AAA domain (Cdc48 subfamily)//ABC transporter//Threonylcarbamoyl adenosine biosynthesis protein TsaE//ATPase family associated with various cellular activities (AAA)//Parvovirus non-structural protein NS1//PhoH-like protein//Peptidase family M41//IstB-like ATP bind…	GO:0006355//GO:0030163//GO:0006508//GO:0006310//GO:0006281//GO:0019079//GO:0002949	regulation of transcription, DNA-templated//protein catabolic process//proteolysis//DNA recombination//DNA repair//viral genome replication//tRNA threonylcarbamoyladenosine modification	GO:0003678//GO:0005524//GO:0004222//GO:0016887//GO:0008134//GO:0009378//GO:0017111	DNA helicase activity//ATP binding//metalloendopeptidase activity//ATPase activity//transcription factor binding//four-way junction helicase activity//nucleoside-triphosphatase activity	GO:0016020//GO:0009379//GO:0005667//GO:0005657	membrane//Holliday junction helicase complex//transcription factor complex//replication fork	KOG0731	AAA+-type ATPase containing the peptidase M41 domain	FALSE	-1.4136	1	DOWN	-2.4626	0.0093179	FALSE	-1.5102	0.52902	FALSE	0.73501	1	FALSE
1-2k.c21345/1/1230	6.47333	98.7167	5.13	5.37	0	0	0	1298	565480530	XP_006297905.1	1669	7.3e-184	hypothetical protein CARUB_v10013947mg [Capsella rubella]>gi|482566614|gb|EOA30803.1| hypothetical protein CARUB_v10013947mg [Capsella rubella]	565480529	XM_006297843.1	1116	0	Capsella rubella hypothetical protein (CARUB_v10013947mg) mRNA, complete cds	K05863	SLC25A4S, ANT	solute carrier family 25 (mitochondrial adenine nucleotide translocator), member 4/5/6/31	http://www.genome.jp/dbget-bin/www_bget?ko:K05863	P31167	1665	3e-184	ADP,ATP carrier protein 1, mitochondrial OS=Arabidopsis thaliana GN=AAC1 PE=1 SV=2	--	--	--	--	--	--	--	--	KOG0749	Mitochondrial ADP/ATP carrier proteins	FALSE	#NAME?	1	DOWN	#NAME?	0.011421	FALSE	-0.29968	1	FALSE	#NAME?	0.76706	FALSE
1-2k.c21437/2/2311	1.9	3.11	0.0133333	2.37333	3.25333	2.75	0	2309	674890750	CDY41958.1	3300	0	BnaA01g05300D [Brassica napus]	297797891	XM_002866784.1	1883	0	Arabidopsis lyrata subsp. lyrata VHA-A3, mRNA	K02154	ATPeV0A, ATP6N	V-type H+-transporting ATPase subunit a	http://www.genome.jp/dbget-bin/www_bget?ko:K02154	Q8W4S4	3328	0	V-type proton ATPase subunit a3 OS=Arabidopsis thaliana GN=VHA-a3 PE=1 SV=1	PF01496	V-type ATPase 116kDa subunit family	GO:0015992//GO:0015991	proton transport//ATP hydrolysis coupled proton transport	GO:0015078	hydrogen ion transmembrane transporter activity	GO:0033179	proton-transporting V-type ATPase, V0 domain	KOG2189	Vacuolar H+-ATPase V0 sector, subunit a	FALSE	#NAME?	1	FALSE	#NAME?	0.46327	FALSE	0.33505	1	FALSE	8.4559	0.10866	FALSE
1-2k.c21441/1/1876	6.96667	8.79	3.56667	2.43667	1.17667	6.48667	6.69333	1740	565458650	XP_006287324.1	2090	1.5e-232	hypothetical protein CARUB_v10000525mg, partial [Capsella rubella]>gi|482556030|gb|EOA20222.1| hypothetical protein CARUB_v10000525mg, partial [Capsella rubella]	145357539	NM_120296.4	1238	0	Arabidopsis thaliana transmembrane amino acid transporter family protein mRNA, complete cds	K15015	SLC32A, VGAT	solute carrier family 32 (vesicular inhibitory amino acid transporter)	http://www.genome.jp/dbget-bin/www_bget?ko:K15015	P47082	238	1.2e-18	Vacuolar amino acid transporter 1 OS=Saccharomyces cerevisiae (strain ATCC 204508 / S288c) GN=AVT1 PE=1 SV=1	--	--	--	--	--	--	--	--	--	--	FALSE	0.84893	1	FALSE	-0.10914	1	FALSE	-1.4764	0.45804	FALSE	-1.5911	0.9779	FALSE
1-2k.c21513/1/1806	0	1.45333	3.51667	1.50667	0.0666667	4.59667	2.54333	1800	727413248	XP_010500324.1	2196	7.8e-245	PREDICTED: vacuolar cation/proton exchanger 2 isoform X1 [Camelina sativa]>gi|727413250|ref|XP_010500333.1| PREDICTED: vacuolar cation/proton exchanger 2 isoform X2 [Camelina sativa]	727413249	XM_010502031.1	1328	0	PREDICTED: Camelina sativa vacuolar cation/proton exchanger 2 (LOC104777722), transcript variant X2, mRNA	K07300	chaA, CAX	Ca2+:H+ antiporter	http://www.genome.jp/dbget-bin/www_bget?ko:K07300	Q39254	2194	1.9e-245	Vacuolar cation/proton exchanger 2 OS=Arabidopsis thaliana GN=CAX2 PE=1 SV=2	PF01699//PF00487	Sodium/calcium exchanger protein//Fatty acid desaturase	GO:0055085//GO:0006629	transmembrane transport//lipid metabolic process	--	--	GO:0016021	integral component of membrane	KOG1397	Ca2+/H+ antiporter VCX1 and related proteins	FALSE	-0.41061	1	UP	Inf	0.03842	FALSE	Inf	0.52738	DOWN	-5.5992	0.01861	UP
1-2k.c21516/1/1132	96.32	377.56	265.56	264.49	317.957	142.913	105.067	1133	674950572	CDX82836.1	1354	2.1e-147	BnaC01g12860D [Brassica napus]	145340486	NM_118277.4	765	0	Arabidopsis thaliana uncharacterized protein mRNA, complete cds	--	--	--	--	Q54WM0	379	3.4e-35	Transmembrane protein 184 homolog DDB_G0279555 OS=Dictyostelium discoideum GN=tmem184C PE=3 SV=1	--	--	--	--	--	--	--	--	KOG2641	Predicted seven transmembrane receptor - rhodopsin family	FALSE	-1.3874	0.95024	FALSE	0.09584	1	FALSE	1.5752	0.5058	FALSE	0.31197	1	FALSE
1-2k.c21529/2/2179	1.40667	3.83667	1.06	0	1.26333	0.273333	0.5	2178	727461523	XP_010512556.1	2724	5.7e-306	PREDICTED: auxin response factor 18 [Camelina sativa]	30695490	NM_116048.2	1445	0	Arabidopsis thaliana auxin response factor 18 mRNA, complete cds	--	--	--	--	Q9C5W9	2678	1.7e-301	Auxin response factor 18 OS=Arabidopsis thaliana GN=ARF18 PE=2 SV=1	PF02309//PF06507//PF02362	AUX/IAA family//Auxin response factor//B3 DNA binding domain	GO:0006355//GO:0009725	regulation of transcription, DNA-templated//response to hormone	GO:0003677	DNA binding	GO:0005634	nucleus	--	--	FALSE	-1.2078	1	FALSE	-1.7009	0.78428	DOWN	#NAME?	0.016419	FALSE	0.32436	1	FALSE
1-2k.c21551/3/870	468.237	495.353	768.01	878.473	817.833	683.387	731.81	869	727441499	XP_010502254.1	1115	8.5e-120	PREDICTED: glutathione S-transferase Z1 [Camelina sativa]	727464313	XM_010515711.1	575	0	PREDICTED: Camelina sativa glutathione S-transferase Z1 (LOC104790021), transcript variant X2, mRNA	K01800	maiA, GSTZ1	maleylacetoacetate isomerase	http://www.genome.jp/dbget-bin/www_bget?ko:K01800	Q9ZVQ3	1112	2.6e-120	Glutathione S-transferase Z1 OS=Arabidopsis thaliana GN=GSTZ1 PE=1 SV=1	PF02798//PF13417//PF13409	Glutathione S-transferase, N-terminal domain//Glutathione S-transferase, N-terminal domain//Glutathione S-transferase, N-terminal domain	--	--	GO:0005515	protein binding	--	--	KOG0868	Glutathione S-transferase	FALSE	-0.089376	1	FALSE	0.6547	0.79325	FALSE	0.97441	0.26568	FALSE	0.10668	1	FALSE
1-2k.c21577/3/1697	30.8567	38.9433	23.23	23.9433	10.87	15.2467	15.12	1676	727487912	XP_010419976.1	2248	6.8e-251	PREDICTED: protein ZINC INDUCED FACILITATOR 1 [Camelina sativa]	727487911	XM_010421674.1	1247	0	PREDICTED: Camelina sativa protein ZINC INDUCED FACILITATOR 1 (LOC104705630), mRNA	--	--	--	--	Q8RWN2	2209	3.2e-247	Protein ZINC INDUCED FACILITATOR 1 OS=Arabidopsis thaliana GN=ZIF1 PE=1 SV=2	PF00083//PF07690//PF03137//PF05631	Sugar (and other) transporter//Major Facilitator Superfamily//Organic Anion Transporter Polypeptide (OATP) family//Sugar-tranasporters, 12 TM	GO:0015689//GO:0006810//GO:0055085	molybdate ion transport//transport//transmembrane transport	GO:0015098//GO:0022857//GO:0005215	molybdate ion transmembrane transporter activity//transmembrane transporter activity//transporter activity	GO:0016021//GO:0016020	integral component of membrane//membrane	KOG2615	Permease of the major facilitator superfamily	FALSE	-0.68278	1	FALSE	-1.0939	0.5795	FALSE	-0.32777	1	FALSE	-1.0797	0.56165	FALSE
1-2k.c21604/1/1924	0	0.146667	0.606667	0	0.8	0.803333	1.58333	1930	727471388	XP_010517649.1	2652	1.1e-297	PREDICTED: calcium-transporting ATPase 4, plasma membrane-type-like isoform X1 [Camelina sativa]>gi|727471390|ref|XP_010517650.1| PREDICTED: calcium-transporting ATPase 4, plasma membrane-type-like isoform X2 [Camelina sativa]	727453693	XM_010510398.1	1532	0	PREDICTED: Camelina sativa calcium-transporting ATPase 4, plasma membrane-type (LOC104785222), mRNA	K01537	E3.6.3.8	Ca2+-transporting ATPase	http://www.genome.jp/dbget-bin/www_bget?ko:K01537	O22218	2695	1.6e-303	Calcium-transporting ATPase 4, plasma membrane-type OS=Arabidopsis thaliana GN=ACA4 PE=1 SV=1	--	--	--	--	--	--	--	--	--	--	FALSE	1.2351	1	UP	Inf	0.043448	FALSE	NA	NA	FALSE	0.35726	1	FALSE
1-2k.c21616/1/1750	5.71	0	10.2567	11.1567	1.88667	1.56	4.82	1759	297790903	XP_002863336.1	2507	6.6e-281	ATSDAT [Arabidopsis lyrata subsp. lyrata]>gi|297309171|gb|EFH39595.1| ATSDAT [Arabidopsis lyrata subsp. lyrata]	297790902	XM_002863290.1	1266	0	Arabidopsis lyrata subsp. lyrata ATSDAT, mRNA	K14445	SLC13A2_3_5	solute carrier family 13 (sodium-dependent dicarboxylate transporter), member 2/3/5	http://www.genome.jp/dbget-bin/www_bget?ko:K14445	Q8LG88	2487	1.9e-279	Tonoplast dicarboxylate transporter OS=Arabidopsis thaliana GN=TDT PE=2 SV=2	PF00939//PF03600//PF02040//PF08122	Sodium:sulfate symporter transmembrane region//Citrate transporter//Arsenical pump membrane protein//NADH-ubiquinone oxidoreductase B12 subunit family	GO:0022900//GO:0006810//GO:0055085//GO:0006814//GO:0015700	electron transport chain//transport//transmembrane transport//sodium ion transport//arsenite transport	GO:0015105//GO:0005215	arsenite transmembrane transporter activity//transporter activity	GO:0005747//GO:0016020//GO:0016021//GO:0005739	mitochondrial respiratory chain complex I//membrane//integral component of membrane//mitochondrion	KOG1281	Na+/dicarboxylate, Na+/tricarboxylate and phosphate transporters	FALSE	-1.0791	1	FALSE	-0.25282	1	FALSE	0.93357	0.82022	FALSE	-2.459	0.80591	FALSE
1-2k.c2169/8/2237	19.6567	20.6567	26.6167	13.1867	45.9733	10.6267	8.83333	2234	15217942	NP_175561.1	3271	0	ABC transporter G family member 12 [Arabidopsis thaliana]>gi|75333524|sp|Q9C8K2.1|AB12G_ARATH RecName: Full=ABC transporter G family member 12; Short=ABC transporter ABCG.12; Short=AtABCG12; AltName: Full=Protein ECERIFERUM 5; AltName: Full=White-brown complex homolog protein 12; Short=AtWBC12>gi|12325360|gb|AAG52619.1|AC024261_6 ATP-dependent transmembrane transporter, putative; 39775-42780 [Ara…	186490193	NM_104028.4	1799	0	Arabidopsis thaliana ABC transporter G family member 12 mRNA, complete cds	--	--	--	--	Q9C8K2	3271	0	ABC transporter G family member 12 OS=Arabidopsis thaliana GN=ABCG12 PE=1 SV=1	PF13304//PF01926//PF07728//PF03193//PF02224//PF00005//PF00910//PF01061	AAA domain, putative AbiEii toxin, Type IV TA system//50S ribosome-binding GTPase//AAA domain (dynein-related subfamily)//Protein of unknown function, DUF258//Cytidylate kinase//ABC transporter//RNA helicase//ABC-2 type transporter	GO:0006206//GO:0006810//GO:0009737//GO:0006139//GO:0009651//GO:0010025	pyrimidine nucleobase metabolic process//transport//response to abscisic acid//nucleobase-containing compound metabolic process//response to salt stress//wax biosynthetic process	GO:0005525//GO:0003924//GO:0005524//GO:0003724//GO:0003723//GO:0004127//GO:0042626//GO:0016887	GTP binding//GTPase activity//ATP binding//RNA helicase activity//RNA binding//cytidylate kinase activity//ATPase activity, coupled to transmembrane movement of substances//ATPase activity	GO:0016020//GO:0005634	membrane//nucleus	--	--	FALSE	-1.7113	1	FALSE	-1.3157	0.59719	FALSE	-0.45312	1	FALSE	0.85827	0.95673	DOWN
1-2k.c21749/1/1806	0.0366667	0.01	3.04333	6.41	0	8.37333	10.02	1804	727536796	XP_010442463.1	2079	2.9e-231	PREDICTED: chloride channel protein CLC-c [Camelina sativa]	21539518	AY120754.1	1389	0	Arabidopsis thaliana chloride channel (At5g49890) mRNA, complete cds	K05016	CLCN7	chloride channel 7	http://www.genome.jp/dbget-bin/www_bget?ko:K05016	Q96282	2062	3.8e-230	Chloride channel protein CLC-c OS=Arabidopsis thaliana GN=CLC-C PE=1 SV=1	PF00654	Voltage gated chloride channel	GO:0055085//GO:0006821	transmembrane transport//chloride transport	GO:0005247	voltage-gated chloride channel activity	GO:0016020	membrane	KOG0474	Cl- channel CLC-7 and related proteins (CLC superfamily)	FALSE	1.6879	1	UP	8.4294	0.0072172	UP	7.7335	0.010071	FALSE	#NAME?	0.78865	UP
1-2k.c21789/1/1787	71.5667	38.6733	0	43.7333	44.4	0	0	1789	297818664	XP_002877215.1	2082	1.3e-231	predicted protein [Arabidopsis lyrata subsp. lyrata]>gi|297323053|gb|EFH53474.1| predicted protein [Arabidopsis lyrata subsp. lyrata]	727443001	XM_010504709.1	1160	0	PREDICTED: Camelina sativa sodium-coupled neutral amino acid transporter 3-like (LOC104780208), transcript variant X2, mRNA	K14207	SLC38A2, SNAT2	solute carrier family 38 (sodium-coupled neutral amino acid transporter), member 2	http://www.genome.jp/dbget-bin/www_bget?ko:K14207	Q99624	337	4e-30	Sodium-coupled neutral amino acid transporter 3 OS=Homo sapiens GN=SLC38A3 PE=1 SV=1	PF03222	Tryptophan/tyrosine permease family	GO:0003333	amino acid transmembrane transport	--	--	GO:0016021	integral component of membrane	--	--	FALSE	NA	NA	DOWN	#NAME?	8.9561e-05	FALSE	-0.67563	1	FALSE	Inf	0.44377	FALSE
1-2k.c21870/1/1726	33.2733	40.7433	50.2233	67.8567	84.6233	91.5167	107.383	1693	565449234	XP_006285345.1	2014	9.4e-224	hypothetical protein CARUB_v10006735mg [Capsella rubella]>gi|482554050|gb|EOA18243.1| hypothetical protein CARUB_v10006735mg [Capsella rubella]	332656411	CP002687.1	1106	0	Arabidopsis thaliana chromosome 4 sequence	K14209	SLC36A, PAT	solute carrier family 36 (proton-coupled amino acid transporter)	http://www.genome.jp/dbget-bin/www_bget?ko:K14209	Q9SVG0	1988	1.4e-221	Amino acid transporter ANTL2 OS=Arabidopsis thaliana GN=At4g38250 PE=1 SV=1	PF06423//PF03845	GWT1//Spore germination protein	GO:0009847//GO:0006506	spore germination//GPI anchor biosynthetic process	GO:0016746	transferase activity, transferring acyl groups	GO:0016021//GO:0005789	integral component of membrane//endoplasmic reticulum membrane	KOG1304	Amino acid transporters	FALSE	1.0919	1	FALSE	1.6948	0.091467	FALSE	1.0818	0.23762	FALSE	0.77627	0.63768	FALSE
1-2k.c21921/1/5320.3	0.0466667	10.0733	5.28	15.44	0	14.06	15.83	557	2654019	AAB87674.1	622	7.9e-63	neutral amino acid transport system II [Arabidopsis thaliana]	186491771	NM_104616.4	296	6.82898e-152	Arabidopsis thaliana amino acid permease 1 mRNA, complete cds	--	--	--	--	Q42400	622	1.1e-63	Amino acid permease 1 OS=Arabidopsis thaliana GN=AAP1 PE=1 SV=1	--	--	--	--	--	--	--	--	--	--	FALSE	1.4253	1	UP	Inf	0.004571	UP	Inf	0.0078888	FALSE	#NAME?	0.93556	UP
1-2k.c2197/3/1791	12.8767	10.65	13.6367	17.2	37.2867	33.39	15.64	1762	567134719	XP_006393574.1	2226	2.6e-248	hypothetical protein EUTSA_v10011435mg [Eutrema salsugineum]>gi|557090152|gb|ESQ30860.1| hypothetical protein EUTSA_v10011435mg [Eutrema salsugineum]	727612128	XM_010480855.1	1249	0	PREDICTED: Camelina sativa protein TRANSPARENT TESTA 12-like (LOC104758048), mRNA	K03327	TC.MATE, SLC47A, norM, mdtK, dinF	multidrug resistance protein, MATE family	http://www.genome.jp/dbget-bin/www_bget?ko:K03327	Q9LYT3	1069	5.2e-115	Protein TRANSPARENT TESTA 12 OS=Arabidopsis thaliana GN=TT12 PE=2 SV=1	PF01554	MatE	GO:0015893//GO:0055085//GO:0006810//GO:0006855	drug transport//transmembrane transport//transport//drug transmembrane transport	GO:0015238//GO:0015297	drug transmembrane transporter activity//antiporter activity	GO:0016020	membrane	--	--	FALSE	0.13414	1	FALSE	0.21269	1	FALSE	0.53555	1	FALSE	1.5166	0.062502	FALSE
1-2k.c22158/1/2121	9.78667	2.92667	4.18	1.53667	3.00667	3.65333	1.21	2121	685359753	XP_009114427.1	1407	2.9e-153	PREDICTED: zinc finger BED domain-containing protein RICESLEEPER 2-like [Brassica rapa]	685376619	XM_009122980.1	365	0	PREDICTED: Brassica rapa zinc finger BED domain-containing protein RICESLEEPER 2-like (LOC103846059), mRNA	--	--	--	--	Q6AVI0	395	8.9e-37	Zinc finger BED domain-containing protein RICESLEEPER 2 OS=Oryza sativa subsp. japonica GN=Os03g0733400 PE=2 SV=1	PF05699//PF02892//PF14372	hAT family C-terminal dimerisation region//BED zinc finger//Domain of unknown function (DUF4413)	--	--	GO:0003677//GO:0046983	DNA binding//protein dimerization activity	--	--	--	--	FALSE	-1.8868	1	DOWN	-3.1934	0.0085146	DOWN	-2.5619	0.012756	FALSE	-0.38472	1	FALSE
1-2k.c22159/1/2259	8.21667	17.29	6.17667	6.87667	2.14667	4.66667	3.45	2267	30697610	NP_851244.1	2788	0	auxin response factor 2 [Arabidopsis thaliana]>gi|30697612|ref|NP_201006.2| auxin response factor 2 [Arabidopsis thaliana]>gi|42573768|ref|NP_974980.1| auxin response factor 2 [Arabidopsis thaliana]>gi|46395940|sp|Q94JM3.2|ARFB_ARATH RecName: Full=Auxin response factor 2; AltName: Full=ARF1-binding protein; Short=ARF1-BP; AltName: Full=Protein MEGAINTEGUMENTA>gi|10176918|dbj|BAB10162.1| auxin res…	727426016	XM_010459742.1	1751	0	PREDICTED: Camelina sativa auxin response factor 2-like (LOC104739391), transcript variant X2, mRNA	--	--	--	--	Q94JM3	2788	0	Auxin response factor 2 OS=Arabidopsis thaliana GN=ARF2 PE=1 SV=2	PF06507//PF02309	Auxin response factor//AUX/IAA family	GO:0006355//GO:0009725//GO:0010227//GO:0010047//GO:0045892//GO:0009737//GO:0048481//GO:0042744//GO:0008285//GO:0010150//GO:0009911	regulation of transcription, DNA-templated//response to hormone//floral organ abscission//fruit dehiscence//negative regulation of transcription, DNA-templated//response to abscisic acid//ovule development//hydrogen peroxide catabolic process//negative regulation of cell proliferation//leaf senescence//positive regulation of flower development	GO:0043565//GO:0003677//GO:0003700//GO:0046983	sequence-specific DNA binding//DNA binding//transcription factor activity, sequence-specific DNA binding//protein dimerization activity	GO:0005667//GO:0005634	transcription factor complex//nucleus	--	--	FALSE	-0.81794	1	FALSE	-1.2114	0.63188	FALSE	-0.21053	1	FALSE	-1.5202	0.89735	FALSE
1-2k.c22179/2/1743	1.06	2.36667	4.29333	3.18333	0.02	1.88333	2.53	1730	685331042	XP_009103393.1	2216	3.6e-247	PREDICTED: sugar transporter ERD6-like 7 [Brassica rapa]	42570443	NM_180152.2	1238	0	Arabidopsis thaliana sugar transporter ERD6-like 7 mRNA, complete cds	--	--	--	--	P93051	2259	5.2e-253	Sugar transporter ERD6-like 7 OS=Arabidopsis thaliana GN=At2g48020 PE=2 SV=2	PF07690//PF00083//PF00517	Major Facilitator Superfamily//Sugar (and other) transporter//Retroviral envelope protein	GO:0055085	transmembrane transport	GO:0022857//GO:0005198	transmembrane transporter activity//structural molecule activity	GO:0016021//GO:0019031	integral component of membrane//viral envelope	--	--	FALSE	-0.91651	1	FALSE	1.2172	1	FALSE	1.6662	0.62971	FALSE	-7.6073	0.86374	FALSE
1-2k.c22228/1/1487	79.6133	74.56	65.2333	49.0833	22.31	15.6667	15.6067	1489	297836274	XP_002886019.1	1618	6.8e-178	hypothetical protein ARALYDRAFT_480488 [Arabidopsis lyrata subsp. lyrata]>gi|297331859|gb|EFH62278.1| hypothetical protein ARALYDRAFT_480488 [Arabidopsis lyrata subsp. lyrata]	330250293	CP002685.1	928	0	Arabidopsis thaliana chromosome 2, complete sequence	--	--	--	--	O82199	1583	1.1e-174	Zinc finger CCCH domain-containing protein 20 OS=Arabidopsis thaliana GN=At2g19810 PE=2 SV=1	PF00642	Zinc finger C-x8-C-x5-C-x3-H type (and similar)	--	--	GO:0008270//GO:0046872//GO:0003676	zinc ion binding//metal ion binding//nucleic acid binding	--	--	--	--	FALSE	-2.0824	0.32277	DOWN	-2.4181	0.010039	FALSE	-0.64742	0.75428	FALSE	-1.4779	0.49014	FALSE
1-2k.c22231/1/2145	10.88	32.9533	27.84	31.64	22.6467	24.9933	24.6933	1970	30681239	NP_850998.1	513	1.2e-49	putative calcium-binding protein CML49 [Arabidopsis thaliana]>gi|332641366|gb|AEE74887.1| putative calcium-binding protein CML49 [Arabidopsis thaliana]	565481091	XM_006298124.1	542	0	Capsella rubella hypothetical protein (CARUB_v10014235mg) mRNA, complete cds	K13448	CML	calcium-binding protein CML	http://www.genome.jp/dbget-bin/www_bget?ko:K13448	Q8W4L0	491	6.1e-48	Probable calcium-binding protein CML49 OS=Arabidopsis thaliana GN=CML49 PE=2 SV=1	PF13833//PF13202//PF06444//PF13405//PF13499//PF00036	EF-hand domain pair//EF hand//NADH dehydrogenase subunit 2 C-terminus//EF-hand domain//EF-hand domain pair//EF hand	GO:0015992//GO:0051646//GO:0030048//GO:0006814//GO:0051645//GO:0010286//GO:0055114//GO:0060151//GO:0006120//GO:0006744	proton transport//mitochondrion localization//actin filament-based movement//sodium ion transport//Golgi localization//heat acclimation//oxidation-reduction process//peroxisome localization//mitochondrial electron transport, NADH to ubiquinone//ubiquinone biosynthetic process	GO:0005509//GO:0008137	calcium ion binding//NADH dehydrogenase (ubiquinone) activity	--	--	KOG0037	Ca2+-binding protein, EF-Hand protein superfamily	FALSE	-0.21438	1	FALSE	1.1575	0.48248	UP	1.6055	0.046098	FALSE	-0.28006	1	FALSE
1-2k.c22239/1/1998	11.0867	5.72667	9.53667	17.9767	28.0767	69.8367	103.067	1991	727493773	XP_010422926.1	2612	5e-293	PREDICTED: ABC transporter F family member 2-like isoform X4 [Camelina sativa]	727493772	XM_010424624.1	1535	0	PREDICTED: Camelina sativa ABC transporter F family member 2-like (LOC104708122), transcript variant X4, mRNA	--	--	--	--	Q9FIB4	2556	2.2e-287	ABC transporter F family member 2 OS=Arabidopsis thaliana GN=ABCF2 PE=3 SV=2	PF03193//PF08477//PF00005//PF00004//PF00006//PF10662//PF13304//PF01695//PF01637//PF01926	Protein of unknown function, DUF258//Ras of Complex, Roc, domain of DAPkinase//ABC transporter//ATPase family associated with various cellular activities (AAA)//ATP synthase alpha/beta family, nucleotide-binding domain//Ethanolamine utilisation - propanediol utilisation//AAA domain, putative AbiEii toxin, Type IV TA system//IstB-like ATP binding protein//Archaeal ATPase//50S ribosome-binding GTPa…	GO:0007264//GO:0006576	small GTPase mediated signal transduction//cellular biogenic amine metabolic process	GO:0005524//GO:0003924//GO:0016887//GO:0005525	ATP binding//GTPase activity//ATPase activity//GTP binding	--	--	KOG0066	eIF2-interacting protein ABC50 (ABC superfamily)	UP	3.4478	0.01456	UP	3.2104	0.0051442	FALSE	0.71924	0.71586	UP	1.5831	0.046022	FALSE
1-2k.c22292/2/1811	0	44.79	31.2967	75.6967	0	90.57	75.7567	1728	565432663	XP_006280377.1	2269	2.6e-253	hypothetical protein CARUB_v10026304mg [Capsella rubella]>gi|482549081|gb|EOA13275.1| hypothetical protein CARUB_v10026304mg [Capsella rubella]	42568791	NM_125936.3	1240	0	Arabidopsis thaliana MATE efflux family protein mRNA, complete cds	K03327	TC.MATE, SLC47A, norM, mdtK, dinF	multidrug resistance protein, MATE family	http://www.genome.jp/dbget-bin/www_bget?ko:K03327	Q9LYT3	860	8.8e-91	Protein TRANSPARENT TESTA 12 OS=Arabidopsis thaliana GN=TT12 PE=2 SV=1	PF01554	MatE	GO:0015893//GO:0055085//GO:0006855//GO:0006810	drug transport//transmembrane transport//drug transmembrane transport//transport	GO:0015238//GO:0015297	drug transmembrane transporter activity//antiporter activity	GO:0016020	membrane	--	--	FALSE	1.245	1	UP	Inf	0.00013971	UP	Inf	6.9934e-05	FALSE	#NAME?	0.47506	UP
1-2k.c22347/1/1642	0.00333333	6.16	3.75	5.01333	0	4.63	2.94667	1693	565479144	XP_006297212.1	1820	2.9e-201	hypothetical protein CARUB_v10013221mg, partial [Capsella rubella]>gi|482565921|gb|EOA30110.1| hypothetical protein CARUB_v10013221mg, partial [Capsella rubella]	727633646	XM_010489590.1	1391	0	PREDICTED: Camelina sativa uncharacterized LOC104765814 (LOC104765814), transcript variant X2, mRNA	--	--	--	--	A5F120	216	4.1e-16	Na(+)/H(+) antiporter NhaD OS=Vibrio cholerae serotype O1 (strain ATCC 39541 / Classical Ogawa 395 / O395) GN=nhaD PE=1 SV=1	PF03600	Citrate transporter	GO:0055085	transmembrane transport	--	--	GO:0016021	integral component of membrane	--	--	FALSE	-0.40312	1	UP	Inf	0.0061066	UP	Inf	0.0046761	FALSE	#NAME?	0.76561	UP
1-2k.c22420/3/2269	21.72	16.73	12.22	9.02	5.33333	8.37333	4.52667	2262	727461523	XP_010512556.1	2724	5.9e-306	PREDICTED: auxin response factor 18 [Camelina sativa]	30695490	NM_116048.2	1471	0	Arabidopsis thaliana auxin response factor 18 mRNA, complete cds	--	--	--	--	Q9C5W9	2678	1.8e-301	Auxin response factor 18 OS=Arabidopsis thaliana GN=ARF18 PE=2 SV=1	PF02362//PF06507//PF02309	B3 DNA binding domain//Auxin response factor//AUX/IAA family	GO:0006355//GO:0009725	regulation of transcription, DNA-templated//response to hormone	GO:0003677	DNA binding	GO:0005634	nucleus	--	--	FALSE	-1.5322	1	DOWN	-2.3659	0.022987	FALSE	-1.191	0.26791	FALSE	-1.1513	0.55944	FALSE
1-2k.c22529/1/540	200.997	130.397	84.51	57.3	76.7767	91.1233	74.51	539	15081795	AAK82552.1	637	1.4e-64	AT5g04590/T32M21_190 [Arabidopsis thaliana]>gi|23308385|gb|AAN18162.1| At5g04590/T32M21_190 [Arabidopsis thaliana]	565458422	XM_006287149.1	399	0	Capsella rubella hypothetical protein (CARUB_v10000388mg) mRNA, partial cds	K00392	sir	sulfite reductase (ferredoxin)	http://www.genome.jp/dbget-bin/www_bget?ko:K00392	Q9LZ66	637	2e-65	Sulfite reductase [ferredoxin], chloroplastic OS=Arabidopsis thaliana GN=SIR PE=1 SV=1	PF03460//PF15761	Nitrite/Sulfite reductase ferredoxin-like half domain//Immortalisation up-regulated protein	GO:0055114	oxidation-reduction process	GO:0016491	oxidoreductase activity	GO:0005634	nucleus	--	--	FALSE	-0.27429	1	FALSE	-1.4164	0.27266	FALSE	-1.6244	0.054869	FALSE	-0.09941	1	FALSE
1-2k.c22607/1/1784	1.67333	4.82	3.95667	3.21667	7.55	32.6633	20.3733	1759	727437595	XP_010500126.1	2183	2.5e-243	PREDICTED: probable mitochondrial chaperone BCS1-B [Camelina sativa]	565499531	XM_006307343.1	1260	0	Capsella rubella hypothetical protein (CARUB_v10009030mg) mRNA, complete cds	--	--	--	--	Q9P6Q3	319	4.8e-28	Probable mitochondrial chaperone bcs1 OS=Schizosaccharomyces pombe (strain 972 / ATCC 24843) GN=SPAC644.07 PE=2 SV=1	PF00004//PF05496//PF07728//PF00910//PF01695//PF01637	ATPase family associated with various cellular activities (AAA)//Holliday junction DNA helicase ruvB N-terminus//AAA domain (dynein-related subfamily)//RNA helicase//IstB-like ATP binding protein//Archaeal ATPase	GO:0006310//GO:0006281	DNA recombination//DNA repair	GO:0003723//GO:0005524//GO:0003724//GO:0016887//GO:0009378	RNA binding//ATP binding//RNA helicase activity//ATPase activity//four-way junction helicase activity	GO:0005657//GO:0009379	replication fork//Holliday junction helicase complex	--	--	FALSE	2.3757	0.39761	UP	3.8085	0.016664	FALSE	1.1469	0.88809	FALSE	0.9502	1	FALSE
1-2k.c22705/1/2159	2.79333	1.08	0.956667	0.84	0.34	1.04333	2.29333	2126	565479622	XP_006297451.1	2497	1.2e-279	hypothetical protein CARUB_v10013472mg [Capsella rubella]>gi|482566160|gb|EOA30349.1| hypothetical protein CARUB_v10013472mg [Capsella rubella]	727586239	XM_010467860.1	1392	0	PREDICTED: Camelina sativa sugar transport protein 4 (LOC104746396), mRNA	--	--	--	--	Q39228	2483	6.8e-279	Sugar transport protein 4 OS=Arabidopsis thaliana GN=STP4 PE=1 SV=1	PF07690//PF00083	Major Facilitator Superfamily//Sugar (and other) transporter	GO:0055085	transmembrane transport	GO:0022857	transmembrane transporter activity	GO:0016021	integral component of membrane	--	--	FALSE	1.3522	1	FALSE	-0.24003	1	FALSE	-1.6984	0.6007	FALSE	-1.4226	1	FALSE
1-2k.c22792/1/2011	7.97	3.79333	3.99667	1.00667	2.23	6.03333	2.64	2009	42569195	NP_179671.2	2290	1.1e-255	putative polyol transporter 4 [Arabidopsis thaliana]>gi|117940083|sp|Q0WUU6.1|PLT4_ARATH RecName: Full=Probable polyol transporter 4>gi|110742359|dbj|BAE99102.1| putative sugar transporter [Arabidopsis thaliana]>gi|330251975|gb|AEC07069.1| putative polyol transporter 4 [Arabidopsis thaliana]	565479569	XM_006297363.1	1338	0	Capsella rubella hypothetical protein (CARUB_v10013450mg) mRNA, complete cds	--	--	--	--	Q0WUU6	2290	1.5e-256	Probable polyol transporter 4 OS=Arabidopsis thaliana GN=PLT4 PE=2 SV=1	PF05090//PF07690//PF00083	Vitamin K-dependent gamma-carboxylase//Major Facilitator Superfamily//Sugar (and other) transporter	GO:0055085//GO:0008643//GO:0017187	transmembrane transport//carbohydrate transport//peptidyl-glutamic acid carboxylation	GO:0005351//GO:0022857//GO:0008488	sugar:proton symporter activity//transmembrane transporter activity//gamma-glutamyl carboxylase activity	GO:0016021//GO:0005886	integral component of membrane//plasma membrane	--	--	FALSE	-0.70361	1	FALSE	-1.7043	0.31107	DOWN	-2.8176	0.014073	FALSE	-0.76786	1	FALSE
1-2k.c22826/1/7678.1	0.116667	0.586667	1.73333	2.11667	1.18	2.23667	3.60333	2441	729347223	XP_010542186.1	3338	0	PREDICTED: oligopeptide transporter 3 [Tarenaya hassleriana]	727555269	XM_010451499.1	1831	0	PREDICTED: Camelina sativa oligopeptide transporter 3 (LOC104731982), mRNA	--	--	--	--	O23482	3682	0	Oligopeptide transporter 3 OS=Arabidopsis thaliana GN=OPT3 PE=2 SV=3	PF03169	OPT oligopeptide transporter protein	GO:0055085	transmembrane transport	--	--	--	--	--	--	FALSE	1.025	1	UP	5.0056	0.00445	UP	4.2794	0.03679	FALSE	-0.54527	1	FALSE
1-2k.c22826/1/7678.2	0	0.836667	1.47333	1.61333	0	1.15667	0.98	2121	729347223	XP_010542186.1	3355	0	PREDICTED: oligopeptide transporter 3 [Tarenaya hassleriana]	727555269	XM_010451499.1	1839	0	PREDICTED: Camelina sativa oligopeptide transporter 3 (LOC104731982), mRNA	--	--	--	--	O23482	3699	0	Oligopeptide transporter 3 OS=Arabidopsis thaliana GN=OPT3 PE=2 SV=3	PF03169	OPT oligopeptide transporter protein	GO:0055085	transmembrane transport	--	--	--	--	--	--	FALSE	-0.68664	1	FALSE	Inf	0.1257	UP	Inf	0.026528	FALSE	#NAME?	0.86369	FALSE
1-2k.c22826/1/7678.3	0.16	13.67	24.95	44.1733	0.0633333	33.86	23.5933	624	297800510	XP_002868139.1	1084	2.4e-116	hypothetical protein ARALYDRAFT_355122 [Arabidopsis lyrata subsp. lyrata]>gi|297313975|gb|EFH44398.1| hypothetical protein ARALYDRAFT_355122 [Arabidopsis lyrata subsp. lyrata]	240255929	NM_117732.6	558	0	Arabidopsis thaliana oligopeptide transporter mRNA, complete cds	--	--	--	--	O23482	1079	1.3e-116	Oligopeptide transporter 3 OS=Arabidopsis thaliana GN=OPT3 PE=2 SV=3	PF03169	OPT oligopeptide transporter protein	GO:0055085	transmembrane transport	--	--	--	--	--	--	FALSE	-0.27449	1	FALSE	7.1568	0.12191	UP	8.1357	0.0056697	FALSE	-9.1648	0.81171	UP
1-2k.c22837/1/1683	12.0133	40.1133	52.9367	93.9733	36.03	36.29	28.7933	1623	727470298	XP_010517105.1	1726	2.2e-190	PREDICTED: vacuolar cation/proton exchanger 1-like [Camelina sativa]	145360744	NM_129373.3	993	0	Arabidopsis thaliana vacuolar cation/proton exchanger 1 mRNA, complete cds	K07300	chaA, CAX	Ca2+:H+ antiporter	http://www.genome.jp/dbget-bin/www_bget?ko:K07300	Q39253	1679	8.8e-186	Vacuolar cation/proton exchanger 1 OS=Arabidopsis thaliana GN=CAX1 PE=1 SV=3	PF01699//PF02254	Sodium/calcium exchanger protein//TrkA-N domain	GO:0055085//GO:0006813	transmembrane transport//potassium ion transport	--	--	GO:0016021	integral component of membrane	KOG1397	Ca2+/H+ antiporter VCX1 and related proteins	FALSE	-0.92197	1	FALSE	1.3189	0.35981	FALSE	3.0454	0.058548	FALSE	-0.57502	1	FALSE
1-2k.c22920/1/1708	0.01	3.21333	2.45667	3.23333	1.88333	1.31667	2.54667	1712	565466055	XP_006290916.1	2641	1.9e-296	hypothetical protein CARUB_v10017030mg [Capsella rubella]>gi|482559623|gb|EOA23814.1| hypothetical protein CARUB_v10017030mg [Capsella rubella]	565466054	XM_006290854.1	1411	0	Capsella rubella hypothetical protein (CARUB_v10017030mg) mRNA, complete cds	K00036	G6PD, zwf	glucose-6-phosphate 1-dehydrogenase	http://www.genome.jp/dbget-bin/www_bget?ko:K00036	Q9LK23	2607	2.3e-293	Glucose-6-phosphate 1-dehydrogenase, cytoplasmic isoform 1 OS=Arabidopsis thaliana GN=ACG9 PE=2 SV=1	PF00479//PF02781	Glucose-6-phosphate dehydrogenase, NAD binding domain//Glucose-6-phosphate dehydrogenase, C-terminal domain	GO:0006006//GO:0006749//GO:0006098//GO:0055114	glucose metabolic process//glutathione metabolic process//pentose-phosphate shunt//oxidation-reduction process	GO:0004345//GO:0050661	glucose-6-phosphate dehydrogenase activity//NADP binding	--	--	KOG0563	Glucose-6-phosphate 1-dehydrogenase	FALSE	0.019267	1	UP	7.7297	0.021651	FALSE	8.0494	0.10418	FALSE	-0.42798	1	FALSE
1-2k.c22964/2/1628	3.85333	4.14333	3.06	0.266667	2.48333	0	0	1628	110742427	BAE99132.1	2272	1.1e-253	cyclic nucleotide-gated cation channel [Arabidopsis thaliana]	297811678	XM_002873677.1	1194	0	Arabidopsis lyrata subsp. lyrata hypothetical protein, mRNA	K05391	CNGF	cyclic nucleotide gated channel, other eukaryote	http://www.genome.jp/dbget-bin/www_bget?ko:K05391	O65718	2272	1.5e-254	Cyclic nucleotide-gated ion channel 2 OS=Arabidopsis thaliana GN=CNGC2 PE=1 SV=1	PF00520//PF00299//PF00612	Ion transport protein//Squash family serine protease inhibitor//IQ calmodulin-binding motif	GO:0055085//GO:0006811	transmembrane transport//ion transport	GO:0005216//GO:0005515//GO:0004867	ion channel activity//protein binding//serine-type endopeptidase inhibitor activity	GO:0016020	membrane	--	--	FALSE	#NAME?	1	DOWN	#NAME?	0.00097836	FALSE	-3.7901	0.057838	FALSE	-0.14713	1	FALSE
1-2k.c22995/1/1471	144.537	140.447	92.9767	61.4567	23.0433	52.0433	45.73	1469	727550394	XP_010447881.1	1621	3e-178	PREDICTED: zinc finger CCCH domain-containing protein 49-like [Camelina sativa]	727525393	XM_010440028.1	1015	0	PREDICTED: Camelina sativa zinc finger CCCH domain-containing protein 49 (LOC104721950), mRNA	--	--	--	--	Q9M0G2	1518	3.7e-167	Zinc finger CCCH domain-containing protein 49 OS=Arabidopsis thaliana GN=At4g29190 PE=2 SV=1	PF00642	Zinc finger C-x8-C-x5-C-x3-H type (and similar)	--	--	GO:0046872	metal ion binding	--	--	--	--	FALSE	-1.1034	1	FALSE	-1.7177	0.082423	FALSE	-1.1372	0.17536	DOWN	-1.9653	0.00031934	FALSE
1-2k.c23023/1/1704.2	0.63	0.856667	1.02333	7.95333	8.21	4.29667	5.62	1113	727493773	XP_010422926.1	1117	6.3e-120	PREDICTED: ABC transporter F family member 2-like isoform X4 [Camelina sativa]	727493772	XM_010424624.1	753	0	PREDICTED: Camelina sativa ABC transporter F family member 2-like (LOC104708122), transcript variant X4, mRNA	--	--	--	--	Q9FIB4	1085	4.6e-117	ABC transporter F family member 2 OS=Arabidopsis thaliana GN=ABCF2 PE=3 SV=2	PF13304//PF00005	AAA domain, putative AbiEii toxin, Type IV TA system//ABC transporter	--	--	GO:0005524//GO:0016887	ATP binding//ATPase activity	--	--	KOG0062	ATPase component of ABC transporters with duplicated ATPase domains/Translation elongation factor EF-3b	FALSE	2.3226	1	FALSE	2.9238	0.91609	UP	3.6824	0.022333	FALSE	3.0814	0.18062	FALSE
1-2k.c23085/1/2532	4.50333	9.49	11.5567	15.5633	12.39	7.66333	5.82333	2533	297799798	XP_002867783.1	3514	0	hypothetical protein ARALYDRAFT_492645 [Arabidopsis lyrata subsp. lyrata]>gi|297313619|gb|EFH44042.1| hypothetical protein ARALYDRAFT_492645 [Arabidopsis lyrata subsp. lyrata]	727528159	XM_010441056.1	1919	0	PREDICTED: Camelina sativa potassium channel AKT2/3 (LOC104722816), mRNA	--	--	--	--	Q38898	3482	0	Potassium channel AKT2/3 OS=Arabidopsis thaliana GN=AKT2 PE=1 SV=1	PF00520//PF06703//PF00023//PF13606//PF02017	Ion transport protein//Microsomal signal peptidase 25 kDa subunit (SPC25)//Ankyrin repeat//Ankyrin repeat//CIDE-N domain	GO:0006813//GO:0006811//GO:0055085//GO:0006465//GO:0006915	potassium ion transport//ion transport//transmembrane transport//signal peptide processing//apoptotic process	GO:0005216//GO:0005249//GO:0008233//GO:0005515	ion channel activity//voltage-gated potassium channel activity//peptidase activity//protein binding	GO:0016020//GO:0005787//GO:0005622//GO:0008076//GO:0016021	membrane//signal peptidase complex//intracellular//voltage-gated potassium channel complex//integral component of membrane	--	--	FALSE	-1.1079	1	FALSE	0.3037	1	FALSE	1.8485	0.088721	FALSE	0.093234	1	FALSE
1-2k.c23156/1/1788	7.62333	9.99	9.37	10.75	7.68667	1.66333	0.97	1753	297827533	XP_002881649.1	2290	9.6e-256	abc transporter family protein [Arabidopsis lyrata subsp. lyrata]>gi|297327488|gb|EFH57908.1| abc transporter family protein [Arabidopsis lyrata subsp. lyrata]	727470629	XM_010518970.1	1288	0	PREDICTED: Camelina sativa ABC transporter G family member 1-like (LOC104792751), mRNA	--	--	--	--	O80946	2280	1.9e-255	ABC transporter G family member 1 OS=Arabidopsis thaliana GN=ABCG1 PE=2 SV=1	PF01061	ABC-2 type transporter	GO:0006200	obsolete ATP catabolic process	GO:0016887//GO:0005524	ATPase activity//ATP binding	GO:0016020	membrane	--	--	FALSE	-3.3698	0.1685	FALSE	-3.095	0.090093	FALSE	0.50946	0.96929	FALSE	-0.28023	1	FALSE
1-2k.c23177/2/2399	2.14667	3.05333	2.64333	4.48	7.42	6.14	4.95667	2379	297838869	XP_002887316.1	1904	7.5e-211	ATTAP1 [Arabidopsis lyrata subsp. lyrata]>gi|297333157|gb|EFH63575.1| ATTAP1 [Arabidopsis lyrata subsp. lyrata]	297838868	XM_002887270.1	1087	0	Arabidopsis lyrata subsp. lyrata ATTAP1, mRNA	--	--	--	--	Q8RY46	1889	5.8e-210	ABC transporter B family member 26, chloroplastic OS=Arabidopsis thaliana GN=ABCB26 PE=2 SV=1	PF03193//PF03600//PF06414//PF00005//PF05995//PF13748//PF00270//PF00664//PF13304//PF01583//PF01926//PF00004//PF07931	Protein of unknown function, DUF258//Citrate transporter//Zeta toxin//ABC transporter//Cysteine dioxygenase type I//ABC transporter transmembrane region//DEAD/DEAH box helicase//ABC transporter transmembrane region//AAA domain, putative AbiEii toxin, Type IV TA system//Adenylylsulphate kinase//50S ribosome-binding GTPase//ATPase family associated with various cellular activities (AAA)//Chloramphe…	GO:0006200//GO:0055085//GO:0046439//GO:0000103//GO:0055114//GO:0006144//GO:0019530//GO:0006534//GO:0006810	obsolete ATP catabolic process//transmembrane transport//L-cysteine metabolic process//sulfate assimilation//oxidation-reduction process//purine nucleobase metabolic process//taurine metabolic process//cysteine metabolic process//transport	GO:0016887//GO:0003676//GO:0017172//GO:0005506//GO:0016301//GO:0042626//GO:0005524//GO:0003924//GO:0016740//GO:0004020//GO:0005525	ATPase activity//nucleic acid binding//cysteine dioxygenase activity//iron ion binding//kinase activity//ATPase activity, coupled to transmembrane movement of substances//ATP binding//GTPase activity//transferase activity//adenylylsulfate kinase activity//GTP binding	GO:0016021	integral component of membrane	KOG0058	Peptide exporter, ABC superfamily	FALSE	0.85367	1	FALSE	1.2042	0.66484	FALSE	1.1507	0.66186	FALSE	1.5034	0.45439	FALSE
1-2k.c23292/1/2366	3	2.96333	2.87	0.863333	2.93333	0.916667	0	2373	593332162	XP_007139507.1	3234	0	hypothetical protein PHAVU_008G035600g [Phaseolus vulgaris]>gi|561012640|gb|ESW11501.1| hypothetical protein PHAVU_008G035600g [Phaseolus vulgaris]	565458010	XM_006286943.1	1921	0	Capsella rubella hypothetical protein (CARUB_v10000151mg) mRNA, complete cds	K03695	clpB	ATP-dependent Clp protease ATP-binding subunit ClpB	http://www.genome.jp/dbget-bin/www_bget?ko:K03695	Q9LF37	3503	0	Chaperone protein ClpB3, chloroplastic OS=Arabidopsis thaliana GN=CLPB3 PE=2 SV=1	PF06414//PF03193//PF00158//PF08477//PF07724//PF00910//PF00005//PF07728//PF07726//PF01695//PF00004//PF02367//PF04851//PF00437//PF05496//PF00448//PF10662//PF01637//PF06309	Zeta toxin//Protein of unknown function, DUF258//Sigma-54 interaction domain//Ras of Complex, Roc, domain of DAPkinase//AAA domain (Cdc48 subfamily)//RNA helicase//ABC transporter//AAA domain (dynein-related subfamily)//ATPase family associated with various cellular activities (AAA)//IstB-like ATP binding protein//ATPase family associated with various cellular activities (AAA)//Threonylcarbamoyl …	GO:0006614//GO:0002949//GO:0006576//GO:0006281//GO:0006310//GO:0007264//GO:0006810//GO:0006355	SRP-dependent cotranslational protein targeting to membrane//tRNA threonylcarbamoyladenosine modification//cellular biogenic amine metabolic process//DNA repair//DNA recombination//small GTPase mediated signal transduction//transport//regulation of transcription, DNA-templated	GO:0016301//GO:0009378//GO:0008134//GO:0016887//GO:0005525//GO:0003677//GO:0016787//GO:0003724//GO:0003924//GO:0005524//GO:0003723	kinase activity//four-way junction helicase activity//transcription factor binding//ATPase activity//GTP binding//DNA binding//hydrolase activity//RNA helicase activity//GTPase activity//ATP binding//RNA binding	GO:0005657//GO:0005667//GO:0009379	replication fork//transcription factor complex//Holliday junction helicase complex	KOG1051	Chaperone HSP104 and related ATP-dependent Clp proteases	FALSE	#NAME?	1	DOWN	#NAME?	0.0016083	FALSE	-1.7488	0.72502	FALSE	-0.0084246	1	FALSE
1-2k.c2336/6/1993	0.16	3.89667	2.41333	4.47333	1.13667	3.81	9.93667	1996	565479570	XP_006297425.1	2297	1.7e-256	hypothetical protein CARUB_v10013450mg [Capsella rubella]>gi|482566134|gb|EOA30323.1| hypothetical protein CARUB_v10013450mg [Capsella rubella]	565479569	XM_006297363.1	1352	0	Capsella rubella hypothetical protein (CARUB_v10013450mg) mRNA, complete cds	--	--	--	--	Q0WUU6	2297	2.4e-257	Probable polyol transporter 4 OS=Arabidopsis thaliana GN=PLT4 PE=2 SV=1	PF00083//PF07690//PF05090	Sugar (and other) transporter//Major Facilitator Superfamily//Vitamin K-dependent gamma-carboxylase	GO:0017187//GO:0055085	peptidyl-glutamic acid carboxylation//transmembrane transport	GO:0022857//GO:0008488	transmembrane transporter activity//gamma-glutamyl carboxylase activity	GO:0016021	integral component of membrane	--	--	FALSE	2.0132	1	UP	5.9507	0.016068	FALSE	4.7813	0.059147	FALSE	-1.1174	1	FALSE
1-2k.c23372/1/852	175.717	453.6	301.247	330.167	469.287	232.163	118.21	852	297824877	XP_002880321.1	1008	2.1e-107	glutathione S-transferase [Arabidopsis lyrata subsp. lyrata]>gi|297326160|gb|EFH56580.1| glutathione S-transferase [Arabidopsis lyrata subsp. lyrata]	78370131	DQ226975.1	525	0	Boechera divaricarpa isolate AD-GST6 mRNA sequence	K00799	GST, gst	glutathione S-transferase	http://www.genome.jp/dbget-bin/www_bget?ko:K00799	Q96266	941	1.7e-100	Glutathione S-transferase F8, chloroplastic OS=Arabidopsis thaliana GN=GSTF8 PE=1 SV=3	PF02798//PF13417//PF13409	Glutathione S-transferase, N-terminal domain//Glutathione S-transferase, N-terminal domain//Glutathione S-transferase, N-terminal domain	--	--	GO:0016740//GO:0005515	transferase activity//protein binding	--	--	--	--	FALSE	-1.4796	0.89029	FALSE	-0.65384	0.81354	FALSE	1.0014	0.2744	FALSE	0.63924	0.92482	FALSE
1-2k.c23534/1/1749	0	1.80333	2.24	5.66333	0	7.73333	6.99667	1750	565493670	XP_006304474.1	2223	5.7e-248	hypothetical protein CARUB_v10011176mg [Capsella rubella]>gi|482573185|gb|EOA37372.1| hypothetical protein CARUB_v10011176mg [Capsella rubella]	297847737	XM_002891704.1	1285	0	Arabidopsis lyrata subsp. lyrata ATPase, coupled to transmembrane movement of substances, mRNA	--	--	--	--	Q9MAG3	2195	1.4e-245	ABC transporter G family member 24 OS=Arabidopsis thaliana GN=ABCG24 PE=2 SV=2	PF11575//PF00005	FhuF 2Fe-2S C-terminal domain//ABC transporter	--	--	GO:0051537//GO:0005524//GO:0016887	2 iron, 2 sulfur cluster binding//ATP binding//ATPase activity	--	--	KOG0061	Transporter, ABC superfamily (Breast cancer resistance protein)	FALSE	1.6405	1	UP	Inf	0.012698	UP	Inf	0.0023735	FALSE	#NAME?	0.83423	UP
1-2k.c23538/1/2054	3.06667	4.69	4.35333	6.25333	0.506667	5.79333	4.58667	2050	729320369	XP_010533198.1	2980	0	PREDICTED: ABC transporter G family member 32 [Tarenaya hassleriana]	18401268	NM_128248.1	1555	0	Arabidopsis thaliana ABC transporter G family member 32 mRNA, complete cds	--	--	--	--	Q8GU87	2542	9.5e-286	ABC transporter G family member 31 OS=Oryza sativa subsp. japonica GN=ABCG31 PE=2 SV=3	PF00004//PF01061//PF00005//PF13304//PF03193	ATPase family associated with various cellular activities (AAA)//ABC-2 type transporter//ABC transporter//AAA domain, putative AbiEii toxin, Type IV TA system//Protein of unknown function, DUF258	--	--	GO:0005524//GO:0003924//GO:0005525//GO:0016887	ATP binding//GTPase activity//GTP binding//ATPase activity	GO:0016020	membrane	--	--	FALSE	-0.038684	1	FALSE	0.476	1	FALSE	1.0205	0.97594	FALSE	-3.1094	0.93556	UP
1-2k.c23588/8/1786	8.84	20.5967	26.9567	43.5633	38.6833	43.02	49.7	1725	18390957	NP_563829.1	2180	5.4e-243	sugar transporter ERD6-like 3 [Arabidopsis thaliana]>gi|75332302|sp|Q94KE0.1|ERDL3_ARATH RecName: Full=Sugar transporter ERD6-like 3; AltName: Full=Sugar transporter-like protein 2>gi|14194109|gb|AAK56249.1|AF367260_1 At1g08920/F7G19_20 [Arabidopsis thaliana]>gi|22137064|gb|AAM91377.1| At1g08920/F7G19_20 [Arabidopsis thaliana]>gi|169403716|emb|CAQ16329.1| hexose transporter-like protein [Arabidop…	727605283	XM_010477409.1	1249	0	PREDICTED: Camelina sativa sugar transporter ERD6-like 3 (LOC104755078), mRNA	--	--	--	--	Q94KE0	2180	7.5e-244	Sugar transporter ERD6-like 3 OS=Arabidopsis thaliana GN=SUGTL2 PE=2 SV=1	PF00083//PF07690	Sugar (and other) transporter//Major Facilitator Superfamily	GO:0008643//GO:0015749//GO:0009414//GO:0055085//GO:0009737//GO:0009651	carbohydrate transport//monosaccharide transport//response to water deprivation//transmembrane transport//response to abscisic acid//response to salt stress	GO:0005351//GO:0022857//GO:0015145	sugar:proton symporter activity//transmembrane transporter activity//monosaccharide transmembrane transporter activity	GO:0009705//GO:0016021//GO:0005886	plant-type vacuole membrane//integral component of membrane//plasma membrane	--	--	FALSE	0.87646	1	UP	2.5251	0.0095544	UP	2.3885	0.0011106	FALSE	0.55529	1	FALSE
1-2k.c23643/1/2353	0.356667	3.98667	4.38667	7.28333	5.12333	6.05667	2.01333	2345	15217942	NP_175561.1	3133	0	ABC transporter G family member 12 [Arabidopsis thaliana]>gi|75333524|sp|Q9C8K2.1|AB12G_ARATH RecName: Full=ABC transporter G family member 12; Short=ABC transporter ABCG.12; Short=AtABCG12; AltName: Full=Protein ECERIFERUM 5; AltName: Full=White-brown complex homolog protein 12; Short=AtWBC12>gi|12325360|gb|AAG52619.1|AC024261_6 ATP-dependent transmembrane transporter, putative; 39775-42780 [Ara…	186490193	NM_104028.4	1160	0	Arabidopsis thaliana ABC transporter G family member 12 mRNA, complete cds	--	--	--	--	Q9C8K2	3133	0	ABC transporter G family member 12 OS=Arabidopsis thaliana GN=ABCG12 PE=1 SV=1	PF07728//PF06422//PF03193//PF01061//PF00931//PF03266//PF00910//PF02224//PF00005//PF00004//PF06472//PF13304//PF01637//PF01926	AAA domain (dynein-related subfamily)//CDR ABC transporter//Protein of unknown function, DUF258//ABC-2 type transporter//NB-ARC domain//NTPase//RNA helicase//Cytidylate kinase//ABC transporter//ATPase family associated with various cellular activities (AAA)//ABC transporter transmembrane region 2//AAA domain, putative AbiEii toxin, Type IV TA system//Archaeal ATPase//50S ribosome-binding GTPase	GO:0009737//GO:0006206//GO:0006810//GO:0006139//GO:0009651//GO:0010025//GO:0055085	response to abscisic acid//pyrimidine nucleobase metabolic process//transport//nucleobase-containing compound metabolic process//response to salt stress//wax biosynthetic process//transmembrane transport	GO:0005525//GO:0043531//GO:0005524//GO:0003924//GO:0003724//GO:0003723//GO:0004127//GO:0042626//GO:0016887//GO:0098519	GTP binding//ADP binding//ATP binding//GTPase activity//RNA helicase activity//RNA binding//cytidylate kinase activity//ATPase activity, coupled to transmembrane movement of substances//ATPase activity//nucleotide phosphatase activity, acting on free nucleotides	GO:0016020//GO:0005634//GO:0016021	membrane//nucleus//integral component of membrane	--	--	FALSE	-1.2322	1	FALSE	2.3538	0.48253	UP	4.3534	6.711e-05	FALSE	0.22791	1	FALSE
1-2k.c23645/1/2329	8.06	2.7	4.12333	1.05333	2.15333	1.91333	1.08667	2341	685358307	XP_009113831.1	1447	7.3e-158	PREDICTED: zinc finger BED domain-containing protein RICESLEEPER 3-like [Brassica rapa]	685376619	XM_009122980.1	365	0	PREDICTED: Brassica rapa zinc finger BED domain-containing protein RICESLEEPER 2-like (LOC103846059), mRNA	--	--	--	--	Q6AVI0	395	9.9e-37	Zinc finger BED domain-containing protein RICESLEEPER 2 OS=Oryza sativa subsp. japonica GN=Os03g0733400 PE=2 SV=1	PF05699//PF14372	hAT family C-terminal dimerisation region//Domain of unknown function (DUF4413)	--	--	GO:0046983//GO:0003677	protein dimerization activity//DNA binding	--	--	--	--	FALSE	-2.0263	1	DOWN	-3.0597	0.014229	DOWN	-2.8047	0.0077981	FALSE	-0.838	1	FALSE
1-2k.c2370/8/1669	73.23	46.0333	26.2433	19.3933	13.45	26.75	19.86	1654	727597338	XP_010471663.1	1829	2.6e-202	PREDICTED: protein WALLS ARE THIN 1 [Camelina sativa]	297842292	XM_002888982.1	1264	0	Arabidopsis lyrata subsp. lyrata nodulin MtN21 family protein, mRNA	--	--	--	--	Q94AP3	1801	6.4e-200	Protein WALLS ARE THIN 1 OS=Arabidopsis thaliana GN=WAT1 PE=1 SV=1	PF00892	EamA-like transporter family	--	--	--	--	GO:0016021//GO:0016020	integral component of membrane//membrane	--	--	FALSE	-0.50045	1	DOWN	-1.9603	0.048685	DOWN	-1.82	0.01099	FALSE	-0.93186	0.93489	FALSE
1-2k.c23841/1/2439	4.18333	4.44667	18.4267	36.1733	3.03333	13.3367	15.5567	2437	727519280	XP_010436030.1	3653	0	PREDICTED: chloride channel protein CLC-a-like [Camelina sativa]	297801479	XM_002868578.1	2048	0	Arabidopsis lyrata subsp. lyrata ATCLC-A, mRNA	K05016	CLCN7	chloride channel 7	http://www.genome.jp/dbget-bin/www_bget?ko:K05016	P92941	3643	0	Chloride channel protein CLC-a OS=Arabidopsis thaliana GN=CLC-A PE=1 SV=2	PF00654	Voltage gated chloride channel	GO:0055085//GO:0006821	transmembrane transport//chloride transport	GO:0005247	voltage-gated chloride channel activity	GO:0016020	membrane	KOG0474	Cl- channel CLC-7 and related proteins (CLC superfamily)	FALSE	-0.26725	1	FALSE	1.8612	0.4805	UP	3.0932	5.2449e-06	FALSE	-2.6161	0.94137	FALSE
1-2k.c23895/1/1771	15.2367	79.44	68.4433	144.01	156.647	129.023	112.91	1741	727501520	XP_010426765.1	1675	2e-184	PREDICTED: vacuolar cation/proton exchanger 3 [Camelina sativa]	727501519	XM_010428463.1	1164	0	PREDICTED: Camelina sativa vacuolar cation/proton exchanger 3 (LOC104711732), mRNA	K07300	chaA, CAX	Ca2+:H+ antiporter	http://www.genome.jp/dbget-bin/www_bget?ko:K07300	Q93Z81	1622	3.9e-179	Vacuolar cation/proton exchanger 3 OS=Arabidopsis thaliana GN=CAX3 PE=1 SV=1	PF01699	Sodium/calcium exchanger protein	GO:0055085	transmembrane transport	--	--	GO:0016021	integral component of membrane	KOG1397	Ca2+/H+ antiporter VCX1 and related proteins	FALSE	0.68186	1	UP	2.9814	0.00090331	UP	3.3912	8.213e-08	FALSE	1.2052	0.051661	FALSE
1-2k.c24036/1/1915	9.33667	7.73	3.41667	2.60667	1.73	1.32333	1.11	1929	674883443	CDY49021.1	192	2e-12	BnaAnng10150D [Brassica napus]	332002898	CP002688.1	432	0	Arabidopsis thaliana chromosome 5 sequence	K12191	CHMP2A	charged multivesicular body protein 2A	http://www.genome.jp/dbget-bin/www_bget?ko:K12191	Q0WTY4	192	2.8e-13	Vacuolar protein sorting-associated protein 2 homolog 2 OS=Arabidopsis thaliana GN=VPS2.2 PE=1 SV=2	PF08815//PF03357	Nuclear receptor coactivator//Snf7	GO:0007034//GO:0006355//GO:0007165	vacuolar transport//regulation of transcription, DNA-templated//signal transduction	GO:0035257//GO:0003713	nuclear hormone receptor binding//transcription coactivator activity	GO:0005667//GO:0005634	transcription factor complex//nucleus	--	--	FALSE	-1.6449	1	DOWN	-3.1111	0.018852	FALSE	-1.7869	0.15278	FALSE	-0.93289	1	FALSE
1-2k.c24212/1/1305	74.2267	78.2	58.66	29.9933	11.1267	26.34	19.97	1306	727550394	XP_010447881.1	1494	1.4e-163	PREDICTED: zinc finger CCCH domain-containing protein 49-like [Camelina sativa]	727525393	XM_010440028.1	932	0	PREDICTED: Camelina sativa zinc finger CCCH domain-containing protein 49 (LOC104721950), mRNA	--	--	--	--	Q9M0G2	1432	3.1e-157	Zinc finger CCCH domain-containing protein 49 OS=Arabidopsis thaliana GN=At4g29190 PE=2 SV=1	PF00642	Zinc finger C-x8-C-x5-C-x3-H type (and similar)	--	--	GO:0046872	metal ion binding	--	--	--	--	FALSE	-1.6294	0.80756	DOWN	-1.9749	0.049657	FALSE	-1.2103	0.18177	DOWN	-2.3315	0.012415	FALSE
1-2k.c24257/1/1961	19.09	9.64	8.10667	8.04333	3.37	3.66667	3.95667	1963	15238612	NP_198428.1	2715	5.6e-305	glucose-6-phosphate dehydrogenase 1 [Arabidopsis thaliana]>gi|21903429|sp|Q43727.2|G6PD1_ARATH RecName: Full=Glucose-6-phosphate 1-dehydrogenase 1, chloroplastic; Short=G6PD1; Short=G6PDH1; Flags: Precursor>gi|10176696|dbj|BAB09918.1| glucose-6-phosphate dehydrogenase [Arabidopsis thaliana]>gi|20466191|gb|AAM20413.1| glucose-6-phosphate dehydrogenase [Arabidopsis thaliana]>gi|21592340|gb|AAM64291…	727556553	XM_010452121.1	1473	0	PREDICTED: Camelina sativa glucose-6-phosphate 1-dehydrogenase 1, chloroplastic (LOC104732556), mRNA	K00036	G6PD, zwf	glucose-6-phosphate 1-dehydrogenase	http://www.genome.jp/dbget-bin/www_bget?ko:K00036	Q43727	2715	7.9e-306	Glucose-6-phosphate 1-dehydrogenase 1, chloroplastic OS=Arabidopsis thaliana GN=APG1 PE=2 SV=2	PF00479//PF02781	Glucose-6-phosphate dehydrogenase, NAD binding domain//Glucose-6-phosphate dehydrogenase, C-terminal domain	GO:0009637//GO:0015979//GO:0046777//GO:0019288//GO:0006098//GO:0055114//GO:0006749//GO:0010155//GO:0009051//GO:0006006	response to blue light//photosynthesis//protein autophosphorylation//isopentenyl diphosphate biosynthetic process, methylerythritol 4-phosphate pathway//pentose-phosphate shunt//oxidation-reduction process//glutathione metabolic process//regulation of proton transport//pentose-phosphate shunt, oxidative branch//glucose metabolic process	GO:0050661//GO:0004345//GO:0005515	NADP binding//glucose-6-phosphate dehydrogenase activity//protein binding	GO:0009570	chloroplast stroma	KOG0563	Glucose-6-phosphate 1-dehydrogenase	FALSE	-1.0792	1	DOWN	-2.3287	0.049147	FALSE	-1.2202	0.30707	FALSE	-1.2406	0.77734	FALSE
1-2k.c24347/1/1951	9.40667	5.31333	10.0333	14.9867	23.9867	11.74	12.4	1863	727600071	XP_010472996.1	2047	1.5e-227	PREDICTED: dnaJ homolog subfamily A member 2-like [Camelina sativa]>gi|727600073|ref|XP_010472997.1| PREDICTED: dnaJ homolog subfamily A member 2-like [Camelina sativa]	30699479	NM_106652.2	1294	0	Arabidopsis thaliana molecular chaperone Hsp40/DnaJ-like protein mRNA, complete cds	K03686	dnaJ	molecular chaperone DnaJ	http://www.genome.jp/dbget-bin/www_bget?ko:K03686	Q55505	905	5.7e-96	Chaperone protein DnaJ 1 OS=Synechocystis sp. (strain PCC 6803 / Kazusa) GN=dnaJ1 PE=3 SV=1	PF00684	DnaJ central domain	--	--	GO:0051082//GO:0031072	unfolded protein binding//heat shock protein binding	--	--	KOG0715	Molecular chaperone (DnaJ superfamily)	FALSE	0.24403	1	FALSE	0.35563	1	FALSE	0.7481	0.76732	FALSE	1.2958	0.25736	FALSE
1-2k.c24360/2/1365	184.433	162.44	36.7133	19.0033	7.91	48.11	34.8667	1368	565433611	XP_006280689.1	1646	3.6e-181	hypothetical protein CARUB_v10026653mg [Capsella rubella]>gi|482549393|gb|EOA13587.1| hypothetical protein CARUB_v10026653mg [Capsella rubella]	565433610	XM_006280627.1	811	0	Capsella rubella hypothetical protein (CARUB_v10026653mg) mRNA, complete cds	--	--	--	--	Q9FHH8	1569	4.2e-173	Zinc finger protein CONSTANS-LIKE 5 OS=Arabidopsis thaliana GN=COL5 PE=2 SV=2	PF00643//PF06203	B-box zinc finger//CCT motif	--	--	GO:0005515//GO:0008270	protein binding//zinc ion binding	GO:0005622	intracellular	--	--	FALSE	-0.074826	1	FALSE	-2.4339	0.13175	DOWN	-3.2581	0.031289	FALSE	-2.1884	0.14035	FALSE
1-2k.c24368/1/1843	42.72	25.8	21.4667	19.23	6.99	34.49	26.4233	1833	297843956	XP_002889859.1	2523	9.7e-283	hypothetical protein ARALYDRAFT_888424 [Arabidopsis lyrata subsp. lyrata]>gi|297335701|gb|EFH66118.1| hypothetical protein ARALYDRAFT_888424 [Arabidopsis lyrata subsp. lyrata]	727432169	XM_010494264.1	1328	0	PREDICTED: Camelina sativa sugar transport protein 1 (LOC104769935), mRNA	--	--	--	--	P23586	2533	9.4e-285	Sugar transport protein 1 OS=Arabidopsis thaliana GN=STP1 PE=1 SV=2	PF00083//PF07690	Sugar (and other) transporter//Major Facilitator Superfamily	GO:0055085	transmembrane transport	GO:0022857//GO:0022891	transmembrane transporter activity//substrate-specific transmembrane transporter activity	GO:0016021	integral component of membrane	--	--	FALSE	0.30734	1	FALSE	-0.66297	0.87353	FALSE	-1.104	0.29349	FALSE	-1.6004	0.13057	FALSE
1-2k.c24404/1/4094	12.68	0.183333	11.1	32.62	0	21.9167	25.74	2044	727422683	XP_010442575.1	2942	0	PREDICTED: chaperone protein ClpC1, chloroplastic-like [Camelina sativa]	297795892	XM_002865785.1	1711	0	Arabidopsis lyrata subsp. lyrata heat shock protein 93-V (CLPC), mRNA	K03696	clpC	ATP-dependent Clp protease ATP-binding subunit ClpC	http://www.genome.jp/dbget-bin/www_bget?ko:K03696	Q9FI56	2933	0	Chaperone protein ClpC1, chloroplastic OS=Arabidopsis thaliana GN=CLPC1 PE=1 SV=1	PF06309//PF00004//PF01695//PF02151//PF07726//PF05496//PF07728//PF00437//PF04851//PF00910//PF00158//PF07724//PF03193	Torsin//ATPase family associated with various cellular activities (AAA)//IstB-like ATP binding protein//UvrB/uvrC motif//ATPase family associated with various cellular activities (AAA)//Holliday junction DNA helicase ruvB N-terminus//AAA domain (dynein-related subfamily)//Type II/IV secretion system protein//Type III restriction enzyme, res subunit//RNA helicase//Sigma-54 interaction domain//AAA …	GO:0006810//GO:0006355//GO:0006281//GO:0006310	transport//regulation of transcription, DNA-templated//DNA repair//DNA recombination	GO:0005525//GO:0003677//GO:0003724//GO:0005524//GO:0003924//GO:0003723//GO:0016787//GO:0005515//GO:0009378//GO:0008134//GO:0016887	GTP binding//DNA binding//RNA helicase activity//ATP binding//GTPase activity//RNA binding//hydrolase activity//protein binding//four-way junction helicase activity//transcription factor binding//ATPase activity	GO:0005657//GO:0005667//GO:0009379	replication fork//transcription factor complex//Holliday junction helicase complex	KOG1051	Chaperone HSP104 and related ATP-dependent Clp proteases	FALSE	1.1672	1	FALSE	0.98578	0.87312	FALSE	1.3156	0.84109	FALSE	#NAME?	0.5378	UP
1-2k.c24442/1/2280	0	2.53667	2.05333	1.5	1.77	0.12	0.366667	2280	297832462	XP_002884113.1	2975	0	PHD finger family protein [Arabidopsis lyrata subsp. lyrata]>gi|297329953|gb|EFH60372.1| PHD finger family protein [Arabidopsis lyrata subsp. lyrata]	30680212	NM_179640.1	1721	0	Arabidopsis thaliana PHD finger, SWIB/MDM2 and GYF domain-containing protein mRNA, complete cds	--	--	--	--	Q9SD34	521	2.4e-51	Zinc finger CCCH domain-containing protein 44 OS=Arabidopsis thaliana GN=At3g51120 PE=2 SV=3	PF02201//PF05038//PF02213	SWIB/MDM2 domain//Cytochrome Cytochrome b558 alpha-subunit//GYF domain	--	--	GO:0008270//GO:0020037//GO:0005515//GO:0046872	zinc ion binding//heme binding//protein binding//metal ion binding	--	--	--	--	FALSE	-2.2972	1	FALSE	Inf	0.63438	FALSE	Inf	0.50471	FALSE	-0.13299	1	FALSE
1-2k.c24462/1/1646.2	0	0	11.22	13.8667	7.56667	7.95333	7.42333	535	694270586	AIS73129.1	368	2.2e-33	heterotrimeric G protein alpha subunit 1 [Brassica nigra]	145360345	NM_128187.3	280	5.12912e-143	Arabidopsis thaliana guanine nucleotide-binding protein alpha-1 subunit mRNA, complete cds	K04640	GNA	guanine nucleotide-binding protein subunit alpha, other	http://www.genome.jp/dbget-bin/www_bget?ko:K04640	P18064	373	8e-35	Guanine nucleotide-binding protein alpha-1 subunit OS=Arabidopsis thaliana GN=GPA1 PE=1 SV=1	PF01580//PF00025//PF00503	FtsK/SpoIIIE family//ADP-ribosylation factor family//G-protein alpha subunit	GO:0007186//GO:0007165	G-protein coupled receptor signaling pathway//signal transduction	GO:0000166//GO:0003924//GO:0005524//GO:0004871//GO:0031683//GO:0019001//GO:0003677//GO:0005525	nucleotide binding//GTPase activity//ATP binding//signal transducer activity//G-protein beta/gamma-subunit complex binding//guanyl nucleotide binding//DNA binding//GTP binding	--	--	KOG0082	G-protein alpha subunit (small G protein superfamily)	FALSE	-0.69887	1	FALSE	Inf	0.13167	UP	Inf	0.0038923	FALSE	-0.63751	1	FALSE
1-2k.c24463/1/6367.3	119.58	108.11	138.787	126.467	257.783	189.837	138.557	593	297840673	XP_002888218.1	822	5.4e-86	hypothetical protein ARALYDRAFT_893658 [Arabidopsis lyrata subsp. lyrata]>gi|297334059|gb|EFH64477.1| hypothetical protein ARALYDRAFT_893658 [Arabidopsis lyrata subsp. lyrata]	186491771	NM_104616.4	402	0	Arabidopsis thaliana amino acid permease 1 mRNA, complete cds	--	--	--	--	Q42400	818	2.2e-86	Amino acid permease 1 OS=Arabidopsis thaliana GN=AAP1 PE=1 SV=1	PF03222	Tryptophan/tyrosine permease family	GO:0003333	amino acid transmembrane transport	--	--	GO:0016021	integral component of membrane	--	--	FALSE	-0.097427	1	FALSE	0.14304	1	FALSE	0.23424	1	FALSE	0.96338	0.61001	FALSE
1-2k.c2449/13/1744	44.08	40.9467	37.3033	28.5567	17.36	21.91	23.6233	1741	674932151	CDY01284.1	1430	5e-156	BnaC05g24480D [Brassica napus]	727436917	XM_010501478.1	1025	0	PREDICTED: Camelina sativa zinc finger CCCH domain-containing protein 12 (LOC104777267), mRNA	--	--	--	--	Q9LQM3	952	1.9e-101	Zinc finger CCCH domain-containing protein 12 OS=Arabidopsis thaliana GN=At1g32360 PE=2 SV=1	PF15202//PF08352//PF00642	Adipogenin//Oligopeptide/dipeptide transporter, C-terminal region//Zinc finger C-x8-C-x5-C-x3-H type (and similar)	GO:0015833//GO:0045444	peptide transport//fat cell differentiation	GO:0000166//GO:0005524//GO:0046872	nucleotide binding//ATP binding//metal ion binding	--	--	--	--	FALSE	-0.63758	1	FALSE	-0.86355	0.66481	FALSE	-0.5514	0.86872	FALSE	-1.0631	0.36062	FALSE
1-2k.c24886/1/1852	0.18	6.52	3.88	8.95667	0.133333	8.18333	9.08	1897	727487228	XP_010419638.1	2486	1.9e-278	PREDICTED: transmembrane 9 superfamily member 4-like [Camelina sativa]	727490597	XM_010423056.1	1570	0	PREDICTED: Camelina sativa transmembrane 9 superfamily member 4-like (LOC104706829), mRNA	K17086	TM9SF2_4	transmembrane 9 superfamily member 2/4	http://www.genome.jp/dbget-bin/www_bget?ko:K17086	Q9C5N2	2531	1.7e-284	Transmembrane 9 superfamily member 9 OS=Arabidopsis thaliana GN=TMN9 PE=2 SV=1	PF05425//PF02990	Copper resistance protein D//Endomembrane protein 70	--	--	--	--	GO:0016021	integral component of membrane	KOG1278	Endosomal membrane proteins, EMP70	FALSE	1.174	1	UP	5.746	0.030766	UP	5.7096	0.031062	FALSE	-4.9839	1	FALSE
1-2k.c24951/2/1908	56.2167	30.0333	36.81	25.0467	56.5133	15.5967	12.3333	1906	727623112	XP_010482409.1	2892	0	PREDICTED: chaperone protein ClpC1, chloroplastic [Camelina sativa]	20856955	AY102125.1	1631	0	Arabidopsis thaliana AT5g50920/K3K7_7 mRNA, complete cds	K03696	clpC	ATP-dependent Clp protease ATP-binding subunit ClpC	http://www.genome.jp/dbget-bin/www_bget?ko:K03696	Q9FI56	2883	0	Chaperone protein ClpC1, chloroplastic OS=Arabidopsis thaliana GN=CLPC1 PE=1 SV=1	PF07724//PF00158//PF00910//PF03193//PF00437//PF07728//PF05496//PF04851//PF02151//PF01695//PF07726//PF06309//PF00004	AAA domain (Cdc48 subfamily)//Sigma-54 interaction domain//RNA helicase//Protein of unknown function, DUF258//Type II/IV secretion system protein//AAA domain (dynein-related subfamily)//Holliday junction DNA helicase ruvB N-terminus//Type III restriction enzyme, res subunit//UvrB/uvrC motif//IstB-like ATP binding protein//ATPase family associated with various cellular activities (AAA)//Torsin//AT…	GO:0006310//GO:0006281//GO:0006355//GO:0006810	DNA recombination//DNA repair//regulation of transcription, DNA-templated//transport	GO:0008134//GO:0016887//GO:0009378//GO:0005515//GO:0016787//GO:0003723//GO:0005524//GO:0003924//GO:0003724//GO:0003677//GO:0005525	transcription factor binding//ATPase activity//four-way junction helicase activity//protein binding//hydrolase activity//RNA binding//ATP binding//GTPase activity//RNA helicase activity//DNA binding//GTP binding	GO:0009379//GO:0005657//GO:0005667	Holliday junction helicase complex//replication fork//transcription factor complex	KOG1051	Chaperone HSP104 and related ATP-dependent Clp proteases	FALSE	-1.6618	1	DOWN	-2.3417	0.0085247	FALSE	-1.0291	0.88835	FALSE	0.72882	1	FALSE
1-2k.c24977/1/1871	0.143333	10.12	5.78333	11.5533	0.0633333	10.4467	22.7767	1899	727546621	XP_010446444.1	2613	3.7e-293	PREDICTED: V-type proton ATPase subunit a3 [Camelina sativa]	297797891	XM_002866784.1	1444	0	Arabidopsis lyrata subsp. lyrata VHA-A3, mRNA	K02154	ATPeV0A, ATP6N	V-type H+-transporting ATPase subunit a	http://www.genome.jp/dbget-bin/www_bget?ko:K02154	Q8W4S4	2565	1.9e-288	V-type proton ATPase subunit a3 OS=Arabidopsis thaliana GN=VHA-a3 PE=1 SV=1	PF01496	V-type ATPase 116kDa subunit family	GO:0015991//GO:0015992	ATP hydrolysis coupled proton transport//proton transport	GO:0015078	hydrogen ion transmembrane transporter activity	GO:0033179	proton-transporting V-type ATPase, V0 domain	KOG2189	Vacuolar H+-ATPase V0 sector, subunit a	FALSE	1.9424	1	UP	7.4649	0.0085312	UP	6.4505	0.018213	FALSE	-6.535	0.95867	FALSE
1-2k.c25053/3/1692	3.31667	23.9733	5.83333	19.4567	19.1967	37.5133	26.9633	1664	727501520	XP_010426765.1	1708	2.8e-188	PREDICTED: vacuolar cation/proton exchanger 3 [Camelina sativa]	727501519	XM_010428463.1	1180	0	PREDICTED: Camelina sativa vacuolar cation/proton exchanger 3 (LOC104711732), mRNA	K07300	chaA, CAX	Ca2+:H+ antiporter	http://www.genome.jp/dbget-bin/www_bget?ko:K07300	Q93Z81	1655	5.5e-183	Vacuolar cation/proton exchanger 3 OS=Arabidopsis thaliana GN=CAX3 PE=1 SV=1	PF06638//PF01699	Strabismus protein//Sodium/calcium exchanger protein	GO:0007275//GO:0055085	multicellular organismal development//transmembrane transport	--	--	GO:0016021	integral component of membrane	KOG1397	Ca2+/H+ antiporter VCX1 and related proteins	FALSE	2.149	0.3813	UP	3.1435	0.0029077	FALSE	2.7226	0.083768	FALSE	1.7133	0.10866	FALSE
1-2k.c25173/1/2346	5.12	4.59	3.06667	1.38	0.763333	0.383333	1.07667	2328	42562658	NP_175510.2	374	1.9e-33	membrane trafficking VPS53-like protein [Arabidopsis thaliana]>gi|576017939|sp|F4I7Y2.1|VP53B_ARATH RecName: Full=Vacuolar protein sorting-associated protein 53 B>gi|332194486|gb|AEE32607.1| membrane trafficking VPS53-like protein [Arabidopsis thaliana]	51968545	AK175202.1	293	1.39256e-149	Arabidopsis thaliana mRNA for hypothetical protein, complete cds, clone: RAFL21-62-D12	--	--	--	--	F4I7Y2	374	2.7e-34	Vacuolar protein sorting-associated protein 53 B OS=Arabidopsis thaliana GN=At1g50970 PE=2 SV=1	--	--	GO:0006810	transport	GO:0005215	transporter activity	GO:0005794	Golgi apparatus	KOG2180	Late Golgi protein sorting complex, subunit Vps53	FALSE	-1.597	1	FALSE	-2.3697	0.13861	FALSE	-1.7254	0.32235	FALSE	-1.8915	1	FALSE
1-2k.c2518/5/2220	21.0867	26.8333	26.67	33.8867	42.2933	60.5833	58.87	2208	727464177	XP_010513951.1	2747	1.2e-308	PREDICTED: putative phagocytic receptor 1b [Camelina sativa]>gi|727497758|ref|XP_010424990.1| PREDICTED: putative phagocytic receptor 1b [Camelina sativa]	727464176	XM_010515649.1	1696	0	PREDICTED: Camelina sativa putative phagocytic receptor 1b (LOC104789965), mRNA	--	--	--	--	Q9ZPS7	2741	8.6e-309	Transmembrane 9 superfamily member 3 OS=Arabidopsis thaliana GN=TMN3 PE=2 SV=1	PF02990	Endomembrane protein 70	--	--	--	--	GO:0016021	integral component of membrane	KOG1277	Endosomal membrane proteins, EMP70	FALSE	1.1157	1	FALSE	1.4771	0.20581	FALSE	0.76939	0.62595	FALSE	0.71198	0.79472	FALSE
1-2k.c25356/1/1784	34.6633	19.6233	18.8567	12.2267	4.78667	14.15	10.1033	1658	727536705	XP_010442428.1	2462	1e-275	PREDICTED: amino acid permease 6 [Camelina sativa]	727422322	XM_010442531.1	1331	0	PREDICTED: Camelina sativa amino acid permease 6-like (LOC104724083), mRNA	--	--	--	--	P92934	2439	6.7e-274	Amino acid permease 6 OS=Arabidopsis thaliana GN=AAP6 PE=1 SV=1	--	--	--	--	--	--	--	--	--	--	FALSE	-1.0092	1	FALSE	-1.84	0.11201	FALSE	-1.4124	0.1134	FALSE	-1.9472	0.061051	FALSE
1-2k.c25436/1/2432	50.6433	28.0167	15.1567	4.72	5.86	11.3967	6.2	2412	727426740	XP_010461766.1	3641	0	PREDICTED: oligopeptide transporter 4-like [Camelina sativa]	297797458	XM_002866568.1	1895	0	Arabidopsis lyrata subsp. lyrata hypothetical protein, mRNA	--	--	--	--	Q9FME8	3618	0	Oligopeptide transporter 4 OS=Arabidopsis thaliana GN=OPT4 PE=1 SV=1	PF03169	OPT oligopeptide transporter protein	GO:0055085	transmembrane transport	--	--	--	--	--	--	FALSE	-1.317	1	DOWN	-3.0873	0.00052189	DOWN	-3.3185	5.6263e-07	FALSE	-1.2906	1	FALSE
1-2k.c25445/1/2226.1	28.65	34.3633	36.08	36.3467	57.3967	115.31	101.58	1529	729309262	XP_010529538.1	1496	9.9e-164	PREDICTED: UDP-galactose/UDP-glucose transporter 2 [Tarenaya hassleriana]	145342245	NM_118430.4	916	0	Arabidopsis thaliana UDP-galactose transporter 2 mRNA, complete cds	K15277	SLC35B3, PAPST2	solute carrier family 35 (adenosine 3'-phospho 5'-phosphosulfate transporter), member B3	http://www.genome.jp/dbget-bin/www_bget?ko:K15277	Q29Q28	1584	8.6e-175	UDP-galactose/UDP-glucose transporter 2 OS=Arabidopsis thaliana GN=UTR2 PE=2 SV=1	PF00892//PF08449	EamA-like transporter family//UAA transporter family	GO:0055085	transmembrane transport	--	--	GO:0016020//GO:0016021	membrane//integral component of membrane	KOG1582	UDP-galactose transporter related protein	FALSE	1.4982	0.9626	FALSE	1.8731	0.070181	FALSE	0.44965	0.98309	FALSE	0.71289	0.86013	FALSE
1-2k.c25533/1/2228	20.44	12.3133	9.35667	5.33667	12.1233	3.37667	1.68667	2227	297818256	XP_002877011.1	3230	0	hypothetical protein ARALYDRAFT_904909 [Arabidopsis lyrata subsp. lyrata]>gi|297322849|gb|EFH53270.1| hypothetical protein ARALYDRAFT_904909 [Arabidopsis lyrata subsp. lyrata]	727465050	XM_010516083.1	1823	0	PREDICTED: Camelina sativa probable metal-nicotianamine transporter YSL6 (LOC104790348), mRNA	--	--	--	--	Q6R3K6	3228	0	Probable metal-nicotianamine transporter YSL6 OS=Arabidopsis thaliana GN=YSL6 PE=2 SV=2	PF03169	OPT oligopeptide transporter protein	GO:0055085	transmembrane transport	--	--	--	--	--	--	FALSE	-2.5822	1	DOWN	-3.7946	0.00044376	FALSE	-1.8601	0.29683	FALSE	0.44083	1	FALSE
1-2k.c25660/2/1785	5.34333	6.83	11.2667	14.8833	20.08	16.3467	14.6367	1769	565489071	XP_006302175.1	2278	2.4e-254	hypothetical protein CARUB_v10020185mg [Capsella rubella]>gi|482570885|gb|EOA35073.1| hypothetical protein CARUB_v10020185mg [Capsella rubella]	565489070	XM_006302113.1	1344	0	Capsella rubella hypothetical protein (CARUB_v10020185mg) mRNA, complete cds	--	--	--	--	Q9FYG3	2236	2.5e-250	Probable plastidic glucose transporter 2 OS=Arabidopsis thaliana GN=At1g67300 PE=2 SV=1	PF00083//PF07690	Sugar (and other) transporter//Major Facilitator Superfamily	GO:0055085	transmembrane transport	GO:0022857	transmembrane transporter activity	GO:0016021	integral component of membrane	--	--	FALSE	0.35382	1	FALSE	1.4425	0.44075	FALSE	1.5798	0.15789	FALSE	0.89702	0.82495	FALSE
1-2k.c25661/1/2056	28.6667	7.28333	0.933333	0.586667	0.233333	0	0.00666667	2059	727422683	XP_010442575.1	3013	0	PREDICTED: chaperone protein ClpC1, chloroplastic-like [Camelina sativa]	297795892	XM_002865785.1	1727	0	Arabidopsis lyrata subsp. lyrata heat shock protein 93-V (CLPC), mRNA	K03696	clpC	ATP-dependent Clp protease ATP-binding subunit ClpC	http://www.genome.jp/dbget-bin/www_bget?ko:K03696	Q9FI56	3004	0	Chaperone protein ClpC1, chloroplastic OS=Arabidopsis thaliana GN=CLPC1 PE=1 SV=1	PF04851//PF05496//PF07728//PF00437//PF03193//PF00910//PF00158//PF07724//PF00004//PF06309//PF07726//PF01695//PF02151	Type III restriction enzyme, res subunit//Holliday junction DNA helicase ruvB N-terminus//AAA domain (dynein-related subfamily)//Type II/IV secretion system protein//Protein of unknown function, DUF258//RNA helicase//Sigma-54 interaction domain//AAA domain (Cdc48 subfamily)//ATPase family associated with various cellular activities (AAA)//Torsin//ATPase family associated with various cellular act…	GO:0006281//GO:0006310//GO:0006810//GO:0006355	DNA repair//DNA recombination//transport//regulation of transcription, DNA-templated	GO:0009378//GO:0008134//GO:0016887//GO:0005515//GO:0005525//GO:0003677//GO:0016787//GO:0003924//GO:0005524//GO:0003724//GO:0003723	four-way junction helicase activity//transcription factor binding//ATPase activity//protein binding//GTP binding//DNA binding//hydrolase activity//GTPase activity//ATP binding//RNA helicase activity//RNA binding	GO:0005657//GO:0005667//GO:0009379	replication fork//transcription factor complex//Holliday junction helicase complex	KOG1051	Chaperone HSP104 and related ATP-dependent Clp proteases	FALSE	#NAME?	1	DOWN	#NAME?	0.044082	FALSE	-5.5034	0.41815	FALSE	-1.8698	1	FALSE
1-2k.c25706/1/2068	0.17	0.133333	4.86333	9.37333	0.136667	9.1	17.5967	2053	565477467	XP_006296374.1	2348	2.1e-262	hypothetical protein CARUB_v10025547mg [Capsella rubella]>gi|482565082|gb|EOA29272.1| hypothetical protein CARUB_v10025547mg [Capsella rubella]	727477091	XM_010416063.1	1165	0	PREDICTED: Camelina sativa sodium-dependent phosphate transport protein 1, chloroplastic-like (LOC104700536), transcript variant X1, mRNA	--	--	--	--	O82390	2326	1.1e-260	Sodium-dependent phosphate transport protein 1, chloroplastic OS=Arabidopsis thaliana GN=ANTR1 PE=1 SV=1	PF00083//PF07690//PF00902	Sugar (and other) transporter//Major Facilitator Superfamily//Sec-independent protein translocase protein (TatC)	GO:0055085	transmembrane transport	GO:0022857	transmembrane transporter activity	GO:0016021	integral component of membrane	KOG2532	Permease of the major facilitator superfamily	FALSE	1.8021	1	UP	6.6827	0.013083	UP	5.7665	0.030495	FALSE	-5.1883	1	FALSE
1-2k.c25745/1/1791	35.6533	22.7933	22.7633	22.14	17.3167	15.6767	5.29667	1758	674949031	CDX84450.1	2293	4.3e-256	BnaC03g50500D [Brassica napus]	727626610	XM_010485843.1	1250	0	PREDICTED: Camelina sativa amino acid permease 4 (LOC104762527), mRNA	--	--	--	--	Q9FN04	2390	3.4e-268	Amino acid permease 4 OS=Arabidopsis thaliana GN=AAP4 PE=1 SV=1	--	--	--	--	--	--	--	--	--	--	FALSE	-2.1883	0.39681	DOWN	-2.8064	0.0041332	FALSE	-0.58452	0.82317	FALSE	-0.35056	1	FALSE
1-2k.c2580/4/1782	23.01	10.9667	18.1667	7.19333	24.9367	6.54	3.10667	1766	18421108	NP_568494.1	2151	1.3e-239	sugar transporter ERD6-like 18 [Arabidopsis thaliana]>gi|75332109|sp|Q94CI6.1|EDL18_ARATH RecName: Full=Sugar transporter ERD6-like 18; AltName: Full=Sugar-porter family protein 2>gi|14585701|gb|AAK11721.1| sugar-porter family protein 2 [Arabidopsis thaliana]>gi|332006293|gb|AED93676.1| sugar transporter ERD6-like 18 [Arabidopsis thaliana]	727491163	XM_010423336.1	1078	0	PREDICTED: Camelina sativa sugar transporter ERD6-like 18 (LOC104707066), transcript variant X1, mRNA	--	--	--	--	Q94CI6	2151	1.8e-240	Sugar transporter ERD6-like 18 OS=Arabidopsis thaliana GN=SFP2 PE=2 SV=1	PF07690//PF00083	Major Facilitator Superfamily//Sugar (and other) transporter	GO:0055085//GO:0008643	transmembrane transport//carbohydrate transport	GO:0005351//GO:0022857	sugar:proton symporter activity//transmembrane transporter activity	GO:0016021//GO:0005886	integral component of membrane//plasma membrane	--	--	FALSE	-2.6348	1	FALSE	-3.0881	0.10579	FALSE	-1.5811	0.73494	FALSE	0.56642	1	FALSE
1-2k.c2584/3/1949	2.91667	13.73	5.48333	1.41	0.0266667	3.53667	0.0466667	1957	729327840	XP_010535620.1	2298	1.3e-256	PREDICTED: ABC transporter F family member 1 [Tarenaya hassleriana]	565432037	XM_006280113.1	1493	0	Capsella rubella hypothetical protein (CARUB_v10026078mg) mRNA, partial cds	K06185	ABCF2	ATP-binding cassette, subfamily F, member 2	http://www.genome.jp/dbget-bin/www_bget?ko:K06185	Q9FJH6	2501	5.1e-281	ABC transporter F family member 1 OS=Arabidopsis thaliana GN=ABCF1 PE=1 SV=1	PF03193//PF06414//PF02367//PF00910//PF00005//PF00931//PF08477//PF07728//PF04310//PF13304//PF01637//PF01926//PF00004	Protein of unknown function, DUF258//Zeta toxin//Threonylcarbamoyl adenosine biosynthesis protein TsaE//RNA helicase//ABC transporter//NB-ARC domain//Ras of Complex, Roc, domain of DAPkinase//AAA domain (dynein-related subfamily)//MukB N-terminal//AAA domain, putative AbiEii toxin, Type IV TA system//Archaeal ATPase//50S ribosome-binding GTPase//ATPase family associated with various cellular acti…	GO:0007059//GO:0002949//GO:0030261//GO:0007264	chromosome segregation//tRNA threonylcarbamoyladenosine modification//chromosome condensation//small GTPase mediated signal transduction	GO:0016887//GO:0003724//GO:0003924//GO:0005524//GO:0003723//GO:0005525//GO:0003677//GO:0016301//GO:0043531	ATPase activity//RNA helicase activity//GTPase activity//ATP binding//RNA binding//GTP binding//DNA binding//kinase activity//ADP binding	GO:0009295	nucleoid	KOG0927	Predicted transporter (ABC superfamily)	DOWN	-7.0071	0.02422	FALSE	-6.1848	0.3303	FALSE	-1.1074	1	DOWN	-7.8614	0.0030574	FALSE
1-2k.c25852/1/2005	18.0833	9.31	5.51333	9.26667	8.81	5.69667	2.43	2040	297822823	XP_002879294.1	2537	2.6e-284	hypothetical protein ARALYDRAFT_482018 [Arabidopsis lyrata subsp. lyrata]>gi|297325133|gb|EFH55553.1| hypothetical protein ARALYDRAFT_482018 [Arabidopsis lyrata subsp. lyrata]	297822822	XM_002879248.1	1728	0	Arabidopsis lyrata subsp. lyrata hypothetical protein, mRNA	K03798	ftsH, hflB	cell division protease FtsH	http://www.genome.jp/dbget-bin/www_bget?ko:K03798	O80860	2523	1.5e-283	ATP-dependent zinc metalloprotease FTSH 2, chloroplastic OS=Arabidopsis thaliana GN=FTSH2 PE=1 SV=1	PF05496//PF06068//PF07728//PF02367//PF00005//PF00158//PF07724//PF01434//PF01057//PF02562//PF06480//PF00004//PF01695	Holliday junction DNA helicase ruvB N-terminus//TIP49 C-terminus//AAA domain (dynein-related subfamily)//Threonylcarbamoyl adenosine biosynthesis protein TsaE//ABC transporter//Sigma-54 interaction domain//AAA domain (Cdc48 subfamily)//Peptidase family M41//Parvovirus non-structural protein NS1//PhoH-like protein//FtsH Extracellular//ATPase family associated with various cellular activities (AAA)…	GO:0019079//GO:0002949//GO:0006310//GO:0006281//GO:0006508//GO:0006355//GO:0030163	viral genome replication//tRNA threonylcarbamoyladenosine modification//DNA recombination//DNA repair//proteolysis//regulation of transcription, DNA-templated//protein catabolic process	GO:0017111//GO:0016887//GO:0008134//GO:0009378//GO:0008270//GO:0005524//GO:0003678//GO:0004222	nucleoside-triphosphatase activity//ATPase activity//transcription factor binding//four-way junction helicase activity//zinc ion binding//ATP binding//DNA helicase activity//metalloendopeptidase activity	GO:0005667//GO:0005657//GO:0016021//GO:0009379//GO:0016020	transcription factor complex//replication fork//integral component of membrane//Holliday junction helicase complex//membrane	KOG0731	AAA+-type ATPase containing the peptidase M41 domain	FALSE	-1.167	1	DOWN	-2.908	0.0083515	FALSE	-0.91475	0.58692	FALSE	0.72963	1	FALSE
1-2k.c25972/1/1789	25.0533	44.7767	47.1033	44.2033	66.2667	70.4267	83.51	1509	297807585	XP_002871676.1	1421	4.8e-155	mitochondrial substrate carrier family protein [Arabidopsis lyrata subsp. lyrata]>gi|297317513|gb|EFH47935.1| mitochondrial substrate carrier family protein [Arabidopsis lyrata subsp. lyrata]	565460417	XM_006288146.1	1156	0	Capsella rubella hypothetical protein (CARUB_v10001451mg) mRNA, complete cds	K15121	SLC25A44	solute carrier family 25, member 44	http://www.genome.jp/dbget-bin/www_bget?ko:K15121	Q8BGF9	333	9.8e-30	Solute carrier family 25 member 44 OS=Mus musculus GN=Slc25a44 PE=2 SV=1	PF02674	Colicin V production protein	GO:0009403//GO:0055085	toxin biosynthetic process//transmembrane transport	--	--	GO:0016021//GO:0016020	integral component of membrane//membrane	KOG0765	Predicted mitochondrial carrier protein	FALSE	0.83545	1	FALSE	1.7838	0.10672	FALSE	0.90058	0.4867	FALSE	0.51751	1	FALSE
1-2k.c2601/8/1989	11.4733	29.0933	32.64	30.3033	49.5	20.5067	13.9833	1984	727470298	XP_010517105.1	1946	8.4e-216	PREDICTED: vacuolar cation/proton exchanger 1-like [Camelina sativa]	145360744	NM_129373.3	1085	0	Arabidopsis thaliana vacuolar cation/proton exchanger 1 mRNA, complete cds	K07300	chaA, CAX	Ca2+:H+ antiporter	http://www.genome.jp/dbget-bin/www_bget?ko:K07300	Q39253	1900	2.6e-211	Vacuolar cation/proton exchanger 1 OS=Arabidopsis thaliana GN=CAX1 PE=1 SV=3	PF01699//PF02254	Sodium/calcium exchanger protein//TrkA-N domain	GO:0006813//GO:0055085	potassium ion transport//transmembrane transport	--	--	GO:0016021	integral component of membrane	KOG1397	Ca2+/H+ antiporter VCX1 and related proteins	FALSE	-1.2965	1	FALSE	0.33533	1	FALSE	1.5505	0.078064	FALSE	0.60899	1	FALSE
1-2k.c26123/1/2290	2.74	2.70333	5.73	12.4833	0	3.35667	4.3	2289	297852714	XP_002894238.1	3082	0	hypothetical protein ARALYDRAFT_891950 [Arabidopsis lyrata subsp. lyrata]>gi|297340080|gb|EFH70497.1| hypothetical protein ARALYDRAFT_891950 [Arabidopsis lyrata subsp. lyrata]	727438458	XM_010502273.1	1779	0	PREDICTED: Camelina sativa ATP-dependent zinc metalloprotease FTSH 1, chloroplastic (LOC104777948), mRNA	K03798	ftsH, hflB	cell division protease FtsH	http://www.genome.jp/dbget-bin/www_bget?ko:K03798	Q39102	3060	0	ATP-dependent zinc metalloprotease FTSH 1, chloroplastic OS=Arabidopsis thaliana GN=FTSH1 PE=1 SV=2	PF07724//PF05496//PF07728//PF06068//PF01695//PF00004//PF06480//PF01434	AAA domain (Cdc48 subfamily)//Holliday junction DNA helicase ruvB N-terminus//AAA domain (dynein-related subfamily)//TIP49 C-terminus//IstB-like ATP binding protein//ATPase family associated with various cellular activities (AAA)//FtsH Extracellular//Peptidase family M41	GO:0006281//GO:0030163//GO:0006310//GO:0006508	DNA repair//protein catabolic process//DNA recombination//proteolysis	GO:0003678//GO:0005524//GO:0004222//GO:0009378//GO:0008270//GO:0016887//GO:0017111	DNA helicase activity//ATP binding//metalloendopeptidase activity//four-way junction helicase activity//zinc ion binding//ATPase activity//nucleoside-triphosphatase activity	GO:0009379//GO:0016021//GO:0016020//GO:0005657	Holliday junction helicase complex//integral component of membrane//membrane//replication fork	KOG0731	AAA+-type ATPase containing the peptidase M41 domain	FALSE	-0.57207	1	FALSE	0.78988	1	FALSE	2.4106	0.57571	FALSE	#NAME?	0.65926	FALSE
1-2k.c2614/3/1750	3.58333	2.75667	5.91	7.40667	11.3033	11.4167	7.33667	1753	567183540	XP_006402717.1	2585	6e-290	hypothetical protein EUTSA_v10005744mg [Eutrema salsugineum]>gi|557103816|gb|ESQ44170.1| hypothetical protein EUTSA_v10005744mg [Eutrema salsugineum]	297820753	XM_002878214.1	1478	0	Arabidopsis lyrata subsp. lyrata ATMRP14, mRNA	--	--	--	--	Q9LYS2	2694	1.9e-303	ABC transporter C family member 10 OS=Arabidopsis thaliana GN=ABCC10 PE=2 SV=2	PF00437//PF00005//PF00931//PF03266//PF02955//PF00448//PF03205//PF13304//PF00270//PF00664//PF01926	Type II/IV secretion system protein//ABC transporter//NB-ARC domain//NTPase//Prokaryotic glutathione synthetase, ATP-grasp domain//SRP54-type protein, GTPase domain//Molybdopterin guanine dinucleotide synthesis protein B//AAA domain, putative AbiEii toxin, Type IV TA system//DEAD/DEAH box helicase//ABC transporter transmembrane region//50S ribosome-binding GTPase	GO:0006777//GO:0006750//GO:0055085//GO:0006614//GO:0006810	Mo-molybdopterin cofactor biosynthetic process//glutathione biosynthetic process//transmembrane transport//SRP-dependent cotranslational protein targeting to membrane//transport	GO:0016887//GO:0098519//GO:0005524//GO:0003676//GO:0004363//GO:0005525//GO:0042626//GO:0043531	ATPase activity//nucleotide phosphatase activity, acting on free nucleotides//ATP binding//nucleic acid binding//glutathione synthase activity//GTP binding//ATPase activity, coupled to transmembrane movement of substances//ADP binding	GO:0016021	integral component of membrane	--	--	FALSE	0.28108	1	FALSE	0.97558	0.80892	FALSE	1.1062	0.63571	FALSE	0.99598	0.9162	FALSE
1-2k.c26166/1/1890	0	0	3.11667	0.15	0.0633333	2.23	6.17333	1878	565480554	XP_006297917.1	1775	5.4e-196	hypothetical protein CARUB_v10013966mg [Capsella rubella]>gi|482566626|gb|EOA30815.1| hypothetical protein CARUB_v10013966mg [Capsella rubella]	565480553	XM_006297855.1	1182	0	Capsella rubella hypothetical protein (CARUB_v10013966mg) mRNA, complete cds	--	--	--	--	Q9LRP2	1762	2.4e-195	Probable sugar phosphate/phosphate translocator At3g17430 OS=Arabidopsis thaliana GN=At3g17430 PE=1 SV=1	PF02563	Polysaccharide biosynthesis/export protein	GO:0015774	polysaccharide transport	GO:0015159	polysaccharide transmembrane transporter activity	GO:0016020	membrane	--	--	FALSE	0.93264	1	UP	Inf	0.0019274	FALSE	Inf	1	FALSE	-5.783	1	FALSE
1-2k.c26194/1/1930.1	3.16	0.403333	0	0	0.213333	0	0	1383	727501520	XP_010426765.1	1381	1.9e-150	PREDICTED: vacuolar cation/proton exchanger 3 [Camelina sativa]	727501519	XM_010428463.1	983	0	PREDICTED: Camelina sativa vacuolar cation/proton exchanger 3 (LOC104711732), mRNA	K07300	chaA, CAX	Ca2+:H+ antiporter	http://www.genome.jp/dbget-bin/www_bget?ko:K07300	Q93Z81	1294	3.3e-141	Vacuolar cation/proton exchanger 3 OS=Arabidopsis thaliana GN=CAX3 PE=1 SV=1	PF01699	Sodium/calcium exchanger protein	GO:0055085	transmembrane transport	--	--	GO:0016021	integral component of membrane	KOG1397	Ca2+/H+ antiporter VCX1 and related proteins	FALSE	NA	NA	DOWN	#NAME?	0.015631	DOWN	#NAME?	0.0058142	FALSE	Inf	1	FALSE
1-2k.c26214/1/1651	6.86667	5.97333	6.59667	1.74333	1.59333	12.2467	18.3367	1640	297849704	XP_002892733.1	2084	6.9e-232	hypothetical protein ARALYDRAFT_471476 [Arabidopsis lyrata subsp. lyrata]>gi|297338575|gb|EFH68992.1| hypothetical protein ARALYDRAFT_471476 [Arabidopsis lyrata subsp. lyrata]	727498228	XM_010426906.1	1287	0	PREDICTED: Camelina sativa phospholipid-transporting ATPase 10-like (LOC104710325), transcript variant X2, mRNA	K01530	E3.6.3.1	phospholipid-translocating ATPase	http://www.genome.jp/dbget-bin/www_bget?ko:K01530	Q9LI83	2218	2.8e-248	Phospholipid-transporting ATPase 10 OS=Arabidopsis thaliana GN=ALA10 PE=3 SV=1	--	--	GO:0015914//GO:0006812//GO:0015917	phospholipid transport//cation transport//aminophospholipid transport	GO:0015662//GO:0000287//GO:0004012//GO:0005524	ATPase activity, coupled to transmembrane movement of ions, phosphorylative mechanism//magnesium ion binding//phospholipid-translocating ATPase activity//ATP binding	GO:0016021	integral component of membrane	--	--	FALSE	1.5808	1	FALSE	1.568	0.82271	FALSE	-1.8636	0.26575	FALSE	-1.9898	0.61135	UP
1-2k.c2625/3/2461	62.5767	54.2667	79.7767	54.3767	176.323	44.56	47.6333	2451	297852714	XP_002894238.1	3079	0	hypothetical protein ARALYDRAFT_891950 [Arabidopsis lyrata subsp. lyrata]>gi|297340080|gb|EFH70497.1| hypothetical protein ARALYDRAFT_891950 [Arabidopsis lyrata subsp. lyrata]	565498507	XM_006306831.1	1813	0	Capsella rubella hypothetical protein (CARUB_v10008446mg) mRNA, complete cds	K03798	ftsH, hflB	cell division protease FtsH	http://www.genome.jp/dbget-bin/www_bget?ko:K03798	Q39102	3057	0	ATP-dependent zinc metalloprotease FTSH 1, chloroplastic OS=Arabidopsis thaliana GN=FTSH1 PE=1 SV=2	PF00004//PF06480//PF01434//PF01695//PF06068//PF07728//PF05496//PF07724	ATPase family associated with various cellular activities (AAA)//FtsH Extracellular//Peptidase family M41//IstB-like ATP binding protein//TIP49 C-terminus//AAA domain (dynein-related subfamily)//Holliday junction DNA helicase ruvB N-terminus//AAA domain (Cdc48 subfamily)	GO:0006508//GO:0006281//GO:0030163//GO:0006310	proteolysis//DNA repair//protein catabolic process//DNA recombination	GO:0017111//GO:0009378//GO:0008270//GO:0016887//GO:0003678//GO:0005524//GO:0004222	nucleoside-triphosphatase activity//four-way junction helicase activity//zinc ion binding//ATPase activity//DNA helicase activity//ATP binding//metalloendopeptidase activity	GO:0016020//GO:0005657//GO:0009379//GO:0016021	membrane//replication fork//Holliday junction helicase complex//integral component of membrane	KOG0731	AAA+-type ATPase containing the peptidase M41 domain	FALSE	-0.79826	1	FALSE	-0.54748	1	FALSE	-0.17108	1	FALSE	1.2036	0.28202	DOWN
1-2k.c26284/1/1923	13.2733	14.7633	17.4967	21.96	33.31	34.5433	34.29	1926	727441400	XP_010502204.1	2416	2.6e-270	PREDICTED: putative phagocytic receptor 1b [Camelina sativa]	727497757	XM_010426688.1	1524	0	PREDICTED: Camelina sativa putative phagocytic receptor 1b (LOC104710132), mRNA	--	--	--	--	Q9ZPS7	2408	3.1e-270	Transmembrane 9 superfamily member 3 OS=Arabidopsis thaliana GN=TMN3 PE=2 SV=1	PF02990	Endomembrane protein 70	--	--	--	--	GO:0016021	integral component of membrane	KOG1277	Endosomal membrane proteins, EMP70	FALSE	0.93067	1	FALSE	1.3737	0.31202	FALSE	0.82022	0.64368	FALSE	0.95791	0.50761	FALSE
1-2k.c26307/1/706	376.763	881.777	804.983	893.8	943.083	1494.61	2039.05	704	15218828	NP_176758.1	701	6.9e-72	putative glutathione S-transferase [Arabidopsis thaliana]>gi|25991925|gb|AAN76990.1|AF461148_1 MAPEG-like protein [Arabidopsis thaliana]>gi|14517464|gb|AAK62622.1| At1g65820/F1E22_4 [Arabidopsis thaliana]>gi|17978909|gb|AAL47424.1| At1g65820/F1E22_4 [Arabidopsis thaliana]>gi|21617891|gb|AAM66941.1| glutathione-s-transferase, putative [Arabidopsis thaliana]>gi|332196306|gb|AEE34427.1| putative glu…	727459343	XM_010513204.1	366	0	PREDICTED: Camelina sativa microsomal glutathione S-transferase 3 (LOC104787597), mRNA	K00799	GST, gst	glutathione S-transferase	http://www.genome.jp/dbget-bin/www_bget?ko:K00799	Q9CPU4	271	7.1e-23	Microsomal glutathione S-transferase 3 OS=Mus musculus GN=Mgst3 PE=1 SV=1	--	--	GO:0006803//GO:0006749//GO:0055114//GO:0002540//GO:0019370//GO:0006979//GO:0006804//GO:0006888	obsolete glutathione conjugation reaction//glutathione metabolic process//oxidation-reduction process//leukotriene production involved in inflammatory response//leukotriene biosynthetic process//response to oxidative stress//obsolete peroxidase reaction//ER to Golgi vesicle-mediated transport	GO:0004602//GO:0004364	glutathione peroxidase activity//glutathione transferase activity	GO:0005773//GO:0016020//GO:0005794//GO:0005783	vacuole//membrane//Golgi apparatus//endoplasmic reticulum	--	--	FALSE	1.3602	1	FALSE	2.541	0.21184	FALSE	1.3686	0.05768	FALSE	0.24578	1	FALSE
1-2k.c2632/2/2279	27.9	27.8867	15.94	17.68	9.69667	12.8533	12.14	2264	567168944	XP_006398529.1	2729	1.5e-306	hypothetical protein EUTSA_v10000822mg [Eutrema salsugineum]>gi|557099618|gb|ESQ39982.1| hypothetical protein EUTSA_v10000822mg [Eutrema salsugineum]	727497595	XM_010426607.1	1446	0	PREDICTED: Camelina sativa auxin efflux carrier component 4 (LOC104710070), mRNA	K13947	PIN	auxin efflux carrier family	http://www.genome.jp/dbget-bin/www_bget?ko:K13947	Q8RWZ6	2712	2e-305	Auxin efflux carrier component 4 OS=Arabidopsis thaliana GN=PIN4 PE=1 SV=1	PF01243//PF03547	Pyridoxamine 5'-phosphate oxidase//Membrane transport protein	GO:0055114//GO:0055085//GO:0008615	oxidation-reduction process//transmembrane transport//pyridoxine biosynthetic process	GO:0004733//GO:0010181	pyridoxamine-phosphate oxidase activity//FMN binding	GO:0016021	integral component of membrane	--	--	FALSE	-0.4841	1	FALSE	-1.2915	0.3827	FALSE	-0.59422	0.8432	FALSE	-0.68204	1	FALSE
1-2k.c2647/4/1637	19.5233	14.82	13.4	10.77	5.97667	9.17333	7.70333	1621	565479858	XP_006297569.1	2215	4.4e-247	hypothetical protein CARUB_v10013592mg [Capsella rubella]>gi|482566278|gb|EOA30467.1| hypothetical protein CARUB_v10013592mg [Capsella rubella]	565479857	XM_006297507.1	1352	0	Capsella rubella hypothetical protein (CARUB_v10013592mg) mRNA, complete cds	--	--	--	--	Q9M903	2123	2.9e-237	Protein TRIGALACTOSYLDIACYLGLYCEROL 4, chloroplastic OS=Arabidopsis thaliana GN=TGD4 PE=1 SV=1	--	--	--	--	--	--	--	--	--	--	FALSE	-0.8396	1	FALSE	-1.3716	0.42845	FALSE	-0.79483	0.72013	FALSE	-1.1305	0.74518	FALSE
1-2k.c26536/2/1828	10.5267	0	10.58	5.74667	15.2767	13.67	14.2633	1817	565459294	XP_006287646.1	2023	9.1e-225	hypothetical protein CARUB_v10000857mg [Capsella rubella]>gi|482556352|gb|EOA20544.1| hypothetical protein CARUB_v10000857mg [Capsella rubella]	565459293	XM_006287584.1	1073	0	Capsella rubella hypothetical protein (CARUB_v10000857mg) mRNA, complete cds	--	--	--	--	Q94CI7	1939	7e-216	Sugar transporter ERD6-like 17 OS=Arabidopsis thaliana GN=SFP1 PE=2 SV=2	PF00083//PF07690	Sugar (and other) transporter//Major Facilitator Superfamily	GO:0055085	transmembrane transport	GO:0022857	transmembrane transporter activity	GO:0016021	integral component of membrane	--	--	FALSE	0.55203	1	FALSE	0.44566	1	FALSE	-0.81957	1	FALSE	0.67586	1	FALSE
1-2k.c26537/1/1724	141.893	82.05	41.2967	32.5633	57.95	43.24	49.16	1713	30694881	NP_851138.1	1735	2.1e-191	triose phosphate/phosphate translocator TPT [Arabidopsis thaliana]>gi|75216529|sp|Q9ZSR7.1|TPT_ARATH RecName: Full=Triose phosphate/phosphate translocator TPT, chloroplastic; AltName: Full=Protein ACCLIMATION OF PHOTOSYNTHESIS TO ENVIRONMENT 2; Flags: Precursor>gi|3983125|gb|AAC83815.1| phosphate/triose-phosphate translocator precursor [Arabidopsis thaliana]>gi|14335064|gb|AAK59796.1| AT5g46110/M…	30694880	NM_180807.1	1252	0	Arabidopsis thaliana triose phosphate/phosphate translocator TPT mRNA, complete cds	K15283	SLC35E1	solute carrier family 35, member E1	http://www.genome.jp/dbget-bin/www_bget?ko:K15283	Q9ZSR7	1735	3e-192	Triose phosphate/phosphate translocator TPT, chloroplastic OS=Arabidopsis thaliana GN=TPT PE=2 SV=1	PF00892	EamA-like transporter family	GO:0009643//GO:0035304//GO:0019684//GO:0019344//GO:0006810//GO:0015713//GO:0035436	photosynthetic acclimation//regulation of protein dephosphorylation//photosynthesis, light reaction//cysteine biosynthetic process//transport//phosphoglycerate transport//triose phosphate transmembrane transport	GO:0015297//GO:0071917//GO:0015120	antiporter activity//triose-phosphate transmembrane transporter activity//phosphoglycerate transmembrane transporter activity	GO:0005739//GO:0009941//GO:0016021//GO:0009534//GO:0016020	mitochondrion//chloroplast envelope//integral component of membrane//chloroplast thylakoid//membrane	KOG1441	Glucose-6-phosphate/phosphate and phosphoenolpyruvate/phosphate antiporter	FALSE	0.19003	1	FALSE	-1.646	0.10602	DOWN	-2.0518	0.010373	FALSE	0.5551	1	FALSE
1-2k.c26691/3/2152	12.5067	9.80667	8.10667	6.65333	3.98	6.45	5.26667	2151	15226178	NP_180942.1	2785	0	auxin response transcription factor 3 [Arabidopsis thaliana]>gi|46395605|sp|O23661.2|ARFC_ARATH RecName: Full=Auxin response factor 3; AltName: Full=Protein ETTIN>gi|12484199|gb|AAG53998.1|AF336917_1 auxin response transcription factor 3 [Arabidopsis thaliana]>gi|13430802|gb|AAK26023.1|AF360313_1 auxin response transcription factor 3 (ETTIN/ARF3) [Arabidopsis thaliana]>gi|3805770|gb|AAC69148.1| a…	727592721	XM_010471110.1	1685	0	PREDICTED: Camelina sativa auxin response factor 3-like (LOC104749467), mRNA	K14486	K14486, ARF	auxin response factor	http://www.genome.jp/dbget-bin/www_bget?ko:K14486	O23661	2785	0	Auxin response factor 3 OS=Arabidopsis thaliana GN=ARF3 PE=1 SV=2	PF06507//PF02362	Auxin response factor//B3 DNA binding domain	GO:0009887//GO:0009616//GO:0048439//GO:0048519//GO:0010051//GO:0048438//GO:0006355//GO:0010158//GO:0009725//GO:0010050//GO:0009733//GO:0009855//GO:0009850	organ morphogenesis//virus induced gene silencing//flower morphogenesis//negative regulation of biological process//xylem and phloem pattern formation//floral whorl development//regulation of transcription, DNA-templated//abaxial cell fate specification//response to hormone//vegetative phase change//response to auxin//determination of bilateral symmetry//auxin metabolic process	GO:0003677//GO:0003700	DNA binding//transcription factor activity, sequence-specific DNA binding	GO:0005667//GO:0005634	transcription factor complex//nucleus	--	--	FALSE	-0.70233	1	FALSE	-1.3418	0.46218	FALSE	-0.85635	0.6863	FALSE	-0.98568	0.91915	FALSE
1-2k.c2672/6/1849	48.27	32.36	34.5467	63.2867	65.4633	19.2733	18.5767	1801	18397139	NP_566247.1	2163	5.3e-241	sugar transporter ERD6-like 10 [Arabidopsis thaliana]>gi|75331788|sp|Q93Z80.1|EDL10_ARATH RecName: Full=Sugar transporter ERD6-like 10>gi|16604316|gb|AAL24164.1| AT3g05160/T12H1_13 [Arabidopsis thaliana]>gi|27363392|gb|AAO11615.1| At3g05160/T12H1.12 [Arabidopsis thaliana]>gi|332640672|gb|AEE74193.1| sugar transporter ERD6-like 10 [Arabidopsis thaliana]	145338134	NM_111388.3	1100	0	Arabidopsis thaliana sugar transporter ERD6-like 10 mRNA, complete cds	--	--	--	--	Q93Z80	2163	7.4e-242	Sugar transporter ERD6-like 10 OS=Arabidopsis thaliana GN=At3g05160 PE=2 SV=1	PF01180//PF07690//PF00083	Dihydroorotate dehydrogenase//Major Facilitator Superfamily//Sugar (and other) transporter	GO:0055085//GO:0008643//GO:0055114	transmembrane transport//carbohydrate transport//oxidation-reduction process	GO:0005351//GO:0016627//GO:0022857	sugar:proton symporter activity//oxidoreductase activity, acting on the CH-CH group of donors//transmembrane transporter activity	GO:0005737//GO:0005886//GO:0016021	cytoplasm//plasma membrane//integral component of membrane	--	--	FALSE	-1.0068	1	FALSE	-1.5697	0.34469	FALSE	0.44095	0.92937	FALSE	1.0005	0.73236	DOWN
1-2k.c27063/1/1748	33.9367	31.1267	53.2033	19.4167	47.35	2.29	4.92667	1729	727470298	XP_010517105.1	1848	1.7e-204	PREDICTED: vacuolar cation/proton exchanger 1-like [Camelina sativa]	727447651	XM_010507131.1	1106	0	PREDICTED: Camelina sativa vacuolar cation/proton exchanger 1 (LOC104782252), mRNA	K07300	chaA, CAX	Ca2+:H+ antiporter	http://www.genome.jp/dbget-bin/www_bget?ko:K07300	Q39253	1794	4.3e-199	Vacuolar cation/proton exchanger 1 OS=Arabidopsis thaliana GN=CAX1 PE=1 SV=3	PF02254//PF01699	TrkA-N domain//Sodium/calcium exchanger protein	GO:0006813//GO:0055085	potassium ion transport//transmembrane transport	--	--	GO:0016021	integral component of membrane	KOG1397	Ca2+/H+ antiporter VCX1 and related proteins	FALSE	-3.5574	0.73541	DOWN	-2.933	0.0020894	FALSE	-0.66275	1	FALSE	-0.10016	1	DOWN
1-2k.c27071/2/1770	3.83333	4.02	1.58333	0.463333	0	1.11667	0.483333	1728	727495791	XP_010423925.1	2351	8e-263	PREDICTED: auxin transporter-like protein 1 [Camelina sativa]	727495790	XM_010425623.1	1337	0	PREDICTED: Camelina sativa auxin transporter-like protein 1 (LOC104708968), mRNA	K13946	AUX1, LAX	auxin influx carrier (AUX1 LAX family)	http://www.genome.jp/dbget-bin/www_bget?ko:K13946	Q9LFB2	2340	2.1e-262	Auxin transporter-like protein 1 OS=Arabidopsis thaliana GN=LAX1 PE=2 SV=1	PF06623	MHC_I C-terminus	GO:0006955//GO:0019882	immune response//antigen processing and presentation	--	--	--	--	--	--	FALSE	-1.9201	1	FALSE	-3.1622	0.14935	FALSE	-2.9588	0.13558	FALSE	#NAME?	0.12245	FALSE
1-2k.c27072/1/2321	11.9233	6.61	5.18333	4.59333	2.84	3.06	3.47333	2332	727633202	XP_010487657.1	2231	8.9e-249	PREDICTED: probable metal-nicotianamine transporter YSL5 isoform X2 [Camelina sativa]	565478863	XM_006297010.1	1864	0	Capsella rubella hypothetical protein (CARUB_v10013074mg) mRNA, complete cds	--	--	--	--	Q9LUN2	2208	5.8e-247	Probable metal-nicotianamine transporter YSL5 OS=Arabidopsis thaliana GN=YSL5 PE=1 SV=1	PF03169	OPT oligopeptide transporter protein	GO:0055085	transmembrane transport	--	--	--	--	--	--	FALSE	-0.60683	1	FALSE	-1.827	0.19754	FALSE	-1.348	0.27614	FALSE	-0.84747	1	FALSE
1-2k.c27074/3/2038	0.323333	6.59	0	0.646667	0.403333	0	0	2044	565498746	XP_006307012.1	2973	0	hypothetical protein CARUB_v10008598mg [Capsella rubella]>gi|482575723|gb|EOA39910.1| hypothetical protein CARUB_v10008598mg [Capsella rubella]	565498745	XM_006306950.1	1688	0	Capsella rubella hypothetical protein (CARUB_v10008598mg) mRNA, complete cds	K03301	TC.AAA	ATP:ADP antiporter, AAA family	http://www.genome.jp/dbget-bin/www_bget?ko:K03301	P92935	2970	0	ADP,ATP carrier protein 2, chloroplastic OS=Arabidopsis thaliana GN=AATP2 PE=1 SV=2	PF03219//PF06005	TLC ATP/ADP transporter//Protein of unknown function (DUF904)	GO:0043093//GO:0006810//GO:0000917	FtsZ-dependent cytokinesis//transport//barrier septum assembly	GO:0005471//GO:0005524	ATP:ADP antiporter activity//ATP binding	GO:0016021//GO:0005737	integral component of membrane//cytoplasm	--	--	FALSE	NA	NA	FALSE	#NAME?	0.79179	FALSE	0.94085	1	FALSE	Inf	1	FALSE
1-2k.c27373/3/1737	10.0267	13.7567	25.7533	35.4433	79.1267	51.4	88.04	1696	30697399	NP_849854.1	2157	2.5e-240	MATE efflux family protein [Arabidopsis thaliana]>gi|12597760|gb|AAG60073.1|AC013288_7 MATE efflux family protein, putative [Arabidopsis thaliana]>gi|332196432|gb|AEE34553.1| MATE efflux family protein [Arabidopsis thaliana]	145361498	NM_179523.3	1222	0	Arabidopsis thaliana MATE efflux family protein mRNA, complete cds	K03327	TC.MATE, SLC47A, norM, mdtK, dinF	multidrug resistance protein, MATE family	http://www.genome.jp/dbget-bin/www_bget?ko:K03327	Q8RWF5	1086	5.3e-117	MATE efflux family protein 9 OS=Arabidopsis thaliana GN=DTXL5 PE=2 SV=1	PF01554	MatE	GO:0006810//GO:0009620//GO:0055085//GO:0009695//GO:0006855//GO:0009753//GO:0015893//GO:0009611	transport//response to fungus//transmembrane transport//jasmonic acid biosynthetic process//drug transmembrane transport//response to jasmonic acid//drug transport//response to wounding	GO:0015238//GO:0015297	drug transmembrane transporter activity//antiporter activity	GO:0016020//GO:0005886	membrane//plasma membrane	--	--	FALSE	1.7958	0.56587	UP	3.1164	0.0039922	FALSE	1.8519	0.12887	UP	1.6572	0.0056255	FALSE
1-2k.c27414/1/2142	50.5833	60.2967	121.307	156.943	126.593	142.867	159.45	2196	727537140	XP_010442587.1	3371	0	PREDICTED: chaperone protein ClpD, chloroplastic [Camelina sativa]	727422736	XM_010444526.1	1964	0	PREDICTED: Camelina sativa chaperone protein ClpD, chloroplastic-like (LOC104725793), mRNA	K03696	clpC	ATP-dependent Clp protease ATP-binding subunit ClpC	http://www.genome.jp/dbget-bin/www_bget?ko:K03696	P42762	3335	0	Chaperone protein ClpD, chloroplastic OS=Arabidopsis thaliana GN=CLPD PE=1 SV=1	PF05496//PF00437//PF04851//PF02367//PF00931//PF06309//PF01637//PF10662//PF00448//PF07728//PF06068//PF00005//PF00910//PF08477//PF07724//PF00158//PF03193//PF06414//PF02562//PF00004//PF01695//PF02153//PF07726	Holliday junction DNA helicase ruvB N-terminus//Type II/IV secretion system protein//Type III restriction enzyme, res subunit//Threonylcarbamoyl adenosine biosynthesis protein TsaE//NB-ARC domain//Torsin//Archaeal ATPase//Ethanolamine utilisation - propanediol utilisation//SRP54-type protein, GTPase domain//AAA domain (dynein-related subfamily)//TIP49 C-terminus//ABC transporter//RNA helicase//Ra…	GO:0000162//GO:0006576//GO:0006614//GO:0002949//GO:0006310//GO:0006281//GO:0006810//GO:0007264//GO:0006571//GO:0009094//GO:0055114//GO:0006355	tryptophan biosynthetic process//cellular biogenic amine metabolic process//SRP-dependent cotranslational protein targeting to membrane//tRNA threonylcarbamoyladenosine modification//DNA recombination//DNA repair//transport//small GTPase mediated signal transduction//tyrosine biosynthetic process//L-phenylalanine biosynthetic process//oxidation-reduction process//regulation of transcription, DNA-…	GO:0004665//GO:0016301//GO:0008977//GO:0008134//GO:0016887//GO:0009378//GO:0043531//GO:0003677//GO:0005525//GO:0003723//GO:0003724//GO:0003924//GO:0003678//GO:0005524//GO:0016787	prephenate dehydrogenase (NADP+) activity//kinase activity//prephenate dehydrogenase activity//transcription factor binding//ATPase activity//four-way junction helicase activity//ADP binding//DNA binding//GTP binding//RNA binding//RNA helicase activity//GTPase activity//DNA helicase activity//ATP binding//hydrolase activity	GO:0005657//GO:0005667//GO:0009379	replication fork//transcription factor complex//Holliday junction helicase complex	KOG1051	Chaperone HSP104 and related ATP-dependent Clp proteases	FALSE	0.40899	1	FALSE	1.6815	0.41058	UP	1.664	0.010615	FALSE	0.067106	1	FALSE
1-2k.c2760/7/1933	7.95667	10.7233	9.76	22.0567	24.8733	36.9333	47.4033	1909	22329235	NP_195555.2	2571	2.7e-288	protein SKU5 similar 9 [Arabidopsis thaliana]>gi|18176392|gb|AAL60036.1| putative pectinesterase [Arabidopsis thaliana]>gi|20465521|gb|AAM20243.1| putative pectinesterase [Arabidopsis thaliana]>gi|332661527|gb|AEE86927.1| protein SKU5 similar 9 [Arabidopsis thaliana]	145355650	NM_120004.4	1226	0	Arabidopsis thaliana protein SKU5 similar 9 mRNA, complete cds	--	--	--	--	P29162	1411	1.2e-154	L-ascorbate oxidase homolog OS=Nicotiana tabacum PE=2 SV=1	PF00394//PF04548//PF07732//PF07731	Multicopper oxidase//AIG1 family//Multicopper oxidase//Multicopper oxidase	GO:0055114	oxidation-reduction process	GO:0016491//GO:0005525//GO:0005507	oxidoreductase activity//GTP binding//copper ion binding	GO:0009506//GO:0009505//GO:0005576	plasmodesma//plant-type cell wall//extracellular region	--	--	FALSE	2.3232	0.58899	FALSE	2.6618	0.11871	FALSE	1.5599	0.090641	FALSE	1.3906	0.14964	FALSE
1-2k.c27690/43/2274	38.6233	354.32	38.54	76.52	0.166667	60.0933	53.25	2273	297837989	XP_002886876.1	2461	1.9e-275	H+-transporting two-sector ATPase, alpha/beta subunit, central region [Arabidopsis lyrata subsp. lyrata]>gi|297332717|gb|EFH63135.1| H+-transporting two-sector ATPase, alpha/beta subunit, central region [Arabidopsis lyrata subsp. lyrata]	134286291	AP009368.1	2273	0	Olimarabidopsis pumila chloroplast DNA, complete sequence	K02112	ATPF1B, atpD	F-type H+-transporting ATPase subunit beta	http://www.genome.jp/dbget-bin/www_bget?ko:K02112	P06284	2181	7.6e-244	ATP synthase subunit beta, chloroplastic OS=Marchantia polymorpha GN=atpB PE=3 SV=1	PF02874//PF00005//PF00910//PF03193//PF02823//PF00004//PF00306//PF01637//PF00006	ATP synthase alpha/beta family, beta-barrel domain//ABC transporter//RNA helicase//Protein of unknown function, DUF258//ATP synthase, Delta/Epsilon chain, beta-sandwich domain//ATPase family associated with various cellular activities (AAA)//ATP synthase alpha/beta chain, C terminal domain//Archaeal ATPase//ATP synthase alpha/beta family, nucleotide-binding domain	GO:0046034//GO:0006119//GO:0015986//GO:0015991//GO:0015992	ATP metabolic process//oxidative phosphorylation//ATP synthesis coupled proton transport//ATP hydrolysis coupled proton transport//proton transport	GO:0016887//GO:0016820//GO:0046933//GO:0003723//GO:0005524//GO:0003724//GO:0003924//GO:0005525//GO:0008553//GO:0046961	ATPase activity//hydrolase activity, acting on acid anhydrides, catalyzing transmembrane movement of substances//proton-transporting ATP synthase activity, rotational mechanism//RNA binding//ATP binding//RNA helicase activity//GTPase activity//GTP binding//hydrogen-exporting ATPase activity, phosphorylative mechanism//proton-transporting ATPase activity, rotational mechanism	GO:0033178//GO:0045261//GO:0045259	proton-transporting two-sector ATPase complex, catalytic domain//proton-transporting ATP synthase complex, catalytic core F(1)//proton-transporting ATP synthase complex	KOG1350	F0F1-type ATP synthase, beta subunit	FALSE	0.40655	1	FALSE	0.70453	1	FALSE	1.2075	1	FALSE	-7.9279	0.82626	UP
1-2k.c27974/22/1900	16.66	16.1833	18.82	22.3467	33.9033	31.4667	37.2067	1898	30684152	NP_568283.2	2275	5.7e-254	dicarboxylate transporter 1 [Arabidopsis thaliana]>gi|75180949|sp|Q9LXV3.1|DIT1_ARATH RecName: Full=Dicarboxylate transporter 1, chloroplastic; AltName: Full=2-oxoglutarate/malate translocator 1; Short=AtpOMT1; Flags: Precursor>gi|7630042|emb|CAB88250.1| 2-oxoglutarate/malate translocator precursor-like protein [Arabidopsis thaliana]>gi|332004439|gb|AED91822.1| dicarboxylate transporter 1 [Arabid…	565458807	XM_006287341.1	1543	0	Capsella rubella hypothetical protein (CARUB_v10000609mg) mRNA, complete cds	--	--	--	--	Q9LXV3	2275	8e-255	Dicarboxylate transporter 1, chloroplastic OS=Arabidopsis thaliana GN=DIT1 PE=1 SV=1	PF00939//PF03600	Sodium:sulfate symporter transmembrane region//Citrate transporter	GO:0055085//GO:0019676//GO:0009651//GO:0015742//GO:0016126//GO:0015729//GO:0009750//GO:0016049//GO:0006814//GO:0006820//GO:0009832//GO:0006810//GO:0030243//GO:0071423//GO:0009624//GO:0006833	transmembrane transport//ammonia assimilation cycle//response to salt stress//alpha-ketoglutarate transport//sterol biosynthetic process//oxaloacetate transport//response to fructose//cell growth//sodium ion transport//anion transport//plant-type cell wall biogenesis//transport//cellulose metabolic process//malate transmembrane transport//response to nematode//water transport	GO:0015367//GO:0015139//GO:0005215//GO:0015131	oxoglutarate:malate antiporter activity//alpha-ketoglutarate transmembrane transporter activity//transporter activity//oxaloacetate transmembrane transporter activity	GO:0009941//GO:0016021//GO:0016020//GO:0005739//GO:0009534	chloroplast envelope//integral component of membrane//membrane//mitochondrion//chloroplast thylakoid	--	--	FALSE	0.88113	1	FALSE	1.0624	0.47361	FALSE	0.4581	0.95207	FALSE	0.85184	0.6233	FALSE
1-2k.c28049/2/1623	70.59	53.17	30.22	29.24	27.05	19.0333	17.6467	1632	12321500	AAG50803.1	1781	9.4e-197	zinc finger protein, putative [Arabidopsis thaliana]	727575492	XM_010462076.1	1072	0	PREDICTED: Camelina sativa zinc finger protein CONSTANS-LIKE 16-like (LOC104741266), transcript variant X1, mRNA	--	--	--	--	Q8RWD0	1781	1.3e-197	Zinc finger protein CONSTANS-LIKE 16 OS=Arabidopsis thaliana GN=COL16 PE=2 SV=2	PF00569//PF15003//PF00643//PF01412//PF06203	Zinc finger, ZZ type//HAUS augmin-like complex subunit 2//B-box zinc finger//Putative GTPase activating protein for Arf//CCT motif	GO:0051225//GO:0031023	spindle assembly//microtubule organizing center organization	GO:0005515//GO:0005096//GO:0008270	protein binding//GTPase activator activity//zinc ion binding	GO:0005622	intracellular	--	--	FALSE	-0.85883	1	DOWN	-2.0538	0.041909	FALSE	-1.2147	0.17382	FALSE	-0.152	1	FALSE
1-2k.c2829/7/1856	138.41	52.1033	33.3933	19.8833	11.6233	36.7767	51.9533	1851	685315078	XP_009148151.1	2279	1.9e-254	PREDICTED: sugar transporter ERD6-like [Brassica rapa]	145335301	NM_100765.4	1199	0	Arabidopsis thaliana sugar transporter ERD6 mRNA, complete cds	--	--	--	--	O04036	2459	3.6e-276	Sugar transporter ERD6 OS=Arabidopsis thaliana GN=ERD6 PE=1 SV=3	PF00083//PF07690	Sugar (and other) transporter//Major Facilitator Superfamily	GO:0055085	transmembrane transport	GO:0022857	transmembrane transporter activity	GO:0016021	integral component of membrane	--	--	FALSE	0.71343	1	FALSE	-1.345	0.25733	DOWN	-2.7449	4.62e-05	FALSE	-1.4766	0.085191	FALSE
1-2k.c2840/5/1711	0.0666667	21.82	30.6567	57.9	0.0533333	48.3033	31.61	1657	18397141	NP_566248.1	2193	1.6e-244	Major facilitator superfamily protein [Arabidopsis thaliana]>gi|42572259|ref|NP_974225.1| Major facilitator superfamily protein [Arabidopsis thaliana]>gi|79313121|ref|NP_001030640.1| Major facilitator superfamily protein [Arabidopsis thaliana]>gi|118572292|sp|Q94AF9.2|EDL11_ARATH RecName: Full=Sugar transporter ERD6-like 11>gi|222423627|dbj|BAH19782.1| AT3G05165 [Arabidopsis thaliana]>gi|33264067…	222423626	AK317091.1	1141	0	Arabidopsis thaliana AT3G05165 mRNA, complete cds, clone: RAFL22-15-J05	--	--	--	--	Q94AF9	2193	2.3e-245	Sugar transporter ERD6-like 11 OS=Arabidopsis thaliana GN=At3g05165 PE=2 SV=2	PF00083//PF07690	Sugar (and other) transporter//Major Facilitator Superfamily	GO:0055085//GO:0008643	transmembrane transport//carbohydrate transport	GO:0005351//GO:0022857	sugar:proton symporter activity//transmembrane transporter activity	GO:0005886//GO:0016021	plasma membrane//integral component of membrane	--	--	FALSE	-0.0042623	1	UP	9.1883	0.0020662	UP	10.023	0.0012644	FALSE	-9.375	0.72809	UP
1-2k.c28534/1/2432.1	16.1867	9.08667	9.23	4.02	10.4067	3.66	2.89333	1678	727497533	XP_010424876.1	2554	2.2e-286	PREDICTED: ABC transporter G family member 7-like isoform X2 [Camelina sativa]	727463984	XM_010515546.1	1411	0	PREDICTED: Camelina sativa ABC transporter G family member 7 (LOC104789891), transcript variant X3, mRNA	--	--	--	--	Q9ZU35	2484	4.1e-279	ABC transporter G family member 7 OS=Arabidopsis thaliana GN=ABCG7 PE=2 SV=1	PF01061//PF00005//PF13304	ABC-2 type transporter//ABC transporter//AAA domain, putative AbiEii toxin, Type IV TA system	--	--	GO:0016887//GO:0005524	ATPase activity//ATP binding	GO:0016020	membrane	KOG0061	Transporter, ABC superfamily (Breast cancer resistance protein)	FALSE	-1.7933	1	DOWN	-2.6707	0.019337	FALSE	-1.9013	0.092105	FALSE	0.25522	1	FALSE
1-2k.c28538/1/1621	65.59	41.0967	77.8967	74.6033	142.857	53.6733	59.8933	1682	297852714	XP_002894238.1	2359	9.2e-264	hypothetical protein ARALYDRAFT_891950 [Arabidopsis lyrata subsp. lyrata]>gi|297340080|gb|EFH70497.1| hypothetical protein ARALYDRAFT_891950 [Arabidopsis lyrata subsp. lyrata]	565498507	XM_006306831.1	1431	0	Capsella rubella hypothetical protein (CARUB_v10008446mg) mRNA, complete cds	K03798	ftsH, hflB	cell division protease FtsH	http://www.genome.jp/dbget-bin/www_bget?ko:K03798	Q39102	2355	3.8e-264	ATP-dependent zinc metalloprotease FTSH 1, chloroplastic OS=Arabidopsis thaliana GN=FTSH1 PE=1 SV=2	PF07724//PF01695//PF00004//PF05496//PF01434//PF06068//PF07728	AAA domain (Cdc48 subfamily)//IstB-like ATP binding protein//ATPase family associated with various cellular activities (AAA)//Holliday junction DNA helicase ruvB N-terminus//Peptidase family M41//TIP49 C-terminus//AAA domain (dynein-related subfamily)	GO:0006508//GO:0006310//GO:0030163//GO:0006281	proteolysis//DNA recombination//protein catabolic process//DNA repair	GO:0017111//GO:0004222//GO:0003678//GO:0005524//GO:0016887//GO:0009378	nucleoside-triphosphatase activity//metalloendopeptidase activity//DNA helicase activity//ATP binding//ATPase activity//four-way junction helicase activity	GO:0005657//GO:0016020//GO:0009379	replication fork//membrane//Holliday junction helicase complex	KOG0731	AAA+-type ATPase containing the peptidase M41 domain	FALSE	-0.42459	1	FALSE	-0.20861	1	FALSE	0.22943	1	FALSE	0.91309	0.34327	FALSE
1-2k.c28563/1/1945	5.77	9.00333	1.62333	4.03	1.1	3.98	0	1945	727473104	XP_010518496.1	2617	1.3e-293	PREDICTED: ABC transporter C family member 4 [Camelina sativa]	727473103	XM_010520194.1	1449	0	PREDICTED: Camelina sativa ABC transporter C family member 4 (LOC104793771), mRNA	--	--	--	--	Q7DM58	2589	3.2e-291	ABC transporter C family member 4 OS=Arabidopsis thaliana GN=ABCC4 PE=2 SV=2	PF13304//PF01580//PF00664//PF00270//PF01926//PF00005	AAA domain, putative AbiEii toxin, Type IV TA system//FtsK/SpoIIIE family//ABC transporter transmembrane region//DEAD/DEAH box helicase//50S ribosome-binding GTPase//ABC transporter	GO:0006810//GO:0055085	transport//transmembrane transport	GO:0042626//GO:0005525//GO:0003677//GO:0003676//GO:0000166//GO:0005524//GO:0016887	ATPase activity, coupled to transmembrane movement of substances//GTP binding//DNA binding//nucleic acid binding//nucleotide binding//ATP binding//ATPase activity	GO:0016021	integral component of membrane	--	--	FALSE	#NAME?	1	DOWN	#NAME?	0.033597	FALSE	-0.52075	1	FALSE	-0.40795	1	FALSE
1-2k.c28636/1/1974	0	4.28333	0	0	7.32667	0.0366667	0	1968	727487099	XP_010419576.1	2677	1.4e-300	PREDICTED: probable anion transporter 2, chloroplastic [Camelina sativa]	727487098	XM_010421274.1	1432	0	PREDICTED: Camelina sativa probable anion transporter 2, chloroplastic (LOC104705300), mRNA	K08193	SLC17A	MFS transporter, ACS family, solute carrier family 17 (sodium-dependent inorganic phosphate cotransporter), other	http://www.genome.jp/dbget-bin/www_bget?ko:K08193	Q8GX78	2574	1.8e-289	Ascorbate transporter, chloroplastic OS=Arabidopsis thaliana GN=PHT4;4 PE=1 SV=1	PF07690	Major Facilitator Superfamily	GO:0055085	transmembrane transport	--	--	GO:0016021	integral component of membrane	KOG2532	Permease of the major facilitator superfamily	FALSE	NA	NA	FALSE	NA	NA	FALSE	NA	NA	UP	Inf	0.0040045	DOWN
1-2k.c28658/1/1328	0.0633333	0	2.28667	0	0	3.51	0.636667	1322	565499094	XP_006307186.1	1758	3.5e-194	hypothetical protein CARUB_v10008777mg [Capsella rubella]>gi|482575897|gb|EOA40084.1| hypothetical protein CARUB_v10008777mg [Capsella rubella]	145335880	NM_101746.4	1061	0	Arabidopsis thaliana calcium-dependent protein kinase 1 mRNA, complete cds	K13412	CPK	calcium-dependent protein kinase	http://www.genome.jp/dbget-bin/www_bget?ko:K13412	Q9M9V8	1766	5.9e-196	Calcium-dependent protein kinase 10 OS=Arabidopsis thaliana GN=CPK10 PE=1 SV=1	PF13833//PF10591//PF07714//PF13405//PF00036//PF12763//PF13202//PF00069//PF13499	EF-hand domain pair//Secreted protein acidic and rich in cysteine Ca binding region//Protein tyrosine kinase//EF-hand domain//EF hand//Cytoskeletal-regulatory complex EF hand//EF hand//Protein kinase domain//EF-hand domain pair	GO:0006468//GO:0007165	protein phosphorylation//signal transduction	GO:0004672//GO:0005515//GO:0005524//GO:0005509	protein kinase activity//protein binding//ATP binding//calcium ion binding	GO:0005578	proteinaceous extracellular matrix	--	--	FALSE	-1.7814	1	FALSE	3.3754	0.91733	FALSE	#NAME?	1	FALSE	#NAME?	0.88451	UP
1-2k.c28713/1/2068	32.58	26.9867	17.4833	9.83	7.79333	12.77	11.5933	2068	729366961	XP_010547427.1	2367	1.3e-264	PREDICTED: calcium-dependent protein kinase 28 [Tarenaya hassleriana]	567135914	XM_006393748.1	1226	0	Eutrema salsugineum hypothetical protein (EUTSA_v10003969mg) mRNA, complete cds	K13412	CPK	calcium-dependent protein kinase	http://www.genome.jp/dbget-bin/www_bget?ko:K13412	Q9FKW4	2490	1e-279	Calcium-dependent protein kinase 28 OS=Arabidopsis thaliana GN=CPK28 PE=1 SV=1	PF00036//PF13405//PF07714//PF10591//PF13833//PF13499//PF06293//PF00069//PF13202//PF08120//PF12763	EF hand//EF-hand domain//Protein tyrosine kinase//Secreted protein acidic and rich in cysteine Ca binding region//EF-hand domain pair//EF-hand domain pair//Lipopolysaccharide kinase (Kdo/WaaP) family//Protein kinase domain//EF hand//Tamulustoxin family//Cytoskeletal-regulatory complex EF hand	GO:0006468//GO:0007165//GO:0006810//GO:0009405	protein phosphorylation//signal transduction//transport//pathogenesis	GO:0016773//GO:0005509//GO:0019870//GO:0005524//GO:0004672//GO:0005515	phosphotransferase activity, alcohol group as acceptor//calcium ion binding//potassium channel inhibitor activity//ATP binding//protein kinase activity//protein binding	GO:0016020//GO:0005578//GO:0005576	membrane//proteinaceous extracellular matrix//extracellular region	--	--	FALSE	-0.629	1	FALSE	-1.5301	0.21069	DOWN	-1.682	0.037885	FALSE	-1.1389	0.55944	FALSE
1-2k.c28808/1/1923	8.66667	4.1	1.96667	1.37333	3.34333	2.61	3.54667	1924	297806439	XP_002871103.1	1982	5.5e-220	hypothetical protein ARALYDRAFT_908346 [Arabidopsis lyrata subsp. lyrata]>gi|297316940|gb|EFH47362.1| hypothetical protein ARALYDRAFT_908346 [Arabidopsis lyrata subsp. lyrata]	565458422	XM_006287149.1	1027	0	Capsella rubella hypothetical protein (CARUB_v10000388mg) mRNA, partial cds	K00392	sir	sulfite reductase (ferredoxin)	http://www.genome.jp/dbget-bin/www_bget?ko:K00392	Q9LZ66	1979	1.7e-220	Sulfite reductase [ferredoxin], chloroplastic OS=Arabidopsis thaliana GN=SIR PE=1 SV=1	PF03460//PF01741//PF01077	Nitrite/Sulfite reductase ferredoxin-like half domain//Large-conductance mechanosensitive channel, MscL//Nitrite and sulphite reductase 4Fe-4S domain	GO:0006811//GO:0006790//GO:0006810//GO:0055114	ion transport//sulfur compound metabolic process//transport//oxidation-reduction process	GO:0016491//GO:0005216//GO:0020037//GO:0051539//GO:0051536//GO:0050311	oxidoreductase activity//ion channel activity//heme binding//4 iron, 4 sulfur cluster binding//iron-sulfur cluster binding//sulfite reductase (ferredoxin) activity	GO:0016021	integral component of membrane	KOG0560	Sulfite reductase (ferredoxin)	FALSE	0.86708	1	FALSE	-1.244	0.56245	DOWN	-2.5483	0.026502	FALSE	0.83322	1	FALSE
1-2k.c28826/1/4093	0.02	7.78	2.89667	5.53667	0	6.24333	4.95333	2064	674957537	CDX75730.1	3045	0	BnaC03g38130D [Brassica napus]	145338470	NM_112228.2	1750	0	Arabidopsis thaliana protein transmembrane nine 7 mRNA, complete cds	K17086	TM9SF2_4	transmembrane 9 superfamily member 2/4	http://www.genome.jp/dbget-bin/www_bget?ko:K17086	Q9LIC2	3098	0	Transmembrane 9 superfamily member 7 OS=Arabidopsis thaliana GN=TMN7 PE=2 SV=1	PF02990//PF07690	Endomembrane protein 70//Major Facilitator Superfamily	GO:0055085	transmembrane transport	--	--	GO:0016021	integral component of membrane	KOG1278	Endosomal membrane proteins, EMP70	FALSE	0.70548	1	UP	7.9787	0.01211	UP	8.1514	0.0088156	FALSE	#NAME?	0.76973	UP
1-2k.c28843/1/2235.2	28.28	33.64	50.3233	77.8767	79.8567	42.0633	65.05	529	21536650	AAM60982.1	706	1.4e-72	sodium-dicarboxylate cotransporter-like [Arabidopsis thaliana]	727648867	XM_010496693.1	397	0	PREDICTED: Camelina sativa tonoplast dicarboxylate transporter (LOC104772044), mRNA	K14445	SLC13A2_3_5	solute carrier family 13 (sodium-dependent dicarboxylate transporter), member 2/3/5	http://www.genome.jp/dbget-bin/www_bget?ko:K14445	Q8LG88	706	1.9e-73	Tonoplast dicarboxylate transporter OS=Arabidopsis thaliana GN=TDT PE=2 SV=2	PF03600//PF00939	Citrate transporter//Sodium:sulfate symporter transmembrane region	GO:0055085//GO:0006814//GO:0006810	transmembrane transport//sodium ion transport//transport	GO:0005215	transporter activity	GO:0016021//GO:0016020	integral component of membrane//membrane	KOG1281	Na+/dicarboxylate, Na+/tricarboxylate and phosphate transporters	FALSE	0.35042	1	FALSE	1.2829	0.53941	FALSE	1.6011	0.17861	FALSE	0.67894	1	FALSE
1-2k.c28883/1/1318	30.3833	70.39	64.4867	78.65	77.4467	77.1467	73.1933	1342	297808769	XP_002872268.1	1361	3.9e-148	mitochondrial substrate carrier family protein [Arabidopsis lyrata subsp. lyrata]>gi|297318105|gb|EFH48527.1| mitochondrial substrate carrier family protein [Arabidopsis lyrata subsp. lyrata]	145358484	NM_122634.3	830	0	Arabidopsis thaliana peroxisomal adenine nucleotide carrier 2 mRNA, complete cds	--	--	--	--	Q8VZS0	1357	1.6e-148	Peroxisomal adenine nucleotide carrier 2 OS=Arabidopsis thaliana GN=PNC2 PE=1 SV=1	PF00424	REV protein (anti-repression trans-activator protein)	GO:0006355//GO:0006810	regulation of transcription, DNA-templated//transport	GO:0003700	transcription factor activity, sequence-specific DNA binding	GO:0005667//GO:0042025//GO:0016021	transcription factor complex//host cell nucleus//integral component of membrane	KOG0769	Predicted mitochondrial carrier protein	FALSE	0.15798	1	FALSE	1.2667	0.35102	FALSE	1.4357	0.065756	FALSE	0.28169	1	FALSE
1-2k.c28934/1/2081	9.84667	18.4267	25.1833	30.5633	41.8333	35.85	30.96	2072	565442471	XP_006283497.1	2398	3.4e-268	hypothetical protein CARUB_v10004549mg [Capsella rubella]>gi|482552202|gb|EOA16395.1| hypothetical protein CARUB_v10004549mg [Capsella rubella]	565442470	XM_006283435.1	1534	0	Capsella rubella hypothetical protein (CARUB_v10004549mg) mRNA, complete cds	K13783	SLC37A1_2	MFS transporter, OPA family, solute carrier family 37 (glycerol-3-phosphate transporter), member 1/2	http://www.genome.jp/dbget-bin/www_bget?ko:K13783	O23596	2371	6.5e-266	Putative glycerol-3-phosphate transporter 4 OS=Arabidopsis thaliana GN=At4g17550 PE=3 SV=2	PF07690//PF00083//PF08114	Major Facilitator Superfamily//Sugar (and other) transporter//ATPase proteolipid family	GO:0050790//GO:0055085	regulation of catalytic activity//transmembrane transport	GO:0030234//GO:0022857	enzyme regulator activity//transmembrane transporter activity	GO:0016021	integral component of membrane	KOG2533	Permease of the major facilitator superfamily	FALSE	0.26528	1	FALSE	1.6969	0.16005	UP	1.7567	0.029334	FALSE	0.76214	0.7325	FALSE
1-2k.c28983/1/2144	0.633333	0.79	0.486667	0.396667	0.0433333	1.30333	3.4	2136	727622512	XP_010482094.1	2892	0	PREDICTED: monocopper oxidase-like protein SKU5 isoform X1 [Camelina sativa]	727622511	XM_010483792.1	1708	0	PREDICTED: Camelina sativa monocopper oxidase-like protein SKU5 (LOC104760825), transcript variant X1, mRNA	--	--	--	--	Q9SU40	1825	1.4e-202	Monocopper oxidase-like protein SKU5 OS=Arabidopsis thaliana GN=SKU5 PE=1 SV=1	PF05185//PF07731//PF00394//PF07732	PRMT5 arginine-N-methyltransferase//Multicopper oxidase//Multicopper oxidase//Multicopper oxidase	GO:0055114//GO:0006479	oxidation-reduction process//protein methylation	GO:0005507//GO:0008168//GO:0016491	copper ion binding//methyltransferase activity//oxidoreductase activity	--	--	--	--	FALSE	2.6265	1	FALSE	2.2697	0.37284	FALSE	-0.66112	1	FALSE	-3.5148	1	FALSE
1-2k.c29003/1/2086	2.68333	4.36	7.65333	4.96	23.1167	7.18667	6.95333	2096	18421108	NP_568494.1	1945	1.2e-215	sugar transporter ERD6-like 18 [Arabidopsis thaliana]>gi|75332109|sp|Q94CI6.1|EDL18_ARATH RecName: Full=Sugar transporter ERD6-like 18; AltName: Full=Sugar-porter family protein 2>gi|14585701|gb|AAK11721.1| sugar-porter family protein 2 [Arabidopsis thaliana]>gi|332006293|gb|AED93676.1| sugar transporter ERD6-like 18 [Arabidopsis thaliana]	727491163	XM_010423336.1	936	0	PREDICTED: Camelina sativa sugar transporter ERD6-like 18 (LOC104707066), transcript variant X1, mRNA	--	--	--	--	Q94CI6	1945	1.6e-216	Sugar transporter ERD6-like 18 OS=Arabidopsis thaliana GN=SFP2 PE=2 SV=1	PF07690//PF00083	Major Facilitator Superfamily//Sugar (and other) transporter	GO:0008643//GO:0055085	carbohydrate transport//transmembrane transport	GO:0022857//GO:0005351	transmembrane transporter activity//sugar:proton symporter activity	GO:0005886//GO:0016021	plasma membrane//integral component of membrane	--	--	FALSE	-0.24809	1	FALSE	1.1124	1	FALSE	0.91283	1	FALSE	1.6807	0.22372	FALSE
1-2k.c29031/1/1721	7.92667	7.43333	1.90667	1.9	3.25	1.02333	0.146667	1720	727554008	XP_010449274.1	2324	1.1e-259	PREDICTED: potassium transporter 9 [Camelina sativa]	727528882	XM_010441331.1	1294	0	PREDICTED: Camelina sativa potassium transporter 9-like (LOC104723040), mRNA	K03549	kup	KUP system potassium uptake protein	http://www.genome.jp/dbget-bin/www_bget?ko:K03549	O49423	2295	3.5e-257	Potassium transporter 9 OS=Arabidopsis thaliana GN=POT9 PE=2 SV=2	PF07243//PF02705//PF04121//PF04420	Phlebovirus glycoprotein G1//K+ potassium transporter//Nuclear pore protein 84 / 107//CHD5-like protein	GO:0071816//GO:0071805//GO:0006810//GO:0006813	tail-anchored membrane protein insertion into ER membrane//potassium ion transmembrane transport//transport//potassium ion transport	GO:0015079	potassium ion transmembrane transporter activity	GO:0019012//GO:0016021//GO:0005643//GO:0016020	virion//integral component of membrane//nuclear pore//membrane	--	--	FALSE	-3.8267	1	DOWN	-6.0433	0.00011906	FALSE	-1.9841	0.33145	FALSE	0.91648	1	FALSE
1-2k.c29135/12/1865	74.6267	83.43	99.71	113.413	134.337	116.653	130.253	1862	727574211	XP_010459708.1	2481	7.3e-278	PREDICTED: V-type proton ATPase subunit B3 [Camelina sativa]	297844989	XM_002890330.1	1531	0	Arabidopsis lyrata subsp. lyrata hypothetical protein, mRNA	K02147	ATPeV1B, ATP6B	V-type H+-transporting ATPase subunit B	http://www.genome.jp/dbget-bin/www_bget?ko:K02147	Q8W4E2	2475	5.1e-278	V-type proton ATPase subunit B3 OS=Arabidopsis thaliana GN=VHA-B3 PE=2 SV=1	PF00006//PF00306//PF01424//PF02874	ATP synthase alpha/beta family, nucleotide-binding domain//ATP synthase alpha/beta chain, C terminal domain//R3H domain//ATP synthase alpha/beta family, beta-barrel domain	GO:0046034//GO:0015991//GO:0015992	ATP metabolic process//ATP hydrolysis coupled proton transport//proton transport	GO:0016820//GO:0003676//GO:0005524	hydrolase activity, acting on acid anhydrides, catalyzing transmembrane movement of substances//nucleic acid binding//ATP binding	GO:0033178	proton-transporting two-sector ATPase complex, catalytic domain	KOG1351	Vacuolar H+-ATPase V1 sector, subunit B	FALSE	0.33576	1	FALSE	0.78506	0.68444	FALSE	0.67499	0.65922	FALSE	0.44935	1	FALSE
1-2k.c29137/1/1313	61.8367	165.23	138.55	154.64	125.887	140.297	111.353	1311	565495394	XP_006305336.1	1716	2.6e-189	hypothetical protein CARUB_v10009717mg [Capsella rubella]>gi|482574047|gb|EOA38234.1| hypothetical protein CARUB_v10009717mg [Capsella rubella]	297843277	XM_002889474.1	964	0	Arabidopsis lyrata subsp. lyrata hypothetical protein, mRNA	--	--	--	--	O23016	1712	1.1e-189	Probable voltage-gated potassium channel subunit beta OS=Arabidopsis thaliana GN=KAB1 PE=1 SV=1	--	--	--	--	--	--	--	--	KOG1575	Voltage-gated shaker-like K+ channel, subunit beta/KCNAB	FALSE	-0.3615	1	FALSE	0.88054	0.58703	FALSE	1.3983	0.057483	FALSE	-0.15741	1	FALSE
1-2k.c29191/2/1579	99.6033	29.9033	23.41	17.71	4.66667	2.56	3.96333	1559	727595640	XP_010470801.1	1680	4.6e-185	PREDICTED: zinc finger protein CONSTANS-LIKE 6-like isoform X1 [Camelina sativa]>gi|727595642|ref|XP_010470802.1| PREDICTED: zinc finger protein CONSTANS-LIKE 6-like isoform X2 [Camelina sativa]	727595639	XM_010472499.1	1073	0	PREDICTED: Camelina sativa zinc finger protein CONSTANS-LIKE 6-like (LOC104750670), transcript variant X1, mRNA	--	--	--	--	Q8LG76	1540	1.1e-169	Zinc finger protein CONSTANS-LIKE 6 OS=Arabidopsis thaliana GN=COL6 PE=2 SV=2	PF00643//PF01412//PF06203	B-box zinc finger//Putative GTPase activating protein for Arf//CCT motif	--	--	GO:0008270//GO:0005096//GO:0005515	zinc ion binding//GTPase activator activity//protein binding	GO:0005622	intracellular	--	--	FALSE	-2.6353	0.56101	DOWN	-4.6921	2.8535e-07	DOWN	-2.4595	0.0014296	FALSE	-2.3363	0.36923	FALSE
1-2k.c29218/1/1975	0	21.86	7.74667	21.0833	0	25.7133	15.17	1976	15238217	NP_196079.1	2925	0	sulfite reductase [Arabidopsis thaliana]>gi|75181197|sp|Q9LZ66.1|SIR_ARATH RecName: Full=Sulfite reductase [ferredoxin], chloroplastic; Short=AtSiR; Flags: Precursor>gi|11762202|gb|AAG40379.1|AF325027_1 AT5g04590 [Arabidopsis thaliana]>gi|7406463|emb|CAB85565.1| sulphite reductase [Arabidopsis thaliana]>gi|332003379|gb|AED90762.1| sulfite reductase [Arabidopsis thaliana]	727560278	XM_010454058.1	1662	0	PREDICTED: Camelina sativa sulfite reductase [ferredoxin], chloroplastic (LOC104734469), mRNA	K00392	sir	sulfite reductase (ferredoxin)	http://www.genome.jp/dbget-bin/www_bget?ko:K00392	Q9LZ66	2925	0	Sulfite reductase [ferredoxin], chloroplastic OS=Arabidopsis thaliana GN=SIR PE=1 SV=1	PF01077//PF01741//PF03460	Nitrite and sulphite reductase 4Fe-4S domain//Large-conductance mechanosensitive channel, MscL//Nitrite/Sulfite reductase ferredoxin-like half domain	GO:0019761//GO:0046686//GO:0019344//GO:0016126//GO:0009651//GO:0006096//GO:0006790//GO:0019419//GO:0007030//GO:0055114//GO:0006833//GO:0006811//GO:0009684//GO:0006810//GO:0006972//GO:0009409	glucosinolate biosynthetic process//response to cadmium ion//cysteine biosynthetic process//sterol biosynthetic process//response to salt stress//glycolytic process//sulfur compound metabolic process//sulfate reduction//Golgi organization//oxidation-reduction process//water transport//ion transport//indoleacetic acid biosynthetic process//transport//hyperosmotic response//response to cold	GO:0005507//GO:0051536//GO:0005216//GO:0020037//GO:0016002//GO:0050311//GO:0016491	copper ion binding//iron-sulfur cluster binding//ion channel activity//heme binding//sulfite reductase activity//sulfite reductase (ferredoxin) activity//oxidoreductase activity	GO:0010319//GO:0009570//GO:0009941//GO:0048046//GO:0016021//GO:0016020//GO:0005829	stromule//chloroplast stroma//chloroplast envelope//apoplast//integral component of membrane//membrane//cytosol	KOG0560	Sulfite reductase (ferredoxin)	FALSE	0.94194	1	UP	Inf	0.00084246	UP	Inf	0.00036527	FALSE	#NAME?	0.64306	UP
1-2k.c29229/1/1606.1	0.123333	6.74667	8.00667	26.4367	0	39.1067	38.8567	776	727542214	XP_010444534.1	1003	7.3e-107	PREDICTED: protein TRANSPARENT TESTA 12-like [Camelina sativa]	42568791	NM_125936.3	553	0	Arabidopsis thaliana MATE efflux family protein mRNA, complete cds	K03327	TC.MATE, SLC47A, norM, mdtK, dinF	multidrug resistance protein, MATE family	http://www.genome.jp/dbget-bin/www_bget?ko:K03327	Q9LYT3	344	2.7e-31	Protein TRANSPARENT TESTA 12 OS=Arabidopsis thaliana GN=TT12 PE=2 SV=1	PF01554//PF02687	MatE//FtsX-like permease family	GO:0055085//GO:0015893//GO:0006855//GO:0006810	transmembrane transport//drug transport//drug transmembrane transport//transport	GO:0015238//GO:0015297	drug transmembrane transporter activity//antiporter activity	GO:0016020	membrane	--	--	FALSE	2.2041	1	UP	8.7263	0.0068545	UP	8.1298	0.0095219	FALSE	#NAME?	0.80826	UP
1-2k.c29282/1/1639.1	9.15667	20.7533	24.3	26.8167	27.1033	31.2167	32.6333	1301	565474536	XP_006294909.1	552	2.4e-54	hypothetical protein CARUB_v10023960mg, partial [Capsella rubella]>gi|482563617|gb|EOA27807.1| hypothetical protein CARUB_v10023960mg, partial [Capsella rubella]	158828253	EU162611.1	504	0	Capsella rubella clone contig46 BAC sequence	K00799	GST, gst	glutathione S-transferase	http://www.genome.jp/dbget-bin/www_bget?ko:K00799	Q9ZW27	546	1.7e-54	Glutathione S-transferase U4 OS=Arabidopsis thaliana GN=GSTU4 PE=1 SV=1	PF01208//PF02798//PF13417//PF13409	Uroporphyrinogen decarboxylase (URO-D)//Glutathione S-transferase, N-terminal domain//Glutathione S-transferase, N-terminal domain//Glutathione S-transferase, N-terminal domain	GO:0015994//GO:0006779	chlorophyll metabolic process//porphyrin-containing compound biosynthetic process	GO:0004853//GO:0005515	uroporphyrinogen decarboxylase activity//protein binding	--	--	--	--	FALSE	0.45007	1	FALSE	1.9242	0.23285	FALSE	1.665	0.095448	FALSE	0.1913	1	FALSE
1-2k.c29297/1/2065	0.0566667	1.78333	9.1	19.5933	0.0866667	40.3767	26.06	2064	71492979	AAZ32751.1	2494	2.5e-279	calcium dependent kinase 5 [Brassica oleracea var. alboglabra]	727512018	XM_010433993.1	1467	0	PREDICTED: Camelina sativa calcium-dependent protein kinase 5 (LOC104716598), mRNA	K13412	CPK	calcium-dependent protein kinase	http://www.genome.jp/dbget-bin/www_bget?ko:K13412	A5A7I7	2332	2.1e-261	Calcium-dependent protein kinase 4 OS=Solanum tuberosum GN=CPK4 PE=2 SV=1	PF12763//PF13202//PF00069//PF03586//PF04558//PF06293//PF13499//PF02236//PF13833//PF07714//PF10591//PF00036//PF13405	Cytoskeletal-regulatory complex EF hand//EF hand//Protein kinase domain//Herpesvirus UL36 tegument protein//Glutaminyl-tRNA synthetase, non-specific RNA binding region part 1//Lipopolysaccharide kinase (Kdo/WaaP) family//EF-hand domain pair//Viral DNA-binding protein, all alpha domain//EF-hand domain pair//Protein tyrosine kinase//Secreted protein acidic and rich in cysteine Ca binding region//EF…	GO:0006260//GO:0039693//GO:0006418//GO:0006351//GO:0006468//GO:0006508//GO:0007165	DNA replication//viral DNA genome replication//tRNA aminoacylation for protein translation//transcription, DNA-templated//protein phosphorylation//proteolysis//signal transduction	GO:0019784//GO:0004812//GO:0000166//GO:0005515//GO:0016773//GO:0004672//GO:0005524//GO:0003677//GO:0005509	NEDD8-specific protease activity//aminoacyl-tRNA ligase activity//nucleotide binding//protein binding//phosphotransferase activity, alcohol group as acceptor//protein kinase activity//ATP binding//DNA binding//calcium ion binding	GO:0042025//GO:0005578//GO:0005737//GO:0016020	host cell nucleus//proteinaceous extracellular matrix//cytoplasm//membrane	--	--	FALSE	1.5053	1	UP	8.9835	0.0077971	UP	8.5101	0.0028769	FALSE	-6.8247	0.93283	UP
1-2k.c29392/1/2815.1	26.4033	13.87	12.68	7.7	15.1367	9.14667	5.13667	1403	567173489	XP_006399849.1	1796	1.5e-198	hypothetical protein EUTSA_v10012850mg [Eutrema salsugineum]>gi|557100939|gb|ESQ41302.1| hypothetical protein EUTSA_v10012850mg [Eutrema salsugineum]	297811466	XM_002873571.1	1110	0	Arabidopsis lyrata subsp. lyrata SULTR4_1, mRNA	K18059	SULTR4	sulfate transporter 4	http://www.genome.jp/dbget-bin/www_bget?ko:K18059	Q9FY46	1869	7.1e-208	Sulfate transporter 4.1, chloroplastic OS=Arabidopsis thaliana GN=SULTR4;1 PE=1 SV=1	PF00916	Sulfate permease family	GO:0008272	sulfate transport	GO:0015116	sulfate transmembrane transporter activity	GO:0016021	integral component of membrane	--	--	FALSE	-1.369	1	DOWN	-2.3834	0.034	FALSE	-1.6919	0.077954	FALSE	0.26594	1	FALSE
1-2k.c29409/1/2013	3.53667	9.92	5.50333	8.9	10.5733	15.0733	30.6333	2012	22329235	NP_195555.2	2528	2.8e-283	protein SKU5 similar 9 [Arabidopsis thaliana]>gi|18176392|gb|AAL60036.1| putative pectinesterase [Arabidopsis thaliana]>gi|20465521|gb|AAM20243.1| putative pectinesterase [Arabidopsis thaliana]>gi|332661527|gb|AEE86927.1| protein SKU5 similar 9 [Arabidopsis thaliana]	227204390	AK318932.1	777	0	Arabidopsis thaliana AT4G38420 mRNA, complete cds, clone: RAFL21-70-M15	--	--	--	--	P29162	1376	1.5e-150	L-ascorbate oxidase homolog OS=Nicotiana tabacum PE=2 SV=1	PF07731//PF04548//PF00394//PF07732	Multicopper oxidase//AIG1 family//Multicopper oxidase//Multicopper oxidase	GO:0055114	oxidation-reduction process	GO:0005525//GO:0016491//GO:0005507	GTP binding//oxidoreductase activity//copper ion binding	GO:0009506//GO:0009505//GO:0005576	plasmodesma//plant-type cell wall//extracellular region	--	--	FALSE	2.4743	0.19115	UP	3.1405	0.0057175	FALSE	1.3963	0.32756	FALSE	0.95804	0.84924	FALSE
1-2k.c29429/1/1983.1	5.13333	10.8833	19.4	23.86	41.91	32.4667	64.7467	884	15529196	AAK97692.1	957	1.8e-101	At1g66760/F4N21_11 [Arabidopsis thaliana]>gi|33589760|gb|AAQ22646.1| At1g66760/F4N21_11 [Arabidopsis thaliana]>gi|227202734|dbj|BAH56840.1| AT1G66760 [Arabidopsis thaliana]	727595091	XM_010472248.1	663	0	PREDICTED: Camelina sativa MATE efflux family protein 9-like (LOC104750457), mRNA	K03327	TC.MATE, SLC47A, norM, mdtK, dinF	multidrug resistance protein, MATE family	http://www.genome.jp/dbget-bin/www_bget?ko:K03327	Q9SIA4	468	1.3e-45	MATE efflux family protein 5 OS=Arabidopsis thaliana GN=DTXL1 PE=3 SV=1	PF01554	MatE	GO:0015893//GO:0055085//GO:0006855//GO:0006810	drug transport//transmembrane transport//drug transmembrane transport//transport	GO:0015238//GO:0015297	drug transmembrane transporter activity//antiporter activity	GO:0016020	membrane	--	--	FALSE	1.7797	1	UP	3.6632	0.028678	UP	2.2519	0.043742	FALSE	1.155	0.60188	FALSE
1-2k.c29445/1/1949	0	0	0.0466667	0.926667	0	3.91667	33.6267	1924	565484956	XP_006300118.1	2869	0	hypothetical protein CARUB_v10016347mg [Capsella rubella]>gi|482568827|gb|EOA33016.1| hypothetical protein CARUB_v10016347mg [Capsella rubella]	727630973	XM_010488180.1	1419	0	PREDICTED: Camelina sativa laccase-7 (LOC104764616), mRNA	K05909	E1.10.3.2	laccase	http://www.genome.jp/dbget-bin/www_bget?ko:K05909	Q9SR40	2713	1.3e-305	Laccase-7 OS=Arabidopsis thaliana GN=LAC7 PE=2 SV=1	PF07731//PF03161//PF00394//PF07732	Multicopper oxidase//LAGLIDADG DNA endonuclease family//Multicopper oxidase//Multicopper oxidase	GO:0055114	oxidation-reduction process	GO:0016491//GO:0004519//GO:0005507	oxidoreductase activity//endonuclease activity//copper ion binding	--	--	--	--	UP	9.5647	0.037401	UP	Inf	0.001259	FALSE	Inf	0.19121	FALSE	#NAME?	1	FALSE
1-2k.c29509/1/1795	6.96333	26.96	13.7833	10.1967	7.63667	4.66	2.38	1890	727447652	XP_010505433.1	1838	2.7e-203	PREDICTED: vacuolar cation/proton exchanger 1 [Camelina sativa]	297827372	XM_002881523.1	1003	0	Arabidopsis lyrata subsp. lyrata hypothetical protein, mRNA	K07300	chaA, CAX	Ca2+:H+ antiporter	http://www.genome.jp/dbget-bin/www_bget?ko:K07300	Q39253	1819	6e-202	Vacuolar cation/proton exchanger 1 OS=Arabidopsis thaliana GN=CAX1 PE=1 SV=3	PF01699//PF02254	Sodium/calcium exchanger protein//TrkA-N domain	GO:0055085//GO:0006813	transmembrane transport//potassium ion transport	--	--	GO:0016021	integral component of membrane	KOG1397	Ca2+/H+ antiporter VCX1 and related proteins	FALSE	-2.607	0.26398	FALSE	-1.5678	0.43862	FALSE	0.67473	0.90583	FALSE	-0.8072	0.95901	FALSE
1-2k.c29548/2/1659	67.0033	59.0967	29.6467	26.7733	33.8533	16.6733	17.46	1638	12321500	AAG50803.1	1735	2e-191	zinc finger protein, putative [Arabidopsis thaliana]	727575492	XM_010462076.1	1056	0	PREDICTED: Camelina sativa zinc finger protein CONSTANS-LIKE 16-like (LOC104741266), transcript variant X1, mRNA	--	--	--	--	Q8RWD0	1735	2.9e-192	Zinc finger protein CONSTANS-LIKE 16 OS=Arabidopsis thaliana GN=COL16 PE=2 SV=2	PF15003//PF00569//PF01412//PF06203//PF00643	HAUS augmin-like complex subunit 2//Zinc finger, ZZ type//Putative GTPase activating protein for Arf//CCT motif//B-box zinc finger	GO:0051225//GO:0031023	spindle assembly//microtubule organizing center organization	GO:0005515//GO:0005096//GO:0008270	protein binding//GTPase activator activity//zinc ion binding	GO:0005622	intracellular	--	--	FALSE	-0.85906	1	DOWN	-2.0223	0.047393	FALSE	-1.2635	0.14825	FALSE	0.21069	1	FALSE
1-2k.c29655/1/1577	3.38333	10.1933	14.7733	35.5567	43.1067	35.0533	25.1267	1477	4966352	AAD34683.1	1231	5.1e-133	>F3O9.11 [Arabidopsis thaliana]>gi|17529248|gb|AAL38851.1| unknown protein [Arabidopsis thaliana]	297844553	XM_002890112.1	572	0	Arabidopsis lyrata subsp. lyrata cation efflux family protein, mRNA	--	--	--	--	Q0WU02	1231	7.1e-134	Metal tolerance protein 10 OS=Arabidopsis thaliana GN=MTP10 PE=2 SV=1	PF01545	Cation efflux family	GO:0006812//GO:0055085	cation transport//transmembrane transport	GO:0008324	cation transmembrane transporter activity	GO:0016021	integral component of membrane	--	--	FALSE	0.72122	1	UP	2.8656	0.0097429	UP	3.4499	8.4213e-06	UP	1.5614	0.048915	FALSE
1-2k.c29660/1/2387	7.00667	3.94333	2.55333	1.37333	1.61	0.773333	0.79	2395	15230510	NP_187858.1	1485	2.9e-162	putative sulfate transporter 4.2 [Arabidopsis thaliana]>gi|37088896|sp|Q8GYH8.2|SUT42_ARATH RecName: Full=Probable sulfate transporter 4.2>gi|12321964|gb|AAG51021.1|AC069474_20 sulphate transporter, putative; 55903-59818 [Arabidopsis thaliana]>gi|11933425|dbj|BAB19761.1| sulfate transporter [Arabidopsis thaliana]>gi|15795171|dbj|BAB03159.1| sulfate transporter [Arabidopsis thaliana]>gi|332641684|…	334185287	NM_001202942.1	803	0	Arabidopsis thaliana putative sulfate transporter 4.2 mRNA, complete cds	K18059	SULTR4	sulfate transporter 4	http://www.genome.jp/dbget-bin/www_bget?ko:K18059	Q8GYH8	1485	4.1e-163	Probable sulfate transporter 4.2 OS=Arabidopsis thaliana GN=SULTR4;2 PE=2 SV=2	PF00916	Sulfate permease family	GO:0055085//GO:0008272	transmembrane transport//sulfate transport	GO:0015116//GO:0008271	sulfate transmembrane transporter activity//secondary active sulfate transmembrane transporter activity	GO:0009507//GO:0016021	chloroplast//integral component of membrane	--	--	FALSE	-1.7428	1	DOWN	-3.2505	0.015211	DOWN	-2.2802	0.045043	FALSE	-0.56354	1	FALSE
1-2k.c29661/1/1776	3.39333	3.77	7.27667	10.45	10.28	11.78	11.34	1773	727625360	XP_010483521.1	1828	3.6e-202	PREDICTED: D-xylose-proton symporter-like 3, chloroplastic [Camelina sativa]	727625359	XM_010485219.1	1062	0	PREDICTED: Camelina sativa D-xylose-proton symporter-like 3, chloroplastic (LOC104762014), mRNA	--	--	--	--	Q0WWW9	1806	1.8e-200	D-xylose-proton symporter-like 3, chloroplastic OS=Arabidopsis thaliana GN=At5g59250 PE=2 SV=2	PF00083//PF07690//PF05631	Sugar (and other) transporter//Major Facilitator Superfamily//Sugar-tranasporters, 12 TM	GO:0015689//GO:0055085	molybdate ion transport//transmembrane transport	GO:0022857//GO:0015098	transmembrane transporter activity//molybdate ion transmembrane transporter activity	GO:0016021	integral component of membrane	--	--	FALSE	0.59876	1	FALSE	1.7027	0.24887	FALSE	1.6494	0.17561	FALSE	0.50599	1	FALSE
1-2k.c29700/1/1753	16.7833	14.4867	30.8733	41.1167	50.4733	40.8	41.2933	1784	565489071	XP_006302175.1	2275	5.4e-254	hypothetical protein CARUB_v10020185mg [Capsella rubella]>gi|482570885|gb|EOA35073.1| hypothetical protein CARUB_v10020185mg [Capsella rubella]	565489070	XM_006302113.1	1310	0	Capsella rubella hypothetical protein (CARUB_v10020185mg) mRNA, complete cds	--	--	--	--	Q9FYG3	2243	3.9e-251	Probable plastidic glucose transporter 2 OS=Arabidopsis thaliana GN=At1g67300 PE=2 SV=1	PF00083//PF07690	Sugar (and other) transporter//Major Facilitator Superfamily	GO:0055085	transmembrane transport	GO:0022857	transmembrane transporter activity	GO:0016021	integral component of membrane	--	--	FALSE	0.37834	1	FALSE	1.3016	0.36193	FALSE	1.4027	0.10727	FALSE	0.75487	0.77968	FALSE
1-2k.c29795/1/1806	0	1.33	0	0	7.31667	0	0	1801	729412102	XP_010556614.1	2457	4.3e-275	PREDICTED: calcium-transporting ATPase 2, endoplasmic reticulum-type [Tarenaya hassleriana]	727567574	XM_010457880.1	1445	0	PREDICTED: Camelina sativa calcium-transporting ATPase 2, endoplasmic reticulum-type-like (LOC104737656), transcript variant X1, mRNA	K01537	E3.6.3.8	Ca2+-transporting ATPase	http://www.genome.jp/dbget-bin/www_bget?ko:K01537	O23087	2751	4.8e-310	Calcium-transporting ATPase 2, endoplasmic reticulum-type OS=Arabidopsis thaliana GN=ECA2 PE=1 SV=1	--	--	--	--	--	--	--	--	KOG0202	Ca2+ transporting ATPase	FALSE	NA	NA	FALSE	NA	NA	FALSE	NA	NA	UP	Inf	0.0072038	DOWN
1-2k.c29797/6/1722	55.5133	32.3633	33.6833	37.5867	33.3767	29.45	11.49	1719	674888883	CDY43761.1	2305	1.7e-257	BnaA06g22970D [Brassica napus]	30697902	NM_125780.2	1245	0	Arabidopsis thaliana amino acid permease 4 mRNA, complete cds	--	--	--	--	Q9FN04	2380	4.8e-267	Amino acid permease 4 OS=Arabidopsis thaliana GN=AAP4 PE=1 SV=1	--	--	--	--	--	--	--	--	--	--	FALSE	-1.645	0.87408	DOWN	-2.3337	0.015412	FALSE	-0.46718	0.91603	FALSE	0.022027	1	FALSE
1-2k.c29959/1/1782	0.0733333	5.13667	4.49667	6.14	0.136667	12.9267	18.97	1713	685382560	XP_009123741.1	2099	1.3e-233	PREDICTED: protein TRANSPARENT TESTA 12 [Brassica rapa]>gi|674939657|emb|CDX93794.1| BnaA09g23940D [Brassica napus]	727437074	XM_010501555.1	1257	0	PREDICTED: Camelina sativa protein TRANSPARENT TESTA 12-like (LOC104777329), mRNA	K03327	TC.MATE, SLC47A, norM, mdtK, dinF	multidrug resistance protein, MATE family	http://www.genome.jp/dbget-bin/www_bget?ko:K03327	Q9LYT3	837	4e-88	Protein TRANSPARENT TESTA 12 OS=Arabidopsis thaliana GN=TT12 PE=2 SV=1	PF01554	MatE	GO:0006855//GO:0006810//GO:0015893//GO:0055085	drug transmembrane transport//transport//drug transport//transmembrane transport	GO:0015297//GO:0015238	antiporter activity//drug transmembrane transporter activity	GO:0016020	membrane	--	--	FALSE	2.0586	1	UP	8.0715	0.015718	UP	6.3963	0.022296	FALSE	-5.1609	1	FALSE
1-2k.c29967/1/2430	0	3.79333	1.74333	0.00666667	1.32	0.776667	1.96333	2325	297793397	XP_002864583.1	2723	7.9e-306	zinc finger (CCCH-type) family protein [Arabidopsis lyrata subsp. lyrata]>gi|297310418|gb|EFH40842.1| zinc finger (CCCH-type) family protein [Arabidopsis lyrata subsp. lyrata]	565432099	XM_006280133.1	1536	0	Capsella rubella hypothetical protein (CARUB_v10026101mg) mRNA, complete cds	--	--	--	--	Q9LUZ4	2713	1.6e-305	Zinc finger CCCH domain-containing protein 66 OS=Arabidopsis thaliana GN=At5g58620 PE=2 SV=1	PF00023//PF12515//PF00642//PF13606	Ankyrin repeat//Ca2+-ATPase N terminal autoinhibitory domain//Zinc finger C-x8-C-x5-C-x3-H type (and similar)//Ankyrin repeat	--	--	GO:0008270//GO:0005515//GO:0046872//GO:0005516//GO:0003676	zinc ion binding//protein binding//metal ion binding//calmodulin binding//nucleic acid binding	--	--	--	--	FALSE	0.17113	1	UP	Inf	0.0032789	FALSE	Inf	1	FALSE	-0.36685	1	FALSE
1-2k.c2999/1/2576	0.546667	13.6133	11.1367	3.37333	0.93	0	0	2573	567150504	XP_006416662.1	3391	0	hypothetical protein EUTSA_v10006960mg [Eutrema salsugineum]>gi|440550853|gb|AGC11818.1| putative ABC transporter G family member 11 [Eutrema halophilum]>gi|557094433|gb|ESQ35015.1| hypothetical protein EUTSA_v10006960mg [Eutrema salsugineum]	297844739	XM_002890205.1	2040	0	Arabidopsis lyrata subsp. lyrata abc transporter family protein, mRNA	--	--	--	--	Q8RXN0	3425	0	ABC transporter G family member 11 OS=Arabidopsis thaliana GN=ABCG11 PE=1 SV=1	PF07728//PF01061//PF02224//PF03414//PF00005//PF00910//PF06422//PF03193//PF13304	AAA domain (dynein-related subfamily)//ABC-2 type transporter//Cytidylate kinase//Glycosyltransferase family 6//ABC transporter//RNA helicase//CDR ABC transporter//Protein of unknown function, DUF258//AAA domain, putative AbiEii toxin, Type IV TA system	GO:0006810//GO:0006206//GO:0006139//GO:0005975	transport//pyrimidine nucleobase metabolic process//nucleobase-containing compound metabolic process//carbohydrate metabolic process	GO:0042626//GO:0004127//GO:0005525//GO:0003723//GO:0005524//GO:0003924//GO:0003724//GO:0016887//GO:0016758	ATPase activity, coupled to transmembrane movement of substances//cytidylate kinase activity//GTP binding//RNA binding//ATP binding//GTPase activity//RNA helicase activity//ATPase activity//transferase activity, transferring hexosyl groups	GO:0016020//GO:0016021	membrane//integral component of membrane	KOG0061	Transporter, ABC superfamily (Breast cancer resistance protein)	FALSE	#NAME?	0.51674	FALSE	#NAME?	0.60011	FALSE	2.6495	0.14772	FALSE	-3.6508	1	FALSE
1-2k.c30038/1/2169	24.3333	13.69	15.1733	16.5133	7.35667	12.2467	9.72667	2173	297793311	XP_002864540.1	3269	0	ATCNGC5 [Arabidopsis lyrata subsp. lyrata]>gi|297310375|gb|EFH40799.1| ATCNGC5 [Arabidopsis lyrata subsp. lyrata]	222423972	AK317271.1	1801	0	Arabidopsis thaliana AT5G57940 mRNA, complete cds, clone: RAFL21-64-H03	K05391	CNGF	cyclic nucleotide gated channel, other eukaryote	http://www.genome.jp/dbget-bin/www_bget?ko:K05391	Q8RWS9	3255	0	Probable cyclic nucleotide-gated ion channel 5 OS=Arabidopsis thaliana GN=CNGC5 PE=2 SV=1	PF00520//PF00612	Ion transport protein//IQ calmodulin-binding motif	GO:0006811//GO:0055085	ion transport//transmembrane transport	GO:0005515//GO:0005216	protein binding//ion channel activity	GO:0016020//GO:0016021	membrane//integral component of membrane	--	--	FALSE	-0.70117	1	FALSE	-1.3746	0.3567	FALSE	-0.49691	0.93401	FALSE	-1.0133	0.65242	FALSE
1-2k.c30065/1/1798	5.41333	7.83333	0.333333	0	0.92	0	0.86	1760	727520183	XP_010436379.1	2601	8.4e-292	PREDICTED: ABC transporter B family member 2 [Camelina sativa]	727520182	XM_010438077.1	1403	0	PREDICTED: Camelina sativa ABC transporter B family member 2 (LOC104720113), mRNA	K05658	ABCB1	ATP-binding cassette, subfamily B (MDR/TAP), member 1	http://www.genome.jp/dbget-bin/www_bget?ko:K05658	Q8LPK2	2591	1.7e-291	ABC transporter B family member 2 OS=Arabidopsis thaliana GN=ABCB2 PE=1 SV=3	PF07728//PF03193//PF06414//PF04670//PF00005//PF00004//PF13304//PF00664	AAA domain (dynein-related subfamily)//Protein of unknown function, DUF258//Zeta toxin//Gtr1/RagA G protein conserved region//ABC transporter//ATPase family associated with various cellular activities (AAA)//AAA domain, putative AbiEii toxin, Type IV TA system//ABC transporter transmembrane region	GO:0006810//GO:0055085	transport//transmembrane transport	GO:0003924//GO:0005524//GO:0016887//GO:0042626//GO:0016301//GO:0005525	GTPase activity//ATP binding//ATPase activity//ATPase activity, coupled to transmembrane movement of substances//kinase activity//GTP binding	GO:0016021	integral component of membrane	--	--	FALSE	1.2939	1	FALSE	-2.9078	0.42836	DOWN	#NAME?	0.0072431	FALSE	1.5537	1	FALSE
1-2k.c30068/1/1895	0.143333	2.99	0	1.68667	1.88667	1.09	1.85667	1879	297831192	XP_002883478.1	2763	1.5e-310	hypothetical protein ARALYDRAFT_479911 [Arabidopsis lyrata subsp. lyrata]>gi|297329318|gb|EFH59737.1| hypothetical protein ARALYDRAFT_479911 [Arabidopsis lyrata subsp. lyrata]	727587498	XM_010468472.1	1433	0	PREDICTED: Camelina sativa non-lysosomal glucosylceramidase-like (LOC104746923), mRNA	K17108	GBA2	non-lysosomal glucosylceramidase	http://www.genome.jp/dbget-bin/www_bget?ko:K17108	Q69ZF3	884	1.6e-93	Non-lysosomal glucosylceramidase OS=Mus musculus GN=Gba2 PE=1 SV=2	PF04685	Protein of unknown function, DUF608	GO:0006807//GO:0005975//GO:0006680//GO:0006687//GO:0006665	nitrogen compound metabolic process//carbohydrate metabolic process//glucosylceramide catabolic process//glycosphingolipid metabolic process//sphingolipid metabolic process	GO:0004348	glucosylceramidase activity	GO:0016021//GO:0005886	integral component of membrane//plasma membrane	KOG2119	Predicted bile acid beta-glucosidase	FALSE	Inf	0.14439	FALSE	3.9246	0.26161	FALSE	3.8017	0.26589	UP	Inf	0.035239	FALSE
1-2k.c30079/2/1817	57.9267	61.75	77.1733	137.033	176.323	247.923	282.257	1769	565459294	XP_006287646.1	2015	7.5e-224	hypothetical protein CARUB_v10000857mg [Capsella rubella]>gi|482556352|gb|EOA20544.1| hypothetical protein CARUB_v10000857mg [Capsella rubella]	565459293	XM_006287584.1	1064	0	Capsella rubella hypothetical protein (CARUB_v10000857mg) mRNA, complete cds	--	--	--	--	Q94CI7	1944	1.8e-216	Sugar transporter ERD6-like 17 OS=Arabidopsis thaliana GN=SFP1 PE=2 SV=2	PF07690//PF00083	Major Facilitator Superfamily//Sugar (and other) transporter	GO:0055085	transmembrane transport	GO:0022857	transmembrane transporter activity	GO:0016021	integral component of membrane	--	--	FALSE	1.8936	0.38808	UP	2.2856	0.020339	FALSE	1.2802	0.083768	UP	1.2303	0.042015	FALSE
1-2k.c30101/1/1681	15.27	6.41	0.923333	1.55	0.0966667	3.89333	0	1678	15240313	NP_198006.1	2135	8.7e-238	sugar transport protein 13 [Arabidopsis thaliana]>gi|85701281|sp|Q94AZ2.2|STP13_ARATH RecName: Full=Sugar transport protein 13; AltName: Full=Hexose transporter 13; AltName: Full=Multicopy suppressor of snf4 deficiency protein 1>gi|9965739|gb|AAG10146.1|AF250340_1 putative hexose transporter MSS1 [Arabidopsis thaliana]>gi|3319354|gb|AAC26243.1| contains similarity to sugar transporters (Pfam: sug…	727565266	XM_010456686.1	1171	0	PREDICTED: Camelina sativa sugar transport protein 13 (LOC104736665), transcript variant X2, mRNA	--	--	--	--	Q94AZ2	2135	1.2e-238	Sugar transport protein 13 OS=Arabidopsis thaliana GN=STP13 PE=1 SV=2	PF00032//PF07690//PF00083	Cytochrome b(C-terminal)/b6/petD//Major Facilitator Superfamily//Sugar (and other) transporter	GO:0006118//GO:0009737//GO:0008643//GO:0009414//GO:0009651//GO:0043090//GO:0055085//GO:0015749//GO:0006812	obsolete electron transport//response to abscisic acid//carbohydrate transport//response to water deprivation//response to salt stress//amino acid import//transmembrane transport//monosaccharide transport//cation transport	GO:0022857//GO:0005358//GO:0016491//GO:0009055	transmembrane transporter activity//high-affinity hydrogen:glucose symporter activity//oxidoreductase activity//electron carrier activity	GO:0016020//GO:0005737//GO:0005886//GO:0009506//GO:0016021	membrane//cytoplasm//plasma membrane//plasmodesma//integral component of membrane	--	--	FALSE	#NAME?	1	DOWN	#NAME?	0.0002418	FALSE	-3.2568	0.20604	FALSE	-3.2503	1	FALSE
1-2k.c3016/1/2059	5.07	6.09333	5.48	0.226667	0	2.13667	0.51	2056	110742427	BAE99132.1	2974	0	cyclic nucleotide-gated cation channel [Arabidopsis thaliana]	565458230	XM_006287053.1	1509	0	Capsella rubella hypothetical protein (CARUB_v10000276mg) mRNA, partial cds	K05391	CNGF	cyclic nucleotide gated channel, other eukaryote	http://www.genome.jp/dbget-bin/www_bget?ko:K05391	O65718	2974	0	Cyclic nucleotide-gated ion channel 2 OS=Arabidopsis thaliana GN=CNGC2 PE=1 SV=1	PF00520//PF00612//PF00299	Ion transport protein//IQ calmodulin-binding motif//Squash family serine protease inhibitor	GO:0055085//GO:0006811	transmembrane transport//ion transport	GO:0005216//GO:0004867//GO:0005515	ion channel activity//serine-type endopeptidase inhibitor activity//protein binding	GO:0016020	membrane	--	--	FALSE	-3.572	1	FALSE	-3.4511	0.086704	DOWN	-4.523	0.025643	FALSE	#NAME?	0.30616	FALSE
1-2k.c30237/1/2206.1	36.3467	45.1367	48.6433	63.2	47.8	22.18	9.22	1554	18397141	NP_566248.1	2154	5e-240	Major facilitator superfamily protein [Arabidopsis thaliana]>gi|42572259|ref|NP_974225.1| Major facilitator superfamily protein [Arabidopsis thaliana]>gi|79313121|ref|NP_001030640.1| Major facilitator superfamily protein [Arabidopsis thaliana]>gi|118572292|sp|Q94AF9.2|EDL11_ARATH RecName: Full=Sugar transporter ERD6-like 11>gi|222423627|dbj|BAH19782.1| AT3G05165 [Arabidopsis thaliana]>gi|33264067…	145322869	NM_001035563.2	1090	0	Arabidopsis thaliana Major facilitator superfamily protein mRNA, complete cds	--	--	--	--	Q94AF9	2154	7e-241	Sugar transporter ERD6-like 11 OS=Arabidopsis thaliana GN=At3g05165 PE=2 SV=2	PF00083//PF07690//PF15168	Sugar (and other) transporter//Major Facilitator Superfamily//Triple QxxK/R motif-containing protein family	GO:0008643//GO:0055085	carbohydrate transport//transmembrane transport	GO:0022857//GO:0005351	transmembrane transporter activity//sugar:proton symporter activity	GO:0005789//GO:0016021//GO:0005886	endoplasmic reticulum membrane//integral component of membrane//plasma membrane	--	--	FALSE	-2.4544	0.18228	FALSE	-2.0289	0.068592	FALSE	0.8582	0.48357	FALSE	0.0038179	1	FALSE
1-2k.c30381/1/2406	26.5533	21.6833	17.37	15.7433	11.7967	11.6767	8.46667	2401	565465731	XP_006290757.1	2780	0	hypothetical protein CARUB_v10016856mg [Capsella rubella]>gi|482559464|gb|EOA23655.1| hypothetical protein CARUB_v10016856mg [Capsella rubella]	727497595	XM_010426607.1	1501	0	PREDICTED: Camelina sativa auxin efflux carrier component 4 (LOC104710070), mRNA	K13947	PIN	auxin efflux carrier family	http://www.genome.jp/dbget-bin/www_bget?ko:K13947	Q8RWZ6	2752	5.0e-310	Auxin efflux carrier component 4 OS=Arabidopsis thaliana GN=PIN4 PE=1 SV=1	PF03547	Membrane transport protein	GO:0055085	transmembrane transport	--	--	GO:0016021	integral component of membrane	--	--	FALSE	-1.1227	1	FALSE	-1.7511	0.12018	FALSE	-0.68336	0.73957	FALSE	-0.50646	1	FALSE
1-2k.c30393/2/2358	60.8067	36.0933	66.3533	127.253	125.197	41.9467	63.6767	2369	565430213	XP_006279579.1	2985	0	hypothetical protein CARUB_v10025980mg [Capsella rubella]>gi|482548283|gb|EOA12477.1| hypothetical protein CARUB_v10025980mg [Capsella rubella]	565430212	XM_006279517.1	1794	0	Capsella rubella hypothetical protein (CARUB_v10025980mg) mRNA, complete cds	K03798	ftsH, hflB	cell division protease FtsH	http://www.genome.jp/dbget-bin/www_bget?ko:K03798	Q9FH02	2966	0	ATP-dependent zinc metalloprotease FTSH 5, chloroplastic OS=Arabidopsis thaliana GN=FTSH5 PE=1 SV=1	PF00004//PF01434//PF06480//PF01695//PF06068//PF07728//PF05496//PF07724	ATPase family associated with various cellular activities (AAA)//Peptidase family M41//FtsH Extracellular//IstB-like ATP binding protein//TIP49 C-terminus//AAA domain (dynein-related subfamily)//Holliday junction DNA helicase ruvB N-terminus//AAA domain (Cdc48 subfamily)	GO:0006310//GO:0006281//GO:0006508	DNA recombination//DNA repair//proteolysis	GO:0016887//GO:0008270//GO:0009378//GO:0004222//GO:0003678//GO:0005524	ATPase activity//zinc ion binding//four-way junction helicase activity//metalloendopeptidase activity//DNA helicase activity//ATP binding	GO:0016021//GO:0009379//GO:0005657	integral component of membrane//Holliday junction helicase complex//replication fork	KOG0731	AAA+-type ATPase containing the peptidase M41 domain	FALSE	-0.083608	1	FALSE	0.03114	1	FALSE	1.1116	0.17198	FALSE	0.95667	0.27084	DOWN
1-2k.c30423/1/1895.1	0	5.21	2.30667	6.15	0.06	6.91	3.66333	975	145334127	NP_001078444.1	1638	2.1e-180	phosphoglucose isomerase 1 [Arabidopsis thaliana]>gi|332659534|gb|AEE84934.1| phosphoglucose isomerase 1 [Arabidopsis thaliana]	565441994	XM_006283285.1	845	0	Capsella rubella hypothetical protein (CARUB_v10004391mg) mRNA, complete cds	K01810	GPI, pgi	glucose-6-phosphate isomerase	http://www.genome.jp/dbget-bin/www_bget?ko:K01810	Q8H103	1638	3e-181	Glucose-6-phosphate isomerase 1, chloroplastic OS=Arabidopsis thaliana GN=PGI1 PE=1 SV=1	PF00342	Phosphoglucose isomerase	GO:0006096//GO:0009911//GO:0000023//GO:0005985//GO:0019288//GO:0005982//GO:0000272//GO:0019252//GO:0009664//GO:0043085//GO:0006098//GO:0006094	glycolytic process//positive regulation of flower development//maltose metabolic process//sucrose metabolic process//isopentenyl diphosphate biosynthetic process, methylerythritol 4-phosphate pathway//starch metabolic process//polysaccharide catabolic process//starch biosynthetic process//plant-type cell wall organization//positive regulation of catalytic activity//pentose-phosphate shunt//glucon…	GO:0004347	glucose-6-phosphate isomerase activity	GO:0009941//GO:0009570//GO:0005829	chloroplast envelope//chloroplast stroma//cytosol	KOG2446	Glucose-6-phosphate isomerase	FALSE	0.59789	1	UP	Inf	0.033594	UP	Inf	0.0061358	FALSE	-5.1444	1	FALSE
1-2k.c30423/1/1895.2	0.16	7.69	5.01333	9.42667	0.2	10.0633	6.92333	941	727514820	XP_010433744.1	1270	9.7e-138	PREDICTED: glucose-6-phosphate isomerase 1, chloroplastic-like [Camelina sativa]	727514819	XM_010435442.1	780	0	PREDICTED: Camelina sativa glucose-6-phosphate isomerase 1, chloroplastic-like (LOC104717813), mRNA	K01810	GPI, pgi	glucose-6-phosphate isomerase	http://www.genome.jp/dbget-bin/www_bget?ko:K01810	Q8H103	1256	5.7e-137	Glucose-6-phosphate isomerase 1, chloroplastic OS=Arabidopsis thaliana GN=PGI1 PE=1 SV=1	PF00342//PF04545//PF02251	Phosphoglucose isomerase//Sigma-70, region 4//Proteasome activator pa28 alpha subunit	GO:0006098//GO:0006094//GO:0006355//GO:0005985//GO:0006352//GO:0006096//GO:0005982	pentose-phosphate shunt//gluconeogenesis//regulation of transcription, DNA-templated//sucrose metabolic process//DNA-templated transcription, initiation//glycolytic process//starch metabolic process	GO:0003700//GO:0016987//GO:0004347//GO:0003677	transcription factor activity, sequence-specific DNA binding//sigma factor activity//glucose-6-phosphate isomerase activity//DNA binding	GO:0008537//GO:0005667	proteasome activator complex//transcription factor complex	KOG2446	Glucose-6-phosphate isomerase	FALSE	0.35989	1	FALSE	5.4064	0.08036	UP	5.8708	0.035605	FALSE	-4.6783	1	FALSE
1-2k.c30442/1/1711	13.66	7.83	6.24	14.66	17.3633	5.49	3.71667	1714	18397139	NP_566247.1	2163	5e-241	sugar transporter ERD6-like 10 [Arabidopsis thaliana]>gi|75331788|sp|Q93Z80.1|EDL10_ARATH RecName: Full=Sugar transporter ERD6-like 10>gi|16604316|gb|AAL24164.1| AT3g05160/T12H1_13 [Arabidopsis thaliana]>gi|27363392|gb|AAO11615.1| At3g05160/T12H1.12 [Arabidopsis thaliana]>gi|332640672|gb|AEE74193.1| sugar transporter ERD6-like 10 [Arabidopsis thaliana]	145338134	NM_111388.3	1093	0	Arabidopsis thaliana sugar transporter ERD6-like 10 mRNA, complete cds	--	--	--	--	Q93Z80	2163	7e-242	Sugar transporter ERD6-like 10 OS=Arabidopsis thaliana GN=At3g05160 PE=2 SV=1	PF07690//PF00083	Major Facilitator Superfamily//Sugar (and other) transporter	GO:0055085//GO:0008643	transmembrane transport//carbohydrate transport	GO:0005351//GO:0022857	sugar:proton symporter activity//transmembrane transporter activity	GO:0016021//GO:0005886	integral component of membrane//plasma membrane	--	--	FALSE	-0.8349	1	FALSE	-2.0762	0.11613	FALSE	0.14252	1	FALSE	1.5789	0.22414	FALSE
1-2k.c30522/1/1768	13.65	12.0533	8.62	4.95667	2.69667	2.07	1.17333	1723	297806953	XP_002871360.1	2314	1.6e-258	hypothetical protein ARALYDRAFT_487723 [Arabidopsis lyrata subsp. lyrata]>gi|297317197|gb|EFH47619.1| hypothetical protein ARALYDRAFT_487723 [Arabidopsis lyrata subsp. lyrata]	297806952	XM_002871314.1	1386	0	Arabidopsis lyrata subsp. lyrata hypothetical protein, mRNA	--	--	--	--	Q38967	2305	2.4e-258	Amino acid permease 2 OS=Arabidopsis thaliana GN=AAP2 PE=1 SV=1	PF03977	Na+-transporting oxaloacetate decarboxylase beta subunit	GO:0006814	sodium ion transport	GO:0016829	lyase activity	GO:0016021	integral component of membrane	--	--	FALSE	-2.9808	0.30691	DOWN	-3.6804	0.0023966	FALSE	-1.3997	0.28505	FALSE	-1.6161	0.55619	FALSE
1-2k.c30615/1/1900	8.45667	17.28	25.2433	29.0533	65.9233	30.2667	28.9633	1861	565453954	XP_006286669.1	2163	5.4e-241	hypothetical protein CARUB_v10002619mg [Capsella rubella]>gi|482555375|gb|EOA19567.1| hypothetical protein CARUB_v10002619mg [Capsella rubella]	727641612	XM_010493847.1	1130	0	PREDICTED: Camelina sativa protein ZINC INDUCED FACILITATOR-LIKE 1 (LOC104769595), mRNA	--	--	--	--	Q94BZ1	2112	6.3e-236	Protein ZINC INDUCED FACILITATOR-LIKE 1 OS=Arabidopsis thaliana GN=ZIFL1 PE=2 SV=1	PF00083//PF07690//PF00137//PF00951	Sugar (and other) transporter//Major Facilitator Superfamily//ATP synthase subunit C//Arterivirus GL envelope glycoprotein	GO:0055085//GO:0015991//GO:0015992	transmembrane transport//ATP hydrolysis coupled proton transport//proton transport	GO:0015078//GO:0022857	hydrogen ion transmembrane transporter activity//transmembrane transporter activity	GO:0016021//GO:0019031//GO:0033177	integral component of membrane//viral envelope//proton-transporting two-sector ATPase complex, proton-transporting domain	--	--	FALSE	0.16874	1	FALSE	1.7406	0.31365	FALSE	1.8794	0.19189	UP	1.4441	0.026138	FALSE
1-2k.c3091/2/1787	0.3	3.41333	0	0	0	0	0	1784	567215385	XP_006411385.1	2301	5.2e-257	hypothetical protein EUTSA_v10016504mg [Eutrema salsugineum]>gi|557112554|gb|ESQ52838.1| hypothetical protein EUTSA_v10016504mg [Eutrema salsugineum]	30688562	NM_129684.2	1323	0	Arabidopsis thaliana transmembrane amino acid transporter family protein mRNA, complete cds	K15015	SLC32A, VGAT	solute carrier family 32 (vesicular inhibitory amino acid transporter)	http://www.genome.jp/dbget-bin/www_bget?ko:K15015	P47082	369	7.8e-34	Vacuolar amino acid transporter 1 OS=Saccharomyces cerevisiae (strain ATCC 204508 / S288c) GN=AVT1 PE=1 SV=1	--	--	--	--	--	--	--	--	--	--	FALSE	NA	NA	FALSE	#NAME?	0.9059	FALSE	#NAME?	0.91801	FALSE	NA	NA	FALSE
1-2k.c31018/1/1732	57.13	46.9133	23.4667	21.19	11.45	18.81	20.5	1733	727454012	XP_010508865.1	1601	7.5e-176	PREDICTED: putative sodium-coupled neutral amino acid transporter 7 [Camelina sativa]	297823972	XM_002879823.1	718	0	Arabidopsis lyrata subsp. lyrata amino acid transporter family protein, mRNA	--	--	--	--	Q9JM15	190	4.3e-13	Sodium-coupled neutral amino acid transporter 1 OS=Rattus norvegicus GN=Slc38a1 PE=1 SV=1	PF03222//PF01024	Tryptophan/tyrosine permease family//Colicin pore forming domain	GO:0019835//GO:0050829//GO:0003333	cytolysis//defense response to Gram-negative bacterium//amino acid transmembrane transport	--	--	GO:0016021	integral component of membrane	KOG1305	Amino acid transporter protein	FALSE	-0.17661	1	FALSE	-1.4846	0.23446	FALSE	-1.3999	0.15996	FALSE	-0.99742	0.62007	FALSE
1-2k.c31067/1/1817.1	5.55	4.13	5.43333	10.6633	19.5533	18.0667	19.1867	958	727464891	XP_010514300.1	1108	6e-119	PREDICTED: inorganic phosphate transporter 2-1, chloroplastic isoform X2 [Camelina sativa]	727464888	XM_010515997.1	739	0	PREDICTED: Camelina sativa inorganic phosphate transporter 2-1, chloroplastic (LOC104790285), transcript variant X1, mRNA	K14640	SLC20A, PIT	solute carrier family 20 (sodium-dependent phosphate transporter)	http://www.genome.jp/dbget-bin/www_bget?ko:K14640	Q38954	1087	2.3e-117	Inorganic phosphate transporter 2-1, chloroplastic OS=Arabidopsis thaliana GN=PHT2-1 PE=1 SV=1	PF01384	Phosphate transporter family	GO:0006817	phosphate ion transport	GO:0005315	inorganic phosphate transmembrane transporter activity	GO:0016020	membrane	KOG2493	Na+/Pi symporter	FALSE	1.7777	1	FALSE	1.8044	0.30463	FALSE	1.0533	0.80261	FALSE	1.8809	0.29885	FALSE
1-2k.c31070/1/1589	8.9	9.98667	8.58	9.72667	21.59	29.6067	30.64	1552	565473990	XP_006294636.1	1422	3.8e-155	hypothetical protein CARUB_v10023674mg [Capsella rubella]>gi|482563344|gb|EOA27534.1| hypothetical protein CARUB_v10023674mg [Capsella rubella]	727473014	XM_010520148.1	981	0	PREDICTED: Camelina sativa nicotinamide adenine dinucleotide transporter 1, chloroplastic-like (LOC104793738), transcript variant X1, mRNA	K15115	SLC25A32, MFT	solute carrier family 25 (mitochondrial folate transporter), member 32	http://www.genome.jp/dbget-bin/www_bget?ko:K15115	O22261	1420	9.1e-156	Nicotinamide adenine dinucleotide transporter 1, chloroplastic OS=Arabidopsis thaliana GN=NDT1 PE=1 SV=2	--	--	--	--	--	--	--	--	KOG0764	Mitochondrial FAD carrier protein	FALSE	1.8153	0.7129	FALSE	1.7759	0.12742	FALSE	0.17149	1	FALSE	1.3458	0.30691	FALSE
1-2k.c3110/1/2011	73	59.0967	48.92	23.27	19.87	24.3233	23.1933	2020	7573493	CAB87852.1	2657	3.1e-298	putative protein [Arabidopsis thaliana]	30694353	NM_115456.2	1470	0	Arabidopsis thaliana salt-inducible zinc finger 1 mRNA, complete cds	--	--	--	--	Q93ZS9	2645	1.1e-297	Zinc finger CCCH domain-containing protein 47 OS=Arabidopsis thaliana GN=At3g55980 PE=2 SV=1	PF00642//PF13606//PF02918//PF00023	Zinc finger C-x8-C-x5-C-x3-H type (and similar)//Ankyrin repeat//Pertussis toxin, subunit 2 and 3, C-terminal domain//Ankyrin repeat	GO:0009405	pathogenesis	GO:0005515//GO:0046872	protein binding//metal ion binding	GO:0005576	extracellular region	--	--	FALSE	-1.0577	1	FALSE	-1.6289	0.12793	DOWN	-1.5873	0.030855	FALSE	-1.2711	0.12245	FALSE
1-2k.c31158/1/2199	37.1333	23.1133	21.63	13.16	14.61	18.25	16.5833	2139	729366961	XP_010547427.1	2342	1.1e-261	PREDICTED: calcium-dependent protein kinase 28 [Tarenaya hassleriana]	727427635	XM_010467508.1	1221	0	PREDICTED: Camelina sativa calcium-dependent protein kinase 28 (LOC104746101), mRNA	K13412	CPK	calcium-dependent protein kinase	http://www.genome.jp/dbget-bin/www_bget?ko:K13412	Q9FKW4	2454	1.6e-275	Calcium-dependent protein kinase 28 OS=Arabidopsis thaliana GN=CPK28 PE=1 SV=1	PF13833//PF00036//PF13405//PF07714//PF10591//PF13202//PF12763//PF06293//PF13499//PF00069	EF-hand domain pair//EF hand//EF-hand domain//Protein tyrosine kinase//Secreted protein acidic and rich in cysteine Ca binding region//EF hand//Cytoskeletal-regulatory complex EF hand//Lipopolysaccharide kinase (Kdo/WaaP) family//EF-hand domain pair//Protein kinase domain	GO:0006468//GO:0007165	protein phosphorylation//signal transduction	GO:0005509//GO:0016773//GO:0005515//GO:0005524//GO:0004672	calcium ion binding//phosphotransferase activity, alcohol group as acceptor//protein binding//ATP binding//protein kinase activity	GO:0016020//GO:0005578	membrane//proteinaceous extracellular matrix	--	--	FALSE	-0.42031	1	FALSE	-1.208	0.42349	FALSE	-1.436	0.08865	FALSE	-0.52893	1	FALSE
1-2k.c31172/1/1788	0	45.7367	113.31	134.28	0	131.33	120.043	1788	590670650	XP_007038115.1	2517	4.7e-282	CLPC [Theobroma cacao]>gi|508775360|gb|EOY22616.1| CLPC [Theobroma cacao]	297795892	XM_002865785.1	1506	0	Arabidopsis lyrata subsp. lyrata heat shock protein 93-V (CLPC), mRNA	K03696	clpC	ATP-dependent Clp protease ATP-binding subunit ClpC	http://www.genome.jp/dbget-bin/www_bget?ko:K03696	Q9FI56	2682	4.8e-302	Chaperone protein ClpC1, chloroplastic OS=Arabidopsis thaliana GN=CLPC1 PE=1 SV=1	PF02151//PF01695//PF07726//PF06309//PF00004//PF07724//PF00158//PF00910//PF03193//PF00437//PF05496//PF07728	UvrB/uvrC motif//IstB-like ATP binding protein//ATPase family associated with various cellular activities (AAA)//Torsin//ATPase family associated with various cellular activities (AAA)//AAA domain (Cdc48 subfamily)//Sigma-54 interaction domain//RNA helicase//Protein of unknown function, DUF258//Type II/IV secretion system protein//Holliday junction DNA helicase ruvB N-terminus//AAA domain (dynein…	GO:0006810//GO:0006355//GO:0006281//GO:0006310	transport//regulation of transcription, DNA-templated//DNA repair//DNA recombination	GO:0005525//GO:0003924//GO:0005524//GO:0003724//GO:0003723//GO:0009378//GO:0016887//GO:0008134//GO:0005515	GTP binding//GTPase activity//ATP binding//RNA helicase activity//RNA binding//four-way junction helicase activity//ATPase activity//transcription factor binding//protein binding	GO:0005667//GO:0005657//GO:0009379	transcription factor complex//replication fork//Holliday junction helicase complex	KOG1051	Chaperone HSP104 and related ATP-dependent Clp proteases	FALSE	0.050157	1	UP	Inf	5.0393e-05	UP	Inf	4.4887e-05	FALSE	#NAME?	0.32531	UP
1-2k.c31309/1/1632	29.0433	9.52667	8.00667	6.11333	1.91333	3.55333	3.95667	1642	21593093	AAM65042.1	1336	3.8e-145	phosphate/triose-phosphate translocator precursor [Arabidopsis thaliana]	297794640	XM_002865159.1	704	0	Arabidopsis lyrata subsp. lyrata phosphate/triose-phosphate translocator precursor, mRNA	K15283	SLC35E1	solute carrier family 35, member E1	http://www.genome.jp/dbget-bin/www_bget?ko:K15283	Q9ZSR7	1336	5.3e-146	Triose phosphate/phosphate translocator TPT, chloroplastic OS=Arabidopsis thaliana GN=TPT PE=2 SV=1	PF08449//PF00892	UAA transporter family//EamA-like transporter family	GO:0055085	transmembrane transport	--	--	GO:0016020//GO:0016021	membrane//integral component of membrane	KOG1441	Glucose-6-phosphate/phosphate and phosphoenolpyruvate/phosphate antiporter	FALSE	-1.0732	1	DOWN	-2.9132	0.0060922	DOWN	-2.222	0.0070009	FALSE	-2.0664	0.63956	FALSE
1-2k.c31356/1/1859	10.61	5.87	8.50667	8.12333	3.20667	0	2.57	1885	728840930	KHG20373.1	2776	4.3e-312	Oligopeptide transporter 3 -like protein [Gossypium arboreum]	727555269	XM_010451499.1	1607	0	PREDICTED: Camelina sativa oligopeptide transporter 3 (LOC104731982), mRNA	--	--	--	--	O23482	3061	0	Oligopeptide transporter 3 OS=Arabidopsis thaliana GN=OPT3 PE=2 SV=3	PF03169	OPT oligopeptide transporter protein	GO:0055085	transmembrane transport	--	--	--	--	--	--	FALSE	-1.6161	1	FALSE	-1.9397	0.67374	FALSE	-0.40516	1	FALSE	-1.4186	1	FALSE
1-2k.c31384/1/1938	1.35	9.32333	18.86	7.49	16.6633	5.61333	6.27667	1945	30684088	NP_193488.2	2380	3.9e-266	glycerol-3-phosphate permease 4 [Arabidopsis thaliana]>gi|317376203|sp|O23596.2|GLPT4_ARATH RecName: Full=Putative glycerol-3-phosphate transporter 4; Short=G-3-P transporter 4; AltName: Full=Glycerol-3-phosphate permease 4; Short=AtG3Pp4; Short=G-3-P permease 4>gi|332658509|gb|AEE83909.1| glycerol-3-phosphate permease 4 [Arabidopsis thaliana]	30684087	NM_117861.2	1530	0	Arabidopsis thaliana glycerol-3-phosphate permease 4 mRNA, complete cds	K13783	SLC37A1_2	MFS transporter, OPA family, solute carrier family 37 (glycerol-3-phosphate transporter), member 1/2	http://www.genome.jp/dbget-bin/www_bget?ko:K13783	O23596	2380	5.5e-267	Putative glycerol-3-phosphate transporter 4 OS=Arabidopsis thaliana GN=At4g17550 PE=3 SV=2	PF08114//PF07690//PF00083	ATPase proteolipid family//Major Facilitator Superfamily//Sugar (and other) transporter	GO:0050790//GO:0055062//GO:0055085//GO:0015706//GO:0008643	regulation of catalytic activity//phosphate ion homeostasis//transmembrane transport//nitrate transport//carbohydrate transport	GO:0030234//GO:0022857//GO:0005351	enzyme regulator activity//transmembrane transporter activity//sugar:proton symporter activity	GO:0005774//GO:0009507//GO:0016021	vacuolar membrane//chloroplast//integral component of membrane	KOG2533	Permease of the major facilitator superfamily	FALSE	-1.5894	1	FALSE	2.1125	0.6055	FALSE	2.4571	0.37436	FALSE	-0.14417	1	FALSE
1-2k.c3143/1/1676	78.75	129.283	160.297	188.147	154.717	107.443	111.827	1101	297834868	XP_002885316.1	895	3.5e-94	hypothetical protein ARALYDRAFT_479472 [Arabidopsis lyrata subsp. lyrata]>gi|297331156|gb|EFH61575.1| hypothetical protein ARALYDRAFT_479472 [Arabidopsis lyrata subsp. lyrata]	332640072	CP002686.1	684	0	Arabidopsis thaliana chromosome 3, complete sequence	--	--	--	--	Q9SSW2	890	1.8e-94	Zinc finger protein AZF2 OS=Arabidopsis thaliana GN=AZF2 PE=2 SV=1	PF13465//PF00096//PF00937//PF06467//PF13912	Zinc-finger double domain//Zinc finger, C2H2 type//Coronavirus nucleocapsid protein//MYM-type Zinc finger with FCS sequence motif//C2H2-type zinc finger	--	--	GO:0008270//GO:0046872	zinc ion binding//metal ion binding	GO:0019013	viral nucleocapsid	--	--	FALSE	-0.52151	1	FALSE	0.52094	0.93504	FALSE	1.335	0.077184	FALSE	-0.016415	1	FALSE
1-2k.c31434/1/2065	3.24333	5.24667	5.10667	4.73333	18.9467	4.09333	4.55	2058	565458231	XP_006287115.1	2848	0	hypothetical protein CARUB_v10000276mg, partial [Capsella rubella]>gi|482555821|gb|EOA20013.1| hypothetical protein CARUB_v10000276mg, partial [Capsella rubella]	297811678	XM_002873677.1	1474	0	Arabidopsis lyrata subsp. lyrata hypothetical protein, mRNA	K05391	CNGF	cyclic nucleotide gated channel, other eukaryote	http://www.genome.jp/dbget-bin/www_bget?ko:K05391	O65718	2858	0	Cyclic nucleotide-gated ion channel 2 OS=Arabidopsis thaliana GN=CNGC2 PE=1 SV=1	PF00520//PF00299//PF00612	Ion transport protein//Squash family serine protease inhibitor//IQ calmodulin-binding motif	GO:0006811//GO:0055085	ion transport//transmembrane transport	GO:0005515//GO:0004867//GO:0005216	protein binding//serine-type endopeptidase inhibitor activity//ion channel activity	GO:0016020	membrane	--	--	FALSE	-0.28129	1	FALSE	0.30371	1	FALSE	0.65192	1	UP	1.9717	0.024538	DOWN
1-2k.c31461/1/1835	0	0	8.54667	17.1967	0	19.06	25.2467	1844	685342047	XP_009107631.1	2769	3.0e-311	PREDICTED: L-ascorbate oxidase homolog [Brassica rapa]	727437534	XM_010501790.1	1422	0	PREDICTED: Camelina sativa L-ascorbate oxidase homolog (LOC104777520), mRNA	--	--	--	--	Q00624	1549	1.2e-170	L-ascorbate oxidase homolog OS=Brassica napus GN=Bp10 PE=2 SV=1	PF07732//PF00394//PF07731//PF07836	Multicopper oxidase//Multicopper oxidase//Multicopper oxidase//DmpG-like communication domain	GO:0019439//GO:0055114	aromatic compound catabolic process//oxidation-reduction process	GO:0016833//GO:0005507//GO:0016491	oxo-acid-lyase activity//copper ion binding//oxidoreductase activity	--	--	--	--	FALSE	1.4651	1	UP	Inf	0.004681	UP	Inf	0.00047608	FALSE	#NAME?	0.63729	UP
1-2k.c31482/1/1903	2.11333	9.95667	14.46	15.2467	16.5967	4.73333	3.79667	1878	727470298	XP_010517105.1	1946	8e-216	PREDICTED: vacuolar cation/proton exchanger 1-like [Camelina sativa]	297827372	XM_002881523.1	1084	0	Arabidopsis lyrata subsp. lyrata hypothetical protein, mRNA	K07300	chaA, CAX	Ca2+:H+ antiporter	http://www.genome.jp/dbget-bin/www_bget?ko:K07300	Q39253	1900	2.4e-211	Vacuolar cation/proton exchanger 1 OS=Arabidopsis thaliana GN=CAX1 PE=1 SV=3	PF02254//PF01699	TrkA-N domain//Sodium/calcium exchanger protein	GO:0055085//GO:0006813	transmembrane transport//potassium ion transport	--	--	GO:0016021	integral component of membrane	KOG1397	Ca2+/H+ antiporter VCX1 and related proteins	FALSE	-1.9677	0.71017	FALSE	0.831	0.9585	UP	2.9305	0.0011481	FALSE	0.23246	1	FALSE
1-2k.c3149/3/2303	8.94	7.03667	6.71667	3.40667	12.1933	6.68667	2.54667	2303	297841947	XP_002888855.1	3002	0	hypothetical protein ARALYDRAFT_476326 [Arabidopsis lyrata subsp. lyrata]>gi|297334696|gb|EFH65114.1| hypothetical protein ARALYDRAFT_476326 [Arabidopsis lyrata subsp. lyrata]	727503977	XM_010429747.1	1590	0	PREDICTED: Camelina sativa ABC transporter G family member 25 (LOC104712773), mRNA	--	--	--	--	Q84TH5	2968	0	ABC transporter G family member 25 OS=Arabidopsis thaliana GN=ABCG25 PE=2 SV=1	PF00005//PF02224//PF00931//PF01061//PF03193//PF01926//PF01637//PF13304	ABC transporter//Cytidylate kinase//NB-ARC domain//ABC-2 type transporter//Protein of unknown function, DUF258//50S ribosome-binding GTPase//Archaeal ATPase//AAA domain, putative AbiEii toxin, Type IV TA system	GO:0006200//GO:0006139//GO:0006206	obsolete ATP catabolic process//nucleobase-containing compound metabolic process//pyrimidine nucleobase metabolic process	GO:0016887//GO:0005524//GO:0003924//GO:0005525//GO:0004127//GO:0043531	ATPase activity//ATP binding//GTPase activity//GTP binding//cytidylate kinase activity//ADP binding	GO:0016020	membrane	--	--	FALSE	-1.5091	1	FALSE	-1.9369	0.14224	FALSE	-1.2285	0.77525	FALSE	0.94614	0.8643	FALSE
1-2k.c31550/1/1727	0.71	2.91333	3.32667	5.22	5.88333	5.05667	6.90333	1730	297807399	XP_002871583.1	792	4.8e-82	hypothetical protein ARALYDRAFT_488196 [Arabidopsis lyrata subsp. lyrata]>gi|297317420|gb|EFH47842.1| hypothetical protein ARALYDRAFT_488196 [Arabidopsis lyrata subsp. lyrata]	727641612	XM_010493847.1	404	0	PREDICTED: Camelina sativa protein ZINC INDUCED FACILITATOR-LIKE 1 (LOC104769595), mRNA	--	--	--	--	Q94BZ1	769	3.1e-80	Protein ZINC INDUCED FACILITATOR-LIKE 1 OS=Arabidopsis thaliana GN=ZIFL1 PE=2 SV=1	PF07690//PF00083//PF05631//PF00137	Major Facilitator Superfamily//Sugar (and other) transporter//Sugar-tranasporters, 12 TM//ATP synthase subunit C	GO:0015689//GO:0055085//GO:0015991//GO:0006810//GO:0015992	molybdate ion transport//transmembrane transport//ATP hydrolysis coupled proton transport//transport//proton transport	GO:0015078//GO:0015098//GO:0005215//GO:0022857	hydrogen ion transmembrane transporter activity//molybdate ion transmembrane transporter activity//transporter activity//transmembrane transporter activity	GO:0005886//GO:0016021//GO:0033177	plasma membrane//integral component of membrane//proton-transporting two-sector ATPase complex, proton-transporting domain	--	--	FALSE	1.0779	1	FALSE	3.3222	0.10583	FALSE	2.9273	0.056044	FALSE	0.83994	1	FALSE
1-2k.c31592/1/2049	0	1.11667	0.00666667	0.0133333	4.84	0	0.04	2059	116248599	ABJ90444.1	3141	0	endomembrane Ca2+ ATPase 2 [Arabidopsis thaliana]	727567574	XM_010457880.1	1622	0	PREDICTED: Camelina sativa calcium-transporting ATPase 2, endoplasmic reticulum-type-like (LOC104737656), transcript variant X1, mRNA	K01537	E3.6.3.8	Ca2+-transporting ATPase	http://www.genome.jp/dbget-bin/www_bget?ko:K01537	O23087	3141	0	Calcium-transporting ATPase 2, endoplasmic reticulum-type OS=Arabidopsis thaliana GN=ECA2 PE=1 SV=1	--	--	--	--	--	--	--	--	KOG0202	Ca2+ transporting ATPase	FALSE	1.8876	1	FALSE	Inf	1	FALSE	Inf	1	UP	8.8313	0.016457	DOWN
1-2k.c31697/1/1983.1	4.06	22.04	32.8833	0.0566667	33.6967	14.3933	14.3533	1111	18406463	NP_566854.1	1319	2.4e-143	putative amino acid transporter [Arabidopsis thaliana]>gi|79314019|ref|NP_001030795.1| putative amino acid transporter [Arabidopsis thaliana]>gi|16226267|gb|AAL16119.1|AF428287_1 AT3g30390/T6J22_16 [Arabidopsis thaliana]>gi|9294342|dbj|BAB02239.1| unnamed protein product [Arabidopsis thaliana]>gi|15529155|gb|AAK97672.1| AT3g30390/T6J22_16 [Arabidopsis thaliana]>gi|332644118|gb|AEE77639.1| putativ…	727443001	XM_010504709.1	799	0	PREDICTED: Camelina sativa sodium-coupled neutral amino acid transporter 3-like (LOC104780208), transcript variant X2, mRNA	K14207	SLC38A2, SNAT2	solute carrier family 38 (sodium-coupled neutral amino acid transporter), member 2	http://www.genome.jp/dbget-bin/www_bget?ko:K14207	Q96QD8	190	2.8e-13	Sodium-coupled neutral amino acid transporter 2 OS=Homo sapiens GN=SLC38A2 PE=1 SV=2	PF00137	ATP synthase subunit C	GO:0006865//GO:0015992//GO:0015991	amino acid transport//proton transport//ATP hydrolysis coupled proton transport	GO:0015078//GO:0015171	hydrogen ion transmembrane transporter activity//amino acid transmembrane transporter activity	GO:0005886//GO:0033177//GO:0005774	plasma membrane//proton-transporting two-sector ATPase complex, proton-transporting domain//vacuolar membrane	KOG1305	Amino acid transporter protein	FALSE	-1.3218	1	FALSE	1.8384	1	FALSE	-5.7538	0.66175	FALSE	0.10364	1	FALSE
1-2k.c31789/1/2189.1	0	0.94	7.89	22.03	17.4767	83.4233	138.797	1181	297811095	XP_002873431.1	1528	1.5e-167	hypothetical protein ARALYDRAFT_487818 [Arabidopsis lyrata subsp. lyrata]>gi|297319268|gb|EFH49690.1| hypothetical protein ARALYDRAFT_487818 [Arabidopsis lyrata subsp. lyrata]	727493772	XM_010424624.1	842	0	PREDICTED: Camelina sativa ABC transporter F family member 2-like (LOC104708122), transcript variant X4, mRNA	--	--	--	--	Q9FIB4	1464	5.5e-161	ABC transporter F family member 2 OS=Arabidopsis thaliana GN=ABCF2 PE=3 SV=2	PF13304//PF00005	AAA domain, putative AbiEii toxin, Type IV TA system//ABC transporter	GO:0006200	obsolete ATP catabolic process	GO:0005524//GO:0016887	ATP binding//ATPase activity	--	--	KOG0927	Predicted transporter (ABC superfamily)	FALSE	4.0848	0.20258	UP	Inf	7.6367e-07	UP	Inf	8.9549e-15	FALSE	1.0924	1	FALSE
1-2k.c31789/1/2189.2	3.46333	3.79667	13.6433	33.07	35.4233	143.753	232.303	676	727493773	XP_010422926.1	1140	8.3e-123	PREDICTED: ABC transporter F family member 2-like isoform X4 [Camelina sativa]	727493772	XM_010424624.1	577	0	PREDICTED: Camelina sativa ABC transporter F family member 2-like (LOC104708122), transcript variant X4, mRNA	--	--	--	--	Q9FIB4	1108	6e-120	ABC transporter F family member 2 OS=Arabidopsis thaliana GN=ABCF2 PE=3 SV=2	PF01926//PF01637//PF00006//PF13304//PF00005//PF00931//PF00910//PF03193	50S ribosome-binding GTPase//Archaeal ATPase//ATP synthase alpha/beta family, nucleotide-binding domain//AAA domain, putative AbiEii toxin, Type IV TA system//ABC transporter//NB-ARC domain//RNA helicase//Protein of unknown function, DUF258	--	--	GO:0016887//GO:0005525//GO:0043531//GO:0003723//GO:0003724//GO:0003924//GO:0005524	ATPase activity//GTP binding//ADP binding//RNA binding//RNA helicase activity//GTPase activity//ATP binding	--	--	KOG0062	ATPase component of ABC transporters with duplicated ATPase domains/Translation elongation factor EF-3b	FALSE	4.047	0.20316	UP	6.1384	0.0041312	UP	3.3382	0.0037686	FALSE	1.3294	0.66415	FALSE
1-2k.c31801/1/2111	8.79667	6.33	6.55333	7.88667	5.36	3.88	1.57	2115	567216152	XP_006411705.1	2704	1.1e-303	hypothetical protein EUTSA_v10024425mg [Eutrema salsugineum]>gi|557112875|gb|ESQ53158.1| hypothetical protein EUTSA_v10024425mg [Eutrema salsugineum]	42569217	NM_127713.3	1745	0	Arabidopsis thaliana vacuolar proton ATPase A2 mRNA, complete cds	K02154	ATPeV0A, ATP6N	V-type H+-transporting ATPase subunit a	http://www.genome.jp/dbget-bin/www_bget?ko:K02154	Q9SJT7	2902	0	V-type proton ATPase subunit a2 OS=Arabidopsis thaliana GN=VHA-a2 PE=1 SV=1	PF01496	V-type ATPase 116kDa subunit family	GO:0015992//GO:0015991	proton transport//ATP hydrolysis coupled proton transport	GO:0015078	hydrogen ion transmembrane transporter activity	GO:0033179	proton-transporting V-type ATPase, V0 domain	KOG2189	Vacuolar H+-ATPase V0 sector, subunit a	FALSE	-2.2523	0.81482	DOWN	-2.6847	0.035927	FALSE	-0.1335	1	FALSE	-0.28219	1	FALSE
1-2k.c31940/1/1644	9.15	14.92	5.49	3.76	1.43333	1.07	0.423333	1645	565442780	XP_006283595.1	1171	5.1e-126	hypothetical protein CARUB_v10004651mg [Capsella rubella]>gi|482552300|gb|EOA16493.1| hypothetical protein CARUB_v10004651mg [Capsella rubella]	227204202	AK318838.1	946	0	Arabidopsis thaliana AT4G32060 mRNA, complete cds, clone: RAFL16-84-B03	--	--	--	--	Q95PZ2	256	9.1e-21	Calcium uptake protein 1 homolog, mitochondrial OS=Caenorhabditis elegans GN=Y67H2A.4 PE=3 SV=2	PF00036//PF00165//PF13405//PF13499//PF13833//PF13202	EF hand//Bacterial regulatory helix-turn-helix proteins, AraC family//EF-hand domain//EF-hand domain pair//EF-hand domain pair//EF hand	GO:0006355	regulation of transcription, DNA-templated	GO:0003700//GO:0005509//GO:0043565	transcription factor activity, sequence-specific DNA binding//calcium ion binding//sequence-specific DNA binding	GO:0005667	transcription factor complex	KOG2643	Ca2+ binding protein, contains EF-hand motifs	FALSE	-3.6825	0.32235	DOWN	-4.4257	0.002271	FALSE	-1.2224	0.55304	FALSE	-1.8942	0.60806	FALSE
1-2k.c31966/1/1819	5.75667	6.82667	6.74	8.74667	12.1933	14.28	30.95	1758	727522580	XP_010437300.1	754	1.2e-77	PREDICTED: uncharacterized protein LOC104721089 [Camelina sativa]	727522579	XM_010438998.1	436	0	PREDICTED: Camelina sativa uncharacterized LOC104721089 (LOC104721089), mRNA	--	--	--	--	Q1PE15	710	2.2e-73	Calcium uniporter protein 1, mitochondrial OS=Arabidopsis thaliana GN=At4g36820 PE=2 SV=1	--	--	--	--	--	--	--	--	KOG2966	Uncharacterized conserved protein	FALSE	2.2368	0.34472	UP	2.4437	0.01781	FALSE	0.67624	0.90115	FALSE	0.91363	0.95867	FALSE
1-2k.c31990/2/1691	23.8633	20.8633	7.21333	0.896667	0.48	4.28	0.816667	1691	685315078	XP_009148151.1	2279	1.8e-254	PREDICTED: sugar transporter ERD6-like [Brassica rapa]	145335301	NM_100765.4	1189	0	Arabidopsis thaliana sugar transporter ERD6 mRNA, complete cds	--	--	--	--	O04036	2459	3.3e-276	Sugar transporter ERD6 OS=Arabidopsis thaliana GN=ERD6 PE=1 SV=3	PF00083//PF07690	Sugar (and other) transporter//Major Facilitator Superfamily	GO:0055085	transmembrane transport	GO:0022857	transmembrane transporter activity	GO:0016021	integral component of membrane	--	--	FALSE	-3.0421	0.60984	DOWN	-4.784	0.0091363	DOWN	-4.6868	0.010171	FALSE	-3.9005	0.22468	FALSE
1-2k.c32076/1/1726	0.436667	0.03	0.533333	0.36	1.97333	0.93	0	1717	727511279	XP_010431938.1	2537	2.2e-284	PREDICTED: gamma-glutamyltranspeptidase 1-like isoform X1 [Camelina sativa]>gi|727511281|ref|XP_010431939.1| PREDICTED: gamma-glutamyltranspeptidase 1-like isoform X2 [Camelina sativa]	297797975	XM_002866826.1	1287	0	Arabidopsis lyrata subsp. lyrata hypothetical protein, mRNA	K18592	GGT1_5	gamma-glutamyltranspeptidase / glutathione hydrolase / leukotriene-C4 hydrolase	http://www.genome.jp/dbget-bin/www_bget?ko:K18592	Q8VYW6	2535	5.1e-285	Gamma-glutamyltranspeptidase 1 OS=Arabidopsis thaliana GN=GGT1 PE=2 SV=1	PF01019	Gamma-glutamyltranspeptidase	GO:0006691//GO:0019530//GO:0006749//GO:0006693	leukotriene metabolic process//taurine metabolic process//glutathione metabolic process//prostaglandin metabolic process	GO:0003840	gamma-glutamyltransferase activity	--	--	KOG2410	Gamma-glutamyltransferase	FALSE	#NAME?	1	FALSE	#NAME?	0.74445	FALSE	-0.25082	1	FALSE	1.9013	1	FALSE
1-2k.c32121/1/1958	2.18333	3.80667	4.39	9.13667	7.01667	13.0067	9.09	1920	727489813	XP_010420960.1	2764	1.1e-310	PREDICTED: L-ascorbate oxidase-like [Camelina sativa]	727489812	XM_010422658.1	1422	0	PREDICTED: Camelina sativa L-ascorbate oxidase-like (LOC104706463), mRNA	K00423	E1.10.3.3	L-ascorbate oxidase	http://www.genome.jp/dbget-bin/www_bget?ko:K00423	Q40588	1902	1.4e-211	L-ascorbate oxidase OS=Nicotiana tabacum GN=AAO PE=2 SV=1	PF00394//PF07732//PF07731//PF02600	Multicopper oxidase//Multicopper oxidase//Multicopper oxidase//Disulfide bond formation protein DsbB	GO:0006118//GO:0055114	obsolete electron transport//oxidation-reduction process	GO:0016491//GO:0005507//GO:0015035	oxidoreductase activity//copper ion binding//protein disulfide oxidoreductase activity	GO:0016020	membrane	--	--	FALSE	0.95605	1	FALSE	2.0305	0.21811	FALSE	2.1728	0.059835	FALSE	0.70502	1	FALSE
1-2k.c32160/1/2050	0.796667	6.25	0	0	0	0	0	2039	727424684	XP_010451807.1	2745	1.9e-308	PREDICTED: calcium-transporting ATPase 8, plasma membrane-type [Camelina sativa]	727539173	XM_010445081.1	1620	0	PREDICTED: Camelina sativa calcium-transporting ATPase 8, plasma membrane-type-like (LOC104726261), mRNA	K01537	E3.6.3.8	Ca2+-transporting ATPase	http://www.genome.jp/dbget-bin/www_bget?ko:K01537	Q9LF79	2708	5.3e-305	Calcium-transporting ATPase 8, plasma membrane-type OS=Arabidopsis thaliana GN=ACA8 PE=1 SV=1	--	--	--	--	--	--	--	--	--	--	FALSE	NA	NA	FALSE	#NAME?	0.58349	FALSE	#NAME?	0.60682	FALSE	NA	NA	FALSE
1-2k.c32176/1/1761	22.0067	10.9633	4.62333	3.93667	1.65	3.32333	3.19	1736	297794641	XP_002865205.1	1624	1.6e-178	phosphate/triose-phosphate translocator precursor [Arabidopsis lyrata subsp. lyrata]>gi|297311040|gb|EFH41464.1| phosphate/triose-phosphate translocator precursor [Arabidopsis lyrata subsp. lyrata]	297794640	XM_002865159.1	728	0	Arabidopsis lyrata subsp. lyrata phosphate/triose-phosphate translocator precursor, mRNA	K15283	SLC35E1	solute carrier family 35, member E1	http://www.genome.jp/dbget-bin/www_bget?ko:K15283	Q9ZSR7	1615	2.5e-178	Triose phosphate/phosphate translocator TPT, chloroplastic OS=Arabidopsis thaliana GN=TPT PE=2 SV=1	PF08449//PF00892	UAA transporter family//EamA-like transporter family	GO:0055085	transmembrane transport	--	--	GO:0016021//GO:0016020	integral component of membrane//membrane	KOG1441	Glucose-6-phosphate/phosphate and phosphoenolpyruvate/phosphate antiporter	FALSE	-0.55417	1	DOWN	-2.7836	0.01211	DOWN	-2.4259	0.0044891	FALSE	-1.4621	0.94137	FALSE
1-2k.c32239/1/1679.1	354.237	287.88	290.933	241.49	80.23	152.06	203.32	1546	30694881	NP_851138.1	1735	1.9e-191	triose phosphate/phosphate translocator TPT [Arabidopsis thaliana]>gi|75216529|sp|Q9ZSR7.1|TPT_ARATH RecName: Full=Triose phosphate/phosphate translocator TPT, chloroplastic; AltName: Full=Protein ACCLIMATION OF PHOTOSYNTHESIS TO ENVIRONMENT 2; Flags: Precursor>gi|3983125|gb|AAC83815.1| phosphate/triose-phosphate translocator precursor [Arabidopsis thaliana]>gi|14335064|gb|AAK59796.1| AT5g46110/M…	297794640	XM_002865159.1	1203	0	Arabidopsis lyrata subsp. lyrata phosphate/triose-phosphate translocator precursor, mRNA	K15283	SLC35E1	solute carrier family 35, member E1	http://www.genome.jp/dbget-bin/www_bget?ko:K15283	Q9ZSR7	1735	2.7e-192	Triose phosphate/phosphate translocator TPT, chloroplastic OS=Arabidopsis thaliana GN=TPT PE=2 SV=1	PF00892	EamA-like transporter family	GO:0035436//GO:0006810//GO:0015713//GO:0019344//GO:0019684//GO:0035304//GO:0009643	triose phosphate transmembrane transport//transport//phosphoglycerate transport//cysteine biosynthetic process//photosynthesis, light reaction//regulation of protein dephosphorylation//photosynthetic acclimation	GO:0015120//GO:0015297//GO:0071917	phosphoglycerate transmembrane transporter activity//antiporter activity//triose-phosphate transmembrane transporter activity	GO:0016020//GO:0009534//GO:0016021//GO:0005739//GO:0009941	membrane//chloroplast thylakoid//integral component of membrane//mitochondrion//chloroplast envelope	KOG1441	Glucose-6-phosphate/phosphate and phosphoenolpyruvate/phosphate antiporter	FALSE	-0.5966	1	FALSE	-0.8488	0.78519	FALSE	-0.53098	0.94554	FALSE	-1.8764	0.9986	FALSE
1-2k.c32251/1/1459	66.79	61.0633	57.0567	34.02	24.3633	24.7	28.3233	1460	297836274	XP_002886019.1	1526	3.1e-167	hypothetical protein ARALYDRAFT_480488 [Arabidopsis lyrata subsp. lyrata]>gi|297331859|gb|EFH62278.1| hypothetical protein ARALYDRAFT_480488 [Arabidopsis lyrata subsp. lyrata]	297836273	XM_002885973.1	879	0	Arabidopsis lyrata subsp. lyrata hypothetical protein, mRNA	--	--	--	--	O82199	1503	2e-165	Zinc finger CCCH domain-containing protein 20 OS=Arabidopsis thaliana GN=At2g19810 PE=2 SV=1	PF00642	Zinc finger C-x8-C-x5-C-x3-H type (and similar)	--	--	GO:0003676//GO:0046872//GO:0008270	nucleic acid binding//metal ion binding//zinc ion binding	--	--	--	--	FALSE	-1.0754	1	FALSE	-1.3335	0.27303	FALSE	-0.90504	0.46466	FALSE	-1.1655	0.29373	FALSE
1-2k.c32366/1/1672	31.6433	19.6133	16.97	9.1	6.59667	8.9	10.4767	1673	7573493	CAB87852.1	2157	2.4e-240	putative protein [Arabidopsis thaliana]	565465804	XM_006290732.1	1185	0	Capsella rubella hypothetical protein (CARUB_v10016897mg) mRNA, partial cds	--	--	--	--	Q93ZS9	2157	3.4e-241	Zinc finger CCCH domain-containing protein 47 OS=Arabidopsis thaliana GN=At3g55980 PE=2 SV=1	PF02918//PF00642	Pertussis toxin, subunit 2 and 3, C-terminal domain//Zinc finger C-x8-C-x5-C-x3-H type (and similar)	GO:0009405	pathogenesis	GO:0046872	metal ion binding	GO:0005576	extracellular region	--	--	FALSE	-0.6925	1	FALSE	-1.5755	0.20327	DOWN	-1.7265	0.042605	FALSE	-1.3356	0.44932	FALSE
1-2k.c32523/1/1913	41.1067	21.1533	33.4367	19.0467	48.66	20.8233	12.6433	1885	297843956	XP_002889859.1	2523	9.9e-283	hypothetical protein ARALYDRAFT_888424 [Arabidopsis lyrata subsp. lyrata]>gi|297335701|gb|EFH66118.1| hypothetical protein ARALYDRAFT_888424 [Arabidopsis lyrata subsp. lyrata]	727432169	XM_010494264.1	1332	0	PREDICTED: Camelina sativa sugar transport protein 1 (LOC104769935), mRNA	--	--	--	--	P23586	2533	9.6e-285	Sugar transport protein 1 OS=Arabidopsis thaliana GN=STP1 PE=1 SV=2	PF07690//PF00083	Major Facilitator Superfamily//Sugar (and other) transporter	GO:0055085	transmembrane transport	GO:0022891//GO:0022857	substrate-specific transmembrane transporter activity//transmembrane transporter activity	GO:0016021	integral component of membrane	--	--	FALSE	-1.5236	1	FALSE	-1.8589	0.059114	FALSE	-0.98935	0.91983	FALSE	0.60521	1	FALSE
1-2k.c32528/1/4221.2	7.26	20.8833	30.2767	31.27	63.03	44.2333	91.66	668	13430684	AAK25964.1	672	1.5e-68	putative MATE efflux family protein [Arabidopsis thaliana]	145361498	NM_179523.3	412	0	Arabidopsis thaliana MATE efflux family protein mRNA, complete cds	K03327	TC.MATE, SLC47A, norM, mdtK, dinF	multidrug resistance protein, MATE family	http://www.genome.jp/dbget-bin/www_bget?ko:K03327	Q8RWF5	370	2.2e-34	MATE efflux family protein 9 OS=Arabidopsis thaliana GN=DTXL5 PE=2 SV=1	PF01554	MatE	GO:0055085//GO:0015893//GO:0006855//GO:0006810	transmembrane transport//drug transport//drug transmembrane transport//transport	GO:0015238//GO:0015297	drug transmembrane transporter activity//antiporter activity	GO:0016020	membrane	--	--	FALSE	1.6582	1	FALSE	3.741	0.11557	FALSE	2.202	0.086713	FALSE	1.1091	0.66575	FALSE
1-2k.c32701/1/2020	22.1267	17.1	10.71	5.6	8.66	5.98	7.95	2015	297844872	XP_002890317.1	3006	0	hypothetical protein ARALYDRAFT_472130 [Arabidopsis lyrata subsp. lyrata]>gi|297336159|gb|EFH66576.1| hypothetical protein ARALYDRAFT_472130 [Arabidopsis lyrata subsp. lyrata]	297844871	XM_002890271.1	1658	0	Arabidopsis lyrata subsp. lyrata hypothetical protein, mRNA	--	--	--	--	Q8TE76	502	3.3e-49	MORC family CW-type zinc finger protein 4 OS=Homo sapiens GN=MORC4 PE=1 SV=2	--	--	--	--	GO:0005524	ATP binding	--	--	--	--	FALSE	-0.50314	1	FALSE	-1.5135	0.28167	DOWN	-1.8911	0.02628	FALSE	-0.28335	1	FALSE
1-2k.c3276/2/2364	1.52	7.71333	5.25	2.54333	0.306667	8.42333	12.7233	2339	15237798	NP_197752.1	3208	0	putative cation-transporting ATPase [Arabidopsis thaliana]>gi|12229714|sp|Q9LT02.1|PDR2_ARATH RecName: Full=Probable manganese-transporting ATPase PDR2; AltName: Full=Protein MALE GAMETOGENESIS IMPAIRED ANTHERS; AltName: Full=Protein PHOSPHATE DEFICIENCY RESPONSE 2>gi|8809697|dbj|BAA97238.1| cation-transporting ATPase [Arabidopsis thaliana]>gi|332005809|gb|AED93192.1| putative cation-transporting…	297812516	XM_002874096.1	1828	0	Arabidopsis lyrata subsp. lyrata predicted protein, mRNA	K14950	ATP13A1	cation-transporting ATPase 13A1	http://www.genome.jp/dbget-bin/www_bget?ko:K14950	Q9LT02	3208	0	Probable manganese-transporting ATPase PDR2 OS=Arabidopsis thaliana GN=PDR2 PE=1 SV=1	--	--	GO:0010413//GO:0006891//GO:0048867//GO:0006888//GO:0009846//GO:0045492//GO:0006875//GO:0006855//GO:0006812//GO:0010073//GO:0016036//GO:0010152	glucuronoxylan metabolic process//intra-Golgi vesicle-mediated transport//stem cell fate determination//ER to Golgi vesicle-mediated transport//pollen germination//xylan biosynthetic process//cellular metal ion homeostasis//drug transmembrane transport//cation transport//meristem maintenance//cellular response to phosphate starvation//pollen maturation	GO:0005524//GO:0019829//GO:0046872//GO:0015662	ATP binding//cation-transporting ATPase activity//metal ion binding//ATPase activity, coupled to transmembrane movement of ions, phosphorylative mechanism	GO:0005886//GO:0005634//GO:0005783	plasma membrane//nucleus//endoplasmic reticulum	KOG0209	P-type ATPase	FALSE	1.257	1	FALSE	3.0625	0.17429	FALSE	0.71757	1	FALSE	-4.1499	0.95901	FALSE
1-2k.c32781/1/1708	40.4167	145.377	10.7267	5.51	3.73	5.81667	0	1710	42795476	AAS46043.1	1577	4.5e-173	photosystem II protein D2 (chloroplast) [Oryza sativa Indica Group]>gi|42795542|gb|AAS46108.1| photosystem II protein D2 (chloroplast) [Oryza sativa Japonica Group]>gi|42795606|gb|AAS46171.1| photosystem II protein D2 (chloroplast) [Oryza sativa Japonica Group]>gi|290790561|gb|ADD62821.1| photosystem II protein D2 (chloroplast) [Oryza sativa Japonica Group]>gi|290790630|gb|ADD62889.1| photosystem…	134286291	AP009368.1	1399	0	Olimarabidopsis pumila chloroplast DNA, complete sequence	K02706	psbD	photosystem II P680 reaction center D2 protein	http://www.genome.jp/dbget-bin/www_bget?ko:K02706	A4QJS8	1576	8.2e-174	Photosystem II D2 protein OS=Olimarabidopsis pumila GN=psbD PE=3 SV=1	PF00124	Photosynthetic reaction centre protein	GO:0006118//GO:0009772//GO:0019684	obsolete electron transport//photosynthetic electron transport in photosystem II//photosynthesis, light reaction	GO:0016491//GO:0005506//GO:0045156	oxidoreductase activity//iron ion binding//electron transporter, transferring electrons within the cyclic electron transport pathway of photosynthesis activity	GO:0009523//GO:0009535//GO:0016021//GO:0030076	photosystem II//chloroplast thylakoid membrane//integral component of membrane//light-harvesting complex	--	--	FALSE	#NAME?	0.89808	DOWN	#NAME?	0.0005205	FALSE	-2.8767	0.41476	FALSE	-1.5647	1	FALSE
1-2k.c32790/1/1687	1.82333	8.29	1.83	6.50667	3.7	0.2	0.536667	1677	565490005	XP_006302642.1	569	3.4e-56	hypothetical protein CARUB_v10020747mg, partial [Capsella rubella]>gi|482571352|gb|EOA35540.1| hypothetical protein CARUB_v10020747mg, partial [Capsella rubella]	727477678	XM_010416364.1	323	2.09833e-166	PREDICTED: Camelina sativa glutathione S-transferase U16-like (LOC104700781), mRNA	K00799	GST, gst	glutathione S-transferase	http://www.genome.jp/dbget-bin/www_bget?ko:K00799	Q9XIF8	553	3.4e-55	Glutathione S-transferase U16 OS=Arabidopsis thaliana GN=GSTU16 PE=2 SV=1	PF13417//PF13409//PF03847//PF02798	Glutathione S-transferase, N-terminal domain//Glutathione S-transferase, N-terminal domain//Transcription initiation factor TFIID subunit A//Glutathione S-transferase, N-terminal domain	GO:0006352	DNA-templated transcription, initiation	GO:0005515	protein binding	GO:0005669	transcription factor TFIID complex	--	--	FALSE	-1.7761	1	FALSE	-1.7049	0.85765	FALSE	1.9043	0.24986	FALSE	1.0336	1	FALSE
1-2k.c32877/1/1876	8.88	4.36667	3.76	1.26667	2.22	0.893333	0.856667	1895	674903390	CDY29591.1	508	4.5e-49	BnaA05g15790D [Brassica napus]	42470017	BX817225.1	329	1.09807e-169	Arabidopsis thaliana Full-length cDNA Complete sequence from clone GSLTPGH93ZG02 of Hormone Treated Callus of strain col-0 of Arabidopsis thaliana (thale cress)	--	--	--	--	Q0WQF4	493	3.4e-48	Vacuolar protein sorting-associated protein 53 A OS=Arabidopsis thaliana GN=VPS53 PE=1 SV=1	PF05531//PF04546	Nucleopolyhedrovirus P10 protein//Sigma-70, non-essential region	GO:0006355//GO:0006352	regulation of transcription, DNA-templated//DNA-templated transcription, initiation	GO:0003677//GO:0003700//GO:0016987	DNA binding//transcription factor activity, sequence-specific DNA binding//sigma factor activity	GO:0005667//GO:0019028	transcription factor complex//viral capsid	KOG2180	Late Golgi protein sorting complex, subunit Vps53	FALSE	-2.2331	1	DOWN	-3.5483	0.0071674	DOWN	-2.6955	0.017339	FALSE	-0.66185	1	FALSE
1-2k.c32893/1/1730.1	0.116667	4.72333	1.89667	5.36	0.103333	7.67	8.50667	1247	82468795	ABB76763.1	1303	1.9e-141	YSL transporter 3 [Noccaea caerulescens]	297792728	XM_002864203.1	846	0	Arabidopsis lyrata subsp. lyrata predicted protein, mRNA	--	--	--	--	Q2EF88	1319	3.8e-144	Metal-nicotianamine transporter YSL3 OS=Arabidopsis thaliana GN=YSL3 PE=2 SV=1	PF03169	OPT oligopeptide transporter protein	GO:0055085	transmembrane transport	--	--	--	--	--	--	FALSE	2.1248	1	UP	6.4236	0.040341	UP	5.7151	0.042468	FALSE	-4.2652	1	FALSE
1-2k.c32912/1/706	10.3633	12.5167	28.3867	24.69	31.4967	110.987	98.7867	688	15227087	NP_180508.1	712	3.6e-73	glutathione S-transferase tau 3 [Arabidopsis thaliana]>gi|75268091|sp|Q9ZW28.1|GSTU3_ARATH RecName: Full=Glutathione S-transferase U3; Short=AtGSTU3; AltName: Full=GST class-tau member 3; AltName: Full=Glutathione S-transferase 21>gi|11096004|gb|AAG30134.1|AF288185_1 glutathione S-transferase [Arabidopsis thaliana]>gi|3980388|gb|AAC95191.1| putative glutathione S-transferase [Arabidopsis thaliana…	297826336	XM_002881005.1	345	4.92586e-179	Arabidopsis lyrata subsp. lyrata glutathione-s-transferase 2, mRNA	K00799	GST, gst	glutathione S-transferase	http://www.genome.jp/dbget-bin/www_bget?ko:K00799	Q9ZW28	712	5e-74	Glutathione S-transferase U3 OS=Arabidopsis thaliana GN=GSTU3 PE=2 SV=1	PF13409//PF13417//PF02798	Glutathione S-transferase, N-terminal domain//Glutathione S-transferase, N-terminal domain//Glutathione S-transferase, N-terminal domain	GO:0009407//GO:0006803//GO:0006749//GO:0006635//GO:0043161//GO:0080129//GO:0051788	toxin catabolic process//obsolete glutathione conjugation reaction//glutathione metabolic process//fatty acid beta-oxidation//proteasome-mediated ubiquitin-dependent protein catabolic process//proteasome core complex assembly//response to misfolded protein	GO:0005515//GO:0004364	protein binding//glutathione transferase activity	GO:0005737	cytoplasm	--	--	FALSE	1.9134	1	FALSE	3.5337	0.65711	FALSE	1.4817	0.47011	FALSE	0.19635	1	FALSE
1-2k.c32917/1/1609	8.60333	4.68	6.35	5.64	0.116667	3.54	1.44	1596	685331042	XP_009103393.1	2216	3.3e-247	PREDICTED: sugar transporter ERD6-like 7 [Brassica rapa]	297824914	XM_002880294.1	1223	0	Arabidopsis lyrata subsp. lyrata hypothetical protein, mRNA	--	--	--	--	P93051	2259	4.8e-253	Sugar transporter ERD6-like 7 OS=Arabidopsis thaliana GN=At2g48020 PE=2 SV=2	PF00517//PF07690//PF00083	Retroviral envelope protein//Major Facilitator Superfamily//Sugar (and other) transporter	GO:0055085	transmembrane transport	GO:0005198//GO:0022857	structural molecule activity//transmembrane transporter activity	GO:0019031//GO:0016021	viral envelope//integral component of membrane	--	--	FALSE	-2.0127	1	FALSE	-2.3774	0.1371	FALSE	-0.56354	1	FALSE	-5.762	0.10841	FALSE
1-2k.c32962/1/1649	1.78667	0.376667	1.35333	0.536667	1.23667	17.3533	19.7733	1597	297798404	XP_002867086.1	1899	1.9e-210	hypothetical protein ARALYDRAFT_491132 [Arabidopsis lyrata subsp. lyrata]>gi|297312922|gb|EFH43345.1| hypothetical protein ARALYDRAFT_491132 [Arabidopsis lyrata subsp. lyrata]	145353325	NM_119684.3	1120	0	Arabidopsis thaliana LYS/HIS transporter 7 mRNA, complete cds	--	--	--	--	Q84WE9	1884	1.5e-209	Lysine histidine transporter-like 7 OS=Arabidopsis thaliana GN=At4g35180 PE=2 SV=2	PF00499	NADH-ubiquinone/plastoquinone oxidoreductase chain 6	GO:0006814//GO:0006744//GO:0006120//GO:0015992//GO:0055114	sodium ion transport//ubiquinone biosynthetic process//mitochondrial electron transport, NADH to ubiquinone//proton transport//oxidation-reduction process	GO:0008137	NADH dehydrogenase (ubiquinone) activity	GO:0016021	integral component of membrane	--	--	FALSE	4.027	1	FALSE	3.8026	0.72689	FALSE	-1.5225	1	FALSE	-0.05729	1	FALSE
1-2k.c33023/1/1950	13.2033	7.49667	6.13	2.08333	6.06	1.40333	2.18333	1952	566177841	XP_006381999.1	185	1.3e-11	hypothetical protein POPTR_0006s23950g [Populus trichocarpa]>gi|550336964|gb|ERP59796.1| hypothetical protein POPTR_0006s23950g [Populus trichocarpa]	42573344	NM_203040.1	122	1.3317e-54	Arabidopsis thaliana Nitrilase/cyanide hydratase and apolipoprotein N-acyltransferase family protein mRNA, complete cds	K13566	NIT2	omega-amidase	http://www.genome.jp/dbget-bin/www_bget?ko:K13566	Q8RUF8	180	7e-12	Omega-amidase,chloroplastic OS=Arabidopsis thaliana GN=NLP3 PE=1 SV=1	--	--	--	--	--	--	--	--	KOG0806	Carbon-nitrogen hydrolase	FALSE	-1.5905	1	DOWN	-2.7515	0.016212	DOWN	-2.528	0.0080249	FALSE	0.079309	1	FALSE
1-2k.c33235/1/1960	12.8567	16.7167	10.37	6.36	2.88667	11.79	6.60333	1962	727614294	XP_010479650.1	2071	2.7e-230	PREDICTED: metal tolerance protein C4 [Camelina sativa]>gi|727614299|ref|XP_010479651.1| PREDICTED: metal tolerance protein C4 [Camelina sativa]	727438769	XM_010502438.1	1229	0	PREDICTED: Camelina sativa metal tolerance protein C4-like (LOC104778071), mRNA	K14696	SLC30A9, ZNT9	solute carrier family 30 (zinc transporter), member 9	http://www.genome.jp/dbget-bin/www_bget?ko:K14696	Q8H1G3	1989	1.2e-221	Metal tolerance protein C4 OS=Arabidopsis thaliana GN=MTPC4 PE=2 SV=1	PF01545	Cation efflux family	GO:0006812//GO:0055085	cation transport//transmembrane transport	GO:0008324	cation transmembrane transporter activity	GO:0016021	integral component of membrane	KOG2802	Membrane protein HUEL (cation efflux superfamily)	FALSE	-0.66351	1	FALSE	-0.95299	0.70299	FALSE	-0.93423	0.62986	FALSE	-1.8106	0.22603	FALSE
1-2k.c33271/1/1733	22.54	13.4667	11.43	10.7067	6.88	6.38667	6.13667	1719	297839145	XP_002887454.1	1602	5.7e-176	mitochondrial substrate carrier family protein [Arabidopsis lyrata subsp. lyrata]>gi|297333295|gb|EFH63713.1| mitochondrial substrate carrier family protein [Arabidopsis lyrata subsp. lyrata]	565489694	XM_006302425.1	1241	0	Capsella rubella hypothetical protein (CARUB_v10020581mg) mRNA, complete cds	K15121	SLC25A44	solute carrier family 25, member 44	http://www.genome.jp/dbget-bin/www_bget?ko:K15121	Q5RD67	311	4e-27	Solute carrier family 25 member 44 OS=Pongo abelii GN=SLC25A44 PE=2 SV=2	--	--	GO:0055085	transmembrane transport	--	--	GO:0016021	integral component of membrane	KOG0765	Predicted mitochondrial carrier protein	FALSE	-0.91057	1	FALSE	-1.9004	0.1352	FALSE	-1.0276	0.47313	FALSE	-0.69883	1	FALSE
1-2k.c33391/1/1865	4.05667	8.47333	8.18	15.1833	4.50667	10.29	5.03	1793	567134719	XP_006393574.1	2232	5.2e-249	hypothetical protein EUTSA_v10011435mg [Eutrema salsugineum]>gi|557090152|gb|ESQ30860.1| hypothetical protein EUTSA_v10011435mg [Eutrema salsugineum]	727612128	XM_010480855.1	1270	0	PREDICTED: Camelina sativa protein TRANSPARENT TESTA 12-like (LOC104758048), mRNA	K03327	TC.MATE, SLC47A, norM, mdtK, dinF	multidrug resistance protein, MATE family	http://www.genome.jp/dbget-bin/www_bget?ko:K03327	Q9LYT3	1070	4e-115	Protein TRANSPARENT TESTA 12 OS=Arabidopsis thaliana GN=TT12 PE=2 SV=1	PF01554	MatE	GO:0015893//GO:0055085//GO:0006810//GO:0006855	drug transport//transmembrane transport//transport//drug transmembrane transport	GO:0015238//GO:0015297	drug transmembrane transporter activity//antiporter activity	GO:0016020	membrane	--	--	FALSE	-0.79195	1	FALSE	0.24313	1	UP	1.9527	0.044169	FALSE	-0.84605	1	FALSE
1-2k.c33465/1/1726	0	3.68	0	5.31667	0	0.79	3.58	1719	685342047	XP_009107631.1	2485	2.3e-278	PREDICTED: L-ascorbate oxidase homolog [Brassica rapa]	727437534	XM_010501790.1	1283	0	PREDICTED: Camelina sativa L-ascorbate oxidase homolog (LOC104777520), mRNA	--	--	--	--	Q00624	1407	3.2e-154	L-ascorbate oxidase homolog OS=Brassica napus GN=Bp10 PE=2 SV=1	PF00394//PF07732//PF07731//PF07836	Multicopper oxidase//Multicopper oxidase//Multicopper oxidase//DmpG-like communication domain	GO:0055114//GO:0019439	oxidation-reduction process//aromatic compound catabolic process	GO:0005507//GO:0016833//GO:0016491	copper ion binding//oxo-acid-lyase activity//oxidoreductase activity	--	--	--	--	UP	Inf	0.046353	UP	Inf	0.0075967	UP	Inf	0.0061909	FALSE	NA	NA	FALSE
1-2k.c33500/1/2206	5.07333	4.98	2.48	1.68333	1.06333	1.21333	0.616667	2194	727605417	XP_010475778.1	2177	1.5e-242	PREDICTED: glucose-6-phosphate 1-dehydrogenase 4, chloroplastic-like [Camelina sativa]	297849247	XM_002892459.1	1130	0	Arabidopsis lyrata subsp. lyrata glucose-6-phosphate dehydrogenase 4 (G6PD4), mRNA	K00036	G6PD, zwf	glucose-6-phosphate 1-dehydrogenase	http://www.genome.jp/dbget-bin/www_bget?ko:K00036	Q93ZW0	2138	7.1e-239	Glucose-6-phosphate 1-dehydrogenase 4, chloroplastic OS=Arabidopsis thaliana GN=At1g09420 PE=2 SV=1	PF00479//PF02781	Glucose-6-phosphate dehydrogenase, NAD binding domain//Glucose-6-phosphate dehydrogenase, C-terminal domain	GO:0006098//GO:0006749//GO:0055114//GO:0006006	pentose-phosphate shunt//glutathione metabolic process//oxidation-reduction process//glucose metabolic process	GO:0050661//GO:0004345	NADP binding//glucose-6-phosphate dehydrogenase activity	--	--	KOG0563	Glucose-6-phosphate 1-dehydrogenase	FALSE	-2.0898	1	FALSE	-3.1439	0.056823	FALSE	-1.5297	0.4254	FALSE	-1.168	1	FALSE
1-2k.c33606/1/1603	8.70333	4.83667	3.66667	1.6	1.35333	3.69333	2.43333	1610	15241440	NP_196961.1	1961	1.2e-217	high affinity nitrate transporter 2.7 [Arabidopsis thaliana]>gi|75264407|sp|Q9LYK2.1|NRT27_ARATH RecName: Full=High affinity nitrate transporter 2.7; Short=AtNRT2:7>gi|7573306|emb|CAB87624.1| high affinity nitrate transporter-like protein [Arabidopsis thaliana]>gi|14334784|gb|AAK59570.1| putative high affinity nitrate transporter protein [Arabidopsis thaliana]>gi|15810649|gb|AAL07249.1| putative …	145358020	NM_121461.3	985	0	Arabidopsis thaliana high affinity nitrate transporter 2.7 mRNA, complete cds	K02575	NRT, narK, nrtP, nasA	MFS transporter, NNP family, nitrate/nitrite transporter	http://www.genome.jp/dbget-bin/www_bget?ko:K02575	Q9LYK2	1961	1.7e-218	High affinity nitrate transporter 2.7 OS=Arabidopsis thaliana GN=NRT2.7 PE=2 SV=1	PF02070//PF07690	Neuromedin U//Major Facilitator Superfamily	GO:0055085//GO:0006940//GO:0015706	transmembrane transport//regulation of smooth muscle contraction//nitrate transport	GO:0015112	nitrate transmembrane transporter activity	GO:0005886//GO:0016021//GO:0009705	plasma membrane//integral component of membrane//plant-type vacuole membrane	--	--	FALSE	-0.64862	1	FALSE	-1.8564	0.29639	FALSE	-2.3141	0.0812	FALSE	-1.3667	1	FALSE
1-2k.c33635/1/2658	22.5833	15.5067	18.0067	11.03	33.8467	17.0567	17.76	2331	727487228	XP_010419638.1	2965	0	PREDICTED: transmembrane 9 superfamily member 4-like [Camelina sativa]	727490597	XM_010423056.1	1840	0	PREDICTED: Camelina sativa transmembrane 9 superfamily member 4-like (LOC104706829), mRNA	K17086	TM9SF2_4	transmembrane 9 superfamily member 2/4	http://www.genome.jp/dbget-bin/www_bget?ko:K17086	Q9C5N2	3045	0	Transmembrane 9 superfamily member 9 OS=Arabidopsis thaliana GN=TMN9 PE=2 SV=1	PF05425//PF02990	Copper resistance protein D//Endomembrane protein 70	--	--	--	--	GO:0016021	integral component of membrane	KOG1278	Endosomal membrane proteins, EMP70	FALSE	-0.10505	1	FALSE	-0.46356	0.99701	FALSE	-0.91657	0.70183	FALSE	0.98993	0.44962	FALSE
1-2k.c33686/5/1855	14.7433	6.15667	6.68	2.44	6.48333	5.72333	4.68667	1856	685333805	XP_009104491.1	2343	7.3e-262	PREDICTED: metal transporter Nramp1-like [Brassica rapa]	727599819	XM_010474565.1	1349	0	PREDICTED: Camelina sativa metal transporter Nramp1 (LOC104752431), mRNA	--	--	--	--	Q9SAH8	2436	1.7e-273	Metal transporter Nramp1 OS=Arabidopsis thaliana GN=NRAMP1 PE=1 SV=1	PF01566	Natural resistance-associated macrophage protein	GO:0006810	transport	GO:0005215	transporter activity	GO:0016020	membrane	KOG1291	Mn2+ and Fe2+ transporters of the NRAMP family	FALSE	-0.62392	1	FALSE	-1.7774	0.15653	DOWN	-2.4418	0.0091679	FALSE	0.037857	1	FALSE
1-2k.c337/55/2000	52.2167	58.9967	71.4233	89.6533	127.083	78.6133	83.81	1997	567128168	XP_006391952.1	2484	3.5e-278	hypothetical protein EUTSA_v10023417mg [Eutrema salsugineum]>gi|312282903|dbj|BAJ34317.1| unnamed protein product [Thellungiella halophila]>gi|557088458|gb|ESQ29238.1| hypothetical protein EUTSA_v10023417mg [Eutrema salsugineum]	145336934	NM_104870.3	1286	0	Arabidopsis thaliana MATE efflux family protein mRNA, complete cds	K03327	TC.MATE, SLC47A, norM, mdtK, dinF	multidrug resistance protein, MATE family	http://www.genome.jp/dbget-bin/www_bget?ko:K03327	Q9LYT3	1139	4.5e-123	Protein TRANSPARENT TESTA 12 OS=Arabidopsis thaliana GN=TT12 PE=2 SV=1	PF15384//PF01554	PAXX, PAralog of XRCC4 and XLF, also called C9orf142//MatE	GO:0015893//GO:0006303//GO:0006855//GO:0055085//GO:0006810	drug transport//double-strand break repair via nonhomologous end joining//drug transmembrane transport//transmembrane transport//transport	GO:0015297//GO:0015238	antiporter activity//drug transmembrane transporter activity	GO:0016020	membrane	--	--	FALSE	0.19154	1	FALSE	0.67124	0.81865	FALSE	0.86816	0.44571	FALSE	0.86403	0.39822	FALSE
1-2k.c3382/2/1042	1.05333	59.8433	50	125.473	0.44	117.38	148.223	1042	727454427	XP_010509080.1	1484	1.7e-162	PREDICTED: probable aquaporin PIP2-6 [Camelina sativa]	15982902	AY057559.1	778	0	Arabidopsis thaliana At2g39010/T7F6.18 mRNA, complete cds	K09872	PIP	aquaporin PIP	http://www.genome.jp/dbget-bin/www_bget?ko:K09872	Q9ZV07	1455	5.3e-160	Probable aquaporin PIP2-6 OS=Arabidopsis thaliana GN=PIP2-6 PE=1 SV=1	PF00230	Major intrinsic protein	GO:0006810	transport	GO:0005215	transporter activity	GO:0016020	membrane	--	--	FALSE	1.4705	1	UP	7.0848	0.015203	UP	6.8639	0.012379	FALSE	-6.9095	0.91884	FALSE
1-2k.c3404/1/2391	17.2767	8.89333	6.75	7.21333	9.72333	4.14333	5.67	2303	30694663	NP_191312.2	2699	4.7e-303	calcium-dependent protein kinase 32 [Arabidopsis thaliana]>gi|75324322|sp|Q6NLQ6.1|CDPKW_ARATH RecName: Full=Calcium-dependent protein kinase 32>gi|44681392|gb|AAS47636.1| At3g57530 [Arabidopsis thaliana]>gi|45773914|gb|AAS76761.1| At3g57530 [Arabidopsis thaliana]>gi|332646147|gb|AEE79668.1| calcium-dependent protein kinase 32 [Arabidopsis thaliana]	42566006	NM_115613.3	1541	0	Arabidopsis thaliana calcium-dependent protein kinase 32 mRNA, complete cds	K13412	CPK	calcium-dependent protein kinase	http://www.genome.jp/dbget-bin/www_bget?ko:K13412	Q6NLQ6	2699	6.6e-304	Calcium-dependent protein kinase 32 OS=Arabidopsis thaliana GN=CPK32 PE=1 SV=1	PF13202//PF12763//PF06293//PF13499//PF00069//PF10220//PF13833//PF00036//PF13405//PF07714//PF10591	EF hand//Cytoskeletal-regulatory complex EF hand//Lipopolysaccharide kinase (Kdo/WaaP) family//EF-hand domain pair//Protein kinase domain//Uncharacterized conserved protein (DUF2146)//EF-hand domain pair//EF hand//EF-hand domain//Protein tyrosine kinase//Secreted protein acidic and rich in cysteine Ca binding region	GO:0050832//GO:0007165//GO:0009605//GO:0009867//GO:0042538//GO:0009409//GO:0043069//GO:0009069//GO:0031348//GO:0009723//GO:0010363//GO:0009414//GO:0009733//GO:0009862//GO:0030968//GO:0010200//GO:0016310//GO:0000184//GO:0006468//GO:0009611//GO:0000165//GO:0009963//GO:0009738//GO:0006612	defense response to fungus//signal transduction//response to external stimulus//jasmonic acid mediated signaling pathway//hyperosmotic salinity response//response to cold//negative regulation of programmed cell death//serine family amino acid metabolic process//negative regulation of defense response//response to ethylene//regulation of plant-type hypersensitive response//response to water depriv…	GO:0005509//GO:0005524//GO:0004713//GO:0016773//GO:0005515//GO:0004672//GO:0004698//GO:0004683	calcium ion binding//ATP binding//protein tyrosine kinase activity//phosphotransferase activity, alcohol group as acceptor//protein binding//protein kinase activity//calcium-dependent protein kinase C activity//calmodulin-dependent protein kinase activity	GO:0016020//GO:0005578//GO:0005634//GO:0005737//GO:0005886//GO:0009506	membrane//proteinaceous extracellular matrix//nucleus//cytoplasm//plasma membrane//plasmodesma	--	--	FALSE	-0.17321	1	FALSE	-1.5219	0.25208	FALSE	-1.1586	0.30951	FALSE	0.59051	1	FALSE
1-2k.c34042/1/1561	31.05	47.1333	51.0933	36.8067	67.8767	74.8933	75.7067	1532	565443767	XP_006283903.1	1933	2.1e-214	hypothetical protein CARUB_v10005020mg [Capsella rubella]>gi|482552608|gb|EOA16801.1| hypothetical protein CARUB_v10005020mg [Capsella rubella]	565443766	XM_006283841.1	1007	0	Capsella rubella hypothetical protein (CARUB_v10005020mg) mRNA, complete cds	K07297	ADIPOR	adiponectin receptor	http://www.genome.jp/dbget-bin/www_bget?ko:K07297	Q9SZG0	1916	2.7e-213	Heptahelical transmembrane protein 4 OS=Arabidopsis thaliana GN=HHP4 PE=2 SV=1	PF03006	Haemolysin-III related	--	--	--	--	GO:0016021	integral component of membrane	KOG0748	Predicted membrane proteins, contain hemolysin III domain	FALSE	0.52641	1	FALSE	1.2718	0.31844	FALSE	0.3391	1	FALSE	0.42664	1	FALSE
1-2k.c3406/1/1788	10.88	8.52	11.6167	11.9933	28.2833	26.41	23.9133	1764	297825289	XP_002880527.1	776	3.5e-80	hypothetical protein ARALYDRAFT_900864 [Arabidopsis lyrata subsp. lyrata]>gi|297326366|gb|EFH56786.1| hypothetical protein ARALYDRAFT_900864 [Arabidopsis lyrata subsp. lyrata]	227204420	AK318947.1	926	0	Arabidopsis thaliana AT2G23790 mRNA, complete cds, clone: RAFL21-94-J18	--	--	--	--	O64823	761	2.7e-79	Calcium uniporter protein 2, mitochondrial OS=Arabidopsis thaliana GN=At2g23790 PE=2 SV=1	--	--	--	--	--	--	--	--	KOG2966	Uncharacterized conserved protein	FALSE	0.97283	1	FALSE	1.0948	0.8083	FALSE	0.26342	1	FALSE	1.3396	0.18378	FALSE
1-2k.c3416/1/1788	41.9867	8.12333	3.62	1.59	0.173333	2.79333	3.02	1788	727543262	XP_010444944.1	2347	2.4e-262	PREDICTED: probable polyol transporter 6 [Camelina sativa]	727511718	XM_010433851.1	1252	0	PREDICTED: Camelina sativa probable polyol transporter 6 (LOC104716472), mRNA	--	--	--	--	Q8GXR2	2326	9.2e-261	Probable polyol transporter 6 OS=Arabidopsis thaliana GN=PLT6 PE=2 SV=2	PF00083//PF07690	Sugar (and other) transporter//Major Facilitator Superfamily	GO:0055085	transmembrane transport	GO:0022857	transmembrane transporter activity	GO:0016021	integral component of membrane	--	--	FALSE	-0.17455	1	DOWN	-3.7646	0.0013828	DOWN	-4.6848	7.7342e-05	FALSE	-4.2588	0.091615	FALSE
1-2k.c3419/1/2423	10.0167	3.55	3.78667	2.95	4.54	1.77	2.62667	2384	297834052	XP_002884908.1	2669	1.5e-299	SULTR4_2 [Arabidopsis lyrata subsp. lyrata]>gi|297330748|gb|EFH61167.1| SULTR4_2 [Arabidopsis lyrata subsp. lyrata]	334185287	NM_001202942.1	984	0	Arabidopsis thaliana putative sulfate transporter 4.2 mRNA, complete cds	K18059	SULTR4	sulfate transporter 4	http://www.genome.jp/dbget-bin/www_bget?ko:K18059	Q8GYH8	2663	1e-299	Probable sulfate transporter 4.2 OS=Arabidopsis thaliana GN=SULTR4;2 PE=2 SV=2	PF00916	Sulfate permease family	GO:0044765//GO:0008272	single-organism transport//sulfate transport	GO:0015116	sulfate transmembrane transporter activity	GO:0016020//GO:0016021	membrane//integral component of membrane	--	--	FALSE	-0.61212	1	FALSE	-2.055	0.11716	FALSE	-1.679	0.12324	FALSE	0.34518	1	FALSE
1-2k.c34259/5/1777	6.29667	19.02	12.6	33.2433	38.0367	23	15.1167	1732	18390957	NP_563829.1	2190	3.8e-244	sugar transporter ERD6-like 3 [Arabidopsis thaliana]>gi|75332302|sp|Q94KE0.1|ERDL3_ARATH RecName: Full=Sugar transporter ERD6-like 3; AltName: Full=Sugar transporter-like protein 2>gi|14194109|gb|AAK56249.1|AF367260_1 At1g08920/F7G19_20 [Arabidopsis thaliana]>gi|22137064|gb|AAM91377.1| At1g08920/F7G19_20 [Arabidopsis thaliana]>gi|169403716|emb|CAQ16329.1| hexose transporter-like protein [Arabidop…	727605283	XM_010477409.1	1243	0	PREDICTED: Camelina sativa sugar transporter ERD6-like 3 (LOC104755078), mRNA	--	--	--	--	Q94KE0	2190	5.3e-245	Sugar transporter ERD6-like 3 OS=Arabidopsis thaliana GN=SUGTL2 PE=2 SV=1	PF00083//PF07690	Sugar (and other) transporter//Major Facilitator Superfamily	GO:0009414//GO:0055085//GO:0009737//GO:0009651//GO:0008643//GO:0015749	response to water deprivation//transmembrane transport//response to abscisic acid//response to salt stress//carbohydrate transport//monosaccharide transport	GO:0005351//GO:0015145//GO:0022857	sugar:proton symporter activity//monosaccharide transmembrane transporter activity//transmembrane transporter activity	GO:0016021//GO:0009705//GO:0005886	integral component of membrane//plant-type vacuole membrane//plasma membrane	--	--	FALSE	0.25484	1	FALSE	1.3407	0.59719	UP	2.4823	0.0011481	UP	1.5793	0.033241	FALSE
1-2k.c34265/7/2155	16.6067	17.1367	18.1033	23.0333	34.2233	54.7733	56.1767	2138	685349936	XP_009110524.1	2684	2.4e-301	PREDICTED: putative phagocytic receptor 1b [Brassica rapa]	30683920	NM_101334.2	1699	0	Arabidopsis thaliana putative endomembrane protein 70 mRNA, complete cds	--	--	--	--	Q940S0	2786	0	Transmembrane 9 superfamily member 2 OS=Arabidopsis thaliana GN=TMN2 PE=2 SV=1	PF02990	Endomembrane protein 70	--	--	--	--	GO:0016021	integral component of membrane	KOG1277	Endosomal membrane proteins, EMP70	FALSE	1.5895	0.82742	FALSE	1.7603	0.092776	FALSE	0.56562	0.87693	FALSE	0.94879	0.44566	FALSE
1-2k.c34454/2/2184	0.3	30.1233	49.6067	94.4867	1.02667	48.8733	26.7767	2182	15217942	NP_175561.1	3226	0	ABC transporter G family member 12 [Arabidopsis thaliana]>gi|75333524|sp|Q9C8K2.1|AB12G_ARATH RecName: Full=ABC transporter G family member 12; Short=ABC transporter ABCG.12; Short=AtABCG12; AltName: Full=Protein ECERIFERUM 5; AltName: Full=White-brown complex homolog protein 12; Short=AtWBC12>gi|12325360|gb|AAG52619.1|AC024261_6 ATP-dependent transmembrane transporter, putative; 39775-42780 [Ara…	565498561	XM_006306858.1	1766	0	Capsella rubella hypothetical protein (CARUB_v10008484mg) mRNA, complete cds	--	--	--	--	Q9C8K2	3226	0	ABC transporter G family member 12 OS=Arabidopsis thaliana GN=ABCG12 PE=1 SV=1	PF01926//PF13304//PF01061//PF00910//PF02224//PF00005//PF03193//PF07728	50S ribosome-binding GTPase//AAA domain, putative AbiEii toxin, Type IV TA system//ABC-2 type transporter//RNA helicase//Cytidylate kinase//ABC transporter//Protein of unknown function, DUF258//AAA domain (dynein-related subfamily)	GO:0006206//GO:0006810//GO:0009737//GO:0006139//GO:0009651//GO:0010025	pyrimidine nucleobase metabolic process//transport//response to abscisic acid//nucleobase-containing compound metabolic process//response to salt stress//wax biosynthetic process	GO:0005525//GO:0003724//GO:0005524//GO:0003924//GO:0003723//GO:0004127//GO:0042626//GO:0016887	GTP binding//RNA helicase activity//ATP binding//GTPase activity//RNA binding//cytidylate kinase activity//ATPase activity, coupled to transmembrane movement of substances//ATPase activity	GO:0016020//GO:0005634	membrane//nucleus	--	--	FALSE	-0.98713	1	FALSE	6.4533	0.108	UP	8.3128	0.002342	FALSE	-5.6442	0.9986	FALSE
1-2k.c34482/2/2007	16.0667	10.1467	9.16	7.82333	3.84333	4.59333	3.87	1998	565476797	XP_006296039.1	2794	0	hypothetical protein CARUB_v10025185mg [Capsella rubella]>gi|482564747|gb|EOA28937.1| hypothetical protein CARUB_v10025185mg [Capsella rubella]	145360586	NM_128946.3	1577	0	Arabidopsis thaliana auxin response transcription factor 3 mRNA, complete cds	K14486	K14486, ARF	auxin response factor	http://www.genome.jp/dbget-bin/www_bget?ko:K14486	O23661	2791	0	Auxin response factor 3 OS=Arabidopsis thaliana GN=ARF3 PE=1 SV=2	PF02362//PF06507	B3 DNA binding domain//Auxin response factor	GO:0009725//GO:0006355	response to hormone//regulation of transcription, DNA-templated	GO:0003677	DNA binding	GO:0005634	nucleus	--	--	FALSE	-1.3327	1	FALSE	-2.1601	0.084687	FALSE	-0.99276	0.5331	FALSE	-1.2203	0.7146	FALSE
1-2k.c34557/2/1682	53.0667	5.35	50.6967	11.5667	33.0233	164.867	117.747	1750	565465931	XP_006290856.1	2109	9.4e-235	hypothetical protein CARUB_v10016966mg [Capsella rubella]>gi|482559563|gb|EOA23754.1| hypothetical protein CARUB_v10016966mg [Capsella rubella]	727465373	XM_010516253.1	1257	0	PREDICTED: Camelina sativa putative cell division cycle ATPase (LOC104790492), mRNA	--	--	--	--	Q54DY9	300	7.6e-26	Probable mitochondrial chaperone BCS1-B OS=Dictyostelium discoideum GN=bcsl1b PE=3 SV=1	PF00005//PF00910//PF01926//PF00004//PF03286//PF05496//PF07728	ABC transporter//RNA helicase//50S ribosome-binding GTPase//ATPase family associated with various cellular activities (AAA)//Pox virus Ag35 surface protein//Holliday junction DNA helicase ruvB N-terminus//AAA domain (dynein-related subfamily)	GO:0006310//GO:0006281	DNA recombination//DNA repair	GO:0003723//GO:0005524//GO:0003724//GO:0016887//GO:0009378//GO:0005525	RNA binding//ATP binding//RNA helicase activity//ATPase activity//four-way junction helicase activity//GTP binding	GO:0009379//GO:0005657//GO:0019031	Holliday junction helicase complex//replication fork//viral envelope	--	--	FALSE	1.3207	1	FALSE	1.2296	0.93982	FALSE	-2.1851	0.22269	FALSE	-0.57147	1	FALSE
1-2k.c34698/7/2236	0.746667	10.39	33.5933	62.5467	0.14	87.6567	100.003	2235	565486487	XP_006300883.1	3156	0	hypothetical protein CARUB_v10019973mg [Capsella rubella]>gi|727483243|ref|XP_010417499.1| PREDICTED: V-type proton ATPase catalytic subunit A [Camelina sativa]>gi|727483245|ref|XP_010417500.1| PREDICTED: V-type proton ATPase catalytic subunit A [Camelina sativa]>gi|727507221|ref|XP_010429753.1| PREDICTED: V-type proton ATPase catalytic subunit A [Camelina sativa]>gi|727507223|ref|XP_010429754.1|…	297839756	XM_002887714.1	1946	0	Arabidopsis lyrata subsp. lyrata VHA-A, mRNA	K02145	ATPeV1A, ATP6A	V-type H+-transporting ATPase subunit A	http://www.genome.jp/dbget-bin/www_bget?ko:K02145	O23654	3124	0	V-type proton ATPase catalytic subunit A OS=Arabidopsis thaliana GN=VHA-A PE=1 SV=1	PF02321//PF00006//PF02874//PF00306	Outer membrane efflux protein//ATP synthase alpha/beta family, nucleotide-binding domain//ATP synthase alpha/beta family, beta-barrel domain//ATP synthase alpha/beta chain, C terminal domain	GO:0046034//GO:0015992//GO:0015991//GO:0006810	ATP metabolic process//proton transport//ATP hydrolysis coupled proton transport//transport	GO:0005524//GO:0016820//GO:0005215	ATP binding//hydrolase activity, acting on acid anhydrides, catalyzing transmembrane movement of substances//transporter activity	GO:0033178	proton-transporting two-sector ATPase complex, catalytic domain	KOG1352	Vacuolar H+-ATPase V1 sector, subunit A	FALSE	1.5379	1	UP	7.0337	0.0094577	UP	6.334	0.015168	FALSE	-8.0105	0.83423	UP
1-2k.c3477/10/1870	0.29	0.306667	4.81333	6.11	0.21	7.14	11.8033	1852	727477092	XP_010414365.1	2515	8.3e-282	PREDICTED: sodium-dependent phosphate transport protein 1, chloroplastic-like isoform X1 [Camelina sativa]	727477091	XM_010416063.1	1392	0	PREDICTED: Camelina sativa sodium-dependent phosphate transport protein 1, chloroplastic-like (LOC104700536), transcript variant X1, mRNA	--	--	--	--	O82390	2506	1.3e-281	Sodium-dependent phosphate transport protein 1, chloroplastic OS=Arabidopsis thaliana GN=ANTR1 PE=1 SV=1	PF07690//PF03092//PF00083	Major Facilitator Superfamily//BT1 family//Sugar (and other) transporter	GO:0006810//GO:0055085	transport//transmembrane transport	GO:0022857	transmembrane transporter activity	GO:0016021	integral component of membrane	KOG2532	Permease of the major facilitator superfamily	FALSE	1.2329	1	UP	5.3577	0.034742	FALSE	4.4061	0.084433	FALSE	-4.5511	1	FALSE
1-2k.c34780/2/1719	90.5433	85.9433	82.88	136.103	183.643	141.47	166.237	1716	565459294	XP_006287646.1	2023	8.6e-225	hypothetical protein CARUB_v10000857mg [Capsella rubella]>gi|482556352|gb|EOA20544.1| hypothetical protein CARUB_v10000857mg [Capsella rubella]	565459293	XM_006287584.1	1073	0	Capsella rubella hypothetical protein (CARUB_v10000857mg) mRNA, complete cds	--	--	--	--	Q94CI7	1939	6.6e-216	Sugar transporter ERD6-like 17 OS=Arabidopsis thaliana GN=SFP1 PE=2 SV=2	PF07690//PF00083	Major Facilitator Superfamily//Sugar (and other) transporter	GO:0055085	transmembrane transport	GO:0022857	transmembrane transporter activity	GO:0016021	integral component of membrane	--	--	FALSE	1.0202	1	FALSE	0.85354	0.60404	FALSE	0.63056	0.84795	FALSE	1.1952	0.064461	FALSE
1-2k.c35003/10/1854	53.17	12.2233	25.27	11.7	8.94333	62.8767	43.42	1851	565465931	XP_006290856.1	2109	9.9e-235	hypothetical protein CARUB_v10016966mg [Capsella rubella]>gi|482559563|gb|EOA23754.1| hypothetical protein CARUB_v10016966mg [Capsella rubella]	727465373	XM_010516253.1	1257	0	PREDICTED: Camelina sativa putative cell division cycle ATPase (LOC104790492), mRNA	--	--	--	--	Q54DY9	300	8.1e-26	Probable mitochondrial chaperone BCS1-B OS=Dictyostelium discoideum GN=bcsl1b PE=3 SV=1	PF00005//PF01926//PF00910//PF03286//PF07728//PF05496//PF00004	ABC transporter//50S ribosome-binding GTPase//RNA helicase//Pox virus Ag35 surface protein//AAA domain (dynein-related subfamily)//Holliday junction DNA helicase ruvB N-terminus//ATPase family associated with various cellular activities (AAA)	GO:0006281//GO:0006310	DNA repair//DNA recombination	GO:0005525//GO:0003724//GO:0005524//GO:0003723//GO:0009378//GO:0016887	GTP binding//RNA helicase activity//ATP binding//RNA binding//four-way junction helicase activity//ATPase activity	GO:0005657//GO:0019031//GO:0009379	replication fork//viral envelope//Holliday junction helicase complex	--	--	FALSE	0.84432	1	FALSE	-0.21684	1	DOWN	-2.1254	0.0026485	FALSE	-1.4457	0.16684	UP
1-2k.c35122/25/2296	3.07667	8.76	15.2667	26.01	25.7733	23.38	33.16	2296	168044124	XP_001774532.1	2255	1.4e-251	predicted protein [Physcomitrella patens]>gi|162674087|gb|EDQ60600.1| predicted protein [Physcomitrella patens]	186478199	NM_100523.5	1770	0	Arabidopsis thaliana ATP-dependent zinc metalloprotease FTSH 8 mRNA, complete cds	K03798	ftsH, hflB	cell division protease FtsH	http://www.genome.jp/dbget-bin/www_bget?ko:K03798	O80860	2633	3e-296	ATP-dependent zinc metalloprotease FTSH 2, chloroplastic OS=Arabidopsis thaliana GN=FTSH2 PE=1 SV=1	PF01434//PF06480//PF00004//PF01695//PF05496//PF06068//PF07728//PF00005//PF02367//PF00158//PF07724//PF06414	Peptidase family M41//FtsH Extracellular//ATPase family associated with various cellular activities (AAA)//IstB-like ATP binding protein//Holliday junction DNA helicase ruvB N-terminus//TIP49 C-terminus//AAA domain (dynein-related subfamily)//ABC transporter//Threonylcarbamoyl adenosine biosynthesis protein TsaE//Sigma-54 interaction domain//AAA domain (Cdc48 subfamily)//Zeta toxin	GO:0006281//GO:0006310//GO:0002949//GO:0030163//GO:0006355//GO:0006508	DNA repair//DNA recombination//tRNA threonylcarbamoyladenosine modification//protein catabolic process//regulation of transcription, DNA-templated//proteolysis	GO:0008270//GO:0009378//GO:0008134//GO:0016887//GO:0017111//GO:0016301//GO:0004222//GO:0003678//GO:0005524	zinc ion binding//four-way junction helicase activity//transcription factor binding//ATPase activity//nucleoside-triphosphatase activity//kinase activity//metalloendopeptidase activity//DNA helicase activity//ATP binding	GO:0009379//GO:0016021//GO:0005657//GO:0005667//GO:0016020	Holliday junction helicase complex//integral component of membrane//replication fork//transcription factor complex//membrane	KOG0731	AAA+-type ATPase containing the peptidase M41 domain	FALSE	1.1034	1	UP	3.429	0.0014734	UP	3.1278	2.4311e-05	FALSE	0.77746	0.77734	FALSE
1-2k.c35195/29/1746	164.477	169.393	226.27	210.293	291.903	247.21	186.537	1731	565469072	XP_006292339.1	1963	7.9e-218	hypothetical protein CARUB_v10018551mg [Capsella rubella]>gi|482561046|gb|EOA25237.1| hypothetical protein CARUB_v10018551mg [Capsella rubella]	727502208	XM_010428806.1	1296	0	PREDICTED: Camelina sativa chaperone protein dnaJ 3 (LOC104712011), transcript variant X2, mRNA	K09503	DNAJA2	DnaJ homolog subfamily A member 2	http://www.genome.jp/dbget-bin/www_bget?ko:K09503	Q94AW8	1950	3.5e-217	Chaperone protein dnaJ 3 OS=Arabidopsis thaliana GN=ATJ3 PE=1 SV=2	PF00684//PF01155	DnaJ central domain//Hydrogenase/urease nickel incorporation, metallochaperone, hypA	GO:0006464	cellular protein modification process	GO:0031072//GO:0016151//GO:0051082	heat shock protein binding//nickel cation binding//unfolded protein binding	--	--	KOG0712	Molecular chaperone (DnaJ superfamily)	FALSE	-0.29887	1	FALSE	0.20247	1	FALSE	0.44698	0.92461	FALSE	0.3975	1	FALSE
1-2k.c3525/1/1633	0.0633333	1.72	1.15667	6.07667	0	3.86333	2.77	1640	674866563	CDY67136.1	2242	3.3e-250	BnaAnng23630D [Brassica napus]	727581868	XM_010465529.1	1426	0	PREDICTED: Camelina sativa cationic amino acid transporter 4, vacuolar (LOC104744468), mRNA	K13863	SLC7A1, ATRC1	solute carrier family 7 (cationic amino acid transporter), member 1	http://www.genome.jp/dbget-bin/www_bget?ko:K13863	Q8W4K3	2338	3.4e-262	Cationic amino acid transporter 4, vacuolar OS=Arabidopsis thaliana GN=CAT4 PE=2 SV=1	PF13520//PF00324	Amino acid permease//Amino acid permease	GO:0055085//GO:0006865//GO:0006810//GO:0003333	transmembrane transport//amino acid transport//transport//amino acid transmembrane transport	GO:0015171	amino acid transmembrane transporter activity	GO:0016020	membrane	KOG1286	Amino acid transporters	FALSE	1.2673	1	FALSE	5.2496	0.32133	UP	6.3023	0.024123	FALSE	#NAME?	0.92908	UP
1-2k.c35263/54/1998	64.06	36.72	56.1567	53.62	125.017	65.97	91.1333	1962	727492560	XP_010422308.1	2756	9.9e-310	PREDICTED: UPF0051 protein ABCI8, chloroplastic-like [Camelina sativa]	565458703	XM_006287289.1	1486	0	Capsella rubella hypothetical protein (CARUB_v10000549mg) mRNA, partial cds	K07033	K07033	uncharacterized protein	http://www.genome.jp/dbget-bin/www_bget?ko:K07033	Q9ZS97	2771	2.5e-312	UPF0051 protein ABCI8, chloroplastic OS=Arabidopsis thaliana GN=ABCI8 PE=2 SV=1	PF04029//PF01458	2-phosphosulpholactate phosphatase//Uncharacterized protein family (UPF0051)	GO:0016226	iron-sulfur cluster assembly	GO:0050532//GO:0000287	2-phosphosulfolactate phosphatase activity//magnesium ion binding	--	--	--	--	FALSE	0.68599	1	FALSE	0.48813	0.96578	FALSE	-0.16238	1	FALSE	1.2149	0.065696	FALSE
1-2k.c3530/4/2207	0	5.98	1.57667	10.4467	0	4.69	2.85333	2184	565432100	XP_006280195.1	2724	5.7e-306	hypothetical protein CARUB_v10026101mg [Capsella rubella]>gi|565432103|ref|XP_006280196.1| hypothetical protein CARUB_v10026101mg [Capsella rubella]>gi|482548899|gb|EOA13093.1| hypothetical protein CARUB_v10026101mg [Capsella rubella]>gi|482548900|gb|EOA13094.1| hypothetical protein CARUB_v10026101mg [Capsella rubella]	30697105	NM_125249.2	1594	0	Arabidopsis thaliana zinc finger CCCH domain-containing protein 66 mRNA, complete cds	--	--	--	--	Q9LUZ4	2711	2.6e-305	Zinc finger CCCH domain-containing protein 66 OS=Arabidopsis thaliana GN=At5g58620 PE=2 SV=1	PF13606//PF00642//PF00023	Ankyrin repeat//Zinc finger C-x8-C-x5-C-x3-H type (and similar)//Ankyrin repeat	--	--	GO:0046872//GO:0005515	metal ion binding//protein binding	--	--	--	--	FALSE	0.86269	1	UP	Inf	0.03018	UP	Inf	0.0010867	FALSE	#NAME?	0.84905	UP
1-2k.c35341/2/2044	11.31	6.50667	5.01667	11.73	29.14	11.94	14.6967	2043	565465773	XP_006290778.1	2677	1.5e-300	hypothetical protein CARUB_v10016883mg [Capsella rubella]>gi|482559485|gb|EOA23676.1| hypothetical protein CARUB_v10016883mg [Capsella rubella]	727464888	XM_010515997.1	1636	0	PREDICTED: Camelina sativa inorganic phosphate transporter 2-1, chloroplastic (LOC104790285), transcript variant X1, mRNA	K14640	SLC20A, PIT	solute carrier family 20 (sodium-dependent phosphate transporter)	http://www.genome.jp/dbget-bin/www_bget?ko:K14640	Q38954	2667	3e-300	Inorganic phosphate transporter 2-1, chloroplastic OS=Arabidopsis thaliana GN=PHT2-1 PE=1 SV=1	PF01384//PF09339//PF05478	Phosphate transporter family//IclR helix-turn-helix domain//Prominin	GO:0006355//GO:0006817	regulation of transcription, DNA-templated//phosphate ion transport	GO:0003677//GO:0005315	DNA binding//inorganic phosphate transmembrane transporter activity	GO:0016020//GO:0016021	membrane//integral component of membrane	KOG2493	Na+/Pi symporter	FALSE	1.4834	1	FALSE	0.25353	1	FALSE	0.07635	1	UP	2.5818	5.9096e-05	FALSE
1-2k.c35460/41/1866	34.1167	34.2333	49.5967	43.6533	177.41	29.61	25.3733	1841	727470298	XP_010517105.1	1848	1.8e-204	PREDICTED: vacuolar cation/proton exchanger 1-like [Camelina sativa]	727447651	XM_010507131.1	1107	0	PREDICTED: Camelina sativa vacuolar cation/proton exchanger 1 (LOC104782252), mRNA	K07300	chaA, CAX	Ca2+:H+ antiporter	http://www.genome.jp/dbget-bin/www_bget?ko:K07300	Q39253	1794	4.6e-199	Vacuolar cation/proton exchanger 1 OS=Arabidopsis thaliana GN=CAX1 PE=1 SV=3	PF01699//PF02254	Sodium/calcium exchanger protein//TrkA-N domain	GO:0055085//GO:0006813	transmembrane transport//potassium ion transport	--	--	GO:0016021	integral component of membrane	KOG1397	Ca2+/H+ antiporter VCX1 and related proteins	FALSE	-1.0756	1	FALSE	-0.57514	1	FALSE	0.49488	1	UP	1.9249	0.0003398	DOWN
[truncated: 770 more rows]
[truncated: 51 more columns]
