# Supplementary material for: Full-length transcriptome sequences of ephemeral plant Arabidopsis pumila provides insight into gene expression dynamics during continuous salt stress
Source: BMC Genomics. 2018 Sep 27;19:717. doi: 10.1186/s12864-018-5106-y (PMC6161380; doi:10.1186/s12864-018-5106-y)
Supplement: Supplementary file 15 — List of primers used in this study. (XLSX 13 kb) [file 12864_2018_5106_MOESM15_ESM.xlsx]

## Sheet: Primers information
Gene ID	Gene name	The sequence of Sense primer (5'→3')	The sequence of Anti-sense primer (5'→3')
3-6k.c13059/1/4264	ALA1	GCTGATGTTGGGGTAGGGAT	CATTCTGTGATGGCGGTTGT
1-2k.c10012/1/1296	MAPKKK18	AATGAGAGATGGACAGCGAGT	CCTCCTCTTCCACTGATCTCC
3-6k.c21019/1/3666.1	TNP2	AAGATATGCAGCAGGATCGATTG	ACCGTGATTTCGTTTGGATAGTC
1-2k.c31788/1/1044	NAC032	ACATGGCTCTGTACGGTGAA	GACCTGTCAACATCAGCGAG
1-2k.c24095/1/1742	NAC013	TGGTCCAACAGTGCAGCAGA	TGGTTCAGGTTCAGGGAGCA
3-6k.c2597/3/4775.2	NAC002	TCAGGCTGGATGATTGGGTT	AACTCACTTGTCTGTTGCGG
2-3k.c12655/1/1037	LHB1B2	CCTTGGGAGAAGCAGAGGAC	GCGTTGTTGTTGACTGGGTC
2-3k.c3674/1/1005	NAC029	TTGCCAGCTTCAATCATCCC	GCTTTCCAATAACCAGACCC
1-2k.c27673/53/1741	RRM	AGAGTGGAAACGCAGGAGAA	CGTTGACCATCTGGTTGTTG
1-2k.c20339/2/955	D6PKL1	AAGGTTGGTGTCTCTGGTGG	ATCTCAGGGAATGTGCAACC
2-3k.c11408/1/3021	RER1C1	CTGGTGTTCAAACTCCGGTT	AAACATCCAGCACCATGTGA
2-3k.c2689/2/2958	BIP1	CCTGGTGCTGTTGTGTTACC	CCCACCACTAAACGGCAAAA
3-6k.c23383/4/3970	RPP4	TGTGATGTTGTAGAGACTGAGAGT	ATACGATGGGAATTTGTGCATCTT
3-6k.c8407/2/4735	UPL1	CGATTAACCACAGCCATCCG	CGGGCTTTGTCTTCTTTGCT
1-2k.c4618/1/1237	HB-16	GCTTGGACTTCAACCTCGTC	GCGGAGAGAATCGTATTGGC
2-3k.c9820/1/1176	PIP1B	TCAGAGCCATCCCATTCAAGT	CGGCAAAGAAGAGGAACAACA
2-3k.c20894/27/3100	TPS10	CGTTGAAGTTAAGCCTCAGGG	GAGCTGAGAGGGTTGTCGATA
1-2k.c16500/1/1770.2	AER	AACGGCGACGAACAAGCAGG	GAGCAAGAGCAGTGGAGGGT
1-2k.c16979/3/2384	HSP81-4	GGTTGATGCCATTGATGAGTACG	AAACGTCCTTGATCACTTTGCAG
2-3k.c10997/3/1033	CAB1	CGTCTCCGGCAACTCTGTAG	ACATTACTTCCATCACAAGCAACG
2-3k.c18480/1/838	CAB2	GAAGGAGCTCAAGAACGGAAGA	CATGCGTTGTTGTTGACTGGAT
1-2k.c2324/3/1280	RD19	ATATGGCTCGGCTGGTTACG	TAATGGGCGGTGGTTGAGAC
1-2k.c21590/1/1821	CAT3	ACATGTCCCACTTGCCAGAG	GACACCGAAACCCTCCATGT
1-2k.c16990/1/1192	LHCA3	GACTGCTCTTCCCTGGTTCC	TCAGCGAATCCCATCAGAGC

## Sheet: Sheet2
1-2k.c31788/1/1044			NAC032
1-2k.c24095/1/1742			NAC013
3-6k.c2597/3/4775.2			NAC002
2-3k.c12655/1/1037			LHB1B2
2-3k.c3674/1/1005			NAC029
1-2k.c27673/53/1741			RRM
1-2k.c20339/2/955			D6PKL1
2-3k.c11408/1/3021			RER1C1
2-3k.c2689/2/2958			BIP1
3-6k.c23383/4/3970			RPP4
3-6k.c8407/2/4735			UPL1
1-2k.c4618/1/1237			HB-16
2-3k.c9820/1/1176			PIP1B
2-3k.c20894/27/3100			TPS10
1-2k.c16500/1/1770.2			AER
1-2k.c16979/3/2384			HSP81-4
2-3k.c10997/3/1033			CAB1
2-3k.c10997/3/1033			CAB2
1-2k.c2324/3/1280			RD19
1-2k.c21590/1/1821			CAT3
1-2k.c16990/1/1192			LHCA3
1-2k.c10012/1/1296			TNP2
